# Supplementary material for: A new clustering method based on multipartite networks
Source: PeerJ Comput Sci. 2023 Oct 13;9:e1621. doi: 10.7717/peerj-cs.1621 (PMC10588715; doi:10.7717/peerj-cs.1621)
Supplement: Supplemental Information 1 [file peerj-cs-09-1621-s001.ipynb]

# %% [markdown]
# MN_C


# %% [code]
%load_ext autoreload
%autoreload 2

# %% [code]
import warnings
warnings.filterwarnings("ignore")

# %% [code]
from IPython.display import clear_output

# %% [code]

import numpy as np
from sklearn.metrics.cluster import normalized_mutual_info_score

import date_pornire
from bisect import bisect


import networkx as nx
from networkx.algorithms.community import modularity
from networkx.utils import py_random_state

import pandas as pd
import itertools
from pingouin import ttest

# %% [code]
import mak1 as mk

# %% [code]
def reduce(lista, Linii_unice_Noduri, G, clustere, cati, clase):
    lista_noua=lista.copy()
    cati_singuri=0
    for ix,cluster in enumerate(clustere[np.argsort(cati)[:-clase]]):
        cu_cine=0
        potriviri=np.zeros(len(Linii_unice_Noduri))
        potriviri_noduri=np.zeros(len(Linii_unice_Noduri))
        cluster=int(cluster)
        for celalalt_cluster in clustere[np.argsort(cati)][ix+1:]:
            celalalt_cluster=int(celalalt_cluster)
            for i in range(Linii_unice_Noduri.shape[1]-1):          
                if (Linii_unice_Noduri[cluster,i]== Linii_unice_Noduri[celalalt_cluster,i])&( Linii_unice_Noduri[cluster,i+1]== Linii_unice_Noduri[celalalt_cluster,i+1]):
                    potriviri[celalalt_cluster]+=G.get_edge_data(Linii_unice_Noduri[cluster,i], Linii_unice_Noduri[cluster,i+1])['weight']  
            potriviri_noduri[celalalt_cluster]=len(set.intersection(set(Linii_unice_Noduri[cluster]), set(Linii_unice_Noduri[celalalt_cluster])))
        if np.sum(potriviri)!=0:
            cu_cine=np.argmax(potriviri) 
        else:
            cu_cine=np.argmax(potriviri_noduri) if np.sum(potriviri_noduri)!=0 else cluster
            cati_singuri+=1
        # print(cluster, cu_cine, potriviri, potriviri_noduri)
        lista_noua[lista==cluster]=cu_cine
    return lista_noua, np.sum(np.abs(lista-lista_noua))==0, cati_singuri

# %% [code]

def MNC(X,Y,clase):
    Lista=[]
    print(clase)
    Noduri=mk.TabelNoduriIntervale(X, clase)
    # Noduri=mk.TabelNoduriKMeans(X,clase)
    lista=np.zeros(X.shape[0])
    unire=True
    for index,linie in enumerate(np.unique(Noduri, axis=0)):
        # print((Noduri == linie).all(axis=1))
        lista[(Noduri == linie).all(axis=1)]=index
    G=mk.CreezGraf1(Noduri)
    
    #     
    
    clustere, cati=np.unique(lista, return_counts=True)
    # if np.all(cati==1):
    #     lista=daca_sunt_toti_separati(Noduri)
    Linii_unice_Noduri=np.unique(Noduri,  axis=0)
    lista_noua=lista.copy()
    Lista.append(lista_noua)
    print(len(np.unique(lista_noua)))
    neschimbat=False
    while (len(np.unique(lista_noua))>clase) and (not neschimbat):
        print('aici', len(np.unique(lista_noua)), clase)
        clustere, cati=np.unique(lista_noua, return_counts=True)
        lista_noua,neschimbat, cati_singuri=reduce(lista_noua, Linii_unice_Noduri, G, clustere, cati, clase)
        print(len(np.unique(lista_noua)), normalized_mutual_info_score(lista_noua, Y), not neschimbat)
        print(((len(np.unique(lista_noua)>clase)) and (not neschimbat)))
        Lista.append(lista_noua)
        # neschimbat=True
    # Lista.reverse()
    # for lista in Lista:
    #     if len(np.unique(lista))>clase:
    #         lista_noua=lista.copy()
    #         break
    return normalized_mutual_info_score(lista_noua, Y), len(np.unique(lista_noua)), normalized_mutual_info_score(Lista[0], Y) ,mk.ei_kmeans(X,Y,clase), mk.ei_gm(X,Y,clase), mk.ei_AffinityPropagation(X,Y,clase), mk.ei_Birch(X,Y,clase), mk.ei_MeanShift(X,Y,clase)

# %% [code]
# some data
number_of_clusters_in_data=20
X,Y,skf=date_pornire.date(100,   30 ,    nr_clase = number_of_clusters_in_data,  
    seed_set_data = 1,     pondere_set =[1/number_of_clusters_in_data]*number_of_clusters_in_data, class_sepa=1, 
        nrfolds=10  )

# %% [code]
MNC(X,Y,number_of_clusters_in_data)

# %% [code]
# multiple experiments synthetic data
Number_of_instances = [100, 200, 500, 1000,2000]
Number_of_attributes = [30, 50, 100, 150,200,250,1000]

crt_seed_data = 50

Class_separator = [0.1, 0.5, 1]
Number_of_classes =[30, 50, 100, 150,200,250,1000]
crt_seed_fold = 60

# %% [code]
Parametrii=[Number_of_instances, Number_of_attributes, Class_separator, Number_of_classes]
data=pd.DataFrame(columns=['data','rulare','instante','atribute','suprapunere', 'clase', 'noi_nmi','cati','noi_max','kmeans_nmi', 'kmeans_count','gm_nmi','gm_count','ap_nmi','ap_count', 'bi_nmi','bi_count', 'ms_nmi','ms_count' ])

for nr_data, parametrii in enumerate(itertools.product(*Parametrii)):
    if nr_data>=0:

        instante=parametrii[0]
        atribute=parametrii[1]
        suprapunere=parametrii[2]
        nr_clase=parametrii[3]
        # if (nr_clase<=atribute) and (nr_clase<instante):
        try:
            X,Y,skf=date_pornire.date(instante,   atribute ,    nr_clase = nr_clase,  seed_set_data = 1,     pondere_set =[1/nr_clase]*nr_clase, class_sepa=suprapunere, nrfolds=10)

            print(parametrii)
            for rulare in range(1):
                    noi, cati,noi_max, (km, km_c), (gm,gm_c), (ap,ap_c), (bi,bi_c),( ms, ms_c) = MNC(X,Y,nr_clase)
                    data.loc[len(data)]=[nr_data, rulare, instante, atribute, suprapunere, nr_clase, noi,cati, noi_max, km, km_c, gm,gm_c, ap,ap_c, bi,bi_c, ms, ms_c ]
            data.to_csv('sintetice.csv')
        except:
            print(parametrii, 'asta nu')
        clear_output(wait=True)


# %% [code]
lista_metode=['kmeans_nmi','gm_nmi', 'ap_nmi','bi_nmi','ms_nmi']
for metoda in lista_metode:

    pvalue=ttest(data.noi_nmi, data[metoda], paired=True, alternative='greater')['p-val'][0]
    print(metoda, pvalue)

# %% [markdown]
# Real data benchmarks

# %% [code]
from scipy.io import arff
import os

# %% [code]
path = "uci_mn_c/"
dir_list = os.listdir(path)
 
print("Files and directories in '", path, "' :")
 
# prints all files
print(dir_list)

# %% [code]
print(len(dir_list))
date=[['data','instante','atribute', 'clase', 'noi_nmi','cati','noi_max','kmeans_nmi', 'kmeans_count','gm_nmi','gm_count','ap_nmi','ap_count', 'bi_nmi','bi_count', 'ms_nmi','ms_count' ]]
rez=pd.DataFrame(columns=date)
for index,tabel in enumerate(dir_list):
    ebun=False
    try:
        data = arff.loadarff(path+'/'+tabel)
        df = pd.DataFrame(data[0])
        print(index,tabel, df.shape, len(df.Class.unique()))
        
        ebun=True
        
    except:
        print(index, tabel, 'nu e bun!!!!!!!')
        ebun=False
    if (index<=89) or (df.shape[0]>20000):
        ebun=False
    if ebun:
        coloane=df.select_dtypes('object').columns
        for col in coloane:
            df[col]=pd.factorize(df[col])[0]
        X=np.array(df.iloc[:,:-1])
        Y=np.array(df.Class)
        nr_clase=len(np.unique(Y))
        noi, cati,noi_max, (km, km_c), (gm,gm_c), (ap,ap_c), (bi,bi_c),( ms, ms_c) = MNC(X,Y,nr_clase)
        rez.loc[len(rez)]=[tabel,  X.shape[0], X.shape[1], len(np.unique(Y)), noi,cati, noi_max, km, km_c, gm,gm_c, ap,ap_c, bi,bi_c, ms, ms_c ]
        rez.to_csv('reale.csv')
    clear_output(wait=True)
print('🐢')   

# %% [code]
