# Supplementary material for: A new clustering method based on multipartite networks
Source: PeerJ Comput Sci. 2023 Oct 13;9:e1621. doi: 10.7717/peerj-cs.1621 (PMC10588715; doi:10.7717/peerj-cs.1621)
Supplement: Supplemental Information 2 [file peerj-cs-09-1621-s002.py]

from itertools import combinations

import networkx as nx
from networkx import NetworkXError
from networkx.utils import not_implemented_for
from networkx.utils.decorators import argmap
from networkx.algorithms.community.community_utils import is_partition
from networkx.utils import py_random_state
import numpy as np
from bisect import bisect

__all__ = ["louvain_communities", "louvain_partitions"]


@py_random_state("seed")
def louvain_communities(
    G, weight="weight", resolution=1, threshold=0.0000001, atribute=6,seed=None
):
    r"""Find the best partition of a graph using the Louvain Community Detection
    Algorithm.

    Louvain Community Detection Algorithm is a simple method to extract the community
    structure of a network. This is a heuristic method based on modularity optimization. [1]_

    The algorithm works in 2 steps. On the first step it assigns every node to be
    in its own community and then for each node it tries to find the maximum positive
    modularity gain by moving each node to all of its neighbor communities. If no positive
    gain is achieved the node remains in its original community.

    The modularity gain obtained by moving an isolated node $i$ into a community $C$ can
    easily be calculated by the following formula (combining [1]_ [2]_ and some algebra):

    .. math::
        \Delta Q = \frac{k_{i,in}}{2m} - \gamma\frac{ \Sigma_{tot} \cdot k_i}{2m^2}

    where $m$ is the size of the graph, $k_{i,in}$ is the sum of the weights of the links
    from $i$ to nodes in $C$, $k_i$ is the sum of the weights of the links incident to node $i$,
    $\Sigma_{tot}$ is the sum of the weights of the links incident to nodes in $C$ and $\gamma$
    is the resolution parameter.

    For the directed case the modularity gain can be computed using this formula according to [3]_

    .. math::
        \Delta Q = \frac{k_{i,in}}{m}
        - \gamma\frac{k_i^{out} \cdot\Sigma_{tot}^{in} + k_i^{in} \cdot \Sigma_{tot}^{out}}{m^2}

    where $k_i^{out}$, $k_i^{in}$ are the outer and inner weighted degrees of node $i$ and
    $\Sigma_{tot}^{in}$, $\Sigma_{tot}^{out}$ are the sum of in-going and out-going links incident
    to nodes in $C$.

    The first phase continues until no individual move can improve the modularity.

    The second phase consists in building a new network whose nodes are now the communities
    found in the first phase. To do so, the weights of the links between the new nodes are given by
    the sum of the weight of the links between nodes in the corresponding two communities. Once this
    phase is complete it is possible to reapply the first phase creating bigger communities with
    increased modularity.

    The above two phases are executed until no modularity gain is achieved (or is less than
    the `threshold`).

    Parameters
    ----------
    G : NetworkX graph
    weight : string or None, optional (default="weight")
        The name of an edge attribute that holds the numerical value
        used as a weight. If None then each edge has weight 1.
    resolution : float, optional (default=1)
        If resolution is less than 1, the algorithm favors larger communities.
        Greater than 1 favors smaller communities
    threshold : float, optional (default=0.0000001)
        Modularity gain threshold for each level. If the gain of modularity
        between 2 levels of the algorithm is less than the given threshold
        then the algorithm stops and returns the resulting communities.
    seed : integer, random_state, or None (default)
        Indicator of random number generation state.
        See :ref:`Randomness<randomness>`.

    Returns
    -------
    list
        A list of sets (partition of `G`). Each set represents one community and contains
        all the nodes that constitute it.

    Examples
    --------
    >>> import networkx as nx
    >>> import networkx.algorithms.community as nx_comm
    >>> G = nx.petersen_graph()
    >>> nx_comm.louvain_communities(G, seed=123)
    [{0, 4, 5, 7, 9}, {1, 2, 3, 6, 8}]

    Notes
    -----
    The order in which the nodes are considered can affect the final output. In the algorithm
    the ordering happens using a random shuffle.

    References
    ----------
    .. [1] Blondel, V.D. et al. Fast unfolding of communities in
       large networks. J. Stat. Mech 10008, 1-12(2008). https://doi.org/10.1088/1742-5468/2008/10/P10008
    .. [2] Traag, V.A., Waltman, L. & van Eck, N.J. From Louvain to Leiden: guaranteeing
       well-connected communities. Sci Rep 9, 5233 (2019). https://doi.org/10.1038/s41598-019-41695-z
    .. [3] Nicolas Dugué, Anthony Perez. Directed Louvain : maximizing modularity in directed networks.
        [Research Report] Université d’Orléans. 2015. hal-01231784. https://hal.archives-ouvertes.fr/hal-01231784

    See Also
    --------
    louvain_partitions
    """

    d = louvain_partitions(G, weight, resolution, threshold, atribute, seed)
    q = deque(d, maxlen=1)
    return q.pop()

    
def _one_level(G, m, partition, resolution=1, is_directed=False, seed=None):
    """Calculate one level of the Louvain partitions tree

    Parameters
    ----------
    G : NetworkX Graph/DiGraph
        The graph from which to detect communities
    m : number
        The size of the graph `G`.
    partition : list of sets of nodes
        A valid partition of the graph `G`
    resolution : positive number
        The resolution parameter for computing the modularity of a partition
    is_directed : bool
        True if `G` is a directed graph.
    seed : integer, random_state, or None (default)
        Indicator of random number generation state.
        See :ref:`Randomness<randomness>`.

    """
    node2com = {u: i for i, u in enumerate(G.nodes())}
    inner_partition = [{u} for u in G.nodes()]
    if is_directed:
        in_degrees = dict(G.in_degree(weight="weight"))
        out_degrees = dict(G.out_degree(weight="weight"))
        Stot_in = [deg for deg in in_degrees.values()]
        Stot_out = [deg for deg in out_degrees.values()]
    else:
        degrees = dict(G.degree(weight="weight"))
        Stot = [deg for deg in degrees.values()]
    nbrs = {u: {v: data["weight"] for v, data in G[u].items() if v != u} for u in G}
    rand_nodes = list(G.nodes)
    seed.shuffle(rand_nodes)
    nb_moves = 1
    improvement = False
    while nb_moves > 0:
        nb_moves = 0
        for u in rand_nodes:
            best_mod = 0
            best_com = node2com[u]
            weights2com = _neighbor_weights(nbrs[u], node2com)
            if is_directed:
                in_degree = in_degrees[u]
                out_degree = out_degrees[u]
                Stot_in[best_com] -= in_degree
                Stot_out[best_com] -= out_degree
            else:
                degree = degrees[u]
                Stot[best_com] -= degree
            for nbr_com, wt in weights2com.items():
                if is_directed:
                    gain = (
                        wt
                        - resolution
                        * (
                            out_degree * Stot_in[nbr_com]
                            + in_degree * Stot_out[nbr_com]
                        )
                        / m
                    )
                else:
                    gain = 2 * wt - resolution * (Stot[nbr_com] * degree) / m
                if gain > best_mod:
                    best_mod = gain
                    best_com = nbr_com
            if is_directed:
                Stot_in[best_com] += in_degree
                Stot_out[best_com] += out_degree
            else:
                Stot[best_com] += degree
            if best_com != node2com[u]:
                com = G.nodes[u].get("nodes", {u})
                partition[node2com[u]].difference_update(com)
                inner_partition[node2com[u]].remove(u)
                partition[best_com].update(com)
                inner_partition[best_com].add(u)
                improvement = True
                nb_moves += 1
                node2com[u] = best_com
    partition = list(filter(len, partition))
    inner_partition = list(filter(len, inner_partition))
    return partition, inner_partition, improvement


def _neighbor_weights(nbrs, node2com):
    """Calculate weights between node and its neighbor communities.

    Parameters
    ----------
    nbrs : dictionary
           Dictionary with nodes' neighbours as keys and their edge weight as value.
    node2com : dictionary
           Dictionary with all graph's nodes as keys and their community index as value.

    """
    weights = defaultdict(float)
    for nbr, wt in nbrs.items():
        weights[node2com[nbr]] += wt
    return weights

def _gen_graph(G, partition):
    """Generate a new graph based on the partitions of a given graph"""
    H = G.__class__()
    node2com = {}
    for i, part in enumerate(partition):
        nodes = set()
        for node in part:
            node2com[node] = i
            nodes.update(G.nodes[node].get("nodes", {node}))
        
        H.add_node(i, nodes=nodes)

    for node1, node2, wt in G.edges(data=True):
        wt = wt["weight"]
        com1 = node2com[node1]
        com2 = node2com[node2]
        temp = H.get_edge_data(com1, com2, {"weight": 0})["weight"]
        H.add_edge(com1, com2, **{"weight": wt + temp})
    return H
    
def louvain_partitions(
    G, weight="weight", resolution=1, threshold=0.0000001, atribute=6, seed=None
):
    """Yields partitions for each level of the Louvain Community Detection Algorithm

    Louvain Community Detection Algorithm is a simple method to extract the community
    structure of a network. This is a heuristic method based on modularity optimization. [1]_

    The partitions at each level (step of the algorithm) form a dendogram of communities.
    A dendrogram is a diagram representing a tree and each level represents
    a partition of the G graph. The top level contains the smallest communities
    and as you traverse to the bottom of the tree the communities get bigger
    and the overal modularity increases making the partition better.

    Each level is generated by executing the two phases of the Louvain Community
    Detection Algorithm.

    Parameters
    ----------
    G : NetworkX graph
    weight : string or None, optional (default="weight")
     The name of an edge attribute that holds the numerical value
     used as a weight. If None then each edge has weight 1.
    resolution : float, optional (default=1)
        If resolution is less than 1, the algorithm favors larger communities.
        Greater than 1 favors smaller communities
    threshold : float, optional (default=0.0000001)
     Modularity gain threshold for each level. If the gain of modularity
     between 2 levels of the algorithm is less than the given threshold
     then the algorithm stops and returns the resulting communities.
    seed : integer, random_state, or None (default)
     Indicator of random number generation state.
     See :ref:`Randomness<randomness>`.

    Yields
    ------
    list
        A list of sets (partition of `G`). Each set represents one community and contains
        all the nodes that constitute it.

    References
    ----------
    .. [1] Blondel, V.D. et al. Fast unfolding of communities in
       large networks. J. Stat. Mech 10008, 1-12(2008)

    See Also
    --------
    louvain_communities
    """

    partition = [{u} for u in G.nodes()]
    mod = modularity(G, partition, resolution=resolution, weight=weight, atribute=6)
    is_directed = G.is_directed()
    if G.is_multigraph():
        graph = _convert_multigraph(G, weight, is_directed)
    else:
        graph = G.__class__()
        graph.add_nodes_from(G)
        graph.add_weighted_edges_from(G.edges(data=weight, default=1))

    m = graph.size(weight="weight")
    partition, inner_partition, improvement = _one_level(
        graph, m, partition, resolution, is_directed, seed
    )
    improvement = True
    while improvement:
        yield partition
        new_mod = modularity(
            graph, inner_partition, resolution=resolution, weight="weight", atribute=6
        )
        if new_mod - mod <= threshold:
            return
        mod = new_mod
        graph = _gen_graph(graph, inner_partition)
        partition, inner_partition, improvement = _one_level(
            graph, m, partition, resolution, is_directed, seed
        )


# modularitate

def modularity(G, communities, weight="weight", resolution=1, atribute=6):
    r"""Returns the modularity of the given partition of the graph.

    Modularity is defined in [1]_ as

    .. math::
        Q = \frac{1}{2m} \sum_{ij} \left( A_{ij} - \gamma\frac{k_ik_j}{2m}\right)
            \delta(c_i,c_j)

    where $m$ is the number of edges, $A$ is the adjacency matrix of `G`,
    $k_i$ is the degree of $i$, $\gamma$ is the resolution parameter,
    and $\delta(c_i, c_j)$ is 1 if $i$ and $j$ are in the same community else 0.

    According to [2]_ (and verified by some algebra) this can be reduced to

    .. math::
       Q = \sum_{c=1}^{n}
       \left[ \frac{L_c}{m} - \gamma\left( \frac{k_c}{2m} \right) ^2 \right]

    where the sum iterates over all communities $c$, $m$ is the number of edges,
    $L_c$ is the number of intra-community links for community $c$,
    $k_c$ is the sum of degrees of the nodes in community $c$,
    and $\gamma$ is the resolution parameter.

    The resolution parameter sets an arbitrary tradeoff between intra-group
    edges and inter-group edges. More complex grouping patterns can be
    discovered by analyzing the same network with multiple values of gamma
    and then combining the results [3]_. That said, it is very common to
    simply use gamma=1. More on the choice of gamma is in [4]_.

    The second formula is the one actually used in calculation of the modularity.
    For directed graphs the second formula replaces $k_c$ with $k^{in}_c k^{out}_c$.

    Parameters
    ----------
    G : NetworkX Graph

    communities : list or iterable of set of nodes
        These node sets must represent a partition of G's nodes.

    weight : string or None, optional (default="weight")
        The edge attribute that holds the numerical value used
        as a weight. If None or an edge does not have that attribute,
        then that edge has weight 1.

    resolution : float (default=1)
        If resolution is less than 1, modularity favors larger communities.
        Greater than 1 favors smaller communities.

    Returns
    -------
    Q : float
        The modularity of the paritition.

    Raises
    ------
    NotAPartition
        If `communities` is not a partition of the nodes of `G`.

    Examples
    --------
    >>> import networkx.algorithms.community as nx_comm
    >>> G = nx.barbell_graph(3, 0)
    >>> nx_comm.modularity(G, [{0, 1, 2}, {3, 4, 5}])
    0.35714285714285715
    >>> nx_comm.modularity(G, nx_comm.label_propagation_communities(G))
    0.35714285714285715

    References
    ----------
    .. [1] M. E. J. Newman "Networks: An Introduction", page 224.
       Oxford University Press, 2011.
    .. [2] Clauset, Aaron, Mark EJ Newman, and Cristopher Moore.
       "Finding community structure in very large networks."
       Phys. Rev. E 70.6 (2004). <https://arxiv.org/abs/cond-mat/0408187>
    .. [3] Reichardt and Bornholdt "Statistical Mechanics of Community Detection"
       Phys. Rev. E 74, 016110, 2006. https://doi.org/10.1103/PhysRevE.74.016110
    .. [4] M. E. J. Newman, "Equivalence between modularity optimization and
       maximum likelihood methods for community detection"
       Phys. Rev. E 94, 052315, 2016. https://doi.org/10.1103/PhysRevE.94.052315

    """
    lista_leyere=np.arange(100,1000, 100)
    
    if not isinstance(communities, list):
        communities = list(communities)
    if not is_partition(G, communities):
        raise NotAPartition(G, communities)

    directed = G.is_directed()
    if directed:
        out_degree = dict(G.out_degree(weight=weight))
        in_degree = dict(G.in_degree(weight=weight))
        m = sum(out_degree.values())
        norm = 1 / m ** 2
    else:
        out_degree = in_degree = dict(G.degree(weight=weight))
        deg_sum = sum(out_degree.values())
        m = deg_sum / 2
        norm = 1 / deg_sum ** 2

    def community_contribution(community):
        if community==0:
            return 0
        comm = set(community)
        layere=set()
        L_c = sum(wt for u, v, wt in G.edges(comm, data=weight, default=1) if v in comm)

        out_degree_sum = sum(out_degree[u] for u in comm)
        in_degree_sum = sum(in_degree[u] for u in comm) if directed else out_degree_sum
        for c in comm:
            layere.add(bisect(lista_leyere,c))
        # print(comm, layere)
        penalizare1 = len(layere)/atribute if len(layere)<=atribute else 1 #daca sunt prea mici
        penalizare2 = 1  #ceva daca e prea mare
        return (L_c / m - resolution * out_degree_sum * in_degree_sum * norm)
   
    return sum(map(community_contribution, communities)) 
# @py_random_state("seed")


def is_partition(G, communities):
    """Returns *True* if `communities` is a partition of the nodes of `G`.

    A partition of a universe set is a family of pairwise disjoint sets
    whose union is the entire universe set.

    Parameters
    ----------
    G : NetworkX graph.

    communities : list or iterable of sets of nodes
        If not a list, the iterable is converted internally to a list.
        If it is an iterator it is exhausted.

    """
    # Alternate implementation:
    # return all(sum(1 if v in c else 0 for c in communities) == 1 for v in G)
    if not isinstance(communities, list):
        communities = list(communities)
    comunitatile=communities.copy()
    comunitati=[com for com in comunitatile if ((com!=0) and (com)!=set())]
    # print(comunitatile)
    # for c in comunitati:
    #     print('aici',c)
    #     if (c==0) | (c==set()):
    #         comunitati.remove(c)
    try:
        nodes = {n for c in comunitati for n in c if (n in G)  }
    except:
        print('problema partitie',comunitati)
    return len(G) == len(nodes) == sum(len(c) for c in comunitati)
