# Supplementary material for: A new clustering method based on multipartite networks
Source: PeerJ Comput Sci. 2023 Oct 13;9:e1621. doi: 10.7717/peerj-cs.1621 (PMC10588715; doi:10.7717/peerj-cs.1621)
Supplement: Supplemental Information 3 [file peerj-cs-09-1621-s003.py]

import warnings
warnings.filterwarnings("ignore")

import numpy as np
import matplotlib.pyplot as plt
import networkx as nx
from scipy import stats
from sklearn.metrics.cluster import normalized_mutual_info_score
from sklearn.datasets import load_wine, load_breast_cancer, load_diabetes, load_iris
from sklearn.metrics import accuracy_score
from sklearn.model_selection import train_test_split
import date_pornire
from bisect import bisect
import networkx.algorithms.community as nx_comm
from sklearn.mixture import GaussianMixture
from sklearn.cluster import KMeans, AffinityPropagation, MeanShift, Birch


from collections import deque, defaultdict

import networkx as nx
from networkx.algorithms.community import modularity
from networkx.utils import py_random_state
import cod_comunitati as c
import pandas as pd
clase=3

def ei_gm(X,Y,k):
    gm = GaussianMixture(n_components=k).fit(X)
    return normalized_mutual_info_score(gm.predict(X), Y),len(np.unique(gm.predict(X)))

def ei_kmeans(X,Y,k):
    kmeans= KMeans(n_clusters=k, random_state=0).fit(X)
    return normalized_mutual_info_score(kmeans.predict(X), Y),len(np.unique(kmeans.predict(X)))

def ei_AffinityPropagation(X,Y,k):
    ap = AffinityPropagation(random_state=None).fit(X)
    return normalized_mutual_info_score(ap.labels_, Y),len(np.unique(ap.labels_))

def ei_MeanShift(X,Y,k):
    ms = MeanShift(bandwidth=2).fit(X)
    return normalized_mutual_info_score(ms.labels_, Y), len(np.unique(ms.labels_))

def ei_Birch(X,Y,k):
    birch = Birch(n_clusters=k).fit(X)
    return normalized_mutual_info_score(birch.labels_, Y),len(np.unique(birch.labels_))

# intervale
def TabelNoduriIntervale(X, nr_intervale=clase):
    Noduri=np.zeros_like(X)
    nr_intervals=nr_intervale

    lista_percentile=np.linspace(0,101, nr_intervals)
    for coloana in range(X.shape[1]):
        a=np.min(X[:,coloana])
        b=np.max(X[:, coloana])
        interval=(b-a)/nr_intervals
        lista_=[a+i*interval for i in range(nr_intervals)]
        for linie in range(X.shape[0]):
            Noduri[linie,coloana]=(coloana+1)*100+bisect(lista_, X[linie,coloana])
    # for coloana in range(Noduri.shape[1]):
    #     print(np.unique(Noduri[:,coloana], return_counts=True))
    return Noduri

#kmeans
def TabelNoduriKMeans(X, nr_intervale=clase):
    Noduri=np.zeros_like(X)
    k=clase
    Xdummy=np.ones(X.shape[0])
    for coloana in range(X.shape[1]):
        Xcoloana=np.array([X[:,coloana],Xdummy]).T
        
        kmeans=KMeans(n_clusters=k, random_state=0).fit(Xcoloana)
        Noduri[:,coloana]=kmeans.labels_+(coloana+1)*100
    return Noduri


def MediiNoduri(X, Noduri):
    """ media elementelor din fiecare nod 
    poate ar trebui sa o fac in functie de vecini: media cu fiecare vecin 
    si sa o folosesc in EO... hm """
    medii_noduri={}
    for coloana in range(Noduri.shape[1]):
        for nod in np.unique(Noduri[:,coloana]):
            medii_noduri[nod]=np.mean(X[Noduri[:,coloana]==nod, coloana])
    # print(medii_noduri)
    return medii_noduri

def LayerNoduri(Noduri):
    """ dictionar cu layer-ul fiecarui nod """
    lista_leyere=np.arange(100,200000, 100)
    layer_noduri={}
    for coloana in range(Noduri.shape[1]):
        for nod in np.unique(Noduri[:,coloana]):
            layer_noduri[nod]=int(bisect(lista_leyere,nod))
    # print(layer_noduri)
    return layer_noduri

def NoduriCounts(Noduri):
    """ cati vecini are fiecare in nod """
    Noduri_counts= np.zeros_like(Noduri)
    for coloana in range(Noduri.shape[1]):
        noduri, counts= np.unique(Noduri[:,coloana], return_counts=True)
        for nod, numar in zip(noduri, counts):
            Noduri_counts[Noduri[:,coloana]==nod, coloana] = numar
    return Noduri_counts

def CreezGraf1(Noduri):
    G = nx.Graph(name=(Noduri.shape[1],Noduri))
    for linie in Noduri:
        for i,j in zip(range(Noduri.shape[1]-1), range(1, Noduri.shape[1])):
            
            if G.has_edge(linie[i], linie[j]):
                G[linie[i]][linie[j]]['weight']+=1
            else:
                G.add_edge(linie[i], linie[j], weight=1)
        if  G.has_edge(linie[0], linie[-1]):
            G[linie[0]][linie[-1]]['weight']+=1
        else:
            G.add_edge(linie[0], linie[-1], weight=1)
    for coloana in range(Noduri.shape[1]):
        G.add_nodes_from(Noduri[:,coloana], layer=coloana)
    
    return G

def Louvain_Comunitati(G):
    Comunitati=nx_comm.louvain_communities(G, weight='weight')
    len(Comunitati), nx_comm.modularity(G, Comunitati)
    return Comunitati, nx_comm.modularity(G, Comunitati)

def Predictie_Comunitati_Louvain(X, Y, Noduri, Comunitati):
    y_pred=np.zeros_like(Y)
    y_pred_prob=np.zeros(X.shape[0])
    for i,linie in enumerate(Noduri):
        potrivire=0
        com=0
        for index,comunitate in enumerate(Comunitati):
            l=set(linie)
            # print(index, comunitate)
            if potrivire< len(set.intersection(l, comunitate)):
                potrivire=len(set.intersection(l, comunitate))
                com=index
        y_pred[i]=com
        y_pred_prob[i]=potrivire/len(linie)
        # print(potrivire/ len(linie))
    np.unique(y_pred),normalized_mutual_info_score(Y,y_pred)
    return normalized_mutual_info_score(Y,y_pred)


def CuLouvain(X,Y, clase=0):
    Noduri=TabelNoduriIntervale(X)
    retea= CreezGraf1(Noduri)
    Comunitati,_=Louvain_Comunitati(retea)
    return Predictie_Comunitati_Louvain(X,Y,Noduri,Comunitati)


# extrag comunitati din s
def lista_comunitati(s,noduri):
    """ scot lista de comunitati din s cu noduri noduri"""
    comunitati=np.unique(s)
    Comunitati=[0]*len(comunitati)
    noduri=np.array(noduri)
    for comm in comunitati:
        
        commu=set(noduri[s==comm])
        # print(s,noduri,commu)
        Comunitati[comm]=commu
        
    # print(Comunitati)
    return(Comunitati)

    
def eval_com_nmi(Comm, X,Y, Noduri):
    y_pred=np.zeros_like(Y)
    y_pred_prob=np.zeros(X.shape[0])
    for i,linie in enumerate(Noduri):
        potrivire=0
        com=0
        for index,comunitate in enumerate(Comm):
            l=set(linie)
            # print(index,  linie)
            if isinstance(comunitate, set):
                # print('\t',comunitate, set.intersection(l, comunitate),len(set.intersection(l, comunitate)))
                if (potrivire< len(set.intersection(l, comunitate))):
                    potrivire=len(set.intersection(l, comunitate))
                    com=index
            else:
                potrivire=0
        y_pred[i]=com
        y_pred_prob[i]=potrivire/len(linie)
        # print(potrivire/ len(linie))
    return np.unique(y_pred),normalized_mutual_info_score(Y,y_pred), y_pred_prob, y_pred
# modularitate
# communities=Community.copy()


def masuri_pt_comunitate(communities, G):
    if not isinstance(communities, list):
        communities = list(communities)
    if not c.is_partition(G, communities):
        # raise NotAPartition(G, communities)
        print(' not a partition')

    directed = G.is_directed()
    if directed:
        out_degree = dict(G.out_degree(weight='weight'))
        in_degree = dict(G.in_degree(weight='weight'))
        m = sum(out_degree.values())
        norm = 1 / m ** 2
    else:
        out_degree = in_degree = dict(G.degree(weight='weight'))
        deg_sum = sum(out_degree.values())
        m = deg_sum / 2
        norm = 1 / deg_sum ** 2
    return out_degree, in_degree, m

# def community_contribution(community, out_degree, in_degree, m, G):
#     norm = 1/m**2 if G.is_directed() else 1/ (sum(out_degree.values())**2)
#     lista_leyere=np.arange(100,20000, 100)
#     atribute = G.name
#     if ((community)!=0) and (community!=set()):
#         comm = set(community)
#         layere=set()
#         L_c = sum(wt for u, v, wt in G.edges(comm, data='weight', default=1) if ((v in comm) and (u in comm)))
        
#         # print(L_c, cate_L_c, len(comm))

#         out_degree_sum = sum(out_degree[u] for u in comm)
#         in_degree_sum = sum(in_degree[u] for u in comm) if G.is_directed() else out_degree_sum
#         for c in comm:
#             layere.add(bisect(lista_leyere,c))
#         # print(comm, layere)
#         penalizare1 = len(layere)/atribute if len(layere)<=atribute else 0 #daca sunt prea mici
        
#         penalizare2 = 1  #ceva daca e prea mare
#         # return (L_c / m - resolution * out_degree_sum * in_degree_sum * norm)- penalizare1 
    
#         # print(L_c,(L_c+out_degree_sum), community)
#         # return L_c/((L_c+out_degree_sum) ) * penalizare1


#         # media intra/extra pe noduri
#         suma=0
#         for u in comm:
#             degree_in_com = sum(wt for uu, v, wt in G.edges(comm, data='weight', default=1) if ((v in comm) & (uu==u)))
#             degree_total = out_degree[u]
#             suma += degree_in_com/degree_total
#         return suma/len(comm) * penalizare1

#         # return L_c/len(comm) * penalizare1 
#     else:
#         print('0, ', end=" ")
#         return 0
# # return sum(map(community_contribution, communities)) 


def fitness_communities(Community, G):

    out_degree, in_degree, m=masuri_pt_comunitate(Community, G)
    nrcom=len(Community)
    return sum(map(community_contribution, Community, [out_degree]*nrcom, [in_degree]*nrcom, [m]*nrcom, [G]*nrcom)) / len(Community)

def community_contribution_weighted(index, community,  y_pred_prob, y_com, out_degree, in_degree, m, G):
    lista_leyere=np.arange(100,20000, 100)
    noduri = np.array(G.nodes())
    atribute=G.name[0]
    if ((community)!=0) and (community!=set()):
        comm = set(community)
  
        

        
        pondere=np.mean(y_pred_prob[y_com==index])
        # print(community,[y_pred_prob[np.where(noduri==com)] for com in community], np.mean([y_pred_prob[np.where(noduri==com)] for com in community]))
        layere=set()
        L_c = sum(wt for u, v, wt in G.edges(comm, data='weight', default=1) if v in comm)

        out_degree_sum = sum(out_degree[u] for u in comm)
        in_degree_sum = sum(in_degree[u] for u in comm) if G.is_directed() else out_degree_sum
        for c in comm:
            layere.add(bisect(lista_leyere,c))
        # print(comm, layere)
        penalizare1 = 1-len(layere)/atribute if len(layere)<=atribute else 0 #daca sunt prea mici
        penalizare2 = 1  #ceva daca e prea mare
        # return (L_c / m - resolution * out_degree_sum * in_degree_sum * norm)*penalizare1 
    
        # print(L_c,(L_c+out_degree_sum), community)
        return (L_c/(L_c+out_degree_sum) - penalizare1 ) * pondere
        # return (L_c/(len(comm)) - penalizare1 ) * pondere
        
    else:
        return -1
# return sum(map(community_contribution, communities)) 


def fitness_communities_weighted(Community, y_pred_prob, y_com, G):
    out_degree, in_degree, m=masuri_pt_comunitate(Community, G)
    nrcom=len(Community)
    suma=0
    for index_com, com in enumerate(Community):
        suma += community_contribution_weighted(index_com, com, y_pred_prob, y_com, out_degree, in_degree,m, G)
    return suma
    # return sum(map(community_contribution_weighted, Community, [y_pred_prob]*len(Community), [y_com]* len(Community),[out_degree]*nrcom, [in_degree]*nrcom, [m]*nrcom, [G]*nrcom)) 


# def fitness_un_nod(nod,noduri, s, Community, G):
#     out_degree, in_degree, m=masuri_pt_comunitate(Community, G)
#     # print(s)
#     # print(s[noduri==nod])
#     index_comunitate=int(s[noduri==nod])
#     # print(index_comunitate)
#     com=Community[index_comunitate]
#     # print(com)
#     fitnes_com=community_contribution(com,out_degree, in_degree, m, G)
#     com_fara_nod=com.copy()
#     # print(com_fara_nod)
#     com_fara_nod.discard(nod)
#     # print(com_fara_nod)
#     fitnes_com_fara_nod=community_contribution(com_fara_nod,out_degree, in_degree, m, G)
#     # print(fitnes_com, fitnes_com_fara_nod)
#     return fitnes_com-fitnes_com_fara_nod

def fitness_un_nod_weighted(nod, noduri, s, Community, y_pred, y_com, G):
    out_degree, in_degree, m=masuri_pt_comunitate(Community, G)
    # print(s[noduri==nod])
    index_comunitate=int(s[noduri==nod])
    # print(index_comunitate)
    com=Community[index_comunitate]
    # print(com)
    fitnes_com=community_contribution_weighted(index_comunitate, com, y_pred,y_com, out_degree, in_degree, m, G)
    com_fara_nod=com.copy()
    # print(com_fara_nod)
    com_fara_nod.discard(nod)
    # print(com_fara_nod)
    fitnes_com_fara_nod=community_contribution_weighted(index_comunitate, com_fara_nod, y_pred,y_com, out_degree, in_degree, m, G)
    # print(fitnes_com, fitnes_com_fara_nod)
    return fitnes_com-fitnes_com_fara_nod

    
def fitness_toate_nodurile(noduri,s, G):
    Community=lista_comunitati(s,noduri)
    f=np.zeros_like(noduri)
    for i,nod in enumerate(noduri):
        f[i]=fitness_un_nod(nod, noduri, s, Community, G)
    return f

def fitness_toate_nodurile_weighted(noduri,s, y_pred, y_com,G):
    Community=lista_comunitati(s,noduri)
    f=np.zeros_like(noduri)
    for i,nod in enumerate(noduri):
        f[i]=fitness_un_nod_weighted(nod,noduri,s, Community, y_pred, y_com,G)
    return f
# daca incerc cu joc


def dominare(s1,s2,y_pred, y_com, noduri,Noduri, G):
    """
    1 daca s1  e mai bun
    """
    C1=lista_comunitati(s1, noduri)
    C2=lista_comunitati(s2, noduri)
    # print(C1,C2)
    k1=k2=0
    for nod in range(len(noduri)):
        nod_int=nod
        if s1[nod_int]!=s2[nod_int]:
            dummy1=s1.copy()
            dummy2=s2.copy()
            dummy1[nod]=s2[nod]
            dummy2[nod]=s1[nod]
            Cd1=lista_comunitati(dummy1, noduri)
            Cd2=lista_comunitati(dummy2, noduri)
            # print(dummy1, dummy2)
            f1=fitness_un_nod(noduri[nod], noduri, dummy1, Cd1, G ) # fitnes nod in comunitatea in care e in s2
            f2=fitness_un_nod(noduri[nod], noduri, dummy2, Cd2, G) # fitness nod in comunitatea in care e in s1
            if f1<f2:
                k1+=1
            elif f1>f2:
                k2+=1
    # print(k1,k2, end=' ~~ ')
    if k1<k2:
        return 1
    elif k2<k1:
        return -1
    else:
        return 0
# daca incerc cu joc


def dominare_(s1,s2,y_pred, y_com, noduri, Noduri,G):
    """
    1 daca s1  e mai bun
    """
    # C1=lista_comunitati(s1, noduri)
    # C2=lista_comunitati(s2, noduri)
    F1= fitness_toate_nodurile(noduri, s1, G)
    F2=  fitness_toate_nodurile(noduri, s2,  G)
    # print(C1,C2)
    k1=k2=0
    for nod in range(len(noduri)):
        nod_int=nod
        if s1[nod_int]!=s2[nod_int]:
            dummy1=s1.copy()
            dummy2=s2.copy()
            dummy1[nod]=s2[nod]
            dummy2[nod]=s1[nod]
            Cd1=lista_comunitati(dummy1, noduri)

            Cd2=lista_comunitati(dummy2, noduri)

            # print(dummy1, dummy2)
            # print(Cd1, Cd2)
            f1=fitness_un_nod(noduri[nod], noduri, dummy1, Cd1, G ) # fitnes nod in comunitatea in care e in s2
            f2=fitness_un_nod(noduri[nod], noduri, dummy2, Cd2, G) # fitness nod in comunitatea in care e in s1
            if F1[nod]<f1:
                k1+=1
            if F2[nod]<f2:
                k2+=1
    # print(k1,k2, end=' ^^ ')
    if k1<k2:
        return 1
    elif k2<k1:
        
        return -1
    else:
        return 0


# reteaua G, comunitatea
def PentruInterpretare( s_best, X, Noduri, G):
    Noduri_retea=G.nodes()
    noduri=np.array(Noduri_retea, dtype=np.int64)
    lista_de_comunitati=lista_comunitati(s_best, noduri)# lista de sets cu comunitatile EO
    # print(lista_de_comunitati)
    layer_noduri=LayerNoduri(Noduri) # dictionar cu layer pentru fiecare nod // puteam sa il construiesc ca si atribut o data cu Noduri mari
    # print (layer_noduri)
    medii_noduri = MediiNoduri(X, Noduri), # media valorilor din fiecare nod
    return lista_de_comunitati, layer_noduri, medii_noduri

def MediiDinComunitati(lista_de_comunitati, medii_noduri,layer_noduri):
    # print(medii_noduri)
    medii_comunitati=[]
    for com in lista_de_comunitati:
        medie_com=np.mean(X, axis=0)
        for nod in com:            
            medie_com[layer_noduri[nod]-1]=medii_noduri[0][nod]
        medii_comunitati.append(medie_com)
    return medii_comunitati

# calculez pentru fiecare instanta distanta la fiecare comunitate si aleg comunitatea cu distanta cea mai mica
def Predictie1(X, Y, G, Noduri,s_best):
    lista_de_comunitati, layer_noduri, medii_noduri=PentruInterpretare(s_best, X, Noduri, G)
    medii_comunitati = MediiDinComunitati(lista_de_comunitati, medii_noduri, layer_noduri)
    y_pred=np.zeros_like(Y)
    y_pred_prob=np.zeros(X.shape[0])
    for i,linie in enumerate(Noduri):
        distanta_minima=10000
        potrivire_maxima=0
        com=0
        for index,comunitate in enumerate(lista_de_comunitati):
            distanta=np.linalg.norm(X[i]-medii_comunitati[index])
            potrivire=len(set.intersection(set(linie), comunitate))
            # print(distanta, end=" ")
            if distanta_minima>distanta:
                com=index
                distanta_minima=distanta
            if potrivire==len(linie):
                com=index
                distanta_minima=0    
        # print(com, Y[i])
        y_pred[i]=com
        y_pred_prob[i]=potrivire/len(linie)
        # print(potrivire/ len(linie))
    return normalized_mutual_info_score(Y,y_pred)

def Predictie2(X,Y,G,Noduri, s_best):
    """fac o predictie folosind proportie de link-uri din fiecare nod catre fiecare comunitate
    cum?"""
    lista_de_comunitati, layer_noduri, medii_noduri=PentruInterpretare(s_best, X, Noduri, G)
    numar_comunitati=len(lista_de_comunitati)

    atribute=X.shape[1]
    y_pred=np.zeros_like(Y)
    y_pred_prob=np.zeros(X.shape[0])
    for i, linie in enumerate(Noduri):

        sume_comunitati=np.zeros(numar_comunitati)
        for nod in linie:
            for index,comunitate in enumerate(lista_de_comunitati):
                # print(nod,comunitate, sume_comunitati)
                for nod_com in comunitate:
                    if (nod, nod_com) in G.edges():
                        sume_comunitati[index]+=G.get_edge_data(nod, nod_com)['weight']/G.degree(nod, weight='weight') if (nod_com in linie) else 0
        sume_comunitati/=np.sum(sume_comunitati)
        # print(sume_comunitati)
        y_pred[i]=np.argmax(sume_comunitati)
        y_pred_prob[i]=np.max(sume_comunitati)
    return normalized_mutual_info_score(Y,y_pred)


# def community_contribution(community, out_degree, in_degree, m, G):
    # NNoduri=G.name[1]
    # atribute=G.name[0]
    # fitness= 0
    # lista_leyere=np.arange(100,20000, 100)
    # layere=set()
    # if community !=0:
    #     for c in community:
    #         layere.add(bisect(lista_leyere,c))
    #     # print(comm, layere)
    #     penalizare1 = 1-len(layere)/atribute if len(layere)<=atribute else 0
    #     cati=0
    #     for linie in NNoduri:
    #         for i in range(len(linie)-1):
    #             if len(set.intersection(set([linie[i],linie[i+1]]),community))==2:
    #                 cati+=1
    #         if len(set.intersection(set([linie[0],linie[-1]]),community))==2:
    #             cati+=1
    #         # cati=len(set.intersection(set(linie), community))
    #         fitness+=cati/(atribute+1) 
    #     if len(community)>atribute:
    #         penalizari=-1
    #     else:
    #         penalizari=1
    #     fitness=fitness*penalizare1*penalizari
    # # print(fitness, end=" ")
    # return fitness


def community_contribution(community, out_degree, in_degree, m, G):
    """ suma fitness noduri """
    NNoduri=G.name[1]
    atribute=G.name[0]
    fitness= 0
    lista_leyere=np.arange(100,20000, 100)
    layere=set()
    if community !=0:
        for c in community:
            layere.add(bisect(lista_leyere,c))
        # print(comm, layere)
        penalizare1 = 1-len(layere)/atribute if len(layere)<=atribute else 1
        for nod in community:
            fitness+=fitness_un_nod_(nod, np.array(G.nodes()), 0, community, G )
    # print(fitness, end=" ")
    return fitness*penalizare1/len(community)
    


def fitness_un_nod(nod,noduri, s, Community, G):
    # print(s[noduri==nod], nod)
    index_comunitate=int(s[noduri==nod])

    com=Community[index_comunitate]
    leg_in_com=0
    cate_leg_in_com=1
    for nod_com in com:
        if (nod, nod_com)in G.edges:
            leg_in_com+=G.get_edge_data(nod, nod_com)['weight']
            cate_leg_in_com+=1
    # print(leg_in_com/G.degree(nod, weight='weight'), cate_leg_in_com)
    if cate_leg_in_com==2:
        penalizare =1
    else:
        penalizare = -1
        
        
    return (leg_in_com/G.degree(nod, weight='weight'))/penalizare


def fitness_un_nod_(nod,noduri, s, community, G):
    """ doar o comunitate"""
    # print(s[noduri==nod], nod)
    # index_comunitate=int(s[noduri==nod])

    com=community
    leg_in_com=0
    cate_leg_in_com=1
    for nod_com in com:
        if (nod, nod_com)in G.edges:
            leg_in_com+=G.get_edge_data(nod, nod_com)['weight']
            cate_leg_in_com+=1
    # print(leg_in_com/G.degree(nod, weight='weight'), cate_leg_in_com)
    if cate_leg_in_com<=2:
        penalizare =1
    else:
        penalizare = -1
        
        
    return (leg_in_com/G.degree(nod, weight='weight'))/penalizare

def EO(X,Y,clase):
    atribute=X.shape[1]
    resolution=1
    lista_leyere=np.arange(100,20000, 100)
    Noduri=TabelNoduriIntervale(X, clase)
    # Noduri=TabelNoduriKMeans(X, clase)
    G= CreezGraf1(Noduri)

    Noduri_retea=G.nodes()
    noduri=np.array(Noduri_retea)
    MaxGen=5000
    s=np.random.randint(clase,size=len(noduri))
    _,fitness_s_nmi,y_pred, y_com=eval_com_nmi(lista_comunitati(s,noduri),X,Y,  Noduri)
    fitness_pred=np.mean(y_pred)
    fitness_pred_ponderat=fitness_communities_weighted(lista_comunitati(s,noduri), y_pred, y_com, G)
    fitness_modularitate=c.modularity(G,lista_comunitati(s,noduri),  weight='weight',resolution=1, atribute=X.shape[1])
    fitness_comunitate=fitness_communities(lista_comunitati(s,noduri), G)
    s_best=s.copy()
    fitness_s_best_nmi=fitness_s_nmi
    fitness_comunitate_best=fitness_comunitate
    fitness_modularitate_best=fitness_modularitate
    y_pred_best=y_pred.copy()
    fitness_pred_best=fitness_pred
    fitness_pred_ponderat_best=fitness_pred_ponderat
    t=0
    numar_fara_schimbare=0
    init=1
    coloane=['gen','nmi','modd', 'fitness']
    evolutie=pd.DataFrame(columns=coloane)

    while t<MaxGen:
        #aleg pe unul cu fitness cel mai mic
        # print(len(lista_comunitati(s,noduri)))
        f=fitness_toate_nodurile(noduri, s,G)
        # f=fitness_toate_nodurile_weighted(noduri, s, y_pred, y_com, G )
        noduri_de_schimbat=np.argsort(f)[:init] 
        if (numar_fara_schimbare>20)  :
            init= init+1 if init<len(f)*0.25 else 1
            # numar_fara_schimbare=0
        else:
            init= max(1, init-1)
        if np.random.rand()<0.02:
            noduri_de_schimbat=[np.random.randint(len(f))]
        # nod= np.argmin(f) if np.random.rand()<0.9 else np.random.randint(len(noduri))
        # print(noduri_de_schimbat,end=" ")
        com_noua=np.random.randint(clase)
        for nod in noduri_de_schimbat:
            while com_noua==s[nod]:
                com_noua=np.random.randint(clase)
            s[nod]=com_noua
        _,fitness_s,y_pred, y_com=eval_com_nmi(lista_comunitati(s,noduri),X, Y, Noduri)
        fitness_pred=np.mean(y_pred)
        fitness_pred_ponderat=fitness_communities_weighted(lista_comunitati(s,noduri), y_pred, y_com ,G)
        fitness_modularitate=c.modularity(G,lista_comunitati(s,noduri),  weight='weight',resolution=1, atribute=X.shape[1])
        fitness_comunitate=fitness_communities(lista_comunitati(s,noduri), G)
        
        if ((fitness_comunitate>fitness_comunitate_best)):# | ((fitness_comunitate==fitness_comunitate_best) & (fitness_pred>fitness_pred_best) )) :
        # if fitness_modularitate>fitness_modularitate_best:
        # if fitness_pred>fitness_pred_best:
        # if fitness_pred*fitness_comunitate>fitness_pred_best*fitness_comunitate_best:
        # if fitness_pred_ponderat>fitness_pred_ponderat_best:
        # if dominare_(s, s_best, y_pred,y_com, noduri, Noduri,G):

            s_best=s.copy()
            fitness_s_best_nmi=fitness_s
            fitness_modularitate_best=fitness_modularitate
            fitness_comunitate_best=fitness_comunitate
            fitness_pred_ponderat_best=fitness_pred_ponderat
            fitness_pred_best=fitness_pred
            f_nod_best=f.copy()
            # print("\n * ",t,'nmi',fitness_s_best_nmi,'modularitate', fitness_modularitate_best, numar_fara_schimbare)
            numar_fara_schimbare=0
        else:
            numar_fara_schimbare+=1
        if t % 50 ==0:
            print('\n',t,'nmi',fitness_s_best_nmi,'modularitate', fitness_modularitate_best, len(lista_comunitati(s_best,noduri)), numar_fara_schimbare)
        evolutie.loc[len(evolutie)]=[t,fitness_s_best_nmi, fitness_modularitate_best, fitness_comunitate_best ]
        t+=1 if ((numar_fara_schimbare<2000) or (init>1)) else MaxGen

    print("gata",t,'nmi',fitness_s_best_nmi,'modularitate', fitness_modularitate_best, init) 
    print(lista_comunitati(s_best, noduri))
    return s_best, fitness_s_best_nmi, Noduri, G

   
