# Supplementary material for: A new clustering method based on multipartite networks
Source: PeerJ Comput Sci. 2023 Oct 13;9:e1621. doi: 10.7717/peerj-cs.1621 (PMC10588715; doi:10.7717/peerj-cs.1621)
Supplement: Supplemental Information 5 [file peerj-cs-09-1621-s005.zip]

Archive with 33 entries (32 files):
- uci_mn_c/
- uci_mn_c/mammographic-mass.arff
- __MACOSX/uci_mn_c/._mammographic-mass.arff
- uci_mn_c/statlog-vehicle-silhouettes.arff
- __MACOSX/uci_mn_c/._statlog-vehicle-silhouettes.arff
- uci_mn_c/thyroid-allbp.arff
- __MACOSX/uci_mn_c/._thyroid-allbp.arff
- uci_mn_c/statlog-australian-credit.arff
- __MACOSX/uci_mn_c/._statlog-australian-credit.arff
- uci_mn_c/acute-inflammations-urinary.arff
- __MACOSX/uci_mn_c/._acute-inflammations-urinary.arff
- uci_mn_c/turkiye-student.arff
- __MACOSX/uci_mn_c/._turkiye-student.arff
- uci_mn_c/breast-cancer-wisconsin.arff
- __MACOSX/uci_mn_c/._breast-cancer-wisconsin.arff
- uci_mn_c/lenses.arff
- __MACOSX/uci_mn_c/._lenses.arff
- uci_mn_c/heart-disease-processed-hungarian.arff
- __MACOSX/uci_mn_c/._heart-disease-processed-hungarian.arff
- uci_mn_c/flags-religion.arff
- __MACOSX/uci_mn_c/._flags-religion.arff
- uci_mn_c/bank-marketing.arff
- __MACOSX/uci_mn_c/._bank-marketing.arff
- uci_mn_c/cardiotocography-10class.arff
- __MACOSX/uci_mn_c/._cardiotocography-10class.arff
- uci_mn_c/blogger.arff
- __MACOSX/uci_mn_c/._blogger.arff
- uci_mn_c/flags-colour.arff
- __MACOSX/uci_mn_c/._flags-colour.arff
- uci_mn_c/dermatology.arff
- __MACOSX/uci_mn_c/._dermatology.arff
- uci_mn_c/leaf.arff
- __MACOSX/uci_mn_c/._leaf.arff
