# Supplementary material for: A new clustering method based on multipartite networks
Source: PeerJ Comput Sci. 2023 Oct 13;9:e1621. doi: 10.7717/peerj-cs.1621 (PMC10588715; doi:10.7717/peerj-cs.1621)
Supplement: Supplemental Information 5 [file peerj-cs-09-1621-s005.zip › uci_mn_c/mammographic-mass.arff]

@relation R_data_frame

@attribute V1 numeric
@attribute V2 numeric
@attribute V3 numeric
@attribute V4 numeric
@attribute V5 numeric
@attribute Class {1,2}

@data
5,67,3,5,3,2
4,43,1,1,2.910734,2
5,58,4,5,3,2
4,28,1,1,3,1
5,74,1,5,2.910734,2
4,65,1,2.796276,3,1
4,70,2.721505,2.796276,3,1
5,42,1,2.796276,3,1
5,57,1,5,3,2
5,60,2.721505,5,1,2
5,76,1,4,3,2
3,42,2,1,3,2
4,64,1,2.796276,3,1
4,36,3,1,2,1
4,60,2,1,2,1
4,54,1,1,3,1
3,52,3,4,3,1
4,59,2,1,3,2
4,54,1,1,3,2
4,40,1,2.796276,2.910734,1
4.348279,66,2.721505,2.796276,1,2
5,56,4,3,1,2
4,43,1,2.796276,2.910734,1
5,42,4,4,3,2
4,59,2,4,3,2
5,75,4,5,3,2
2,66,1,1,2.910734,1
5,63,3,2.796276,3,1
5,45,4,5,3,2
5,55,4,4,3,1
4,46,1,5,2,1
5,54,4,4,3,2
5,57,4,4,3,2
4,39,1,1,2,1
4,81,1,1,3,1
4,77,3,2.796276,2.910734,1
4,60,2,1,3,1
5,67,3,4,2,2
4,48,4,5,2.910734,2
4,55,3,4,2,1
4,59,2,1,2.910734,1
4,78,1,1,1,1
4,50,1,1,3,1
4,61,2,1,2.910734,1
5,62,3,5,2,2
5,44,2,4,2.910734,2
5,64,4,5,3,2
4,23,1,1,2.910734,1
2,42,2.721505,2.796276,4,1
5,67,4,5,3,2
4,74,2,1,2,1
5,80,3,5,3,2
4,23,1,1,2.910734,1
4,63,2,1,2.910734,1
4,53,2.721505,5,3,2
4,43,3,4,2.910734,1
4,49,2,1,1,1
5,51,2,4,2.910734,1
4,45,2,1,2.910734,1
5,59,2,2.796276,2.910734,2
5,52,4,3,3,2
5,60,4,3,3,2
4,57,2,5,3,1
3,57,2,1,2.910734,1
5,74,4,4,3,2
4,25,2,1,2.910734,1
4,49,1,1,3,1
5,72,4,3,2.910734,2
4,45,2,1,3,1
4,64,2,1,3,1
4,73,2,1,2,1
5,68,4,3,3,2
5,52,4,5,3,1
5,66,4,4,3,2
5,70,2.721505,4,2.910734,2
4,25,1,1,3,1
5,74,1,1,2,2
4,64,1,1,3,1
5,60,4,3,2,2
5,67,2,4,1,1
4,67,4,5,3,1
5,44,4,4,2,2
3,68,1,1,3,2
4,57,2.721505,4,1,1
5,51,4,2.796276,2.910734,2
4,33,1,2.796276,2.910734,1
5,58,4,4,3,2
5,36,1,2.796276,2.910734,1
4,63,1,1,2.910734,1
5,62,1,5,3,2
4,73,3,4,3,2
4,80,4,4,3,2
4,67,1,1,2.910734,1
5,59,2,1,3,2
5,60,1,2.796276,3,1
5,54,4,4,3,2
4,40,1,1,2.910734,1
4,47,2,1,2.910734,1
5,62,4,4,3,1
4,33,2,1,3,1
5,59,2,2.796276,2.910734,1
4,65,2,2.796276,2.910734,1
4,58,4,4,2.910734,1
4,29,2,2.796276,2.910734,1
4,58,1,1,2.910734,1
4,54,1,1,2.910734,1
4,44,1,1,2.910734,2
3,34,2,1,2.910734,1
4,57,1,1,3,1
5,33,4,4,2.910734,2
4,45,4,4,3,1
5,71,4,4,3,2
5,59,4,4,2,1
4,56,2,1,2.910734,1
4,40,3,4,2.910734,1
4,56,1,1,3,1
4,45,2,1,2.910734,1
4,57,2,1,2,1
5,55,3,4,3,2
5,84,4,5,3,1
5,51,4,4,3,2
4,43,1,1,2.910734,1
4,24,2,1,2,1
4,66,1,1,3,1
5,33,4,4,3,1
4,59,4,3,2,1
4,76,2,3,2.910734,1
4,40,1,1,2.910734,1
4,52,2.721505,4,2.910734,1
5,40,4,5,3,2
5,67,4,4,3,2
5,75,4,3,3,2
5,86,4,4,3,1
4,60,2,2.796276,2.910734,1
5,66,4,4,3,2
5,46,4,5,3,2
4,59,4,4,3,2
5,65,4,4,3,2
4,53,1,1,3,1
5,67,3,5,3,2
5,80,4,5,3,2
4,55,2,1,3,1
4,48,1,1,2.910734,1
4,47,1,1,2,1
4,50,2,1,2.910734,1
5,62,4,5,3,2
5,63,4,4,3,2
4,63,4,2.796276,3,2
4,71,4,4,3,2
4,41,1,1,3,1
5,57,4,4,4,2
5,71,4,4,4,2
4,66,1,1,3,1
4,47,2,4,2,1
3,34,4,4,3,1
4,59,3,4,3,1
5,55,2,2.796276,2.910734,2
4,51,2.721505,2.796276,3,1
4,62,2,1,2.910734,1
4,58,4,2.796276,3,2
5,67,4,4,3,2
4,41,2,1,3,1
4,23,3,1,3,1
4,53,2.721505,4,3,1
4,42,2,1,3,1
5,87,4,5,3,2
4,68,1,1,3,2
4,64,1,1,3,1
5,54,3,5,3,2
5,86,4,5,3,2
4,21,2,1,3,1
4,39,1,1,2.910734,1
4,53,4,4,3,1
4,44,4,4,3,1
4,54,1,1,3,1
5,63,4,5,3,2
4,62,2,1,2.910734,1
4,45,2,1,2,1
5,71,4,5,3,1
5,49,4,4,3,2
4,49,4,4,3,1
5,66,4,4,4,1
4,19,1,1,3,1
4,35,1,1,2,1
4,71,3,3,2.910734,2
5,74,4,5,3,2
5,37,4,4,3,2
4,67,1,2.796276,3,1
5,81,3,4,3,2
5,59,4,4,3,2
4,34,1,1,3,1
5,79,4,3,3,2
5,60,3,1,3,1
4,41,1,1,3,2
4,50,1,1,3,1
5,85,4,4,3,2
4,46,1,1,3,1
5,66,4,4,3,2
4,73,3,1,2,1
4,55,1,1,3,1
4,49,2,1,3,1
3,49,4,4,3,1
4,51,4,5,3,2
2,48,4,4,3,1
4,58,4,5,3,1
5,72,4,5,3,2
4,46,2,3,3,1
4,43,4,3,3,2
4.348279,52,4,4,3,1
4,66,2,1,2.910734,1
4,46,1,1,1,1
4,69,3,1,3,1
2,59,1,1,2.910734,2
5,43,2,1,3,2
5,76,4,5,3,2
4,46,1,1,3,1
4,59,2,4,3,1
4,57,1,1,3,1
5,43,4,5,2.910734,1
3,45,2,1,3,1
3,43,2,1,3,1
4,45,2,1,3,1
5,57,4,5,3,2
5,79,4,4,3,2
5,54,2,1,3,2
4,40,3,4,3,1
5,63,4,4,3,2
2,55,1,2.796276,1,1
4,52,2,1,3,1
4,38,1,1,3,1
3,72,4,3,3,1
5,80,4,3,3,2
5,76,4,3,3,2
4,62,3,1,3,1
5,64,4,5,3,2
5,42,4,5,3,1
3,60,2.721505,3,1,1
4,64,4,5,3,1
4,63,4,4,3,2
4,24,2,1,2,1
5,72,4,4,3,2
4,63,2,1,3,1
4,46,1,1,3,1
3,33,1,1,3,1
5,76,4,4,3,2
4,36,2,3,3,1
4,40,2,1,3,1
5,58,1,5,3,2
4,43,2,1,3,1
3,42,1,1,3,1
4,32,1,1,3,1
5,57,4,4,2,2
4,37,1,1,3,1
4,70,4,4,3,2
5,56,4,2,3,2
3,76,2.721505,3,2,1
5,73,4,4,3,2
5,77,4,5,3,2
5,67,4,4,1,2
5,71,4,3,3,2
5,65,4,4,3,2
4,43,1,1,3,1
4,40,2,1,2.910734,1
4,49,2,1,3,1
5,76,4,2,3,2
4,55,4,4,3,1
5,72,4,5,3,2
3,53,4,3,3,1
5,75,4,4,3,2
5,61,4,5,3,2
5,67,4,4,3,2
5,55,4,2,3,2
5,66,4,4,3,2
2,76,1,1,2,1
4,57,4,4,3,2
5,71,3,1,3,1
5,70,4,5,3,2
4,35,4,2,2.910734,1
5,79,1,2.796276,3,2
4,63,2,1,3,1
5,40,1,4,3,2
4,41,1,1,3,1
4,47,2,1,2,1
4,68,1,1,3,2
4,64,4,3,3,2
4,65,4,4,2.910734,2
4,73,4,3,3,1
4,39,4,3,3,1
5,55,4,5,4,2
5,53,3,4,4,1
5,66,4,4,3,2
4,43,3,1,2,1
5,44,4,5,3,2
4,77,4,4,3,2
4,62,2,4,3,1
5,80,4,4,3,2
4,33,4,4,3,1
4,50,4,5,3,2
4,71,1,2.796276,3,1
5,46,4,4,3,2
5,49,4,5,3,2
4,53,1,1,3,1
3,46,2,1,2,1
4,57,1,1,3,1
4,54,3,1,3,1
4,54,1,2.796276,2.910734,1
2,49,2,1,2,1
4,47,3,1,3,1
4,40,1,1,3,1
4,45,1,1,3,1
4,50,4,5,3,2
5,54,4,4,3,2
4,67,4,1,3,2
4,77,4,4,3,2
4,66,4,3,3,1
4,71,2,2.796276,3,2
4,36,2,3,3,1
4,69,4,4,3,1
4,48,1,1,3,1
4,64,4,4,3,2
4,71,4,2,3,2
5,60,4,3,3,2
4,24,1,1,3,1
5,34,4,5,2,2
4,79,1,1,2,1
4,45,1,1,3,1
4,37,2,1,2,1
4,42,1,1,2,1
4,72,4,4,3,2
5,60,4,5,3,2
5,85,3,5,3,2
4,51,1,1,3,1
5,54,4,5,3,2
5,55,4,3,3,2
4,64,4,4,3,1
5,67,4,5,3,2
5,75,4,3,3,2
5,87,4,4,3,2
4,46,4,4,3,2
4,59,2,1,2.910734,1
55,46,4,3,3,2
5,61,1,1,3,2
4,44,1,4,3,1
4,32,1,1,3,1
4,62,1,1,3,1
5,59,4,5,3,2
4,61,4,1,3,1
5,78,4,4,3,2
5,42,4,5,3,1
4,45,1,2,3,1
5,34,2,1,3,2
5,39,4,3,2.910734,2
4,27,3,1,3,1
4,43,1,1,3,1
5,83,4,4,3,2
4,36,2,1,3,1
4,37,2,1,3,1
4,56,3,1,3,2
5,55,4,4,3,2
5,46,3,2.796276,3,1
4,88,4,4,3,2
5,71,4,4,3,2
4,41,2,1,3,1
5,49,4,4,3,2
3,51,1,1,4,1
4,39,1,3,3,1
4,46,2,1,3,1
5,52,4,4,3,2
5,58,4,4,3,2
4,67,4,5,3,2
5,80,4,4,3,2
3,46,1,2.796276,2.910734,1
3,43,1,2.796276,2.910734,1
4,45,1,1,3,1
5,68,4,4,3,2
4,54,4,4,2.910734,2
4,44,2,3,3,1
5,74,4,3,3,2
5,55,4,5,3,1
4,49,4,4,3,2
4,49,1,1,3,1
5,50,4,3,3,2
5,52,3,5,3,2
4,45,1,1,3,1
4,66,1,1,3,1
4,68,4,4,3,2
4,72,2,1,3,1
5,64,2.721505,2.796276,3,1
2,49,2.721505,3,3,1
3,44,2.721505,4,3,1
5,74,4,4,3,2
5,58,4,4,3,2
4,77,2,3,3,1
4,49,3,1,3,1
4,34,2.721505,2.796276,4,1
5,60,4,3,3,2
5,69,4,3,3,2
4,53,2,1,3,1
3,46,3,4,3,1
5,74,4,4,3,2
4,58,1,1,3,1
5,68,4,4,3,2
5,46,4,3,3,1
5,61,2,4,3,2
5,70,4,3,3,2
5,37,4,4,3,2
3,65,4,5,3,2
4,67,4,4,3,1
5,69,3,4,3,1
5,76,4,4,3,2
4,65,4,3,3,1
5,72,4,2,3,2
4,62,4,2,3,1
5,42,4,4,3,2
5,66,4,3,3,2
5,48,4,4,3,2
4,35,1,1,3,1
5,60,4,4,3,2
5,67,4,2,3,2
5,78,4,4,3,2
4,66,1,1,3,2
4,26,1,1,2.910734,1
4,48,1,1,3,1
4,31,1,1,3,1
5,43,4,3,3,2
5,72,2,4,3,1
5,66,1,1,3,2
4,56,4,4,3,1
5,58,4,5,3,2
5,33,2,4,3,2
4,37,1,1,3,1
5,36,4,3,3,2
4,39,2,3,3,1
4,39,4,4,3,2
5,83,4,4,3,2
4,68,4,5,3,2
5,63,3,4,3,2
5,78,4,4,3,2
4,38,2,3,3,1
5,46,4,3,3,2
5,60,4,4,3,2
5,56,2,3,3,2
4,33,1,1,3,1
4,55.487448,4,5,3,2
4,69,1,5,3,2
5,66,1,4,3,2
4,72,1,3,3,1
4,29,1,1,3,1
5,54,4,5,3,2
5,80,4,4,3,2
5,68,4,3,3,2
4,35,2,1,3,1
4,57,3,2.796276,3,1
5,55.487448,4,4,3,2
4,50,1,1,3,1
4,32,4,3,3,1
0,69,4,5,3,2
4,71,4,5,3,2
5,87,4,5,3,2
3,40,2,2.796276,3,1
4,31,1,1,2.910734,1
4,64,1,1,3,1
5,55,4,5,3,2
4,18,1,1,3,1
3,50,2,1,2.910734,1
4,53,1,1,3,1
5,84,4,5,3,2
5,80,4,3,3,2
4,32,1,1,3,1
5,77,3,4,3,2
4,38,1,1,3,1
5,54,4,5,3,2
4,63,1,1,3,1
4,61,1,1,3,1
4,52,1,1,3,1
4,36,1,1,3,1
4,41,2.721505,2.796276,3,1
4,59,1,1,3,1
5,51,4,4,2,2
4,36,1,1,3,1
5,40,4,3,3,2
4,49,1,1,3,1
4,37,2,3,3,1
4,46,1,1,3,1
4,63,1,1,3,1
4,28,2,1,3,1
4,47,2,1,3,1
4,42,2,1,3,2
5,44,4,5,3,2
4,49,4,4,3,1
5,47,4,5,3,2
5,52,4,5,3,2
4,53,1,1,3,2
5,83,3,3,3,2
4,50,4,4,2.910734,2
5,63,4,4,3,2
4,82,2.721505,5,3,2
4,54,1,1,3,1
4,50,4,4,3,1
5,80,4,5,3,2
5,45,2,4,3,1
5,59,4,4,2.910734,2
4,28,2,1,3,1
4,31,1,1,3,1
4,41,2,1,3,1
4,21,3,1,3,1
5,44,3,4,3,2
5,49,4,4,3,2
5,71,4,5,3,2
5,75,4,5,3,2
4,38,2,1,3,1
4,60,1,3,3,1
5,87,4,5,3,2
4,70,4,4,3,2
5,55,4,5,3,2
3,21,1,1,3,1
4,50,1,1,3,1
5,76,4,5,3,2
4,23,1,1,3,1
3,68,2.721505,2.796276,3,1
4,62,4,2.796276,3,2
5,65,1,2.796276,3,2
5,73,4,5,3,2
4,38,2,3,3,1
2,57,1,1,3,1
5,65,4,5,3,2
5,67,2,4,3,2
5,61,2,4,3,2
5,56,4,4,3,1
5,71,2,4,3,2
4,49,2,2,3,1
4,55,2.721505,2.796276,3,1
4,44,2,1,3,1
0,58,4,4,3,1
4,27,2,1,3,1
5,73,4,5,3,2
4,34,2,1,3,1
5,63,2.721505,4,3,2
4,50,2,1,3,2
4,62,2,1,3,1
3,21,3,1,3,1
4,49,2,2.796276,3,1
4,36,3,1,3,1
4,45,2,1,3,2
5,67,4,5,3,2
4,21,1,1,3,1
4,57,2,1,3,1
5,66,4,5,3,2
4,71,4,4,3,2
5,69,3,4,3,2
6,80,4,5,3,2
3,27,2,1,3,1
4,38,2,1,3,1
4,23,2,1,3,1
5,70,2.721505,5,3,2
4,46,4,3,3,1
4,61,2,3,3,1
5,65,4,5,3,2
4,60,4,3,3,1
5,83,4,5,3,2
5,40,4,4,3,2
2,59,2.721505,4,3,1
4,53,3,4,3,1
4,76,4,4,3,1
5,79,1,4,3,2
5,38,2,4,3,2
4,61,3,4,3,1
4,56,2,1,3,1
4,44,2,1,3,1
4,64,3,4,2.910734,2
4,66,3,3,3,1
4,50,3,3,3,1
4,46,1,1,3,1
4,39,1,1,3,1
4,60,3,2.796276,2.910734,1
5,55,4,5,3,2
4,40,2,1,3,1
4,26,1,1,3,1
5,84,3,2,3,2
4,41,2,2,3,1
4,63,1,1,3,1
2,65,2.721505,1,2,1
4,49,1,1,3,1
4,56,2,2,3,2
5,65,4,4,3,1
4,54,1,1,3,1
4,36,1,1,3,1
5,49,4,4,3,1
4,59,4,4,3,2
5,75,4,4,3,2
5,59,4,2,3,1
5,59,4,4,3,2
4,28,4,4,3,2
5,53,4,5,3,1
5,57,4,4,3,1
5,77,4,3,4,1
5,85,4,3,3,2
4,59,4,4,3,1
5,59,1,5,3,2
4,65,3,3,3,2
4,54,2,1,3,1
5,46,4,5,3,2
4,63,4,4,3,2
4,53,1,1,3,2
4,56,1,1,3,1
5,66,4,4,3,2
5,66,4,5,3,2
4,55,1,1,3,1
4,44,1,1,3,1
5,86,3,4,3,2
5,47,4,5,3,2
5,59,4,5,3,2
5,66,4,5,3,1
5,61,4,3,3,2
3,46,2.721505,5,2.910734,2
4,69,1,1,3,1
5,93,1,5,3,2
4,39,1,3,3,1
5,44,4,5,3,2
4,45,2,2,3,1
4,51,3,4,3,1
4,56,2,4,3,1
4,66,4,4,3,1
5,61,4,5,3,2
4,64,3,3,3,2
5,57,2,4,3,1
5,79,4,4,3,2
4,57,2,1,2.910734,1
4,44,4,1,1,1
4,31,2,1,3,1
4,63,4,4,3,1
4,64,1,1,3,1
5,47,4,5,3,1
5,68,4,5,3,2
4,30,1,1,3,1
5,43,4,5,3,2
4,56,1,1,3,1
4,46,2,1,3,1
4,67,2,1,3,1
5,52,4,5,3,2
4,67,4,4,3,2
4,47,2,1,3,1
5,58,4,5,3,2
4,28,2,1,3,1
4,43,1,1,3,1
4,57,2,4,3,1
5,68,4,5,3,2
4,64,2,4,3,1
4,64,2,4,3,1
5,62,4,4,3,2
4,38,4,1,3,1
5,68,4,4,3,2
4,41,2,1,3,1
4,35,2,1,3,2
4,68,2,1,3,1
5,55,4,4,3,2
5,67,4,4,3,2
4,51,4,3,3,1
2,40,1,1,3,1
5,73,4,4,3,2
4,58,2.721505,4,3,2
4,51,2.721505,4,3,1
3,50,2.721505,2.796276,3,2
5,59,4,3,3,2
6,60,3,5,3,2
4,27,2,1,2.910734,1
5,54,4,3,3,1
4,56,1,1,3,1
5,53,4,5,3,2
4,54,2,4,3,1
5,79,1,4,3,2
5,67,4,3,3,2
5,64,3,3,3,2
4,70,1,2,3,2
5,55,4,3,3,2
5,65,3,3,3,2
5,45,4,2,3,2
4,57,4,4,2.910734,2
5,49,1,1,3,2
4,24,2,1,3,1
4,52,1,1,3,1
4,50,2,1,3,1
4,35,1,1,3,1
5,55.487448,3,3,3,2
5,64,4,3,3,2
5,40,4,1,1,2
5,66,4,4,3,2
4,64,4,4,3,2
5,52,4,3,3,2
5,43,1,4,3,2
4,56,4,4,3,1
4,72,3,2.796276,3,1
6,51,4,4,3,2
4,79,4,4,3,2
4,22,2,1,3,1
4,73,2,1,3,1
4,53,3,4,3,1
4,59,2,1,3,2
4,46,4,4,2,1
5,66,4,4,3,2
4,50,4,3,3,2
4,58,1,1,3,2
4,55,1,1,3,1
4,62,2,4,3,2
4,60,1,1,3,1
5,57,4,3,3,2
4,57,1,1,3,1
6,41,2,1,3,1
4,71,2,1,3,2
4,32,2,1,3,1
4,57,2,1,3,1
4,19,1,1,3,1
4,62,2,4,3,2
5,67,4,5,3,2
4,50,4,5,3,1
4,65,2,3,2,1
4,40,2,4,2,1
6,71,4,4,3,2
6,68,4,3,3,2
4,68,1,1,3,1
4,29,1,1,3,1
4,53,2,1,3,1
5,66,4,4,3,2
4,60,3,2.796276,4,1
5,76,4,4,3,2
4,58,2,1,2,1
5,96,3,4,3,2
5,70,4,4,3,2
4,34,2,1,3,1
4,59,2,1,3,1
4,45,3,1,3,2
5,65,4,4,3,2
4,59,1,1,3,1
4,21,2,1,3,1
3,43,2,1,3,1
4,53,1,1,3,1
4,65,2,1,3,1
4,64,2,4,3,2
4,53,4,4,3,1
4,51,1,1,3,1
4,59,2,4,3,1
4,56,2,1,3,1
4,60,2,1,3,1
4,22,1,1,3,1
4,25,2,1,3,1
6,76,3,2.796276,3,1
5,69,4,4,3,2
4,58,2,1,3,1
5,62,4,3,3,2
4,56,4,4,3,1
4,64,1,1,3,1
4,32,2,1,3,1
5,48,2.721505,4,2.910734,2
5,59,4,4,2,2
4,52,1,1,3,1
4,63,4,4,3,1
5,67,4,4,3,2
5,61,4,4,3,2
5,59,4,5,3,2
5,52,4,3,3,2
4,35,4,4,3,1
5,77,3,3,3,2
5,71,4,3,3,2
5,63,4,3,3,2
4,38,2,1,2,1
5,72,4,3,3,2
4,76,4,3,3,2
4,53,3,3,3,1
4,67,4,5,3,1
5,69,2,4,3,2
4,54,1,1,3,1
2,35,2,1,2,1
5,68,4,3,3,2
4,68,4,4,3,1
4,67,2,4,3,2
3,39,1,1,3,1
4,44,2,1,3,1
4,33,1,1,3,1
4,60,2.721505,4,3,1
4,58,1,1,3,1
4,31,1,1,3,1
3,23,1,1,3,1
5,56,4,5,3,2
4,69,2,1,3,2
6,63,1,1,3,1
4,65,1,1,3,2
4,44,2,1,2,1
4,62,3,3,3,2
4,67,4,4,3,2
4,56,2,1,3,1
4,52,3,4,3,1
4,43,1,1,3,2
4,41,4,3,2,2
4,42,3,4,2,1
3,46,1,1,3,1
5,55,4,4,3,2
5,58,4,4,2,2
5,87,4,4,3,2
4,66,2,1,3,1
0,72,4,3,3,2
5,60,4,3,3,2
5,83,4,4,2,2
4,31,2,1,3,1
4,53,2,1,3,1
4,64,2,3,3,1
5,31,4,4,2,2
5,62,4,4,2,2
4,56,2,1,3,1
5,58,4,4,3,2
4,67,1,4,3,1
5,75,4,5,3,2
5,65,3,4,3,2
5,74,3,2,3,2
4,59,2,1,3,1
4,57,4,4,4,2
4,76,3,2,3,1
4,63,1,4,3,1
4,44,1,1,3,1
4,42,3,1,2,1
4,35,3,2.796276,2,1
5,65,4,3,3,2
4,70,2,1,3,1
4,48,1,1,3,1
4,74,1,1,1,2
6,40,2.721505,3,4,2
4,63,1,1,3,1
5,60,4,4,3,2
5,86,4,3,3,2
4,27,1,1,3,1
4,71,4,5,2,2
5,85,4,4,3,2
4,51,3,3,3,1
6,72,4,3,3,2
5,52,4,4,3,2
4,66,2,1,3,1
5,71,4,5,3,2
4,42,2,1,3,1
4,64,4,4,2,2
4,41,2,2,3,1
4,50,2,1,3,1
4,30,1,1,3,1
4,67,1,1,3,1
5,62,4,4,3,2
4,46,2,1,2,1
4,35,1,1,3,1
4,53,1,1,2,1
4,59,2,1,3,1
4,19,3,1,3,1
5,86,2,1,3,2
4,72,2,1,3,1
4,37,2,1,2,1
4,46,3,1,3,2
4,45,1,1,3,1
4,48,4,5,3,1
4,58,4,4,3,2
4,42,1,1,3,1
4,56,2,4,3,2
4,47,2,1,3,1
4,49,4,4,3,2
5,76,2,5,3,2
5,62,4,5,3,2
5,64,4,4,3,2
5,53,4,3,3,2
4,70,4,2,2,2
5,55,4,4,3,2
4,34,4,4,3,1
5,76,4,4,3,2
4,39,1,1,3,1
2,23,1,1,3,1
4,19,1,1,3,1
5,65,4,5,3,2
4,57,2,1,3,1
5,41,4,4,3,2
4,36,4,5,3,2
4,62,3,3,3,1
4,69,2,1,3,1
4,41,3,1,3,1
3,51,2,4,3,1
5,50,3,2,3,2
4,47,4,4,3,1
4,54,4,5,3,2
5,52,4,4,3,2
4,30,1,1,3,1
3,48,4,4,3,2
5,55.487448,4,4,3,2
4,65,2,4,3,2
4,50,1,1,3,1
5,65,4,5,3,2
5,66,4,3,3,2
6,41,3,3,2,2
5,72,3,2,3,2
4,42,1,1,1,2
4,80,4,4,3,2
0,45,2,4,3,1
4,41,1,1,3,1
4,72,3,3,3,2
4,60,4,5,3,1
5,67,4,3,3,2
4,55,2,1,3,1
4,61,3,4,3,2
4,55,3,4,3,2
4,52,4,4,3,2
4,42,1,1,3,1
5,63,4,4,3,2
4,62,4,5,3,2
4,46,1,1,3,1
4,65,2,1,3,1
4,57,3,3,3,2
4,66,4,5,3,2
4,45,1,1,3,1
4,77,4,5,3,2
4,35,1,1,3,1
4,50,4,5,3,2
4,57,4,4,3,1
4,74,3,1,3,2
4,59,4,5,3,1
4,51,1,1,3,1
4,42,3,4,3,2
4,35,2,4,3,1
4,42,1,1,3,1
4,43,2,1,3,1
4,62,4,4,3,2
4,27,2,1,3,1
5,55.487448,4,3,3,2
4,57,4,4,3,2
4,59,2,1,3,1
5,40,3,2,3,2
4,20,1,1,3,1
5,74,4,3,3,2
4,22,1,1,3,1
4,57,4,3,3,1
4,57,4,3,3,2
4,55,2,1,2,1
4,62,2,1,3,1
4,54,1,1,3,1
4,71,1,1,3,2
4,65,3,3,3,1
4,68,4,4,3,1
4,64,1,1,3,1
4,54,2,4,3,1
4,48,4,4,3,2
4,58,4,3,3,1
5,58,3,4,3,2
4,70,1,1,1,1
5,70,1,4,3,2
4,59,2,1,3,1
4,57,2,4,3,1
4,53,4,5,3,1
4,54,4,4,3,2
4,53,2,1,3,1
0,71,4,4,3,2
5,67,4,5,3,2
4,68,4,4,3,2
4,56,2,4,3,1
4,35,2,1,3,1
4,52,4,4,3,2
4,47,2,1,3,1
4,56,4,5,3,2
4,64,4,5,3,1
5,66,4,5,3,2
4,62,3,3,3,1
