# Supplementary material for: A new clustering method based on multipartite networks
Source: PeerJ Comput Sci. 2023 Oct 13;9:e1621. doi: 10.7717/peerj-cs.1621 (PMC10588715; doi:10.7717/peerj-cs.1621)
Supplement: Supplemental Information 5 [file peerj-cs-09-1621-s005.zip › uci_mn_c/statlog-vehicle-silhouettes.arff]

@relation R_data_frame

@attribute V1 numeric
@attribute V2 numeric
@attribute V3 numeric
@attribute V4 numeric
@attribute V5 numeric
@attribute V6 numeric
@attribute V7 numeric
@attribute V8 numeric
@attribute V9 numeric
@attribute V10 numeric
@attribute V11 numeric
@attribute V12 numeric
@attribute V13 numeric
@attribute V14 numeric
@attribute V15 numeric
@attribute V16 numeric
@attribute V17 numeric
@attribute V18 numeric
@attribute Class {1,2,3,4}

@data
95,48,83,178,72,10,162,42,20,159,176,379,184,70,6,16,187,197,4
91,41,84,141,57,9,149,45,19,143,170,330,158,72,9,14,189,199,4
104,50,106,209,66,10,207,32,23,158,223,635,220,73,14,9,188,196,2
93,41,82,159,63,9,144,46,19,143,160,309,127,63,6,10,199,207,4
85,44,70,205,103,52,149,45,19,144,241,325,188,127,9,11,180,183,3
107,57,106,172,50,6,255,26,28,169,280,957,264,85,5,9,181,183,3
97,43,73,173,65,6,153,42,19,143,176,361,172,66,13,1,200,204,3
90,43,66,157,65,9,137,48,18,146,162,281,164,67,3,3,193,202,4
86,34,62,140,61,7,122,54,17,127,141,223,112,64,2,14,200,208,4
93,44,98,197,62,11,183,36,22,146,202,505,152,64,4,14,195,204,2
86,36,70,143,61,9,133,50,18,130,153,266,127,66,2,10,194,202,4
90,34,66,136,55,6,123,54,17,118,148,224,118,65,5,26,196,202,2
88,46,74,171,68,6,152,43,19,148,180,349,192,71,5,11,189,195,3
89,42,85,144,58,10,152,44,19,144,173,345,161,72,8,13,187,197,4
94,49,79,203,71,5,174,37,21,154,196,465,206,71,6,2,197,199,3
96,55,103,201,65,9,204,32,23,166,227,624,246,74,6,2,186,194,1
89,36,51,109,52,6,118,57,17,129,137,206,125,80,2,14,181,185,4
99,41,77,197,69,6,177,36,21,139,202,485,151,72,4,10,198,199,3
104,54,100,186,61,10,216,31,24,173,225,686,220,74,5,11,185,195,2
101,56,100,215,69,10,208,32,24,169,227,651,223,74,6,5,186,193,1
84,47,75,153,64,6,154,43,19,145,175,354,184,75,0,3,185,192,3
84,37,53,121,59,5,123,55,17,125,141,221,133,82,7,1,179,183,4
94,43,64,173,69,7,150,43,19,142,169,344,177,68,9,1,199,206,3
87,39,70,148,61,7,143,46,18,136,164,307,141,69,1,2,192,199,3
99,53,105,219,66,11,204,32,23,165,221,623,224,68,0,6,191,201,2
85,45,80,154,64,9,147,45,19,148,169,324,174,71,1,4,188,199,4
83,36,54,119,57,6,128,53,18,125,143,238,139,82,6,3,179,183,2
107,54,98,203,65,11,218,31,25,167,229,696,216,72,1,28,187,199,2
102,45,85,193,64,6,192,33,22,146,217,570,163,76,6,7,195,193,3
80,38,63,129,55,7,146,46,19,130,168,314,158,83,9,20,180,185,2
89,43,85,160,64,11,155,43,19,151,173,356,174,72,5,9,185,196,4
88,42,77,151,58,8,140,47,18,142,165,293,158,64,10,11,198,205,2
93,35,66,154,59,6,142,46,18,128,162,304,120,64,5,13,197,202,1
101,48,107,222,68,10,208,32,24,154,232,641,204,70,5,38,190,202,1
87,38,85,177,61,8,164,40,20,129,186,402,130,63,1,25,198,205,1
100,46,90,172,67,9,157,43,20,150,170,363,184,67,17,7,192,200,4
82,44,72,118,52,7,152,44,19,147,174,340,177,82,2,2,180,185,3
90,48,86,306,126,49,153,44,19,156,272,346,200,118,0,15,185,194,4
106,53,98,176,54,10,216,31,24,171,235,691,218,74,1,9,187,197,2
81,45,68,169,73,6,151,44,19,146,173,336,186,75,7,0,183,189,3
95,48,104,214,67,9,205,32,23,151,227,628,202,74,5,9,186,193,1
88,37,51,105,52,5,119,57,17,128,135,207,125,86,8,16,179,183,4
94,49,87,137,54,11,158,43,20,162,178,366,186,75,5,5,183,194,4
93,37,76,183,63,8,164,40,20,134,191,405,139,67,4,7,192,197,2
119,54,106,220,65,12,213,31,24,167,223,675,232,66,20,1,192,202,2
93,46,82,145,58,11,159,43,20,160,180,371,189,77,2,4,183,194,4
91,43,70,133,55,8,130,51,18,146,159,253,156,70,1,8,190,194,4
85,42,66,122,54,6,148,46,19,141,172,317,174,88,6,14,180,182,3
89,47,81,147,64,11,156,44,20,163,170,352,188,76,6,13,184,193,4
91,45,79,176,59,9,163,40,20,148,184,404,179,62,0,10,199,208,2
78,38,63,115,51,6,142,47,19,130,162,299,146,77,2,4,181,185,2
92,38,71,174,66,7,154,43,19,133,181,355,130,70,4,24,189,195,2
98,55,101,228,70,9,210,31,24,168,236,661,245,72,1,6,188,197,1
101,42,62,175,67,6,149,43,19,139,169,341,165,65,7,11,202,209,3
101,56,104,185,53,6,257,26,28,168,275,956,230,83,5,26,180,184,3
94,36,66,151,61,8,133,50,18,135,154,265,119,62,9,3,201,208,4
97,44,96,195,63,9,185,36,22,144,202,512,165,66,4,8,191,199,2
89,47,84,133,55,11,157,44,20,160,169,354,176,74,5,9,182,192,4
107,53,103,221,66,11,209,32,24,163,222,653,212,66,0,1,191,201,1
85,39,68,119,52,5,128,53,18,135,148,241,142,75,8,8,182,187,4
103,50,98,212,63,9,193,34,22,161,214,567,185,64,5,5,198,204,1
77,38,63,135,59,5,130,52,18,130,145,247,139,79,13,21,183,187,1
96,40,70,120,50,8,137,50,18,141,162,269,139,80,10,13,183,183,4
83,42,66,156,67,7,150,45,19,144,174,333,159,78,4,2,182,188,3
93,45,86,201,69,7,184,35,22,145,203,523,183,72,0,4,194,197,3
89,41,75,143,56,7,146,46,19,137,170,317,156,76,18,5,184,188,1
81,43,68,125,57,8,149,46,19,146,169,323,172,83,6,18,179,184,3
98,55,101,219,69,11,225,30,25,178,231,748,216,74,6,14,187,195,1
86,44,78,164,68,9,142,46,18,147,168,305,171,70,1,11,190,201,4
98,49,84,219,74,7,190,34,22,154,208,558,209,74,4,7,195,195,3
96,55,98,161,54,10,215,31,24,175,226,683,221,76,3,6,185,193,1
97,59,108,227,70,11,224,30,25,186,225,732,218,70,10,25,186,198,1
92,39,91,191,62,8,176,37,21,137,196,466,151,67,3,23,192,200,1
73,37,53,111,54,6,126,55,18,128,135,227,147,82,1,15,176,184,1
89,42,89,147,61,11,151,44,19,145,170,338,163,72,11,23,187,199,4
101,53,103,203,63,9,195,34,22,162,210,571,210,68,5,5,191,198,1
91,39,83,170,60,8,172,38,21,134,197,445,152,72,0,10,188,194,2
86,40,62,140,62,7,150,45,19,133,165,330,173,82,2,3,180,185,2
104,52,94,208,66,5,208,31,24,161,227,666,218,76,11,4,193,191,3
89,44,68,113,50,7,150,45,19,147,171,328,189,88,6,5,179,182,3
87,46,71,159,66,6,151,44,19,146,175,343,189,73,2,0,186,190,3
99,51,92,203,65,5,209,31,24,159,232,671,214,78,5,11,191,189,3
94,36,68,127,54,7,127,52,18,132,155,242,116,66,1,2,195,196,4
79,40,80,133,55,7,147,47,19,135,172,311,144,76,8,30,181,193,1
89,40,76,188,76,7,150,44,19,136,174,342,148,72,3,8,193,197,3
110,58,106,180,51,6,261,26,28,171,278,998,257,83,9,13,181,182,3
89,41,84,141,58,9,149,45,19,145,172,330,162,72,4,18,188,200,4
86,37,60,115,54,5,119,56,17,132,141,209,129,72,2,8,186,190,4
91,42,84,209,75,6,171,38,20,138,189,446,161,69,3,12,196,201,3
80,37,57,116,55,6,125,54,18,125,142,229,132,81,8,5,178,184,1
104,55,107,222,68,11,218,31,24,173,232,703,229,71,3,10,188,199,2
94,38,84,158,55,9,169,39,20,130,196,430,155,69,9,15,190,195,1
104,52,100,191,59,9,197,33,23,158,218,583,234,70,10,10,191,198,2
94,48,87,162,64,10,157,43,20,161,179,363,186,75,4,15,184,195,4
84,45,66,154,65,6,145,46,19,144,168,312,177,73,2,3,184,188,3
97,50,108,211,65,10,214,31,24,156,232,683,218,72,7,29,188,197,1
89,42,80,151,62,6,144,46,19,139,166,308,170,74,17,13,185,189,2
86,43,68,152,62,7,150,44,19,142,179,337,164,75,4,9,188,192,3
95,46,105,219,68,9,201,33,23,148,223,602,201,69,5,38,191,202,1
87,44,65,124,56,6,149,46,19,144,170,321,171,87,4,12,179,182,3
82,45,66,252,126,52,148,45,19,144,237,326,185,119,1,1,181,185,3
95,42,85,174,66,9,153,44,19,144,168,347,150,65,11,5,196,204,4
94,42,68,150,64,7,128,52,18,143,154,246,159,69,14,5,192,196,4
92,38,60,130,62,5,114,58,17,132,135,194,137,72,14,5,190,194,4
102,45,83,198,65,5,194,33,22,146,225,576,167,79,0,27,193,191,3
108,53,103,202,64,10,220,30,25,168,224,711,214,73,11,10,188,199,2
99,46,105,209,64,11,197,34,23,152,212,575,159,65,0,33,194,205,1
85,39,77,151,59,8,150,45,19,134,176,331,133,73,0,16,184,193,1
80,44,68,135,59,8,150,45,19,145,170,329,173,80,7,12,180,185,3
99,48,79,199,68,6,185,35,22,153,202,524,171,74,5,8,195,195,3
89,40,77,159,65,9,144,46,19,141,168,314,143,70,0,5,190,200,4
94,48,83,162,64,10,156,43,19,153,177,357,187,74,4,14,185,196,4
77,38,75,144,59,6,147,46,19,132,167,315,136,80,16,20,181,187,1
88,35,50,121,58,5,114,59,17,122,132,192,138,74,21,4,182,187,1
93,43,85,133,54,10,155,44,19,153,174,351,165,75,12,13,184,196,4
95,47,88,162,64,11,159,43,20,157,176,371,185,71,12,13,189,198,4
100,45,100,209,65,8,201,32,23,147,231,611,189,72,5,5,189,195,1
109,53,109,221,69,12,221,31,25,169,226,712,212,72,13,28,188,201,2
85,43,64,128,56,8,150,46,19,144,168,324,173,82,9,14,180,184,3
93,49,79,180,65,7,173,37,21,158,189,463,194,70,5,10,197,202,3
89,37,54,119,53,5,134,50,18,127,151,266,146,79,16,14,184,185,2
90,48,78,142,59,11,160,43,20,160,173,370,185,76,10,11,183,192,4
92,40,82,163,63,9,146,45,19,140,165,319,137,64,9,0,199,206,4
90,36,57,130,57,6,121,56,17,127,137,216,132,68,22,23,190,195,2
85,45,71,150,63,8,143,46,19,147,171,307,179,72,2,3,187,196,4
90,46,80,143,62,11,159,43,20,156,169,366,186,74,17,7,185,193,4
89,42,70,148,62,7,147,45,19,143,176,323,153,76,2,6,186,189,3
85,41,66,155,65,22,149,45,19,139,173,330,155,75,6,16,184,191,3
97,45,88,173,67,10,157,43,20,157,173,365,157,67,8,12,192,200,4
100,48,95,209,68,7,199,32,23,150,216,605,200,73,7,11,192,194,3
100,46,104,184,60,9,197,34,23,147,222,578,198,73,13,13,189,197,2
86,36,77,165,60,7,150,45,19,128,174,331,131,66,0,32,196,203,2
97,42,101,186,59,9,186,36,22,138,208,511,168,67,7,41,194,206,2
98,39,68,121,49,7,134,51,18,142,164,261,134,75,4,1,186,186,4
102,54,100,163,53,10,213,31,24,173,219,669,201,76,12,27,187,195,1
89,47,83,322,133,48,158,43,20,163,229,364,176,97,0,14,184,194,4
86,48,75,136,58,10,161,43,20,163,170,371,185,75,3,1,183,192,4
87,42,64,150,64,10,133,50,18,142,157,264,159,67,7,1,193,201,4
88,37,63,130,58,5,125,54,18,130,141,230,145,74,14,20,184,188,2
91,42,80,162,66,8,148,44,19,145,171,331,147,70,3,5,189,199,4
90,37,80,171,58,9,157,42,20,132,172,373,115,60,3,18,201,209,2
81,42,63,125,55,8,149,46,19,145,166,320,172,86,7,7,179,182,3
106,49,107,194,57,11,214,31,24,161,224,670,172,67,0,39,192,206,1
80,43,68,120,54,8,150,45,19,145,171,329,176,85,4,8,179,183,3
95,45,80,186,62,7,164,40,20,145,188,406,178,65,11,18,199,204,1
103,54,107,218,64,12,222,30,25,174,221,728,199,67,0,18,189,200,1
100,46,85,164,64,11,163,42,20,163,176,387,170,71,18,0,189,196,4
91,40,76,171,67,7,149,44,19,135,169,332,144,68,4,17,192,200,3
90,43,72,172,59,8,154,42,19,144,174,360,158,61,15,9,203,209,2
93,36,64,165,69,8,136,49,18,136,161,279,127,67,2,29,193,204,4
104,50,96,211,65,10,187,35,22,156,207,527,195,65,3,7,195,206,2
94,44,84,216,74,6,184,35,22,145,208,525,154,73,4,22,196,197,3
93,35,72,172,62,7,149,44,19,124,169,334,125,62,5,30,203,210,1
106,49,106,211,64,9,208,32,24,158,224,645,184,68,1,24,190,202,2
89,40,79,154,64,9,144,46,19,139,168,311,149,71,8,7,188,197,4
110,56,103,223,64,5,250,26,27,169,280,928,239,85,4,6,184,183,3
85,36,78,149,55,7,147,45,19,128,168,321,134,64,10,24,197,203,1
93,42,70,131,56,7,127,53,18,145,156,240,152,74,5,4,189,190,4
87,39,74,152,58,6,151,44,19,136,174,337,140,70,1,33,187,196,2
91,45,75,154,57,6,150,44,19,146,170,335,180,66,16,2,193,198,1
82,38,53,125,59,5,133,51,18,128,152,259,146,87,0,0,177,183,1
107,52,101,218,64,11,202,33,23,164,219,610,192,65,17,2,197,206,1
98,39,81,191,64,9,166,40,20,138,184,415,131,62,8,19,197,205,2
85,40,72,139,59,5,132,50,18,135,159,260,150,68,3,9,191,195,2
98,54,104,186,59,10,213,32,24,172,223,665,217,73,1,26,186,195,1
103,54,91,179,57,11,220,31,25,170,220,707,198,72,1,32,186,198,1
92,36,78,165,57,8,153,43,19,128,169,349,124,60,4,19,203,211,2
110,51,104,191,57,12,213,31,24,162,226,674,190,68,18,2,191,199,2
82,45,68,139,64,6,147,46,19,143,169,320,184,80,0,1,181,184,3
98,38,70,125,52,8,130,53,18,139,157,243,132,74,0,13,186,185,4
108,51,103,197,60,11,211,31,24,160,222,661,187,67,7,3,190,200,1
106,54,103,161,47,4,247,27,27,166,266,892,242,85,4,11,181,183,3
94,45,81,166,67,9,145,46,19,147,164,313,179,66,11,14,194,202,4
96,49,98,187,59,6,213,31,24,152,228,680,210,77,8,28,188,189,3
93,48,84,150,63,11,156,44,20,165,171,354,188,73,8,15,185,195,4
88,40,78,186,73,6,158,41,20,134,185,379,148,73,1,11,193,197,3
84,39,90,180,60,7,177,37,21,131,209,469,145,71,4,38,190,198,1
89,44,72,160,66,7,144,46,19,147,166,312,169,69,11,1,191,198,3
93,37,73,174,68,7,151,43,19,131,175,347,135,68,1,22,196,205,3
89,44,70,137,58,6,136,49,18,146,168,273,166,78,10,3,186,187,4
102,54,106,221,68,11,207,32,24,164,228,638,238,71,0,26,189,200,2
78,36,60,116,56,6,123,55,17,124,141,221,121,78,3,16,178,185,1
91,42,66,169,66,7,145,44,19,140,169,325,159,67,4,0,201,207,3
84,35,53,122,57,4,116,59,17,123,135,196,128,76,10,27,183,190,2
103,46,106,209,66,10,203,33,23,149,217,612,210,70,9,10,191,199,2
100,41,75,205,71,5,176,36,21,138,204,479,151,72,7,19,197,197,3
91,42,81,193,69,5,169,38,20,137,184,434,156,68,3,23,198,204,3
98,45,76,166,60,7,157,42,20,148,184,371,186,69,13,10,190,196,1
101,51,105,212,68,10,209,32,24,162,222,653,224,73,5,23,186,195,1
90,36,78,179,64,8,157,42,19,126,182,367,142,66,1,20,192,198,1
97,48,94,198,63,9,181,36,21,155,200,494,189,64,20,11,199,203,1
87,40,81,162,68,10,146,46,19,139,167,317,157,70,0,13,189,199,4
93,43,76,149,57,7,149,44,19,143,172,335,176,69,14,0,189,194,2
107,55,98,199,59,7,240,27,26,168,258,866,245,80,3,1,186,184,3
92,37,86,167,60,7,158,42,20,131,181,373,144,68,9,21,190,196,2
86,43,66,130,56,7,152,44,19,142,177,340,173,81,6,14,181,185,3
107,56,104,231,71,11,219,31,25,172,226,705,217,71,19,11,189,196,2
82,44,72,150,64,7,154,44,19,144,181,350,177,80,0,16,183,187,3
81,46,71,130,56,7,153,44,19,149,172,342,191,81,3,14,180,186,3
82,44,72,136,61,7,147,46,19,143,173,317,183,81,6,17,181,185,3
93,47,85,163,66,11,156,44,20,158,172,355,178,74,7,15,183,195,4
90,36,74,171,60,8,157,42,19,128,177,367,123,61,6,21,197,204,2
111,54,103,171,50,11,221,30,25,172,227,727,201,69,15,6,190,198,1
103,55,100,194,62,11,212,31,24,175,217,666,219,73,10,14,187,194,1
89,40,58,137,58,7,122,54,17,140,146,225,150,63,7,4,199,206,4
87,47,81,149,62,9,147,45,19,152,171,325,181,72,0,6,188,198,4
92,46,79,176,64,8,162,41,20,149,183,396,178,67,2,10,191,198,1
85,42,64,121,55,7,149,46,19,146,167,323,172,85,1,6,179,182,3
86,46,70,149,65,8,149,45,19,146,170,331,185,77,6,6,183,188,3
101,56,100,168,55,11,214,31,24,175,219,681,224,74,2,3,185,192,1
94,39,89,194,62,9,172,38,21,135,191,444,121,63,4,23,201,209,1
86,37,69,150,63,8,138,48,18,134,163,284,124,71,1,6,189,195,4
90,41,71,169,68,7,150,44,19,138,175,336,157,71,3,18,192,197,3
104,49,89,168,54,4,212,31,24,153,238,682,198,78,1,23,190,189,3
89,36,72,141,56,7,138,48,18,126,163,286,130,72,1,1,187,192,1
90,39,86,169,62,7,162,41,20,131,194,388,147,74,1,22,185,191,1
84,44,77,150,59,5,152,44,19,143,175,344,177,77,8,2,183,187,2
104,57,103,216,69,11,219,30,25,176,228,708,219,73,4,3,186,196,1
83,44,68,144,61,8,147,45,19,143,170,325,180,74,1,1,185,191,3
85,39,57,126,56,6,114,58,17,135,134,195,145,64,17,7,197,202,4
99,55,101,206,62,13,222,30,25,180,225,722,213,71,2,3,186,196,1
88,44,85,139,56,11,157,43,20,155,176,363,175,76,5,16,184,195,4
100,50,81,197,67,6,186,34,22,158,206,531,198,74,6,1,197,198,3
81,44,72,139,60,6,153,44,19,146,180,347,178,81,1,15,182,186,3
86,41,66,133,56,6,136,49,18,136,155,274,162,74,5,14,183,189,2
93,41,79,159,63,8,144,46,19,150,165,309,134,67,4,9,195,203,4
107,54,98,210,66,11,218,31,24,169,221,704,216,71,14,0,188,197,2
94,35,66,147,62,9,131,50,18,127,159,258,115,66,8,7,196,201,4
105,54,106,215,68,10,208,32,24,166,217,640,218,69,14,23,189,199,2
86,41,64,148,61,5,150,45,19,138,165,333,173,80,5,8,182,185,2
85,35,47,110,55,3,117,57,17,122,136,203,139,89,5,9,180,184,4
85,33,40,115,57,3,112,61,17,119,130,184,127,86,12,21,181,183,2
81,44,68,120,53,6,151,45,19,147,170,333,178,86,4,5,179,183,3
100,52,104,189,59,10,208,32,24,163,220,642,197,70,1,22,187,198,2
93,42,64,158,68,9,134,49,18,142,163,268,170,71,7,13,192,201,4
90,48,78,134,56,11,160,43,20,167,169,366,185,76,1,14,182,192,4
96,37,74,199,74,5,165,39,20,128,188,419,136,72,1,3,196,200,3
85,45,65,128,56,8,151,45,19,145,170,332,186,81,1,10,179,184,3
100,55,101,189,57,10,222,30,25,177,225,731,211,71,7,17,188,197,1
79,47,74,141,61,7,153,43,19,149,175,349,199,77,6,10,183,189,3
89,36,77,172,62,8,157,42,19,125,174,367,126,63,5,22,198,205,1
93,45,73,164,59,7,159,42,20,146,182,379,188,65,11,15,195,201,1
85,42,59,132,58,7,149,46,19,144,166,320,172,83,8,4,179,182,3
101,55,108,228,69,12,215,31,24,168,229,684,214,71,2,16,188,199,2
85,47,75,121,53,9,157,44,20,165,168,358,176,77,1,7,182,191,4
93,41,75,124,51,7,140,49,18,141,164,284,149,77,5,15,184,185,4
95,36,73,191,73,6,156,41,19,126,184,374,124,71,2,19,199,204,3
91,39,83,176,59,7,169,39,20,132,190,426,142,67,0,24,192,199,2
103,55,103,211,65,11,212,31,24,165,229,673,249,72,5,16,188,196,1
85,34,53,127,58,6,116,58,17,121,137,197,127,70,3,20,185,189,2
95,38,66,126,52,8,133,52,18,140,158,253,140,78,11,8,184,183,4
104,58,103,230,69,11,219,30,25,176,231,716,246,71,7,4,187,196,1
84,44,80,140,58,11,156,44,20,157,166,349,176,74,5,17,183,193,4
94,43,68,170,67,6,142,46,18,142,164,310,177,65,10,8,198,203,3
93,47,85,161,65,12,155,43,19,157,179,354,178,76,2,9,184,196,4
112,50,110,186,56,11,214,31,24,159,232,676,203,71,18,27,191,202,2
91,36,77,157,56,7,155,42,19,126,177,361,123,65,8,15,195,201,2
92,43,69,158,56,7,149,44,19,143,170,333,168,63,14,18,198,203,1
99,48,104,196,63,10,201,33,23,152,221,604,199,73,8,4,188,197,2
98,58,101,208,65,12,226,30,25,182,225,748,216,71,6,1,185,196,1
83,37,54,118,55,4,129,52,18,127,146,245,140,81,4,13,180,184,2
91,39,88,189,63,9,175,38,21,132,197,457,156,69,0,23,191,198,2
89,40,60,131,56,6,118,56,17,137,143,209,153,65,10,8,193,199,4
89,35,70,138,58,7,126,53,17,128,147,237,112,64,4,19,199,207,4
103,49,100,194,60,10,185,35,22,160,202,518,178,62,13,8,198,208,2
80,45,71,128,56,7,151,45,19,147,171,337,176,79,3,16,181,187,3
86,42,65,116,53,6,152,45,19,141,175,335,172,85,5,4,179,183,3
100,46,81,187,61,9,166,40,20,154,189,415,175,63,13,9,198,207,2
86,39,60,140,60,7,119,55,17,134,140,212,141,61,7,8,200,207,4
83,37,62,113,53,6,122,55,17,129,143,218,135,79,0,7,181,185,4
82,45,68,150,69,5,148,45,19,144,169,322,184,80,5,0,181,184,3
93,47,88,200,66,7,173,38,21,151,197,452,205,66,0,3,195,202,2
91,43,88,157,61,9,149,45,19,157,165,326,140,64,1,26,197,207,4
96,45,80,162,63,9,146,46,19,148,161,316,161,64,5,10,199,207,4
107,57,106,179,51,8,257,26,28,172,275,954,232,83,2,20,181,184,3
87,44,70,179,75,6,146,45,19,141,167,326,178,69,6,1,194,201,3
83,46,73,137,59,6,148,45,19,146,167,327,183,75,8,0,185,191,3
86,41,66,129,55,7,135,50,18,136,154,266,165,74,3,4,180,187,1
109,54,109,225,68,11,214,31,24,169,226,675,212,68,11,32,189,202,2
94,37,73,186,71,7,154,42,19,127,171,362,132,67,2,8,197,206,3
100,44,93,193,62,8,186,35,22,147,202,521,151,66,0,2,193,198,1
82,43,73,154,65,7,151,44,19,143,178,341,160,76,5,11,185,189,3
86,46,73,125,57,6,151,45,19,147,170,334,188,82,9,11,180,184,3
116,53,110,231,67,12,217,31,24,165,231,692,222,67,16,28,192,206,2
89,46,77,125,52,10,156,44,20,160,171,351,177,78,7,17,183,191,4
89,48,85,189,64,8,169,39,20,153,188,427,190,64,16,5,195,201,2
83,41,70,155,65,7,144,46,19,141,168,309,147,71,4,12,188,195,3
88,43,84,136,55,11,154,44,19,150,174,350,164,73,6,2,185,196,4
96,47,103,215,69,10,200,33,23,147,220,598,200,73,6,6,187,194,1
88,37,57,132,62,6,135,50,18,125,151,265,144,83,16,16,180,184,2
98,38,66,130,55,7,130,51,18,138,160,251,123,69,3,12,191,194,4
89,45,81,246,102,43,155,44,20,160,200,347,177,90,9,17,183,192,4
87,42,76,159,65,5,155,42,19,138,184,362,157,76,6,12,189,193,3
93,36,63,139,57,8,132,50,18,136,158,260,121,67,3,27,193,201,4
109,55,102,169,51,6,241,27,26,165,265,870,247,84,10,11,184,183,3
90,38,75,164,64,7,151,43,19,131,168,345,139,66,0,0,195,204,3
98,52,86,207,69,5,192,33,22,161,212,570,221,75,4,6,194,195,3
82,37,66,126,54,7,132,52,18,127,148,252,142,72,17,7,183,187,2
91,40,98,192,64,9,177,38,21,135,194,465,165,66,9,35,195,205,2
98,40,77,171,61,6,172,37,21,139,197,457,141,72,4,17,199,201,3
106,53,98,193,60,10,215,31,24,169,224,681,218,73,8,21,188,197,2
93,43,78,166,59,7,151,44,19,141,182,342,174,68,15,2,193,197,1
94,37,72,193,72,6,158,41,19,133,184,385,127,70,0,14,200,204,3
89,36,68,149,60,8,133,50,18,134,153,265,119,62,6,18,201,209,4
85,45,70,130,58,8,151,45,19,146,171,334,187,79,2,5,181,186,3
86,45,73,152,63,6,149,44,19,145,170,335,176,71,6,1,189,196,3
106,48,107,202,61,10,207,32,24,153,227,635,200,70,5,28,190,203,2
107,52,103,186,57,11,214,31,24,162,217,676,189,66,6,5,189,198,1
109,51,100,197,59,10,192,34,22,161,210,553,195,64,14,3,196,202,1
109,48,107,215,62,10,205,32,23,158,222,624,168,65,9,32,195,206,1
90,50,90,188,61,10,181,36,21,158,211,492,220,69,6,19,191,199,2
93,45,83,142,56,10,157,43,20,155,180,364,188,75,1,21,184,197,4
82,41,70,155,64,7,148,45,19,138,172,328,152,72,5,17,187,195,3
96,52,104,222,67,9,198,33,23,163,217,589,226,67,12,20,192,201,1
90,42,63,126,55,7,152,45,19,142,173,336,173,81,0,15,180,184,3
93,40,62,117,49,7,131,52,18,145,160,249,156,78,8,6,184,184,4
91,41,66,131,56,9,126,53,18,144,159,237,155,72,3,10,191,194,4
95,45,105,208,64,10,187,36,22,150,202,520,158,64,7,32,198,211,2
89,37,51,111,54,5,120,56,17,127,138,213,147,82,7,4,181,183,4
102,51,92,194,60,6,220,30,25,162,247,731,209,80,7,7,188,186,3
105,54,100,220,69,10,221,30,25,170,232,718,202,73,0,13,187,199,2
113,57,109,194,56,6,260,26,28,175,288,982,261,85,11,21,182,183,3
87,43,65,127,56,8,149,46,19,143,169,322,171,85,6,3,180,182,3
98,51,96,203,66,10,188,35,22,157,207,533,231,68,10,1,191,199,2
94,38,88,179,60,7,170,39,21,131,188,435,144,66,2,28,195,204,2
82,44,63,123,54,7,151,45,19,147,166,329,185,81,3,4,179,182,3
106,49,96,201,61,10,181,36,21,158,197,494,180,62,19,15,202,209,1
89,44,82,136,54,6,149,45,19,144,170,332,168,68,10,14,188,193,1
93,43,88,170,66,9,150,45,19,147,164,334,143,65,2,17,196,206,4
89,38,80,169,59,7,161,41,20,131,186,389,137,68,5,15,192,197,2
98,44,78,160,63,8,142,47,18,148,160,300,171,63,19,2,201,207,4
104,52,96,188,59,9,188,35,22,161,206,530,205,67,11,8,193,200,1
99,57,109,220,66,11,221,30,25,176,234,725,236,70,10,25,188,200,1
86,42,65,125,54,7,150,45,19,140,171,327,172,85,2,8,180,182,3
107,57,102,184,55,7,234,28,26,171,243,822,229,77,7,11,187,187,3
109,54,103,205,63,11,222,30,25,175,229,720,213,71,6,14,187,200,2
89,44,76,125,54,10,156,44,20,151,163,352,176,76,12,12,184,193,4
99,51,88,188,62,5,203,32,23,158,222,625,219,77,8,26,191,190,3
97,45,91,161,63,10,151,45,19,148,166,334,171,65,18,20,197,205,4
87,41,73,158,64,7,151,44,19,138,175,341,152,73,3,8,190,194,3
89,40,72,155,63,7,146,45,19,135,175,321,145,72,4,10,192,196,3
86,40,75,146,62,6,140,48,18,135,158,290,162,72,3,21,183,190,1
83,37,54,131,61,4,135,50,18,127,152,271,141,85,3,6,180,183,2
102,54,101,190,58,10,222,30,25,171,224,728,203,71,13,6,189,198,1
99,55,101,219,68,10,224,30,25,178,228,737,213,74,11,20,187,196,1
101,54,106,188,57,7,236,28,26,164,256,833,253,81,6,14,185,185,3
117,52,110,228,65,12,212,31,24,163,228,668,220,66,21,25,194,205,2
88,44,77,167,59,6,151,44,19,145,175,343,177,64,9,12,202,208,1
95,44,84,158,62,10,145,46,19,148,163,312,166,64,10,6,199,206,4
89,40,69,147,58,6,132,50,18,137,155,260,151,61,16,6,203,209,1
97,46,101,210,66,8,192,35,22,151,208,546,169,66,1,32,191,200,1
88,38,58,137,60,5,148,46,19,131,163,319,157,86,12,0,180,183,2
91,46,78,148,61,9,147,45,19,152,168,323,199,70,13,11,189,200,4
81,47,69,146,64,6,151,44,19,147,171,340,195,75,5,0,183,188,3
98,50,90,192,63,9,177,37,21,155,195,472,197,65,10,1,193,201,2
93,42,88,188,62,10,183,36,21,141,208,504,168,70,3,12,189,197,1
91,45,76,171,69,7,150,44,19,144,170,340,179,69,12,1,195,201,3
109,49,109,193,59,10,207,32,24,156,225,635,213,70,13,31,191,202,2
87,45,82,164,60,8,156,42,19,144,181,366,174,70,2,2,190,196,1
100,49,96,206,63,9,186,35,22,156,202,519,176,62,3,5,197,205,1
108,52,109,182,55,12,216,31,24,171,229,687,214,72,10,28,189,201,2
101,46,105,195,61,10,198,34,23,150,213,578,195,66,7,38,192,205,2
95,47,81,176,59,7,168,39,20,152,196,425,185,67,4,4,191,198,2
89,47,85,147,58,10,153,44,19,151,175,349,186,74,13,7,186,197,4
87,45,77,153,59,7,154,44,19,145,181,350,172,75,15,14,184,189,1
108,54,105,203,62,11,202,33,23,164,216,608,235,68,12,3,190,200,2
90,47,85,149,60,10,155,43,19,155,179,355,186,75,1,5,185,196,4
82,37,59,134,63,7,135,51,18,128,151,264,143,82,11,24,179,185,2
84,45,68,148,64,6,146,46,19,142,168,317,180,75,5,1,183,187,3
89,47,81,156,57,8,161,41,20,149,187,388,197,72,9,15,187,193,1
96,41,77,177,64,5,177,36,21,134,205,485,148,74,0,4,196,198,3
97,45,72,187,71,5,161,40,20,144,178,399,186,70,7,7,196,203,3
97,47,87,164,64,9,156,43,20,149,173,359,182,68,1,13,192,202,4
96,47,77,204,72,6,167,38,20,150,188,429,182,69,6,16,199,203,3
87,36,53,117,58,4,118,57,17,125,138,205,138,85,9,15,180,183,4
109,52,95,189,58,4,227,29,25,158,262,776,217,82,0,19,187,186,3
104,51,108,193,59,11,217,31,24,163,232,694,203,72,15,22,190,201,2
87,37,60,132,57,6,128,52,18,129,154,243,132,71,1,14,186,192,2
82,36,54,117,53,7,125,54,18,126,146,229,128,78,1,5,180,184,2
105,56,98,209,64,11,217,31,24,173,225,696,216,72,2,19,188,199,1
80,39,60,122,56,6,139,49,18,131,151,281,142,80,0,5,179,186,1
106,54,100,227,67,4,250,27,27,162,280,923,262,88,5,11,182,182,3
81,46,71,141,61,7,153,44,19,148,177,347,190,80,1,14,182,187,3
100,51,109,224,67,9,217,30,24,162,238,704,206,72,6,18,189,199,1
88,44,71,145,56,8,142,48,19,143,159,296,174,68,7,18,188,197,1
94,49,87,159,64,10,157,43,20,158,179,363,203,75,4,0,183,194,4
99,43,89,195,63,8,186,35,22,144,210,521,166,68,6,13,191,199,2
90,47,85,145,58,9,152,44,19,155,175,345,184,73,4,2,186,197,4
94,47,85,333,138,49,155,43,19,155,320,354,187,135,12,9,188,196,4
100,57,107,207,63,11,227,30,25,180,234,756,205,72,6,19,186,198,1
86,42,65,113,50,8,152,45,19,141,169,332,171,85,4,16,179,183,3
91,38,70,160,66,25,140,47,18,139,162,296,130,67,4,11,192,202,4
93,44,90,166,65,10,153,44,19,156,170,348,143,66,9,17,194,203,4
86,47,75,165,68,6,154,43,19,146,176,356,190,74,7,3,188,194,3
90,49,83,187,63,7,176,37,21,154,205,467,222,70,1,2,189,195,2
97,37,76,169,60,8,161,41,20,131,189,391,136,72,0,0,188,192,1
108,57,106,177,51,5,256,26,28,170,285,966,261,87,11,2,182,181,3
89,41,75,162,66,5,153,43,19,136,175,352,154,72,2,0,188,195,3
98,38,70,186,68,6,164,39,20,136,189,413,129,71,3,17,200,203,3
87,42,64,150,64,10,133,50,18,141,157,265,159,67,7,0,193,201,4
107,53,108,213,64,12,206,32,23,163,216,627,202,65,21,22,194,205,2
85,37,80,158,59,8,153,44,19,126,179,348,136,69,6,21,191,197,1
101,52,105,162,53,10,212,31,24,163,226,669,204,74,12,11,186,194,1
96,39,77,160,62,8,140,47,18,150,161,294,124,62,15,3,201,208,4
103,48,101,204,62,12,200,33,23,158,215,595,164,66,8,22,192,202,1
88,40,73,173,68,7,150,44,19,137,174,341,151,69,2,20,196,200,3
80,38,64,130,59,8,134,51,18,126,152,259,135,76,1,23,179,188,1
91,38,75,136,53,6,144,47,19,131,165,305,149,69,1,7,186,191,2
86,45,71,155,66,7,146,45,19,144,167,322,176,72,5,6,189,196,3
86,38,86,175,60,9,170,39,21,134,191,433,138,68,1,28,191,199,2
89,45,77,188,64,9,161,41,20,151,190,390,174,66,4,2,194,201,2
78,36,51,116,56,4,120,57,17,124,135,209,135,84,1,12,177,184,1
80,43,71,133,60,7,150,45,19,146,170,330,176,81,6,15,180,184,3
88,36,78,160,62,6,140,48,18,123,161,287,129,66,4,35,194,202,1
85,45,82,133,56,11,159,43,20,156,170,362,173,76,10,21,183,193,4
101,53,108,184,54,12,216,31,24,172,220,685,187,68,4,24,190,201,1
89,44,70,158,64,6,141,47,18,143,164,299,173,66,9,11,193,199,3
96,36,74,183,70,6,149,43,19,127,178,341,127,69,0,17,201,205,3
87,43,70,169,72,7,152,44,19,145,177,341,171,76,6,12,184,187,3
93,34,72,144,56,6,133,50,18,123,158,263,125,63,5,20,200,206,2
96,39,58,117,51,6,133,52,18,139,154,255,150,86,6,0,181,182,4
98,48,101,195,61,11,207,31,23,152,227,650,193,71,5,7,189,196,1
90,34,66,158,59,7,140,47,18,124,165,298,117,61,1,3,201,207,2
85,45,70,120,54,7,149,45,19,145,169,326,186,81,8,4,181,184,3
91,41,93,197,65,9,183,36,21,137,202,504,153,66,11,24,193,200,1
89,36,69,142,57,7,135,50,18,126,154,266,128,66,3,36,193,203,1
106,53,98,203,63,11,220,30,25,167,228,710,214,71,10,24,188,197,1
86,38,89,176,59,9,169,39,20,132,190,428,148,67,7,33,193,202,1
112,50,104,197,58,11,208,32,24,159,223,639,186,67,15,22,191,202,2
84,37,70,145,62,9,136,48,18,134,159,280,140,68,11,9,194,202,4
104,53,108,206,61,11,217,31,24,168,226,694,209,67,0,9,188,201,2
99,47,91,226,74,5,202,32,23,148,234,629,186,79,4,11,192,191,3
84,38,83,141,54,7,149,45,19,132,177,327,149,74,6,29,185,191,2
85,42,70,130,56,7,150,45,19,145,177,328,172,82,10,14,181,185,3
104,51,105,168,54,10,208,32,24,162,220,641,221,72,9,20,187,197,2
85,37,68,145,60,6,130,51,18,130,150,253,121,65,3,14,195,203,4
93,42,64,123,51,7,135,51,18,144,164,262,155,78,16,12,185,185,4
84,40,71,131,55,7,150,45,19,134,167,330,165,80,12,1,180,186,1
91,49,86,195,63,8,177,37,21,156,203,473,201,67,7,5,192,198,1
98,47,109,202,59,11,199,34,23,154,207,586,165,61,1,33,194,208,2
101,51,98,194,60,10,195,34,22,161,219,572,219,67,0,10,192,201,2
90,47,73,136,58,11,161,42,20,153,172,376,185,77,11,8,183,191,4
91,36,60,126,56,6,119,56,17,130,139,211,118,67,6,14,192,198,4
99,50,88,204,64,10,185,35,22,159,209,517,193,66,12,11,194,201,1
102,53,101,238,72,4,238,28,26,163,267,844,242,85,7,22,184,184,3
89,46,74,135,59,9,157,44,20,158,170,356,177,79,12,3,184,191,4
101,52,101,197,62,9,188,35,22,162,208,527,203,67,14,15,193,202,2
95,57,104,228,74,10,212,31,24,175,224,670,223,74,0,4,186,193,1
101,53,91,194,65,6,204,32,23,161,231,636,214,78,5,14,192,192,3
91,39,82,164,68,10,143,46,19,137,164,308,158,68,13,9,191,201,4
91,46,75,185,75,7,154,42,19,147,178,362,192,72,8,8,192,199,3
94,37,74,169,59,7,162,41,20,133,178,394,130,63,6,6,198,204,1
92,38,74,178,62,9,161,41,20,135,181,388,132,63,7,29,197,206,1
95,43,71,159,64,6,145,45,19,141,169,322,171,67,8,4,195,200,3
106,52,101,213,64,11,201,33,23,158,214,607,204,65,2,4,192,204,2
81,43,68,139,62,7,149,46,19,145,172,323,171,83,1,14,180,184,3
92,43,70,124,52,6,139,49,18,144,164,282,172,79,4,16,183,185,4
83,45,73,161,68,8,142,46,18,144,169,305,179,71,10,3,191,199,4
103,57,105,221,69,11,218,30,24,173,226,706,250,73,10,2,187,195,1
98,42,90,192,61,9,178,37,21,144,189,480,138,61,3,8,199,208,2
90,41,62,147,60,6,128,52,18,141,149,246,157,61,13,4,201,208,4
106,52,107,211,62,8,200,33,23,161,218,602,200,67,9,17,194,201,1
97,47,81,183,64,8,168,39,20,150,193,426,182,70,11,2,192,198,1
85,40,66,121,52,4,152,44,19,133,170,340,163,87,13,3,180,183,1
100,49,80,206,70,6,183,35,21,156,206,517,198,73,3,13,198,199,3
82,43,71,154,68,7,150,45,19,143,171,330,173,78,7,11,181,186,3
78,43,70,147,65,8,147,46,19,145,169,319,168,77,1,12,181,186,3
96,54,104,175,58,10,215,31,24,175,221,682,222,75,13,23,186,194,1
105,51,108,201,62,11,220,30,25,163,232,711,202,72,12,16,189,200,2
92,40,62,144,59,8,127,52,17,139,149,241,150,62,13,1,204,210,4
91,44,66,151,63,7,137,48,18,146,166,280,167,72,1,9,188,194,4
104,55,109,230,67,12,218,30,24,174,230,706,226,67,8,22,191,202,1
105,50,93,173,54,4,222,30,25,159,254,735,206,83,4,12,186,184,3
107,56,105,202,61,11,221,30,25,179,234,725,212,72,15,1,189,196,1
82,40,73,141,57,8,153,44,19,133,173,342,153,75,11,9,181,187,1
97,55,104,219,71,9,211,32,24,171,222,658,223,74,1,24,186,196,2
101,55,101,183,57,13,225,30,25,177,225,741,204,71,5,10,186,198,1
89,46,78,150,63,11,160,43,20,160,170,367,176,73,5,9,185,194,4
94,45,89,213,71,5,186,35,22,145,204,533,182,71,4,13,195,198,3
86,42,64,122,54,6,148,46,19,143,170,319,171,87,1,3,179,182,3
104,55,100,201,66,10,214,31,24,173,224,680,221,74,1,1,185,194,2
104,54,91,209,67,11,218,31,24,170,223,697,196,74,4,21,187,196,1
94,46,79,181,62,8,167,40,20,148,190,418,193,67,12,15,191,198,1
86,38,76,143,59,8,142,47,18,131,167,301,138,71,5,10,189,196,4
90,48,78,143,60,11,161,43,20,159,172,374,186,75,2,2,184,193,4
83,46,71,156,70,6,151,44,19,147,174,338,198,80,3,11,181,186,3
104,57,103,222,72,12,221,30,25,177,223,718,218,72,11,12,186,195,1
93,45,81,177,64,7,160,41,20,147,180,383,188,70,11,11,192,199,2
82,39,86,140,54,7,153,45,19,134,174,338,139,71,11,18,183,189,1
102,51,108,193,57,10,212,31,24,162,219,663,184,66,7,21,191,201,1
108,54,109,189,57,11,220,31,25,174,229,709,214,70,12,23,189,201,2
97,45,76,175,60,9,157,42,20,149,180,370,169,63,16,12,198,206,2
85,43,66,130,57,6,151,45,19,143,173,333,168,86,4,9,180,183,3
102,54,98,177,56,10,219,31,25,171,219,706,223,72,5,17,186,196,1
106,54,105,164,48,5,247,27,27,165,269,891,243,84,12,1,181,182,3
94,45,72,179,69,6,156,41,19,144,181,373,191,69,5,5,193,198,3
106,55,98,224,68,11,215,31,24,170,222,679,214,68,2,29,189,201,1
94,43,82,136,54,10,155,43,19,149,176,359,161,74,1,6,186,197,4
88,36,53,113,57,3,118,57,17,128,137,204,136,88,7,14,180,183,4
102,54,98,167,53,10,217,31,24,174,228,692,223,72,0,31,187,198,1
101,56,100,204,62,12,227,30,25,178,231,757,204,73,0,11,186,197,1
105,54,96,185,57,10,219,30,25,170,231,706,217,75,5,12,187,195,1
86,36,66,128,57,8,131,52,18,127,148,252,139,76,5,27,183,187,1
91,39,72,133,55,7,146,46,19,132,170,314,149,77,9,18,184,189,2
97,46,94,209,67,10,195,34,22,147,224,573,194,70,0,14,188,197,1
115,53,100,205,64,11,220,30,25,166,229,710,214,71,21,11,189,199,2
101,51,112,201,59,11,214,32,24,162,223,667,194,65,0,36,190,206,2
93,35,78,162,60,8,150,45,19,125,172,331,137,67,2,33,191,198,1
95,46,92,159,63,11,160,42,20,157,176,372,171,70,7,21,189,200,4
101,55,105,182,59,10,215,31,24,177,221,678,223,74,12,26,186,195,1
86,43,70,126,56,6,148,46,19,145,166,317,171,86,6,9,179,182,3
88,38,77,156,56,7,163,41,20,129,184,395,140,67,1,9,192,198,1
103,54,107,189,56,11,223,30,25,174,225,729,200,70,0,29,187,201,1
95,37,71,171,61,9,157,43,20,134,178,365,125,63,5,40,196,208,2
89,38,74,138,59,7,136,49,18,133,167,278,128,72,7,7,189,193,4
76,38,58,125,58,5,133,51,18,127,152,259,145,87,0,21,177,184,1
92,42,75,172,60,8,147,45,19,142,174,322,160,62,22,10,206,211,1
107,54,108,228,68,12,218,31,25,170,223,700,224,67,13,25,190,204,2
85,40,75,137,56,7,152,44,19,134,173,339,160,76,7,16,182,187,2
88,39,76,155,62,8,137,48,18,137,156,281,124,63,3,6,201,209,4
89,40,89,174,58,8,177,37,21,133,202,471,155,70,7,18,189,196,2
93,40,73,139,58,6,136,49,18,138,166,275,137,73,0,0,187,188,4
89,36,69,162,63,6,140,48,18,131,164,291,126,66,1,38,193,204,2
90,43,81,231,97,46,150,45,19,149,200,332,164,91,5,9,186,196,4
105,52,107,207,60,11,218,31,24,167,221,701,197,66,0,20,191,203,1
92,45,76,162,57,7,159,41,20,147,184,381,177,69,8,10,190,195,2
97,44,95,202,66,9,188,35,22,144,216,526,175,72,15,11,190,197,2
109,49,103,186,57,11,206,32,23,156,212,630,186,65,12,21,192,201,1
95,47,73,195,70,7,167,38,20,152,184,430,185,69,9,19,200,206,3
86,43,61,119,53,8,150,46,19,144,169,326,172,85,8,8,179,182,3
88,48,90,178,60,8,175,38,21,152,200,460,198,68,13,16,192,199,2
107,55,103,167,49,7,252,27,28,172,269,904,239,83,5,30,179,186,3
104,49,105,209,61,11,207,32,24,157,217,637,168,64,0,19,193,207,2
89,41,63,134,59,6,123,55,17,137,148,223,150,76,12,3,186,188,4
90,39,57,114,48,7,135,51,18,139,155,261,151,85,12,8,183,182,4
98,44,88,176,67,10,158,43,20,149,173,367,154,66,14,9,194,202,4
102,55,101,213,67,12,222,30,25,177,226,719,213,71,2,21,187,199,2
86,40,66,139,59,7,122,54,17,139,145,225,143,63,7,11,202,208,4
101,49,103,212,67,10,201,33,23,156,215,601,174,69,4,11,189,196,1
109,55,96,191,57,6,241,28,26,170,267,857,242,85,8,9,184,184,3
92,45,74,187,74,7,157,41,19,143,179,375,183,70,8,6,195,201,3
88,34,58,140,59,6,127,52,18,130,148,243,113,63,4,10,199,206,4
93,39,86,180,59,9,167,39,20,134,186,418,129,63,6,17,197,204,2
96,37,74,187,68,8,159,42,20,134,183,378,134,69,3,16,190,197,2
88,43,70,177,74,19,152,44,19,143,180,342,168,76,1,9,186,189,3
88,44,84,135,55,12,155,44,20,158,176,351,164,75,7,11,183,195,4
92,40,66,111,48,7,139,50,19,140,159,277,148,85,12,19,182,183,4
88,44,70,151,61,8,143,46,18,143,163,311,173,68,7,8,196,203,3
94,39,75,184,72,8,155,42,19,133,175,365,145,70,4,5,192,200,3
107,51,103,182,56,11,213,31,24,162,226,673,217,72,2,4,188,198,2
86,38,58,119,56,4,118,57,17,129,140,208,152,78,9,2,184,186,4
79,39,72,127,53,9,142,48,19,135,165,295,144,77,7,21,181,189,1
90,39,89,181,62,8,175,38,21,132,200,458,154,70,11,15,189,195,2
86,45,66,126,57,8,148,46,19,145,170,321,186,86,0,7,179,182,3
113,48,98,208,62,9,203,33,23,151,216,613,183,64,17,29,193,204,2
87,49,86,190,64,9,177,37,21,153,197,471,209,67,11,7,192,199,1
108,56,102,246,75,6,239,28,26,167,264,855,228,82,9,13,186,185,3
86,40,66,138,59,4,137,49,18,133,162,279,151,74,6,14,186,190,2
85,43,66,121,54,7,150,46,19,147,169,324,175,87,0,5,179,182,3
101,56,101,231,72,10,217,31,24,171,232,698,216,72,2,6,187,197,2
105,55,96,181,56,9,219,30,25,175,231,713,216,74,4,5,187,194,1
88,39,88,194,69,8,168,40,20,133,199,416,151,74,3,22,186,192,1
113,53,93,197,62,11,216,31,24,165,221,688,196,72,6,25,188,199,2
89,42,75,140,55,6,145,46,19,139,170,312,166,71,15,26,191,198,1
98,35,70,182,68,5,155,41,19,124,184,371,117,71,3,22,202,205,3
101,48,85,191,60,11,175,38,21,153,192,458,187,62,5,22,197,210,2
108,54,103,212,65,11,208,32,24,162,228,648,240,71,9,0,189,197,2
91,40,83,166,60,8,160,41,20,133,189,383,155,72,5,7,186,191,2
86,43,69,123,54,6,150,46,19,144,174,325,177,87,3,7,180,182,3
97,35,66,151,64,8,128,52,18,129,148,246,112,66,6,2,195,200,4
105,53,108,206,63,12,222,31,25,168,226,712,201,71,15,35,189,203,2
94,43,69,161,59,7,152,43,19,143,175,349,187,67,12,11,193,198,2
96,45,87,169,67,10,154,44,19,149,167,351,174,67,9,8,192,201,4
89,47,80,131,54,11,160,43,20,163,175,369,174,77,1,7,182,193,4
104,55,105,216,68,11,205,32,23,169,221,623,216,71,9,18,189,196,1
109,54,103,220,66,11,214,31,24,167,229,677,212,70,1,23,188,201,2
109,53,103,210,63,11,219,30,25,172,229,707,212,71,6,3,188,199,2
99,54,100,199,62,9,200,33,23,166,222,600,241,70,2,7,189,198,1
92,46,82,170,58,8,165,40,20,149,181,409,164,61,8,11,200,208,1
84,38,66,138,62,6,126,54,18,132,144,232,139,70,4,7,185,190,1
85,42,66,120,53,7,149,45,19,145,173,325,163,85,5,4,180,182,3
89,36,68,141,59,8,139,47,18,130,166,291,127,73,7,1,189,196,4
108,53,104,181,56,11,220,31,25,167,226,712,214,72,15,18,189,199,2
104,54,101,197,64,11,213,31,24,172,218,669,222,74,14,4,187,196,2
100,51,89,199,65,6,201,32,23,159,219,622,205,74,6,7,193,193,3
85,35,64,129,57,6,116,57,17,125,138,200,123,65,1,23,196,203,4
98,55,108,168,53,11,224,30,25,178,231,737,217,73,8,30,187,198,1
84,38,74,138,57,8,139,49,18,127,160,282,127,72,9,20,183,191,1
89,38,78,153,61,7,146,46,19,127,166,314,142,69,0,9,187,194,1
104,55,105,223,70,10,223,30,25,177,237,737,218,75,14,11,188,196,1
84,44,65,128,55,8,150,46,19,148,169,325,176,82,1,11,179,183,3
80,36,69,127,56,7,128,53,18,124,147,240,133,70,2,21,183,191,1
79,43,72,141,62,8,153,44,19,144,175,344,174,78,0,8,182,188,3
89,43,77,147,54,8,144,46,19,146,163,308,174,64,13,5,194,201,2
83,40,59,116,53,7,132,52,18,137,145,250,157,84,12,6,177,183,4
89,50,83,195,65,6,178,37,21,156,207,481,210,71,1,6,189,194,1
90,40,83,178,61,8,178,37,21,132,199,472,157,71,1,14,187,193,1
88,42,66,133,57,6,123,54,17,144,147,227,160,66,8,4,193,198,4
96,43,82,161,55,5,186,34,22,141,215,534,162,75,0,6,195,196,3
93,39,63,146,58,7,128,52,18,134,149,246,158,63,9,7,198,204,2
98,46,77,199,71,7,166,39,20,150,184,422,180,69,13,9,200,203,3
93,39,78,164,66,8,139,48,18,140,157,290,126,64,4,7,201,208,4
100,51,109,231,70,11,220,30,25,163,238,722,206,73,11,19,189,198,1
90,36,85,184,64,6,160,41,20,125,187,385,139,66,9,31,195,203,2
88,40,79,183,62,7,176,38,21,138,200,462,150,66,0,29,189,199,1
97,53,105,225,71,12,221,30,25,167,226,713,202,70,3,20,186,200,2
84,37,70,150,61,7,137,49,18,140,156,278,121,64,0,23,196,205,4
86,39,62,129,59,6,116,57,17,135,137,203,145,64,7,9,199,204,4
85,38,72,130,53,9,134,51,18,132,145,261,123,65,1,24,188,198,1
87,42,60,116,51,6,150,46,19,141,169,324,171,85,2,14,178,182,3
103,56,105,183,59,10,210,32,24,173,217,648,218,72,13,22,188,196,1
90,49,85,141,57,11,159,43,20,167,173,365,186,75,1,11,182,192,4
80,34,42,110,57,3,114,59,17,119,131,191,121,87,4,7,179,183,1
92,37,75,191,71,6,161,40,20,128,180,393,135,69,1,14,195,202,3
85,33,50,104,53,4,115,59,17,118,136,193,127,83,1,30,179,185,2
88,34,69,152,57,5,138,48,18,122,158,284,120,62,9,29,204,210,1
92,42,69,153,58,8,140,48,18,138,165,290,151,64,10,21,199,206,1
83,37,49,112,55,5,122,55,17,128,144,219,146,85,8,16,180,184,4
98,39,68,136,56,8,131,52,18,144,159,251,134,72,4,10,186,187,4
97,55,96,170,54,10,216,31,24,173,219,685,218,75,0,4,184,193,1
108,56,103,234,73,10,221,30,25,174,232,718,214,73,8,3,187,197,2
90,48,81,144,60,9,150,44,19,156,173,333,200,75,2,0,185,195,4
96,40,100,178,58,8,181,37,21,134,205,486,160,68,5,34,192,202,2
106,52,108,207,64,12,221,31,25,168,229,709,200,73,22,38,190,205,2
84,36,75,136,55,6,140,48,18,125,166,290,138,71,4,36,189,195,2
104,53,101,190,63,10,213,32,24,166,218,664,202,74,13,21,188,198,2
83,44,70,166,69,5,143,46,18,143,166,306,170,69,7,6,188,193,3
88,44,71,165,70,7,144,46,19,141,167,312,172,71,4,4,188,193,3
98,51,84,207,72,7,184,35,21,161,199,520,198,72,9,11,196,199,3
90,42,63,144,59,7,131,50,18,142,154,259,162,65,15,3,197,204,4
86,40,63,135,56,5,133,50,18,135,152,262,166,70,9,2,187,191,2
103,49,107,179,54,12,208,32,24,159,214,644,183,66,1,12,191,200,1
86,44,70,140,64,6,148,45,19,145,170,322,185,82,10,1,181,183,3
102,52,101,213,64,10,203,33,23,157,214,616,186,65,0,19,193,203,1
81,38,53,123,58,6,134,51,18,128,147,259,148,83,10,6,177,184,1
97,41,62,133,56,7,130,52,18,143,158,247,157,78,5,7,184,186,4
96,41,69,153,56,7,141,47,18,141,162,297,169,61,11,8,202,209,2
86,44,65,129,56,6,152,45,19,150,168,331,177,83,4,13,178,183,3
97,49,76,203,73,7,178,36,21,157,194,487,186,72,0,7,197,200,3
108,55,105,230,68,11,218,30,24,171,228,709,210,69,14,4,190,197,1
91,52,98,196,62,9,193,34,22,161,216,562,244,69,3,1,190,199,1
84,43,76,180,75,7,155,43,19,143,180,359,173,77,5,12,185,190,3
95,46,104,208,66,9,191,35,22,148,210,543,169,68,0,28,190,200,2
95,43,83,198,69,6,177,36,21,139,189,484,163,68,6,4,196,198,3
96,46,88,160,64,9,151,44,19,148,173,339,182,70,15,11,192,199,4
86,44,77,155,60,7,152,44,19,141,174,345,161,72,9,0,187,192,1
90,38,79,185,69,6,160,40,20,130,178,393,133,66,2,14,198,205,3
85,38,75,132,54,7,147,46,19,131,171,318,145,75,7,25,183,188,2
105,53,105,184,57,11,211,31,24,168,224,661,218,71,0,15,186,197,2
89,38,77,161,62,7,149,45,19,129,174,327,153,71,6,21,188,193,2
98,55,104,213,67,9,206,32,23,167,223,629,220,72,5,19,187,196,2
85,40,66,136,58,6,142,48,19,137,164,295,164,77,2,22,182,186,2
97,37,78,181,62,8,161,41,20,131,182,389,117,62,2,28,203,211,1
97,41,92,197,63,10,179,37,21,140,197,481,136,63,4,3,197,204,1
100,47,88,190,60,10,171,38,21,155,186,440,169,59,15,18,201,210,2
86,35,44,110,54,2,119,57,17,121,139,208,137,90,6,1,180,183,4
84,42,76,156,64,7,151,44,19,143,179,339,157,75,0,20,187,193,3
89,45,85,149,59,11,158,43,20,158,177,362,173,75,12,16,183,193,4
91,39,77,153,59,8,139,48,18,139,159,289,123,62,8,17,201,209,4
96,50,94,215,67,9,187,35,22,158,214,525,214,67,8,6,193,201,2
88,35,60,143,59,7,128,52,18,129,147,246,109,62,1,6,202,209,4
110,46,100,197,61,9,193,34,22,149,209,561,160,65,11,7,194,203,2
87,41,66,140,58,6,148,46,19,136,164,318,178,79,19,2,181,185,2
89,47,83,169,61,8,164,40,20,150,189,402,190,72,7,10,187,193,2
90,43,72,157,64,8,136,49,18,145,158,279,167,64,4,6,201,209,4
90,47,85,161,64,10,163,42,20,160,177,389,185,73,9,0,185,195,4
102,43,96,197,63,10,185,36,22,142,202,513,139,65,8,12,195,204,1
110,53,104,223,66,10,211,32,24,164,223,659,210,67,5,16,190,203,2
94,46,91,175,70,12,157,43,20,155,172,358,192,69,15,21,190,200,4
85,44,66,125,58,6,148,45,19,145,170,323,185,84,8,1,180,183,3
95,51,96,196,63,9,190,35,22,161,208,543,235,68,13,0,191,198,1
103,41,83,194,63,9,175,38,21,142,199,455,138,65,7,30,197,206,1
97,47,88,183,60,7,197,33,23,148,214,596,201,74,8,0,192,191,3
91,35,66,159,59,7,147,45,19,131,169,322,123,64,1,1,197,203,1
92,37,80,180,67,8,154,43,19,129,180,353,144,69,6,9,190,195,2
100,58,109,230,70,11,226,30,25,182,234,752,207,72,0,13,187,198,1
82,43,73,158,68,7,151,44,19,145,181,337,173,80,2,17,183,188,3
105,51,80,207,71,6,195,33,22,159,214,579,188,75,6,20,194,194,3
86,45,70,122,56,7,148,45,19,144,170,324,186,84,9,5,180,183,3
89,41,76,183,73,7,157,42,19,136,181,373,153,74,8,12,191,195,3
95,46,76,162,66,11,162,42,20,155,175,381,172,74,8,4,184,193,4
96,46,70,194,70,6,167,39,20,148,183,427,171,69,17,10,200,203,3
90,46,73,137,58,11,161,43,20,158,170,373,186,76,0,9,182,193,4
110,56,109,199,57,5,251,27,27,169,272,928,268,82,11,10,183,183,3
99,38,74,184,66,6,164,39,20,131,193,414,137,71,2,22,200,202,3
85,42,66,120,53,7,149,46,19,143,169,321,160,85,10,7,180,182,3
88,40,69,146,59,7,130,51,18,134,147,252,144,64,1,1,193,200,1
106,57,107,235,67,6,262,26,28,171,285,987,260,86,9,31,180,184,3
89,35,52,121,57,4,122,55,17,125,139,220,128,82,5,13,181,184,2
105,51,105,197,60,11,191,35,22,162,207,545,194,64,18,4,196,205,2
94,40,85,186,62,9,169,39,20,139,184,430,133,61,2,9,200,210,2
86,45,71,170,70,6,146,45,19,146,172,321,189,71,10,8,187,191,3
108,51,100,206,63,10,196,34,23,159,214,576,201,65,7,16,194,205,2
90,46,75,133,55,11,160,43,20,161,173,369,171,77,0,16,182,192,4
100,43,92,197,62,10,180,36,21,143,200,489,153,64,6,9,195,205,2
92,41,66,125,52,7,139,50,18,143,160,275,161,81,7,19,182,184,4
89,38,82,156,59,8,153,43,19,129,179,351,137,70,1,1,187,192,2
92,37,75,184,70,6,154,42,19,131,184,363,127,71,0,4,198,202,3
83,42,71,152,64,7,149,45,19,142,172,331,158,74,2,2,184,190,3
93,47,83,165,60,7,167,40,20,147,197,417,201,73,12,4,187,192,1
106,53,98,192,58,11,217,31,24,166,228,693,191,71,11,24,188,198,1
108,49,103,200,62,10,206,32,23,155,227,635,215,72,6,16,189,198,2
96,48,83,177,59,8,171,39,21,152,195,438,196,67,15,0,195,201,1
93,43,78,162,64,8,137,48,18,145,156,281,159,63,17,12,203,210,4
99,52,104,177,55,10,210,32,24,166,219,657,215,73,3,2,187,194,1
110,54,102,201,64,11,213,31,24,171,222,669,221,73,17,16,188,198,2
82,43,70,250,105,55,139,48,18,145,231,289,172,99,4,9,190,199,4
92,35,58,136,58,6,122,55,17,132,142,222,116,64,6,17,197,203,4
94,49,82,137,56,10,159,43,20,160,176,367,186,76,10,7,183,192,4
95,42,96,197,65,9,178,37,21,141,199,474,149,67,1,29,193,200,1
102,54,98,201,61,6,225,29,25,165,246,766,231,79,9,14,188,187,3
100,54,102,206,65,10,198,33,23,164,224,587,240,72,4,11,187,196,2
105,45,100,195,61,10,198,33,23,149,214,586,186,67,8,5,192,200,2
107,53,108,211,63,11,219,31,25,168,228,704,198,69,10,21,190,203,2
94,44,70,186,72,8,153,42,19,144,171,361,178,67,7,2,199,206,3
100,52,109,225,68,10,222,30,25,165,241,731,207,73,7,28,188,199,1
97,41,88,184,59,9,175,38,21,140,192,459,147,63,1,5,196,205,2
96,46,74,202,74,5,163,39,20,149,185,408,191,70,7,8,196,200,3
104,52,110,172,53,10,219,30,25,166,235,711,218,74,10,28,188,198,1
104,53,101,199,65,11,213,31,24,168,216,667,221,72,12,12,187,198,2
91,38,76,172,61,8,167,40,20,134,196,415,145,71,0,28,189,198,1
105,54,108,234,70,12,215,31,24,168,226,687,228,68,4,22,189,201,2
94,45,85,163,68,10,157,44,20,156,170,357,176,73,17,11,187,195,4
105,46,100,195,61,9,193,34,22,150,207,557,161,65,5,9,194,202,1
94,45,85,160,63,10,158,43,20,157,174,367,162,68,1,6,189,199,4
91,37,76,138,55,8,132,51,18,135,157,256,124,69,0,12,191,192,4
102,48,105,214,64,10,201,33,23,152,214,600,178,64,0,25,192,204,2
96,44,68,190,70,7,155,41,19,145,179,372,166,67,5,7,202,206,3
85,36,72,127,56,7,127,54,18,125,144,233,123,70,3,30,184,194,1
103,48,96,232,71,10,205,32,23,153,226,633,197,71,2,15,188,196,1
101,55,107,200,61,11,225,30,25,178,228,730,204,74,8,35,187,201,1
103,52,103,170,52,7,236,28,26,160,254,816,250,82,3,23,183,184,3
85,45,73,167,69,8,143,46,18,148,173,307,176,71,2,0,190,199,4
114,57,102,181,52,6,257,26,28,169,287,968,261,85,2,21,182,184,3
88,40,55,114,53,7,132,53,18,139,142,249,158,87,0,7,176,183,4
86,37,77,144,54,7,154,43,19,127,179,352,145,71,14,13,186,191,1
102,51,104,217,67,10,204,32,23,162,220,621,195,68,3,19,188,197,2
105,51,93,160,51,7,217,30,24,165,240,703,208,81,9,25,188,188,3
100,50,98,204,63,6,218,30,24,156,232,719,213,77,8,7,189,189,3
96,44,85,166,66,10,155,43,19,150,167,355,159,67,3,10,192,202,4
109,52,104,199,60,12,215,31,24,162,220,691,212,67,11,7,189,199,2
87,39,74,165,66,6,145,45,19,134,173,318,139,70,3,21,195,200,3
90,41,78,145,55,7,138,48,18,138,161,284,158,67,0,1,192,197,1
98,48,101,203,65,9,197,33,23,152,216,584,174,68,2,5,189,197,2
96,46,88,174,68,10,155,43,19,148,173,354,182,69,14,15,194,202,4
85,43,69,141,62,7,152,44,19,145,178,341,179,84,1,4,181,184,3
91,42,66,142,58,9,134,50,18,142,163,268,164,69,6,5,191,197,4
80,43,68,123,53,7,150,46,19,147,169,327,176,81,7,14,179,184,3
93,46,85,169,66,9,151,44,19,147,169,339,179,67,0,4,195,204,4
93,51,90,209,69,8,183,36,22,156,211,506,230,70,6,1,189,196,2
96,40,78,170,58,7,174,38,21,139,197,455,160,68,3,29,191,200,2
85,36,51,115,56,5,119,57,17,124,139,207,127,81,13,5,181,184,4
100,36,73,199,73,6,162,40,20,127,189,401,125,72,6,19,200,204,3
91,36,72,162,60,8,150,44,19,133,166,334,121,63,2,22,196,205,2
91,41,64,148,61,8,129,51,18,142,161,249,153,68,6,12,194,201,4
86,39,58,125,55,5,117,57,17,134,140,204,148,69,7,6,190,194,4
95,53,95,202,65,10,193,34,22,160,220,559,237,71,3,2,188,196,2
91,43,72,142,56,7,149,45,19,140,168,327,165,72,13,23,186,191,2
81,45,68,137,60,7,152,45,19,151,167,333,179,81,3,13,179,183,3
94,50,84,138,57,10,156,44,20,170,171,351,187,77,5,6,182,191,4
107,45,92,197,62,10,188,35,22,148,202,526,159,64,12,20,195,203,1
115,51,100,201,60,12,196,34,23,162,207,573,184,62,22,1,198,208,2
90,44,69,152,64,7,135,49,18,145,165,272,162,75,3,2,187,191,4
102,52,98,225,71,10,214,31,24,164,228,682,199,71,0,16,187,196,1
103,53,106,172,55,10,212,32,24,168,220,660,223,73,16,24,187,197,2
84,43,70,123,54,8,151,45,19,146,173,332,176,81,1,12,181,184,3
98,38,78,191,65,8,169,39,20,136,197,430,141,67,9,20,192,199,2
88,39,70,166,66,7,148,44,19,134,167,332,143,69,5,13,193,201,3
91,46,101,199,65,9,196,34,23,146,219,574,199,73,5,8,186,194,1
91,36,83,162,61,8,142,47,19,128,163,298,137,63,0,31,193,200,2
80,44,68,120,53,8,151,45,19,146,170,333,190,80,4,16,180,185,3
97,48,105,212,64,11,201,33,23,155,212,602,162,64,2,7,193,202,1
92,52,93,204,67,9,189,35,22,161,214,536,240,72,2,5,188,195,1
87,42,70,139,59,7,149,45,19,142,177,327,156,78,6,9,185,188,3
94,37,72,146,60,9,133,50,18,135,161,262,128,69,2,7,192,195,4
97,38,75,188,68,6,171,37,20,129,199,450,137,74,2,6,197,199,3
96,45,101,201,66,9,192,34,22,143,218,552,195,73,3,19,189,197,2
106,53,98,154,47,4,237,28,26,164,263,838,222,82,4,17,185,184,3
111,50,103,199,60,11,211,31,24,156,223,663,188,68,9,9,190,200,2
96,39,64,111,48,8,134,52,18,141,160,258,139,80,7,20,183,184,4
109,47,96,206,64,9,198,33,23,150,219,586,191,70,4,13,190,198,2
88,42,64,151,62,8,130,51,18,142,150,253,161,63,3,2,203,210,4
87,44,98,211,70,10,189,35,22,141,214,535,178,71,2,21,187,194,1
107,54,96,201,62,12,218,31,24,170,221,694,217,71,2,21,187,198,2
87,37,52,116,54,6,115,58,17,126,135,196,144,74,11,22,186,190,4
85,43,66,123,56,6,148,46,19,145,166,319,171,85,6,11,179,182,3
107,55,103,213,68,11,219,30,25,172,221,709,216,70,10,7,187,197,2
93,37,70,126,52,9,127,53,18,137,156,238,119,71,2,13,191,190,4
115,52,100,203,62,10,217,31,24,165,229,697,214,72,14,4,188,197,2
90,39,85,160,59,7,163,41,20,131,189,396,158,71,7,13,186,192,2
85,43,66,120,54,5,148,46,19,145,168,320,174,87,8,2,179,181,3
86,43,68,150,64,9,138,48,18,143,161,285,174,69,6,0,192,201,4
100,51,104,163,52,10,206,32,23,164,217,631,193,69,5,21,188,196,1
98,46,88,191,63,6,192,34,22,147,215,563,174,73,2,26,194,197,3
87,41,76,165,67,7,148,45,19,140,171,327,152,72,7,13,188,195,3
83,40,53,114,53,6,132,53,18,140,142,247,157,86,8,7,176,183,4
85,38,63,130,55,7,122,55,17,130,137,219,144,64,20,8,195,201,1
111,53,108,211,61,11,207,32,23,167,217,636,216,64,21,2,196,205,2
103,56,100,185,59,11,216,31,24,173,219,684,219,75,15,11,186,194,1
92,39,76,180,71,6,152,43,19,131,179,350,143,72,6,14,195,200,3
88,41,80,147,62,8,146,45,19,144,169,318,161,71,4,16,188,197,4
84,38,60,128,56,5,132,50,18,130,148,261,141,75,8,4,185,188,1
89,44,80,191,66,6,162,40,20,143,189,396,180,66,13,11,194,199,1
93,47,84,205,71,7,176,36,21,152,190,476,201,70,7,19,198,201,3
104,52,101,206,62,10,198,33,23,161,207,587,204,64,2,5,195,204,1
81,43,68,148,64,7,150,45,19,144,175,330,171,80,1,2,182,185,3
88,45,82,155,56,8,154,43,19,149,180,357,170,69,3,0,188,193,2
103,51,105,174,56,11,210,32,24,163,222,650,222,73,8,9,187,196,2
83,46,68,139,59,6,150,44,19,146,172,336,183,74,5,3,185,191,3
79,38,55,120,55,5,142,48,19,128,153,295,145,81,4,2,180,183,2
97,55,103,197,63,11,215,31,24,172,219,677,219,75,5,24,185,194,1
83,39,69,127,54,5,135,49,18,131,155,274,162,69,16,6,187,190,1
98,38,72,192,69,5,166,38,20,131,189,427,138,70,1,3,200,202,3
90,48,77,132,56,10,157,44,20,164,169,354,187,78,1,3,182,191,4
85,43,66,123,55,7,150,45,19,146,172,326,173,83,4,15,180,183,3
81,45,68,154,69,22,151,45,19,147,186,335,186,88,1,10,180,185,3
90,48,85,157,64,11,161,43,20,167,175,375,186,74,3,16,185,195,4
104,53,108,204,64,11,220,31,25,172,226,707,203,71,14,30,189,203,2
95,43,96,202,65,10,189,35,22,143,217,534,166,71,6,27,190,197,1
93,42,98,192,63,9,185,36,22,138,206,508,173,70,10,21,189,197,2
87,38,71,123,53,8,137,49,18,127,158,277,145,75,0,9,181,186,2
104,56,96,231,74,11,220,30,25,172,223,713,218,73,6,16,186,195,1
95,41,82,170,65,9,145,46,19,145,163,314,140,64,4,8,199,207,4
105,54,105,213,67,10,200,33,23,163,214,597,214,68,10,20,190,198,1
106,55,96,196,60,12,221,30,25,173,225,717,214,72,9,13,186,196,1
86,39,84,149,57,8,156,43,20,133,185,358,157,74,0,23,183,190,1
95,49,92,193,62,10,178,37,21,154,200,478,171,64,2,0,198,206,1
99,57,100,177,54,13,224,30,25,188,223,726,213,72,4,7,185,198,1
89,42,66,125,53,7,131,51,18,144,162,254,162,73,10,17,188,191,4
95,49,82,139,56,11,159,43,20,162,173,365,185,75,7,10,182,191,4
97,37,70,173,66,7,151,43,19,129,167,346,119,65,0,16,201,208,3
100,47,70,185,70,7,162,40,20,153,179,406,172,68,9,6,200,205,3
108,49,109,204,61,11,212,31,24,159,229,665,215,71,16,11,190,199,2
92,46,83,154,56,6,160,41,20,148,185,382,184,71,10,5,186,191,2
82,36,51,114,53,4,135,50,18,126,150,268,144,86,15,4,181,182,2
111,58,105,183,51,6,265,26,29,174,285,1018,255,85,4,8,181,183,3
87,45,66,139,58,8,140,47,18,148,168,294,175,73,3,12,188,196,4
94,46,77,169,60,8,158,42,20,148,181,373,181,67,12,2,193,199,2
95,43,76,142,57,10,151,44,19,149,173,339,159,71,2,23,187,200,4
90,44,72,157,64,8,137,48,18,144,159,283,171,65,9,4,196,203,4
93,34,66,140,56,7,130,51,18,120,151,251,114,62,5,29,201,207,1
93,39,87,183,64,8,169,40,20,134,200,422,149,72,7,25,188,195,2
89,46,84,163,66,11,159,43,20,159,173,368,176,72,1,20,186,197,4
106,54,101,222,67,12,222,30,25,173,228,721,200,70,3,4,187,201,2
86,36,78,146,58,7,135,50,18,124,155,270,148,66,0,25,190,195,2
85,36,66,123,55,5,120,56,17,128,140,212,131,73,1,18,186,190,4
