# Supplementary material for: A new clustering method based on multipartite networks
Source: PeerJ Comput Sci. 2023 Oct 13;9:e1621. doi: 10.7717/peerj-cs.1621 (PMC10588715; doi:10.7717/peerj-cs.1621)
Supplement: Supplemental Information 5 [file peerj-cs-09-1621-s005.zip › uci_mn_c/thyroid-allbp.arff]

@relation R_data_frame

@attribute V1 numeric
@attribute V2 {1,2}
@attribute V3 {1,2}
@attribute V4 {1,2}
@attribute V5 {1,2}
@attribute V6 {1,2}
@attribute V7 {1,2}
@attribute V8 {1,2}
@attribute V9 {1,2}
@attribute V10 {1,2}
@attribute V11 {1,2}
@attribute V12 {1,2}
@attribute V13 {1,2}
@attribute V14 {1,2}
@attribute V15 {1,2}
@attribute V16 {1,2}
@attribute V17 {1,2}
@attribute V18 numeric
@attribute V19 {1,2}
@attribute V20 numeric
@attribute V21 {1,2}
@attribute V22 numeric
@attribute V23 {1,2}
@attribute V24 numeric
@attribute V25 {1,2}
@attribute V26 numeric
@attribute Class {1,2,3,4,5}

@data
41,1,1,1,1,1,1,1,1,1,1,1,1,1,1,1,2,1.3,2,2.5,2,125,2,1.14,2,109,3
23,1,1,1,1,1,1,1,1,1,1,1,1,1,1,1,2,4.1,2,2,2,102,1,0.997912,1,110.787984,1
46,2,1,1,1,1,1,1,1,1,1,1,1,1,1,1,2,0.98,1,2.024966,2,109,2,0.91,2,120,1
70,1,2,1,1,1,1,1,1,1,1,1,1,1,1,1,2,0.16,2,1.9,2,175,1,0.997912,1,110.787984,1
70,1,1,1,1,1,1,1,1,1,1,1,1,1,1,1,2,0.72,2,1.2,2,61,2,0.87,2,70,5
18,1,2,1,1,1,1,1,1,1,1,1,1,1,1,1,2,0.03,1,2.024966,2,183,2,1.3,2,141,1
59,1,1,1,1,1,1,1,1,1,1,1,1,1,1,1,1,4.67215,1,2.024966,2,72,2,0.92,2,78,1
80,1,1,1,1,1,1,1,1,1,1,1,1,1,1,1,2,2.2,2,0.6,2,80,2,0.7,2,115,5
66,1,1,1,1,1,1,1,1,1,1,1,1,2,1,1,2,0.6,2,2.2,2,123,2,0.93,2,132,5
68,2,1,1,1,1,1,1,1,1,1,1,1,1,1,1,2,2.4,2,1.6,2,83,2,0.89,2,93,5
84,1,1,1,1,1,1,1,1,1,1,1,1,2,1,1,2,1.1,2,2.2,2,115,2,0.95,2,121,5
67,1,2,1,1,1,1,1,1,1,1,1,1,1,1,1,2,0.03,1,2.024966,2,152,2,0.99,2,153,1
71,1,1,1,1,2,1,1,1,1,2,1,1,1,1,1,2,0.03,2,3.8,2,171,2,1.13,2,151,1
59,1,1,1,1,1,1,1,1,1,1,1,1,1,1,1,2,2.8,2,1.7,2,97,2,0.91,2,107,5
28,2,1,1,1,1,1,1,1,1,1,1,1,1,1,1,2,3.3,2,1.8,2,109,2,0.91,2,119,3
65,1,1,1,1,1,1,1,1,2,1,1,1,1,1,1,2,12,1,2.024966,2,99,2,1.14,2,87,1
42,1,1,1,1,1,1,1,1,1,1,1,1,1,1,1,2,1.2,2,1.8,2,70,2,0.86,2,81,1
63,1,1,1,1,1,1,1,1,1,1,1,1,1,1,1,2,1.5,2,1.2,2,117,2,0.96,2,121,5
80,1,1,1,1,1,1,1,1,1,1,1,1,1,1,2,2,6,2,1.6,2,99,2,0.95,2,104,5
28,2,1,1,1,1,1,1,1,1,1,1,1,1,1,2,2,2.1,2,2.6,2,121,2,0.94,2,130,3
51,1,2,1,1,1,1,1,1,1,1,1,1,1,1,1,2,0.1,1,2.024966,2,130,2,0.86,2,151,1
46,2,1,1,1,1,1,1,1,1,1,1,1,1,1,1,2,0.8,2,2.1,2,108,2,0.91,2,119,1
81,2,1,1,1,1,1,1,1,1,1,1,1,1,1,1,2,1.9,2,0.3,2,102,2,0.96,2,106,5
54,1,1,1,1,1,1,1,1,1,1,1,1,1,1,1,2,3.1,1,2.024966,2,104,2,0.9,2,116,1
55,2,1,1,1,1,1,1,1,1,1,1,1,1,1,1,2,0.2,2,1.8,2,134,2,1.02,2,131,5
63,1,1,1,1,1,1,1,1,1,1,1,1,1,1,1,2,0.03,2,5.5,2,199,2,1.05,2,190,1
60,2,2,1,1,1,1,1,1,1,1,1,1,1,1,1,2,13,2,1.4,2,57,2,0.62,2,92,1
25,1,1,1,1,1,1,1,1,1,1,1,1,1,1,1,2,0.3,2,3.1,2,129,1,0.997912,1,110.787984,1
73,1,1,1,1,1,1,1,1,1,1,1,1,1,1,1,2,1.9,2,1.5,2,113,2,1.06,2,106,5
67,2,1,1,1,1,1,1,1,1,1,1,1,1,1,1,1,4.67215,1,2.024966,2,97,2,0.95,2,102,1
34,1,1,1,1,1,2,1,1,1,2,1,1,1,1,1,2,0.035,2,2.5,2,119,2,1.55,2,76,1
70,1,1,1,1,1,1,1,1,1,1,1,1,1,1,1,2,2.5,2,2.3,2,84,2,0.92,2,92,1
78,1,1,1,1,1,1,1,1,1,1,1,1,1,1,1,2,0.5,2,1.9,2,81,2,0.83,2,98,5
37,1,1,1,1,1,1,1,1,1,1,1,1,1,1,1,2,1.7,2,1.9,2,95,2,1.05,2,90,5
85,1,1,1,1,1,1,1,1,2,1,1,1,1,1,1,2,7.3,2,2.4,2,66,2,1.09,2,61,1
25,1,1,1,1,1,1,1,1,1,1,1,1,2,1,1,2,1.1,1,2.024966,2,101,2,1.07,2,94,1
26,1,1,1,1,1,1,1,1,1,1,1,1,1,1,2,2,1.8,2,2.5,2,147,2,1.13,2,129,3
58,1,1,1,1,1,1,1,1,1,1,1,1,1,1,1,2,0.26,2,2.7,2,120,2,1.27,2,95,1
51,1,1,1,1,1,1,1,1,1,1,1,1,1,1,1,2,2.8,1,2.024966,2,69,2,0.76,2,91,1
64,1,1,1,1,1,1,1,1,1,1,1,1,1,1,1,1,4.67215,1,2.024966,1,109.072401,1,0.997912,1,110.787984,1
44,2,1,1,1,1,1,1,1,1,1,1,1,1,1,1,2,45,2,1.4,2,39,2,1.16,2,33,5
48,2,1,2,1,1,1,1,1,1,2,1,1,1,1,1,2,5.4,2,1.9,2,87,2,1,2,87,1
61,1,1,1,1,1,1,1,1,1,1,1,2,1,1,1,2,0.99,2,1.5,2,63,2,0.56,2,113,5
35,1,2,1,1,1,1,1,1,1,1,1,1,1,1,1,2,0.25,2,2,2,121,2,0.81,2,148,1
70,1,1,1,1,2,1,1,1,1,1,1,1,1,1,1,2,1.1,2,1.7,2,95,2,0.68,2,140,5
81,1,1,1,1,1,1,1,1,1,1,1,1,1,1,1,2,0.2,2,2.2,2,133,2,0.78,2,171,1
83,1,1,1,1,1,1,1,1,1,1,1,1,1,1,1,2,0.92,2,0.9,2,86,2,0.76,2,113,5
21,1,1,1,1,1,1,1,1,1,1,1,1,1,1,1,1,4.67215,2,1.8,2,163,2,1.05,2,155,1
87,1,1,1,1,1,1,1,1,1,1,1,1,1,1,1,2,0.15,2,1.7,2,162,2,0.87,2,186,5
78,1,1,1,1,1,1,1,1,2,1,1,1,1,1,1,2,0.64,2,1.7,2,113,2,0.99,2,115,5
64,1,1,1,1,1,1,1,1,1,1,1,1,1,1,1,2,0.035,2,1,2,103,2,0.85,2,122,5
64,1,1,1,1,2,1,1,1,1,1,1,1,1,1,1,2,1,2,1.7,2,96,2,0.9,2,107,5
68,2,1,1,1,1,1,1,1,1,1,1,1,1,1,1,2,0.4,2,2.2,2,117,2,0.86,2,136,5
44,1,1,1,1,1,1,1,1,1,1,1,1,1,1,1,2,2.5,2,1.6,2,119,2,1.09,2,110,1
53,1,1,1,1,1,1,1,1,1,1,1,1,2,1,1,1,4.67215,2,2.8,1,109.072401,1,0.997912,1,110.787984,5
77,2,1,1,1,1,1,1,1,1,1,1,1,1,1,1,2,2,2,2.9,2,151,2,1.35,2,111,1
27,1,1,1,1,1,1,1,1,1,1,1,1,1,1,1,2,2.6,1,2.024966,2,112,2,1.15,2,97,1
65,2,1,1,1,1,1,1,1,1,1,1,1,1,1,1,2,14.8,2,1.5,2,61,2,0.85,2,72,5
27,1,1,1,1,1,1,1,1,1,1,1,1,1,1,1,2,15,2,1.6,2,82,2,0.82,2,100,5
54,1,1,1,1,1,1,1,1,1,1,1,1,1,1,1,2,19,2,2.2,2,83,2,1.03,2,81,3
69,1,1,1,1,1,1,1,1,1,1,1,1,1,1,1,2,1.8,2,2.3,2,97,2,0.89,2,109,5
42,1,1,1,1,1,1,1,1,1,1,1,1,1,1,1,2,0.02,2,2.6,2,138,2,1.58,2,88,2
87,1,1,1,1,1,1,1,1,1,1,1,1,1,1,1,2,3,2,1.6,2,71,2,1.06,2,67,1
74,2,1,1,1,1,1,1,1,1,1,1,1,1,1,1,2,1,2,2.1,2,77,2,0.91,2,84,5
38,1,1,1,1,1,1,1,1,1,1,1,1,1,1,1,2,2.9,2,1.8,2,93,2,0.95,2,98,1
66,2,1,1,1,1,1,1,1,1,1,1,1,1,1,1,2,1.3,2,1.7,2,86,2,0.91,2,94,1
69,1,1,1,1,1,1,1,1,1,1,1,1,1,1,1,1,4.67215,1,2.024966,1,109.072401,1,0.997912,1,110.787984,1
76,2,1,1,1,1,1,1,1,1,1,1,1,1,1,1,2,3.2,2,0.8,2,101,2,0.99,2,103,3
44,2,1,1,1,1,1,1,1,1,1,1,1,1,1,1,2,0.2,2,1.5,2,107,2,0.79,2,135,1
45,1,2,1,1,1,1,1,1,1,1,1,1,1,1,1,2,9,2,2.8,2,237,2,1.17,2,203,2
36,1,1,1,1,1,1,1,1,1,1,1,1,1,1,1,1,4.67215,2,2,2,96,2,0.86,2,112,1
22,1,1,1,1,1,1,1,1,1,1,1,1,1,1,1,2,1.3,1,2.024966,2,110,2,0.94,2,117,1
59,1,1,1,1,2,1,1,1,1,1,1,1,1,1,1,1,4.67215,1,2.024966,1,109.072401,1,0.997912,1,110.787984,1
37,1,1,1,1,1,1,1,1,1,1,1,1,1,1,1,2,1.6,1,2.024966,2,67,2,0.71,2,95,1
65,1,1,1,1,1,1,1,1,1,1,1,1,1,1,1,2,4.3,1,2.024966,2,88,2,0.72,2,122,5
70,1,1,1,1,1,1,1,1,1,1,1,1,1,1,1,2,0.005,2,2.6,2,160,2,0.88,2,180,1
69,1,1,1,1,1,1,1,1,1,1,1,1,1,1,1,2,0.31,1,2.024966,2,118,2,0.83,2,142,1
66,2,1,1,1,1,1,1,1,1,1,1,1,1,1,1,2,0.5,2,1.9,2,80,2,0.85,2,94,3
61,1,1,1,1,1,1,1,1,1,1,1,1,1,1,1,2,0.61,2,1.6,2,103,2,0.93,2,111,5
44,2,1,1,1,2,1,1,1,1,1,1,1,1,1,1,2,2,2,1.3,2,136,2,0.94,2,145,4
43,2,2,1,1,1,1,1,1,1,1,1,1,1,1,1,2,0.05,1,2.024966,2,160,2,1.03,2,156,1
72,1,1,2,1,1,1,1,1,1,1,1,1,1,1,1,1,4.67215,1,2.024966,2,114,2,1.11,2,102,1
82,1,1,1,1,1,1,1,1,1,1,1,1,1,1,1,2,1.9,2,2.9,2,116,2,1.2,2,97,3
72,1,1,1,1,1,1,1,1,1,1,1,1,1,1,1,2,4.1,2,1.6,2,94,2,0.92,2,102,1
71,1,1,1,1,1,1,1,1,1,1,1,1,1,1,1,2,0.8,2,2.3,2,133,2,1.1,2,121,5
34,1,1,1,1,1,1,1,1,1,1,1,1,2,1,1,2,7.8,2,2,2,95,2,0.99,2,96,2
31,1,1,1,1,1,1,1,1,1,1,1,1,1,1,1,2,1.3,1,2.024966,2,161,2,1.33,2,121,1
58,2,1,1,1,1,1,1,1,1,1,1,1,1,1,1,2,0.25,2,2.4,2,102,2,0.77,2,134,1
39,1,1,1,1,1,1,1,1,1,1,1,1,1,1,1,2,160,2,0.4,2,11,2,1.24,2,8.9,1
49,1,1,1,1,1,1,1,1,1,1,1,1,1,1,1,2,0.1,2,0.3,2,32,2,0.53,2,60,5
63,1,2,1,1,1,1,1,1,1,1,1,1,1,1,1,2,0.025,2,1.6,2,124,2,0.89,2,139,1
80,2,1,1,1,1,1,1,1,1,1,1,1,1,1,1,2,2,2,1.2,2,39,2,0.95,2,41,5
26,1,1,1,1,1,1,1,1,1,1,1,1,1,1,1,1,4.67215,1,2.024966,1,109.072401,1,0.997912,1,110.787984,1
23,1,1,1,1,1,1,1,1,1,1,1,1,1,1,1,2,1.3,2,2.2,2,103,2,1.35,2,76,1
39,1,1,1,1,1,1,1,1,1,2,1,1,1,1,1,2,0.25,2,2.9,2,136,2,1.44,2,94,1
26,1,1,1,1,1,1,1,1,1,1,1,1,1,1,1,2,2,1,2.024966,2,137,2,1.63,2,84,1
59,1,1,1,1,1,1,1,1,1,1,1,1,1,1,1,2,1.5,1,2.024966,2,92,2,0.93,2,99,5
39,1,1,1,2,1,1,1,1,1,1,1,1,1,1,1,2,4.3,2,2.4,2,135,2,1.51,2,89,1
69,1,1,1,1,1,1,1,1,1,1,1,1,1,1,1,2,1.4,1,2.024966,2,123,2,0.91,2,136,5
48,1,1,1,1,1,1,1,1,1,1,1,1,1,1,1,2,0.3,2,1.6,2,86,2,0.93,2,92,5
28,1,1,1,1,1,1,1,1,1,1,1,1,1,1,1,2,1.3,2,1.4,2,120,2,0.82,2,146,5
62,2,1,1,1,2,1,1,1,1,1,1,1,1,1,1,2,12,2,1.5,2,105,2,0.86,2,122,1
31,2,1,1,1,1,1,1,1,1,1,1,1,1,1,1,2,1.4,2,2.3,2,150,2,1.42,2,106,3
71,1,2,1,1,1,1,1,1,1,2,1,1,1,1,1,2,0.5,1,2.024966,2,126,2,1.02,2,124,1
57,1,1,1,1,1,1,1,1,1,1,1,1,1,1,1,1,4.67215,1,2.024966,1,109.072401,1,0.997912,1,110.787984,1
78,2,1,1,1,2,1,1,1,1,1,1,1,1,1,1,2,2.1,2,1.8,2,80,2,0.72,2,111,1
58,1,2,1,1,1,1,1,1,1,2,1,1,1,1,1,2,0.01,2,3.3,2,129,2,1.23,2,105,5
18,2,1,1,1,1,1,1,1,1,1,1,1,1,1,1,1,4.67215,2,2.4,2,86,2,1.01,2,85,1
59,1,1,1,1,1,1,1,1,1,1,1,1,1,1,1,2,4.1,2,3.1,2,110,2,1.06,2,104,5
77,2,1,1,1,1,1,1,1,1,1,1,1,1,1,1,2,0.6,2,1.2,2,146,2,0.93,2,157,5
23,1,1,1,1,1,1,1,1,1,1,1,1,1,1,1,1,4.67215,1,2.024966,2,86,2,0.98,2,88,1
57,2,1,1,1,1,1,1,1,1,1,1,1,1,1,2,2,1.6,2,2,2,87,2,0.61,2,143,1
70,2,1,1,1,1,1,1,1,1,1,1,1,1,1,1,2,1.4,2,2.1,2,91,2,0.99,2,92,3
57,1,1,1,1,1,1,1,1,1,1,1,1,1,1,1,2,1.4,2,2.3,2,70,2,0.99,2,71,3
65,1,1,1,1,1,1,1,1,1,2,1,1,1,1,1,2,0.15,2,3.5,2,217,2,0.98,2,221,1
1,1,1,1,1,1,1,1,1,1,1,1,1,1,1,1,2,8.8,2,1.9,2,113,2,0.86,2,131,2
50,2,1,1,1,1,1,1,1,1,1,1,1,1,1,1,2,151,2,1,2,32,2,1.16,2,28,1
55,1,1,1,1,2,1,1,1,1,1,1,1,1,1,1,2,0.99,2,1.3,2,93,2,0.86,2,108,5
44,2,1,1,1,1,1,1,1,2,1,1,1,1,1,1,2,0.04,1,2.024966,2,141,2,1.03,2,137,1
35,1,1,1,1,1,1,1,1,1,1,2,1,1,1,1,2,3.9,1,2.024966,2,83,2,0.85,2,97,3
23,1,1,1,1,1,1,1,1,1,1,1,1,1,1,1,2,0.02,2,3.4,2,91,2,1.1,2,83,1
26,1,1,2,1,1,1,1,1,1,1,1,1,1,1,1,2,9.4,1,2.024966,2,70,2,0.95,2,74,1
31,1,1,1,1,1,1,1,1,1,1,1,1,1,1,1,2,7.8,2,2,2,159,2,1.51,2,105,1
72,1,1,1,1,1,1,1,1,1,1,1,1,1,1,1,2,1.6,2,2.2,2,107,2,1.12,2,96,1
27,2,1,1,1,1,1,1,1,1,1,1,1,1,1,1,2,0.2,2,2.2,2,99,2,0.82,2,120,3
62,2,2,1,1,1,1,1,1,2,2,1,1,1,1,1,2,13,2,1.1,2,87,2,0.81,2,107,3
30,1,1,1,1,1,2,1,1,1,1,1,1,1,1,1,2,2.7,1,2.024966,2,125,2,1.43,2,87,2
76,1,2,1,1,1,1,1,1,1,1,1,1,1,1,1,2,1.1,2,2.6,2,122,2,1.25,2,98,1
83,1,1,1,1,1,1,1,1,1,1,1,1,1,1,1,2,2.6,2,1.3,2,100,2,0.86,2,117,5
72,1,1,1,1,1,1,1,1,1,1,1,1,1,1,1,2,2.3,2,2.3,2,111,2,1.14,2,97,5
29,1,1,1,1,1,1,1,1,1,1,1,1,1,1,1,2,1.6,1,2.024966,2,140,2,1.41,2,99,1
84,1,1,1,1,1,1,1,1,1,1,1,1,1,1,1,2,0.25,2,2,2,134,2,0.79,2,170,5
55,1,1,1,1,1,1,1,1,1,1,1,1,1,1,1,2,1.8,1,2.024966,2,84,2,0.95,2,88,1
49,1,2,1,1,1,1,1,1,1,1,1,1,1,1,1,2,0.8,2,2.5,2,205,2,1.2,2,170,1
80,2,1,1,1,1,1,1,1,1,1,1,1,1,1,1,2,1.3,2,2.8,2,225,2,1.68,2,134,1
75,1,1,1,1,1,1,1,1,1,1,1,1,1,1,1,2,1.6,2,1.5,2,85,2,0.94,2,90,5
43,1,2,1,1,1,1,1,1,1,1,1,1,1,1,1,2,19,1,2.024966,2,63,2,0.97,2,65,1
19,1,1,1,1,1,1,1,1,1,1,1,1,1,1,1,1,4.67215,1,2.024966,2,90,2,0.89,2,101,1
7,2,1,1,1,1,1,1,1,1,1,1,1,1,1,1,2,0.94,2,2,2,93,2,0.84,2,110,1
79,2,1,1,1,1,1,1,1,1,1,1,1,1,1,1,2,0.2,2,1.6,2,82,2,0.8,2,104,1
70,1,1,1,1,1,1,1,1,1,1,1,1,1,1,1,2,2.4,1,2.024966,2,101,2,0.9,2,113,1
59,1,1,1,1,2,1,1,1,1,1,1,1,1,1,1,2,1.7,2,1.2,2,101,2,0.9,2,112,1
34,1,1,1,1,1,1,1,1,1,1,1,1,1,1,1,2,0.25,2,2.3,2,103,2,1.05,2,98,1
51,2,1,1,1,1,1,2,1,1,1,1,1,1,1,1,2,1.9,2,2.2,2,74,2,0.91,2,81,1
79,1,1,1,1,1,1,1,1,1,1,1,1,1,1,1,2,2.1,2,2.2,2,97,2,1.01,2,97,1
37,1,1,1,1,1,1,1,1,1,1,1,1,1,1,1,2,1.6,2,2.3,2,97,2,1.04,2,93,3
53,1,1,1,1,1,1,1,1,1,1,1,1,1,1,1,2,0.045,2,1.8,2,102,2,1,2,102,1
62,2,1,1,1,1,1,1,1,1,1,1,1,1,1,1,2,3.5,2,2,2,67,2,0.73,2,92,5
30,2,1,1,1,1,1,1,1,1,1,1,1,1,1,1,2,1.1,2,3.1,2,119,2,1.08,2,109,1
38,1,1,1,1,1,1,1,1,1,1,1,2,1,1,1,2,0.88,2,1.6,2,108,2,0.85,2,127,5
17,1,1,1,1,1,1,1,1,1,2,1,1,1,1,1,1,4.67215,1,2.024966,1,109.072401,1,0.997912,1,110.787984,1
55,1,1,1,1,1,1,1,1,1,2,1,1,1,1,1,2,0.01,2,5.5,2,219,2,0.8,2,274,1
72,1,1,1,1,1,1,1,1,1,1,1,1,1,1,1,2,1.1,2,2.2,2,124,2,1.08,2,115,5
72,1,1,1,1,1,1,1,1,1,1,1,1,1,1,1,2,1.5,2,1.3,2,86,2,0.88,2,99,5
22,1,1,1,1,1,1,1,1,1,1,1,1,1,1,1,2,1.7,2,2.2,2,93,2,1.08,2,87,1
18,1,1,1,1,1,1,1,1,2,1,1,1,1,1,1,2,1.1,1,2.024966,2,147,2,0.95,2,154,2
57,2,1,1,1,1,1,1,1,1,1,1,1,1,1,1,1,4.67215,1,2.024966,2,99,2,0.99,2,100,1
53,2,2,1,1,1,1,2,1,1,1,1,1,1,1,1,2,0.08,1,2.024966,2,127,2,0.9,2,141,1
75,1,1,1,1,1,1,1,1,1,1,1,1,1,1,1,2,4.5,2,1.1,2,132,2,1.01,2,131,5
58,1,2,1,1,1,1,1,1,1,1,1,1,1,1,1,2,1.5,2,1.6,2,103,2,0.9,2,114,1
21,1,1,1,1,1,1,1,1,1,1,1,1,1,1,1,2,1.6,2,2.1,2,96,2,0.85,2,112,2
19,1,1,1,2,1,1,1,1,1,1,1,1,1,1,1,2,0.1,2,4.2,2,128,2,0.98,2,130,1
59,1,2,1,1,1,1,1,1,1,1,1,1,1,1,1,2,0.01,2,2,2,113,2,0.86,2,131,1
54,2,1,1,1,1,1,1,1,1,1,1,1,1,1,1,2,2.3,2,2.4,2,106,2,1,2,106,1
41,1,2,1,1,1,1,1,1,1,1,1,1,1,1,1,2,6,2,1.9,2,114,2,1,2,114,1
27,1,1,1,1,1,1,1,1,1,1,1,1,1,1,1,2,0.5,2,1.3,2,108,2,0.79,2,137,5
34,1,1,1,1,1,1,1,1,1,1,1,1,1,1,1,2,0.25,2,1.6,2,107,2,1.05,2,102,3
53,2,1,1,1,1,1,1,1,1,1,1,1,1,1,1,2,1.6,2,1.9,2,96,2,0.78,2,124,3
72,2,1,1,1,1,1,1,1,1,1,1,1,1,1,1,2,0.3,2,1.9,2,104,2,1.01,2,104,5
39,1,1,1,1,1,1,1,1,1,1,1,1,1,1,1,2,2.1,1,2.024966,1,109.072401,1,0.997912,1,110.787984,1
70,2,1,1,1,2,1,1,1,1,1,1,1,1,1,1,2,0.6,2,2.6,2,144,2,1.2,2,120,4
73,1,2,1,1,1,1,1,1,1,1,1,1,1,1,1,2,3.1,2,1.5,2,120,2,0.94,2,127,5
24,2,1,1,1,1,1,1,1,1,2,1,1,1,1,1,2,0.15,2,2.7,2,116,2,0.82,2,143,1
65,1,1,1,1,1,1,1,1,1,1,1,1,1,1,1,2,0.68,2,1.4,2,101,2,0.98,2,103,5
39,1,2,1,2,1,1,1,1,1,1,1,1,1,1,1,2,1.5,2,2.8,2,131,2,1.26,2,104,1
42,1,1,1,1,1,1,1,1,1,1,1,1,1,1,1,2,3.3,2,1.7,2,56,2,0.9,2,62,5
46,1,1,1,1,1,1,1,1,1,1,1,1,1,1,1,2,1.4,2,1.3,2,104,2,1.06,2,99,5
15,1,1,1,1,1,1,1,1,1,1,1,1,1,1,1,2,0.7,2,1.8,2,84,2,0.98,2,86,1
57,1,1,1,1,1,1,1,1,1,1,1,1,1,1,1,2,0.67,2,2.6,2,79,2,0.84,2,93,1
64,1,1,1,1,1,1,1,1,1,1,1,1,2,1,1,2,1.5,2,2.3,2,116,2,1.08,2,107,1
50,2,1,1,1,1,1,1,1,1,1,1,1,1,1,1,2,0.2,2,1.8,2,123,2,0.97,2,126,1
61,2,1,1,1,1,1,1,1,1,1,1,1,1,1,1,2,2.2,2,1.7,2,79,2,0.78,2,101,1
78,1,2,1,1,1,1,1,1,2,1,1,1,1,1,1,2,2.6,2,0.3,2,87,2,0.95,2,91,5
69,1,1,1,1,1,1,1,1,1,1,1,1,1,1,1,2,1.5,2,1.8,2,142,2,1.13,2,125,1
37,1,1,1,1,1,1,2,1,1,1,1,1,1,1,1,2,27,2,1.7,2,87,1,0.997912,1,110.787984,1
35,2,1,1,1,1,1,1,1,1,1,1,1,1,1,1,2,1.5,2,2.3,2,98,2,0.92,2,106,1
68,1,1,1,1,1,1,1,1,1,1,1,1,1,1,1,2,1.3,2,2.4,2,82,2,0.91,2,90,5
55,1,1,2,1,1,1,1,1,1,1,1,1,1,1,1,2,1.2,2,2.4,2,95,2,1.05,2,90,5
42,1,1,1,1,1,1,1,1,1,1,1,1,1,1,1,2,6.1,2,2.2,2,74,1,0.997912,1,110.787984,1
37,1,2,1,1,1,1,1,1,1,1,1,1,1,1,1,2,2.1,2,2.4,2,177,2,1.46,2,122,1
25,2,1,1,1,1,1,1,1,1,1,1,1,1,1,2,2,1.3,2,1.5,2,96,2,0.8,2,121,1
68,2,1,1,1,1,1,1,1,1,1,1,1,1,1,1,2,0.1,2,1.8,2,80,2,0.77,2,104,5
85,2,1,1,1,1,1,1,1,1,1,1,1,1,1,1,2,0.5,2,1.2,2,93,2,0.79,2,117,5
68,2,1,1,1,1,1,1,1,1,1,1,1,1,1,1,2,2,2,1.5,2,110,2,0.89,2,124,5
36,1,1,1,1,1,2,1,1,1,2,1,1,1,1,1,2,0.005,1,2.024966,2,108,2,1.1,2,99,1
45,2,1,1,1,1,1,1,1,1,1,1,1,1,1,2,2,0.75,2,2.3,2,119,2,0.94,2,126,1
71,1,1,1,1,1,1,1,1,1,1,1,2,1,1,1,2,0.02,1,2.024966,2,127,2,1.06,2,119,1
83,2,1,1,1,1,1,1,1,1,1,1,1,1,1,1,2,1.6,1,2.024966,2,120,2,1.29,2,92,1
35,1,1,1,2,1,1,1,1,1,1,1,1,1,1,1,2,0.045,2,2.1,2,71,2,1.1,2,64,1
32,1,2,1,1,1,2,1,1,1,2,1,1,1,1,1,2,0.025,2,3.7,2,139,2,1.34,2,104,1
49,1,1,1,1,2,1,1,1,1,1,1,1,1,1,1,2,1,2,1.6,2,93,2,0.94,2,99,1
46,2,1,1,1,1,1,1,1,1,1,1,1,1,1,2,2,1.1,2,2.9,2,125,2,1.02,2,122,3
80,1,1,1,2,1,1,1,1,1,1,1,1,1,1,1,2,2.2,2,1.7,2,83,2,1.11,2,76,1
80,1,1,1,1,1,1,1,1,1,1,1,1,1,1,2,2,1.1,2,1.8,2,94,2,0.94,2,100,3
26,1,1,1,1,1,1,1,1,1,1,1,1,1,1,1,1,4.67215,1,2.024966,1,109.072401,1,0.997912,1,110.787984,1
68,2,1,1,1,1,1,1,1,1,1,1,1,1,1,1,2,1.9,2,2.9,2,90,2,1,2,90,5
24,2,1,1,1,1,1,1,1,1,1,1,1,1,1,1,2,0.6,2,3,2,119,2,1.03,2,115,1
21,1,1,1,1,1,1,1,1,1,2,1,1,1,1,1,1,4.67215,1,2.024966,1,109.072401,1,0.997912,1,110.787984,1
38,2,1,1,1,1,1,1,1,1,1,1,1,1,1,1,1,4.67215,1,2.024966,2,78,2,0.87,2,90,1
55,1,2,1,1,1,1,1,1,1,1,1,1,1,1,1,2,0.05,2,2.8,2,189,2,1.66,2,114,1
64,1,1,1,1,1,1,1,1,1,1,1,1,1,1,1,1,4.67215,1,2.024966,1,109.072401,1,0.997912,1,110.787984,1
60,1,1,1,1,1,1,1,1,1,1,1,1,1,1,1,2,0.55,1,2.024966,2,180,2,1.05,2,172,1
47,1,1,1,1,1,1,1,1,1,1,1,1,1,1,2,2,1.9,2,2.3,2,135,2,1.07,2,126,3
34,1,2,1,2,1,1,1,1,1,1,1,1,1,1,1,2,26,2,3.7,2,107,2,1.21,2,88,1
60,2,1,1,1,1,1,1,1,1,1,1,1,1,1,1,2,5.2,1,2.024966,2,88,2,0.95,2,92,5
48,1,1,1,1,1,1,1,1,2,1,1,1,1,1,2,2,0.77,2,1.1,2,81,2,0.86,2,95,3
25,1,1,1,1,1,1,1,1,1,1,1,1,1,1,1,2,1.8,2,2.1,2,102,2,1.12,2,91,1
53,1,2,1,1,1,1,1,1,1,1,1,1,1,1,1,2,0.07,1,2.024966,2,171,2,1.06,2,162,1
54,1,1,1,1,2,1,1,1,1,1,1,1,1,1,1,2,0.9,1,2.024966,2,113,2,0.9,2,125,1
64,1,1,1,1,1,1,1,1,1,1,1,1,1,1,1,2,0.25,1,2.024966,2,92,2,0.91,2,101,1
59,1,1,1,1,1,1,1,1,1,1,1,1,1,1,1,2,11.4,1,2.024966,2,99,2,0.97,2,102,1
32,1,1,1,1,1,1,1,1,1,1,1,1,1,1,1,2,1.4,1,2.024966,2,108,2,1.15,2,94,1
53,1,1,1,1,1,1,1,1,1,1,1,1,1,1,1,2,1.1,2,2.2,2,83,2,1.05,2,79,1
66,1,1,1,1,1,1,1,1,1,2,1,1,1,1,1,2,1.1,2,1.8,2,135,2,1.09,2,124,1
79,1,1,1,1,1,1,1,1,1,1,1,1,1,1,1,2,143,2,0.7,2,73,2,1.01,2,72,1
38,2,1,1,1,1,1,1,1,1,1,1,1,1,1,1,2,0.05,2,4.8,2,32,1,0.997912,1,110.787984,1
54,1,1,1,1,1,1,1,1,1,1,1,1,1,1,1,2,0.6,2,2.2,2,98,2,1.03,2,96,5
64,1,2,1,1,1,1,1,1,1,1,1,1,1,1,1,2,1.2,2,2.3,2,177,2,1.51,2,117,1
1,2,1,1,1,1,1,1,1,1,1,1,1,1,1,1,2,1.6,2,1.8,2,119,2,1.05,2,113,5
22,1,1,1,1,1,1,1,1,1,1,1,1,1,1,1,1,4.67215,1,2.024966,1,109.072401,1,0.997912,1,110.787984,1
16,2,1,1,1,1,1,1,1,1,1,1,1,1,1,1,2,1.8,2,2,2,103,2,1.03,2,100,1
70,2,1,1,1,1,1,1,1,1,2,1,1,1,1,1,1,4.67215,1,2.024966,1,109.072401,1,0.997912,1,110.787984,1
74,1,1,1,1,1,1,1,1,1,1,1,1,1,1,1,2,1.3,2,2.3,2,113,2,0.96,2,118,1
44,2,1,2,1,1,1,1,1,1,1,1,2,1,1,1,2,0.1,2,0.6,2,61,2,0.86,2,71,5
47,1,1,1,1,1,1,1,1,1,2,1,1,2,1,1,2,0.005,2,3,2,145,2,1.23,2,117,1
53,1,1,1,1,1,1,1,1,1,1,1,1,1,1,1,2,0.05,2,4.3,2,184,2,1.19,2,155,1
44,1,1,1,1,1,1,1,1,1,1,1,1,1,1,1,2,0.72,2,0.9,2,96,2,0.75,2,127,1
76,1,1,1,1,1,1,1,1,1,1,1,1,1,1,1,2,2.4,2,0.05,2,38,2,0.52,2,73,5
32,1,1,1,1,1,1,1,1,1,2,1,1,1,1,1,2,2.8,2,1.3,2,86,2,0.89,2,96,1
52,1,1,1,1,1,1,1,1,1,1,1,1,1,1,1,2,0.03,1,2.024966,2,163,2,0.95,2,172,1
19,1,1,1,1,1,2,1,1,1,1,1,1,2,1,1,2,0.45,2,3.2,2,130,2,1.83,2,71,2
69,2,1,1,1,1,1,1,1,1,1,1,1,1,1,1,2,1.1,2,1.6,2,99,2,0.92,2,108,1
38,2,1,1,1,1,1,1,1,1,1,1,1,1,1,1,2,0.57,2,1.3,2,156,2,1.39,2,112,3
37,2,1,1,1,1,1,1,1,1,2,1,1,1,1,1,2,0.65,2,1.3,2,136,2,1.19,2,115,1
80,2,1,1,1,1,1,1,1,1,1,1,1,1,1,1,2,0.15,2,2.2,2,124,2,0.81,2,152,5
61,2,1,1,1,1,1,1,1,1,1,1,1,1,1,1,2,0.02,2,1.5,2,125,2,0.77,2,163,1
71,1,1,1,1,1,1,1,1,1,1,1,1,1,1,1,2,0.3,2,2.3,2,120,2,0.8,2,149,1
46,1,1,1,1,1,1,1,1,1,1,1,1,1,1,1,2,0.015,2,2,2,93,2,0.97,2,96,1
24,1,1,1,1,1,1,1,1,1,1,1,1,1,1,1,2,0.4,1,2.024966,2,142,2,1.2,2,118,1
25,1,1,1,1,1,1,1,1,1,1,1,1,1,1,1,2,1.6,2,5.4,2,152,2,1.5,2,102,2
33,1,1,1,1,1,1,1,1,2,1,1,1,1,1,1,2,16,2,1.7,2,75,1,0.997912,1,110.787984,1
28,1,1,1,1,1,1,1,1,1,1,1,1,1,1,1,2,1.4,2,2.4,2,102,2,1.08,2,95,5
24,2,1,1,1,1,1,1,1,1,1,1,1,1,1,1,2,2.3,2,2,2,121,2,0.81,2,149,5
81,1,1,1,1,1,1,1,1,1,1,1,1,1,1,2,2,1.8,2,1.8,2,148,2,1.19,2,125,3
69,2,1,1,1,1,1,1,1,1,1,1,1,1,1,1,1,4.67215,1,2.024966,2,118,2,1.11,2,107,1
28,1,1,1,2,1,1,1,1,1,2,1,1,1,1,1,2,2.4,2,2.1,2,125,1,0.997912,1,110.787984,1
49,1,2,1,1,1,1,1,1,1,1,1,1,1,1,1,2,1.2,1,2.024966,2,87,2,0.91,2,95,1
67,2,1,1,1,1,1,1,1,1,1,1,1,1,1,1,2,1.4,2,1.5,2,95,2,0.78,2,122,5
42,2,1,1,1,1,1,1,1,1,1,1,1,1,1,1,2,1,2,2.4,2,128,2,1.11,2,115,1
63,2,1,1,1,1,1,1,1,1,1,1,1,1,1,1,2,108,2,0.4,2,14,2,0.98,2,14,5
19,2,1,1,1,1,1,1,1,2,1,1,1,1,1,1,2,9,2,2.2,2,117,1,0.997912,1,110.787984,1
41,1,1,1,1,1,1,1,1,1,1,1,1,1,1,1,1,4.67215,1,2.024966,1,109.072401,1,0.997912,1,110.787984,1
31,1,1,1,1,1,1,1,1,1,1,1,1,1,1,2,2,0.1,2,1.8,2,93,1,0.997912,1,110.787984,3
78,2,1,1,1,1,1,1,1,1,1,1,1,1,1,1,2,2.4,2,1.3,2,87,2,0.89,2,97,5
66,1,1,1,1,1,1,1,1,1,1,1,1,1,1,1,2,0.83,2,2.3,2,113,2,0.84,2,134,1
13,2,1,1,1,1,1,1,1,1,1,1,1,1,1,1,2,2.7,2,2.8,2,110,2,1.1,2,100,1
55,1,1,1,1,1,1,1,1,1,1,1,1,1,1,2,2,9.2,2,2.5,2,106,2,1.13,2,94,3
76,1,1,1,1,1,1,1,1,1,1,1,1,1,1,1,2,3.9,2,1.7,2,104,2,1.04,2,100,5
58,1,1,1,1,1,1,1,1,1,1,1,1,1,1,1,1,4.67215,1,2.024966,1,109.072401,1,0.997912,1,110.787984,1
23,1,1,1,1,1,1,1,1,1,1,1,1,1,1,1,2,1.6,2,1.4,2,76,2,0.83,2,91,5
26,1,1,1,1,1,1,1,1,1,1,1,1,1,1,1,2,2.1,2,2.2,2,95,2,1,2,95,1
21,1,1,1,1,1,1,1,1,1,2,1,1,1,1,1,2,0.4,2,3.4,2,189,2,1.35,2,140,1
72,2,1,1,1,1,1,1,1,1,1,1,1,1,1,1,2,5.4,2,1,2,75,2,0.82,2,92,5
21,2,1,2,1,1,1,1,1,1,1,1,1,1,2,1,2,0.25,2,1.3,2,54,2,1.07,2,51,5
19,1,1,1,1,1,1,1,1,1,1,1,1,1,1,1,1,4.67215,2,2.2,1,109.072401,1,0.997912,1,110.787984,1
73,1,1,1,1,1,1,1,1,1,1,1,1,1,1,1,2,0.6,2,1.3,2,146,2,0.89,2,165,1
39,2,1,1,1,1,1,1,1,1,1,1,1,1,1,2,2,1.5,1,2.024966,2,93,2,0.75,2,125,3
72,1,1,1,1,1,1,1,1,1,1,1,1,1,1,1,2,1.9,2,1.4,2,109,2,0.95,2,116,5
70,1,1,1,1,1,1,1,1,1,1,1,1,1,1,1,2,1.5,2,0.3,2,79,2,0.8,2,98,5
10,2,1,1,1,1,1,1,1,1,1,1,1,1,1,1,2,2.9,2,4,2,90,2,1.11,2,81,1
81,2,1,1,1,1,1,1,1,1,1,1,1,1,1,1,1,4.67215,2,1.7,2,71,2,0.92,2,77,1
82,2,1,1,1,1,1,1,1,1,1,1,1,1,1,1,2,2,2,0.4,2,58,2,0.68,2,85,5
70,2,1,1,1,1,1,1,1,1,1,1,1,1,1,1,2,86,2,0.5,2,27,2,0.84,2,32,5
57,2,1,1,1,1,1,1,1,1,1,1,1,1,1,1,2,0.62,2,2.4,2,118,2,1.12,2,106,5
43,1,1,1,1,1,1,1,1,1,1,1,1,1,1,1,2,2,2,1.8,2,121,2,0.94,2,129,3
36,1,1,1,1,1,1,1,1,1,1,1,1,1,1,1,2,0.59,1,2.024966,2,115,2,1.2,2,96,1
70,2,1,1,1,1,1,1,1,1,1,1,1,1,1,1,2,3,2,1.3,2,105,2,0.94,2,112,5
75,1,1,1,1,1,1,1,1,1,1,1,1,1,1,1,2,1.9,2,1.4,2,107,2,0.92,2,116,1
78,2,1,1,1,1,1,1,1,1,1,1,1,1,1,2,2,2.9,2,1.9,2,90,2,0.97,2,93,3
64,1,1,1,1,1,1,1,1,1,1,1,1,1,1,1,2,0.08,2,1.7,2,74,2,1.07,2,69,1
74,1,1,1,1,1,1,1,1,1,1,1,1,1,1,1,2,9.1,2,2,2,72,2,0.9,2,80,1
44,1,1,1,1,1,1,1,1,1,1,1,1,1,1,1,2,5.9,2,2.4,2,61,1,0.997912,1,110.787984,1
80,2,1,1,1,1,1,1,1,1,1,1,1,1,1,1,2,3.3,2,1.3,2,93,2,0.86,2,108,5
59,2,1,1,1,1,1,1,1,1,1,1,1,1,1,1,2,0.25,2,1.8,2,102,2,0.82,2,124,1
67,1,1,1,1,1,1,1,1,1,1,1,1,1,1,1,2,52,2,1.2,2,65,2,0.92,2,71,5
29,2,2,1,1,1,1,1,1,1,1,1,1,1,1,1,2,0.33,2,2.2,2,142,2,0.93,2,153,1
49,2,1,1,1,1,1,1,1,1,1,1,1,1,1,1,2,0.7,2,2.1,2,102,2,0.93,2,110,5
43,2,1,1,1,1,1,1,1,1,1,1,1,1,1,1,1,4.67215,1,2.024966,2,65,2,0.93,2,70,1
47,2,1,1,1,2,1,1,1,1,1,1,1,1,1,1,2,1.5,2,1.5,2,98,2,0.86,2,113,5
39,2,1,2,1,1,1,1,1,1,1,1,1,1,1,1,1,4.67215,1,2.024966,2,63,2,0.87,2,72,1
28,1,1,1,1,1,1,1,1,1,1,1,1,1,1,1,2,0.8,2,3.8,2,193,2,1.93,2,100,2
59,2,1,1,1,2,1,1,1,1,1,1,1,1,1,1,2,0.3,2,2.4,2,86,2,0.9,2,96,5
32,1,1,1,1,1,1,1,1,1,1,1,1,1,1,1,2,0.9,2,2.3,2,129,2,1.29,2,100,2
22,1,1,1,1,1,1,1,1,1,1,1,1,1,1,1,1,4.67215,1,2.024966,1,109.072401,1,0.997912,1,110.787984,1
80,2,1,1,1,1,1,1,1,1,1,1,1,1,1,1,2,6.1,2,1.3,2,83,2,0.88,2,95,5
71,2,1,1,1,1,1,1,1,1,1,1,1,1,1,1,2,1.3,2,1.4,2,116,2,0.96,2,121,5
42,1,1,1,1,1,1,1,1,1,1,1,1,1,1,1,2,31,2,0.8,2,13,2,1.19,2,11,1
57,1,1,1,1,1,1,1,1,1,1,1,1,1,1,1,1,4.67215,2,1.6,2,57,2,1.05,2,54,1
85,1,1,1,1,1,1,1,1,1,1,1,1,1,1,1,2,1,2,1,2,92,2,0.56,2,164,5
77,1,1,1,1,1,1,1,1,1,1,1,1,1,1,1,2,3.1,2,0.9,2,105,2,0.82,2,129,5
65,1,2,1,1,1,1,1,1,1,1,1,1,1,1,1,2,1.5,2,1.7,2,116,2,1.07,2,108,1
67,1,1,1,1,1,1,1,1,1,1,1,1,1,1,1,2,1.1,2,1.2,2,90,2,0.82,2,110,5
23,1,1,1,1,1,1,1,1,1,1,1,1,1,1,2,2,1.9,2,2.4,2,129,2,1.18,2,109,1
63,2,1,1,1,2,1,1,1,1,1,1,1,1,1,1,2,1.4,2,1.4,2,90,2,0.91,2,100,5
30,1,1,1,1,1,1,1,1,1,1,1,1,1,1,1,2,3,1,2.024966,2,96,2,0.82,2,118,1
33,2,1,1,1,1,1,1,1,1,1,1,1,1,1,1,2,1,2,2.4,2,120,2,0.98,2,123,3
29,1,1,1,1,1,1,1,1,1,1,1,1,1,1,1,2,0.1,2,2.2,2,85,2,1.06,2,80,3
60,2,1,1,1,1,1,1,1,1,1,1,1,1,1,1,2,2.3,2,2.2,2,90,2,1.04,2,87,3
45,1,1,1,1,1,1,1,1,1,1,1,1,1,1,1,2,0.6,2,1.9,2,121,2,1.04,2,116,5
61,2,1,1,1,1,1,1,1,1,1,1,1,1,1,1,2,1.2,2,2.3,2,143,2,1.02,2,141,3
63,1,1,1,1,1,1,1,1,1,1,1,1,1,1,1,2,5.8,2,1.3,2,92,2,0.94,2,98,1
67,1,2,1,1,1,1,1,1,2,1,1,1,1,1,1,2,2,2,2.5,2,133,2,1.19,2,112,1
72,2,1,1,1,1,1,1,1,1,1,1,1,2,1,1,2,0.28,2,0.9,2,79,2,0.7,2,112,5
38,1,1,1,1,1,1,1,1,1,1,1,1,1,1,1,2,1.8,2,2.5,2,101,2,1.04,2,97,5
72,2,1,1,1,1,1,1,1,1,2,1,1,2,1,1,2,1.5,2,1.8,1,109.072401,2,0.93,2,112,5
55,1,2,1,1,1,1,1,1,1,1,1,1,1,1,1,2,0.005,2,1.9,2,107,2,0.74,2,144,1
72,2,1,1,1,1,1,1,1,1,1,1,1,1,1,1,2,1.6,2,2.2,2,87,2,1.17,2,74,1
61,1,1,2,1,1,1,1,1,1,1,1,1,1,1,1,1,4.67215,1,2.024966,2,63,2,0.71,2,89,1
73,2,1,1,1,1,1,1,1,1,1,1,1,1,1,1,2,0.1,2,1.5,2,77,2,0.79,2,97,5
44,2,1,1,1,1,1,1,1,1,1,1,1,1,1,1,2,0.25,1,2.024966,2,106,2,1.02,2,105,1
67,1,1,1,1,1,1,1,1,1,1,1,1,1,1,1,2,51,2,0.4,2,12,2,1.26,2,10,1
15,1,1,1,1,1,1,1,1,1,1,1,1,1,1,1,2,1,2,1.4,2,64,2,0.79,2,81,5
72,1,2,1,1,2,1,1,1,1,1,1,1,1,1,1,2,6.3,2,1.5,2,94,2,0.92,2,102,4
59,1,1,1,1,1,1,1,1,1,1,1,1,1,1,1,2,4.4,2,2.4,2,80,2,0.98,2,81,1
67,1,1,1,1,1,1,1,1,1,1,1,1,1,1,1,2,2.3,2,1.4,2,124,2,0.86,2,144,5
38,2,1,1,1,1,1,1,1,1,1,1,1,1,1,1,2,0.4,2,2,2,91,2,0.78,2,117,3
67,2,1,1,1,1,1,1,1,1,1,1,2,1,1,1,1,4.67215,1,2.024966,2,101,2,1.01,2,100,1
55,1,1,1,1,1,1,1,1,1,2,1,1,1,1,1,2,4.5,2,1.7,2,91,2,1.09,2,84,1
45,1,1,1,1,1,1,1,1,1,1,1,1,1,1,1,2,0.08,2,4.8,2,257,2,1.2,2,214,1
36,1,1,1,1,1,1,1,1,1,1,1,1,1,1,1,1,4.67215,1,2.024966,2,81,2,0.85,2,95,1
26,2,1,1,1,1,1,1,1,1,1,1,1,1,1,2,2,0.25,2,1.8,2,120,2,0.85,2,140,3
54,2,1,2,1,1,1,1,1,1,1,1,1,1,1,1,1,4.67215,2,1.9,2,95,2,0.88,2,109,1
60,1,1,1,1,1,1,1,1,1,1,1,1,1,1,1,1,4.67215,2,2.2,1,109.072401,1,0.997912,1,110.787984,1
87,1,1,1,1,1,1,1,1,1,2,1,1,1,1,1,2,0.2,2,3.4,2,164,2,0.82,2,200,1
67,1,1,1,1,1,1,1,1,1,1,1,1,1,1,1,2,1.3,2,1.4,2,113,2,0.85,2,132,1
27,1,1,1,1,1,1,1,1,1,1,1,1,1,1,1,2,1.8,2,2.3,2,119,2,0.99,2,120,1
75,1,1,1,1,1,1,1,1,1,1,1,1,1,1,1,2,9.6,2,1.9,2,79,2,1,2,80,5
79,1,1,1,1,1,1,1,1,1,1,1,1,1,1,1,2,0.5,2,1.6,2,128,2,0.99,2,129,5
61,2,2,1,1,1,1,1,1,1,1,1,1,1,1,1,2,0.25,2,2.5,2,101,2,1,2,101,1
44,1,1,1,1,1,1,1,1,1,1,1,1,1,1,1,2,3.4,2,1.6,2,107,2,1.15,2,93,1
49,2,1,1,1,1,1,1,1,1,1,1,1,1,1,1,2,0.08,2,0.2,2,59,2,0.79,2,74,5
58,1,2,1,1,1,1,1,1,1,1,1,1,1,1,1,2,1.5,2,1.6,2,140,2,1.1,2,127,1
59,1,1,1,1,1,1,1,1,1,1,1,1,1,1,1,2,0.09,2,1.3,2,80,2,1.02,2,79,1
43,1,1,1,1,1,1,1,1,1,2,1,1,1,1,1,2,1.1,2,2.3,2,140,2,1.2,2,116,1
61,1,1,1,1,1,1,1,1,2,1,1,1,1,1,1,2,0.4,1,2.024966,2,113,2,1.06,2,106,1
59,2,1,1,1,1,1,1,1,1,1,1,1,1,1,1,2,1.5,2,1.8,2,147,2,1.11,2,132,5
83,1,1,1,1,1,1,1,1,1,1,1,1,1,1,1,2,2.9,2,1.4,2,95,2,0.81,2,118,5
75,2,1,1,1,1,1,1,1,1,1,1,1,1,1,1,2,0.04,2,0.8,2,93,2,0.58,2,160,1
57,2,2,1,1,1,1,1,1,1,1,1,1,1,1,1,2,0.62,2,1.5,2,74,2,0.78,2,96,1
34,1,1,1,1,1,1,1,1,1,1,1,1,1,1,1,2,2.3,2,2.5,2,121,2,1.29,2,94,3
70,2,2,1,1,1,1,1,2,1,1,1,1,1,1,1,2,2.3,2,1.2,2,107,2,1.01,2,105,1
80,1,1,1,1,1,1,1,1,1,1,1,1,1,1,1,2,2.5,2,2.2,2,113,2,1.17,2,97,5
46,1,1,1,1,1,1,1,1,1,1,1,1,1,1,1,2,0.6,2,2.3,2,101,2,0.99,2,102,3
22,1,1,1,1,1,1,1,1,1,1,1,1,1,1,1,2,0.5,2,1.7,2,83,2,0.86,2,97,1
25,1,1,1,1,1,2,1,1,1,1,1,1,2,1,1,1,4.67215,2,2.2,2,113,2,1.08,2,105,2
50,1,1,1,1,1,1,1,1,1,1,1,1,1,1,1,2,3.1,2,1.9,2,77,2,0.8,2,97,5
32,1,1,1,1,1,2,1,1,1,1,1,1,1,1,2,2,0.5,2,3,2,167,2,1.82,2,92,3
74,2,2,1,2,1,1,1,1,2,2,1,1,1,1,1,2,5.2,1,2.024966,1,109.072401,1,0.997912,1,110.787984,1
29,1,1,1,1,1,1,2,1,1,1,1,1,1,1,1,2,24,1,2.024966,2,63,2,1.2,2,53,1
89,1,1,1,1,1,1,1,1,1,1,1,1,1,1,1,1,4.67215,1,2.024966,1,109.072401,1,0.997912,1,110.787984,1
75,1,2,1,1,1,1,1,1,1,1,1,1,1,1,1,2,0.76,1,2.024966,2,138,2,0.96,2,143,1
68,1,1,1,1,1,1,1,1,1,2,1,1,1,1,1,2,42,2,0.2,2,18,2,1.09,2,16,5
23,2,1,1,1,1,1,1,1,1,1,1,1,1,1,1,2,0.03,2,2.8,2,183,2,1.23,2,149,1
73,2,1,1,1,2,1,1,1,1,1,1,1,1,1,1,2,3.2,2,1.5,2,69,2,0.8,2,86,5
18,1,1,1,1,1,1,1,1,1,1,1,1,1,1,2,2,12,2,2.2,2,94,2,0.96,2,98,1
18,2,2,1,1,1,1,1,2,2,2,1,1,1,1,1,2,25,2,1.1,2,136,2,0.96,2,143,1
34,1,2,1,1,1,1,1,1,2,1,1,1,1,1,1,2,0.4,1,2.024966,2,109,2,0.91,2,120,1
49,1,1,1,1,1,1,1,1,1,1,1,1,1,1,1,2,1.1,2,1.3,2,108,2,0.83,2,130,5
64,2,1,1,1,1,1,1,1,1,1,1,1,1,1,1,2,2,2,1.3,2,124,2,0.9,2,138,5
45,2,1,1,1,2,1,1,1,2,1,1,1,1,1,2,2,10,2,0.3,2,67,1,0.997912,1,110.787984,5
56,2,1,1,1,1,1,1,1,1,1,1,1,1,1,1,2,2.2,2,1.4,2,71,2,0.72,2,99,1
61,2,1,1,1,2,1,1,1,1,1,1,1,1,1,1,2,0.6,2,1,2,96,2,0.93,2,104,5
73,1,1,1,1,1,1,1,1,1,1,1,1,1,1,1,2,4.6,2,0.8,2,91,2,0.86,2,106,5
62,2,1,1,1,1,1,1,1,1,1,1,1,1,1,1,2,8.6,2,1.1,2,84,2,0.74,2,114,5
37,1,1,1,1,1,1,1,1,1,1,1,1,1,1,1,1,4.67215,1,2.024966,2,118,2,1.04,2,112,1
55,2,1,1,1,1,1,1,1,1,1,1,1,1,1,1,2,1.9,1,2.024966,2,128,2,0.98,2,131,1
63,1,1,1,1,1,1,1,1,1,1,1,1,1,1,1,2,2.7,2,0.7,2,41,2,0.6,2,69,5
27,1,1,1,1,1,1,1,1,1,1,1,1,1,1,1,1,4.67215,1,2.024966,2,86,2,0.93,2,92,1
32,2,1,1,1,1,1,1,1,1,1,1,1,1,1,2,2,0.15,2,2.9,2,132,2,1.14,2,116,3
58,2,2,1,1,1,1,1,1,1,1,1,1,1,1,1,2,1.2,2,1.7,2,123,2,0.96,2,129,1
56,1,1,1,1,1,1,1,1,1,1,1,1,1,1,1,2,0.5,2,2.3,2,85,2,0.81,2,105,5
43,2,1,1,1,1,1,1,1,1,1,1,1,1,1,1,2,2.2,2,2.3,2,87,2,0.93,2,94,1
79,2,1,1,1,1,1,1,1,1,1,1,1,1,1,1,2,2.7,2,0.9,2,86,2,0.85,2,102,5
23,2,1,1,1,1,1,1,1,1,1,1,1,1,1,2,2,0.66,2,2.3,2,114,2,0.88,2,129,3
70,1,1,1,1,1,1,1,1,1,1,1,1,1,1,1,2,6.2,2,1.8,2,124,2,1.11,2,112,1
54,1,1,1,1,1,1,1,1,2,1,1,1,1,1,1,2,0.01,2,3.6,2,142,2,1.23,2,115,1
31,1,1,1,1,1,1,1,1,1,1,1,1,2,1,1,1,4.67215,2,3.6,2,176,2,1.43,2,123,1
20,1,1,1,1,1,1,1,1,1,1,1,1,1,1,1,2,0.9,2,3.3,2,156,2,1.67,2,93,2
39,1,1,1,1,1,1,1,1,1,1,1,1,1,1,2,2,0.79,2,1.9,2,107,2,0.99,2,108,1
65,1,1,1,1,1,1,1,1,1,1,1,1,1,1,1,2,1.7,2,2.3,2,101,2,0.95,2,106,1
35,1,1,1,1,1,1,1,1,1,1,1,1,1,1,1,2,28,2,2.5,1,109.072401,1,0.997912,1,110.787984,1
36,1,1,1,1,1,1,1,1,1,1,1,1,1,1,1,2,0.2,2,3,2,125,2,0.74,2,169,5
49,2,1,1,1,1,1,1,1,1,1,1,1,1,1,1,2,0.86,2,2.7,2,94,1,0.997912,1,110.787984,1
55,2,1,1,1,1,1,1,1,1,1,1,1,1,1,1,2,1.4,2,1.6,2,101,2,0.93,2,108,5
26,1,1,1,1,1,1,1,1,1,1,1,1,1,1,1,2,2.7,2,2.8,2,96,2,0.82,2,118,1
31,2,1,1,1,1,1,1,1,1,1,1,1,1,1,2,2,1.2,2,2.7,2,99,2,0.88,2,113,3
46,1,2,1,1,1,1,1,1,1,1,1,1,1,1,1,2,9.7,2,0.5,2,37,2,0.72,2,51,5
34,2,1,1,1,1,1,1,1,1,1,1,1,1,1,2,2,0.83,2,2.4,2,114,2,1.02,2,112,3
73,2,1,1,1,1,1,1,1,1,1,1,1,1,1,1,2,0.84,2,1.3,2,66,2,1.17,2,56,5
50,1,1,1,1,1,1,1,1,1,1,1,1,1,1,1,2,28,2,0.2,2,33,2,0.7,2,47,5
75,2,1,1,1,1,1,1,1,1,1,1,1,1,1,1,2,1.3,2,2.2,2,100,2,0.97,2,104,5
7,2,1,1,1,1,1,1,1,1,1,1,1,1,1,1,2,15,1,2.024966,2,137,2,1.03,2,133,1
50,1,1,1,1,1,1,1,1,1,1,1,1,1,1,1,2,2.8,2,1.6,2,105,2,0.8,2,131,5
52,2,1,1,1,1,1,1,1,1,1,1,1,1,1,1,2,2,2,1.8,2,86,2,0.86,2,101,1
61,1,2,1,1,1,1,1,1,2,1,1,1,1,1,1,2,17,2,2.2,2,131,2,1.22,2,108,5
47,2,1,1,1,1,1,1,1,1,1,1,1,1,1,1,2,1.1,2,2.1,2,94,2,0.79,2,119,1
45,2,1,1,1,1,1,1,1,1,1,1,1,1,1,1,2,1.1,2,2,2,63,2,0.66,2,96,5
77,1,1,1,1,1,1,1,1,1,1,1,1,1,1,1,2,18,2,0.3,2,44,2,0.56,2,77,5
35,2,1,1,1,1,1,1,1,1,1,1,1,1,1,1,2,0.05,2,2.3,2,112,2,1,2,112,5
83,2,1,1,1,1,1,1,1,1,1,1,1,1,1,1,2,2.4,2,1.2,2,99,2,0.88,2,112,1
37,1,1,1,1,1,1,1,1,1,1,1,1,1,1,1,2,55,2,0.9,2,45,2,1.04,2,43,1
63,1,1,1,1,1,1,1,1,1,1,1,1,1,1,1,2,14,2,0.5,2,95,2,0.83,2,114,1
18,1,1,1,1,1,1,2,1,1,1,1,1,1,1,1,2,16,2,1.3,2,75,2,1.11,2,68,5
27,1,1,1,1,1,1,1,1,1,1,1,1,1,1,1,1,4.67215,1,2.024966,2,141,2,1.33,2,106,1
17,1,1,1,1,1,1,1,1,1,1,1,1,1,1,1,2,1.1,1,2.024966,2,154,2,1.34,2,115,5
71,1,1,1,1,1,1,1,1,1,1,1,1,1,1,1,2,0.3,2,2.1,2,119,2,1.03,2,116,1
64,1,1,1,1,1,1,1,1,1,2,1,1,1,1,1,2,0.6,2,1.8,2,112,2,1.06,2,106,1
44,2,1,1,1,1,1,1,1,1,1,1,1,1,1,1,2,3.2,2,1.9,2,99,2,0.72,2,139,3
69,1,1,1,1,1,1,1,1,1,1,1,1,1,1,1,2,0.83,2,2.4,2,123,2,1.14,2,108,5
84,2,1,1,1,1,1,1,1,1,1,1,1,1,1,1,2,1.7,2,1.2,2,132,2,0.92,2,145,5
45,1,1,1,1,1,1,1,1,1,1,1,1,1,1,2,2,0.94,2,2,2,102,2,0.86,2,119,3
58,1,1,1,1,1,1,1,1,1,1,1,1,1,1,1,1,4.67215,1,2.024966,1,109.072401,1,0.997912,1,110.787984,1
80,1,1,1,1,1,1,1,1,1,1,1,1,1,1,1,2,2.1,2,1.4,2,111,2,0.97,2,115,5
26,1,2,1,1,1,1,1,1,1,1,1,1,2,1,1,2,0.08,2,1.7,2,174,2,1.23,2,142,1
49,1,1,1,1,1,1,1,1,1,1,1,1,1,1,1,2,0.035,2,2.1,2,183,2,1.02,2,179,1
42,1,1,1,1,1,1,1,1,1,1,1,1,1,1,1,2,2.5,2,2.1,2,121,2,1.12,2,108,5
72,1,1,1,1,1,1,1,1,1,1,1,1,1,1,1,2,0.02,2,1.4,2,140,2,1.13,2,124,5
59,1,1,1,1,1,1,1,1,1,1,1,1,1,1,1,2,1.4,2,1.1,2,121,2,1.11,2,109,5
64,1,1,1,1,1,1,1,1,1,1,1,1,1,1,1,2,0.02,1,2.024966,2,125,2,1.13,2,110,1
78,1,1,1,1,1,1,1,1,1,1,1,1,1,1,1,2,10,2,2,2,69,2,0.96,2,71,5
90,1,1,2,1,1,1,1,1,1,1,1,1,1,1,1,2,0.03,2,1.9,2,203,2,0.9,2,224,5
33,1,1,1,1,1,1,1,1,1,2,1,1,1,1,1,2,0.16,2,5.2,2,183,2,0.83,2,220,1
62,1,1,1,1,1,1,1,1,1,1,1,1,1,1,1,2,3.7,1,2.024966,2,86,2,0.91,2,95,1
41,1,1,1,1,1,1,1,1,1,1,1,1,2,1,1,1,4.67215,1,2.024966,1,109.072401,1,0.997912,1,110.787984,1
49,1,1,1,1,1,1,1,1,1,1,1,1,1,1,1,2,1.2,2,2.2,2,100,2,0.93,2,108,3
56,1,1,1,1,1,1,1,1,1,1,1,1,1,1,1,2,0.87,2,1.9,2,116,1,0.997912,1,110.787984,1
71,1,1,1,1,1,1,1,1,1,1,1,1,1,1,1,2,6.7,2,1.9,2,91,2,1.03,2,89,5
35,1,1,1,1,1,1,1,1,1,1,1,1,1,1,1,2,1.7,2,2.3,2,82,2,0.88,2,93,2
59,1,1,1,1,1,1,1,1,1,1,1,1,1,1,1,2,0.02,2,1.8,2,162,2,0.99,2,164,1
61,1,1,1,1,1,1,1,1,1,2,1,1,1,1,1,2,0.3,2,2,2,93,2,0.99,2,93,1
55,1,1,1,1,1,1,1,1,2,1,1,1,1,1,1,2,1.9,2,2.3,2,98,2,1.03,2,95,5
59,2,1,1,1,1,1,1,1,1,1,1,1,1,1,1,2,2.7,2,2.1,2,86,2,0.92,2,93,1
78,1,1,1,1,1,1,1,1,1,1,1,1,1,1,1,2,0.74,2,0.5,2,85,2,0.77,2,110,5
68,2,1,1,1,1,1,1,1,1,1,1,1,1,1,1,2,5.4,2,2.7,2,94,2,1.14,2,82,5
50,1,1,1,1,1,1,1,1,1,1,1,1,1,1,1,2,7.6,2,1.7,2,128,2,1.08,2,118,1
52,2,1,1,1,1,1,1,1,1,1,1,1,1,1,1,2,1,2,1.9,2,88,2,0.8,2,110,1
33,1,1,1,1,1,1,1,1,1,2,1,1,1,1,1,2,0.015,2,5,2,244,2,0.67,2,362,1
58,1,2,1,1,1,1,1,1,1,1,1,1,1,1,1,2,0.065,2,3.4,2,129,2,0.95,2,136,1
55,1,1,1,1,1,1,1,1,1,1,1,2,1,1,1,2,0.29,1,2.024966,2,81,2,0.7,2,116,5
51,1,1,1,1,1,1,1,1,1,1,1,1,1,1,1,2,0.08,2,2.8,2,109,2,0.9,2,121,1
24,1,1,1,1,1,1,1,1,1,1,1,1,1,1,1,2,2.6,2,1.3,2,67,2,0.88,2,76,5
73,1,1,1,1,1,1,1,1,1,1,1,1,1,1,1,2,0.1,2,1.8,2,137,2,0.98,2,140,1
27,2,1,1,1,1,1,1,1,1,1,1,1,1,1,1,2,1.6,2,1.9,2,119,2,0.89,2,134,5
52,1,1,1,1,1,1,1,1,1,1,1,1,1,1,1,2,2,1,2.024966,2,120,2,1.02,2,118,1
67,2,1,2,1,1,1,1,1,1,1,1,1,1,1,1,1,4.67215,1,2.024966,2,106,2,0.92,2,115,1
22,1,1,1,1,1,1,1,1,1,1,1,1,1,1,1,2,1,2,2.7,2,150,2,1.22,2,124,3
77,2,1,1,1,1,1,1,1,1,1,1,1,1,1,1,2,0.37,2,1.7,2,140,2,0.77,2,182,5
73,1,1,1,1,1,1,1,1,1,1,1,1,2,1,1,2,0.005,2,3.6,2,119,2,0.9,2,133,1
73,2,1,1,1,1,1,1,1,1,1,1,1,1,1,1,2,8,2,1.3,2,101,2,0.93,2,108,5
25,2,1,1,1,1,1,1,1,2,1,1,1,1,1,2,2,1.5,2,2.7,2,120,2,1.31,2,91,3
76,2,1,1,1,1,1,1,1,1,1,1,1,1,1,1,2,1.8,2,1.4,2,111,2,0.78,2,142,5
81,1,1,1,1,1,1,1,1,1,1,1,1,1,1,1,2,3.2,2,1.8,2,123,2,0.98,2,125,5
73,2,1,1,1,2,1,1,1,1,1,1,1,1,1,1,2,3.9,2,0.9,2,62,2,0.54,2,115,5
67,1,1,1,1,2,1,1,1,1,1,1,1,1,1,1,2,1.7,2,0.7,2,79,2,0.77,2,102,5
39,2,1,1,1,1,1,1,1,1,1,1,1,1,1,2,2,2.6,2,3,2,125,2,1.13,2,111,3
47,2,1,1,1,1,1,1,1,1,1,1,1,1,1,1,2,2.6,1,2.024966,2,73,2,0.79,2,92,3
61,2,2,1,1,1,1,1,1,1,1,1,1,1,1,1,2,0.005,2,2.5,2,114,2,0.93,2,122,1
48,1,1,1,1,1,1,1,1,1,1,1,1,1,1,1,2,1.6,2,1.6,2,140,2,1.01,2,138,1
55,1,1,1,1,1,1,1,1,1,1,1,1,1,1,1,2,2.9,2,1.5,2,88,2,0.94,2,94,1
39,1,2,1,1,1,1,1,1,1,1,1,1,1,1,1,2,0.25,2,2.9,2,125,2,0.96,2,130,1
47,1,1,1,1,1,1,1,1,1,1,1,1,1,1,1,2,0.005,2,2,2,128,2,0.94,2,136,1
50,2,2,1,1,1,1,1,1,1,1,1,1,1,1,1,2,0.05,2,1.8,2,109,2,0.77,2,141,1
45,2,1,1,1,1,1,1,1,1,1,1,1,1,1,1,2,2.1,2,1.3,2,109,2,0.89,2,122,5
49,2,1,1,1,1,1,1,1,1,1,1,1,1,1,1,2,2.1,2,1.3,2,120,2,1.43,2,83,5
73,1,1,1,1,1,1,1,1,1,1,1,1,1,1,1,2,0.7,1,2.024966,2,88,2,0.82,2,107,1
36,1,1,1,1,1,1,1,1,1,1,1,1,1,1,2,2,3.1,2,1.8,2,87,2,1.16,2,75,3
29,1,1,1,1,1,2,1,1,1,1,1,1,1,1,1,2,0.1,2,3.1,2,142,2,1.77,2,80,2
77,1,2,1,1,1,1,1,1,1,1,1,1,1,1,1,2,3.5,1,2.024966,2,114,2,1,2,115,1
53,2,1,1,1,1,1,1,1,1,1,1,1,1,1,1,2,1.6,2,2.1,2,133,2,1.08,2,123,5
65,1,1,1,1,1,1,1,1,1,1,1,1,1,1,2,2,1.6,2,2.2,2,120,2,0.85,2,141,1
43,1,1,1,1,1,1,1,1,1,1,1,1,1,1,1,1,4.67215,1,2.024966,2,86,2,1.04,2,83,1
63,1,1,1,1,1,1,1,1,1,1,1,1,1,1,1,1,4.67215,1,2.024966,1,109.072401,1,0.997912,1,110.787984,1
33,1,1,1,1,1,1,1,1,1,1,1,1,1,1,1,2,0.045,2,2.1,2,159,2,1.01,2,157,5
43,2,1,1,1,1,1,1,1,1,1,1,1,1,1,1,2,0.9,2,1.5,2,76,2,0.81,2,93,1
73,1,1,1,1,1,1,1,1,1,1,1,1,1,1,1,2,0.1,2,0.6,2,113,2,0.89,2,127,5
46,1,1,1,1,1,1,1,1,1,1,1,1,1,1,1,1,4.67215,1,2.024966,2,93,2,0.91,2,102,1
45,1,1,1,1,1,1,1,1,1,1,1,1,1,1,1,2,0.02,2,1.4,2,144,1,0.997912,1,110.787984,1
82,2,1,2,1,1,1,1,1,1,1,1,1,1,1,1,2,0.15,2,1.4,2,133,2,1,2,134,5
55,1,1,1,1,1,1,1,1,1,1,1,1,1,1,1,2,11,2,1.5,2,144,2,1.24,2,116,1
43,2,1,1,1,1,1,1,1,1,1,1,1,1,1,1,2,0.1,1,2.024966,2,62,2,0.94,2,66,1
79,2,1,1,1,1,1,1,1,1,1,1,1,1,1,1,2,1,2,1.4,2,92,2,0.88,2,105,5
59,1,1,1,1,1,1,1,1,1,1,1,1,1,1,1,2,1.2,2,2,2,110,2,0.96,2,114,5
76,2,1,1,1,1,1,1,1,1,1,1,1,1,1,1,2,2.3,2,1.5,2,93,2,0.71,2,132,5
65,2,1,1,1,1,1,1,1,1,1,1,1,1,1,1,2,0.4,2,1,2,154,2,1.03,2,149,1
41,1,2,1,1,1,1,1,1,1,1,1,1,1,1,1,2,0.76,1,2.024966,2,107,2,0.91,2,118,1
64,1,1,2,1,1,1,1,1,1,1,1,1,1,1,1,1,4.67215,1,2.024966,2,145,2,0.93,2,155,1
39,2,1,1,1,1,1,1,1,1,1,1,1,1,1,1,2,1,2,2.4,2,98,2,1.08,2,91,3
60,1,1,1,1,1,1,1,1,1,1,1,1,1,1,1,2,0.48,2,1.7,2,88,2,0.83,2,105,5
67,1,1,1,1,1,1,1,1,1,1,1,1,1,1,1,2,0.5,2,1.9,2,109,2,1.01,2,108,1
30,1,1,1,1,1,1,1,1,1,1,1,1,1,1,2,2,4.5,2,2,2,139,2,0.86,2,161,3
76,1,1,1,1,1,1,1,1,1,1,1,1,1,1,1,2,11,2,1.2,2,86,2,0.85,2,101,5
37,1,2,1,1,1,1,1,1,1,1,1,1,1,1,1,2,0.61,2,1.6,2,116,2,0.91,2,127,1
65,1,1,1,1,2,1,1,1,2,1,1,1,1,1,1,1,4.67215,1,2.024966,1,109.072401,1,0.997912,1,110.787984,1
32,1,1,1,1,1,1,1,1,1,1,1,1,1,1,1,2,3.5,2,1.8,2,91,2,0.9,2,101,5
77,1,1,1,1,1,1,1,1,1,1,1,1,1,1,1,2,2.2,2,0.2,2,80,2,0.8,2,99,5
87,2,1,1,1,1,1,1,1,1,1,1,1,1,1,1,2,0.025,2,1.6,2,134,2,0.79,2,170,1
50,1,1,1,1,2,1,1,1,1,1,1,1,1,1,1,2,1.4,2,1.8,2,126,2,1.07,2,117,1
48,2,1,1,1,1,1,1,1,1,1,1,1,1,1,1,1,4.67215,1,2.024966,2,82,2,0.93,2,88,1
49,1,1,1,1,1,1,1,1,1,1,1,1,2,1,1,2,0.6,1,2.024966,2,87,2,1,2,88,1
42,1,1,1,1,1,1,1,1,1,1,1,1,1,1,1,2,0.04,2,3.5,2,158,2,1.59,2,100,2
45,1,1,1,1,1,1,1,1,1,1,1,1,1,1,1,2,1.8,2,1.7,2,104,1,0.997912,1,110.787984,1
38,1,1,1,1,1,1,1,1,1,1,1,1,1,1,1,2,44,2,1.7,2,59,2,1.04,2,57,1
63,1,1,1,1,1,1,1,1,1,1,1,1,1,1,1,2,2.9,1,2.024966,2,95,2,1.08,2,88,5
25,2,1,1,1,1,1,1,1,1,1,1,1,1,1,1,2,0.035,2,3.3,2,116,1,0.997912,1,110.787984,1
27,1,1,1,1,1,1,1,1,1,1,1,1,1,1,1,2,1.4,2,2,2,93,2,0.91,2,102,5
23,1,1,1,1,1,1,1,1,1,2,2,1,1,1,1,2,7.9,2,2.2,2,104,2,1.07,2,97,3
30,1,1,1,1,1,1,1,1,1,1,1,1,1,1,1,2,1.9,1,2.024966,2,98,2,0.99,2,99,1
61,2,1,1,1,1,1,1,1,1,1,1,1,1,1,1,2,1,2,2.2,2,91,2,0.87,2,105,1
62,1,1,1,1,1,1,1,1,1,1,1,1,1,1,1,2,1.7,1,2.024966,2,97,2,0.86,2,112,1
76,1,1,1,1,1,1,1,1,1,1,1,1,1,1,1,2,11,2,0.8,2,60,2,1.04,2,58,5
26,1,1,1,1,1,2,1,1,1,1,1,1,1,1,1,2,0.3,1,2.024966,2,151,2,1.97,2,76,1
61,2,1,1,1,1,1,1,1,1,1,1,1,1,1,1,2,2.1,2,1.2,2,109,2,0.78,2,140,5
52,1,1,1,1,1,1,1,1,1,1,1,1,1,1,1,2,0.7,2,2,2,85,2,0.89,2,96,3
70,2,1,1,1,1,1,1,1,1,1,1,1,1,1,1,2,1.1,2,1.4,2,106,2,0.92,2,115,5
36,1,2,1,1,1,1,1,1,1,1,1,1,1,1,1,2,2.2,1,2.024966,2,187,2,1.69,2,111,1
61,1,1,1,1,1,1,1,2,1,2,1,1,1,1,1,2,3.7,2,2.4,2,77,2,1.24,2,62,1
60,2,1,1,1,1,1,1,1,1,1,1,1,1,1,1,2,2.2,2,1.6,2,123,2,1.09,2,113,5
41,2,1,1,1,1,1,1,1,1,2,1,1,1,1,1,2,0.005,2,1.5,2,100,2,1.01,2,99,3
73,1,1,1,1,1,1,1,1,1,1,1,1,1,1,1,1,4.67215,2,2,2,87,1,0.997912,1,110.787984,5
21,1,1,1,1,1,1,1,1,1,1,1,1,1,1,1,2,0.3,2,2.6,2,106,2,1.06,2,101,1
47,1,1,1,1,1,1,1,1,1,1,1,1,1,1,1,2,2,1,2.024966,2,114,2,0.89,2,129,1
51,1,2,1,1,1,1,1,1,1,1,1,1,1,1,1,2,0.065,2,2.2,2,164,2,1.09,2,151,1
15,1,1,1,1,1,1,1,1,1,1,1,1,1,1,1,2,0.015,2,6,2,250,2,0.8,2,312,1
34,1,1,1,1,1,1,1,1,1,1,1,1,1,1,1,2,1,2,2.3,2,120,2,1.01,2,119,1
76,1,1,1,1,1,1,1,1,2,2,1,1,1,1,1,2,2.5,1,2.024966,2,118,2,1,2,118,1
29,2,1,1,1,1,1,1,1,1,1,1,1,1,1,1,2,2.6,2,1.6,2,135,2,0.86,2,157,1
73,2,1,1,1,1,1,1,1,1,1,1,1,1,1,2,2,1.7,2,3.6,2,115,2,1.23,2,93,3
72,1,1,1,1,1,1,1,1,1,1,1,1,1,1,1,2,15,2,2.2,2,98,2,1.29,2,76,5
45,2,1,1,1,1,1,1,1,1,1,1,1,1,1,1,2,5,2,0.7,2,54,2,0.85,2,63,5
28,2,1,1,1,1,1,1,1,1,1,1,1,1,1,1,2,2.2,2,2.2,2,82,2,0.94,2,87,3
23,1,1,1,1,1,1,1,1,1,1,1,1,1,1,1,2,7.2,2,3.5,2,126,2,1.38,2,92,1
34,1,1,1,1,1,1,1,1,1,1,1,1,1,1,1,1,4.67215,1,2.024966,1,109.072401,1,0.997912,1,110.787984,1
63,1,1,2,1,2,1,1,1,1,1,1,1,1,1,1,2,0.2,2,0.9,2,110,2,0.82,2,134,5
65,1,2,1,1,1,1,1,1,1,1,1,1,1,1,1,2,2.8,2,1.8,2,107,2,1.1,2,98,1
54,1,1,1,1,1,1,1,1,1,2,1,1,1,1,1,2,1.4,1,2.024966,2,98,2,1.01,2,97,1
78,1,1,1,1,1,1,1,1,1,1,1,1,1,1,2,2,0.89,2,1.8,2,103,2,0.98,2,105,5
90,1,1,1,1,1,1,1,1,1,1,1,1,1,1,1,2,1.8,2,2.4,2,73,2,1.07,2,69,1
49,2,1,1,1,1,1,1,1,1,1,1,1,1,1,1,2,0.8,2,1.5,2,85,2,0.73,2,116,5
60,1,1,1,1,2,1,1,1,1,1,1,1,1,1,1,2,1.7,2,1.7,2,109,2,0.84,2,130,5
76,2,1,1,1,1,1,1,1,1,1,1,1,1,1,1,2,2.5,2,1.5,2,81,2,0.92,2,88,5
79,1,1,1,1,1,1,1,1,1,1,1,1,1,1,1,2,0.4,2,2,2,143,2,1.28,2,112,1
68,1,1,1,1,1,1,1,1,1,1,1,1,1,1,1,2,1.4,2,1.3,2,119,2,1.11,2,107,5
65,1,1,1,1,1,1,1,2,2,2,1,1,1,1,1,2,1.3,2,2.1,2,162,2,1.19,2,137,1
60,1,1,1,1,1,1,1,1,1,1,1,1,2,1,1,2,12,2,2.2,2,71,2,1.4,2,51,5
76,2,1,1,1,1,1,1,1,2,1,1,1,1,1,1,2,0.8,2,1.1,2,94,2,0.93,2,101,4
53,2,1,1,1,1,1,1,1,1,1,1,1,1,1,1,2,0.4,1,2.024966,2,115,2,0.9,2,128,5
63,2,1,1,1,1,1,1,1,1,1,1,1,1,1,1,2,2.7,2,2.2,2,83,1,0.997912,1,110.787984,1
70,1,2,2,1,1,1,1,1,1,1,1,1,1,1,1,2,0.07,2,0.9,2,104,2,0.83,2,124,1
59,2,1,1,1,1,1,1,1,1,1,1,1,1,1,1,2,2.4,2,1.9,2,133,2,0.99,2,134,3
21,1,1,1,1,2,1,1,1,1,1,1,1,1,1,1,1,4.67215,1,2.024966,1,109.072401,1,0.997912,1,110.787984,1
76,1,1,1,1,1,1,1,1,1,1,1,1,1,1,1,2,0.93,2,2.1,2,142,2,1.09,2,129,1
42,2,1,1,2,1,1,1,1,1,1,1,1,1,1,1,2,1.1,2,1.7,2,79,2,0.88,2,90,1
59,2,1,1,1,1,1,1,1,1,1,1,1,1,1,2,2,1.3,2,1.6,2,82,2,0.88,2,93,3
70,1,1,1,1,1,1,1,1,1,1,1,1,1,1,2,2,2.8,2,2.4,2,111,2,0.8,2,139,3
58,2,1,1,1,1,1,1,1,1,1,1,1,1,1,1,2,3.7,2,1.7,2,64,2,0.69,2,93,5
29,1,1,1,1,1,1,1,1,1,1,1,1,1,1,1,2,4.4,2,1.7,2,94,2,0.97,2,97,1
70,1,1,1,1,1,1,1,2,1,1,1,1,1,1,1,2,2.3,2,2.7,2,95,2,1.07,2,88,1
45,1,1,1,1,1,1,1,1,1,1,1,1,1,1,1,2,0.97,2,1.1,2,77,2,0.86,2,89,5
79,1,1,1,1,1,1,1,1,1,1,1,1,1,1,1,2,1.1,2,1.7,2,111,2,1.02,2,108,5
40,2,1,1,1,1,1,1,1,1,1,1,1,1,1,1,2,1.6,2,2.4,2,105,2,0.83,2,125,5
54,1,2,1,1,1,1,1,1,1,1,1,1,1,1,1,2,0.25,1,2.024966,2,156,2,1.23,2,126,1
39,2,1,1,1,1,1,1,1,1,1,1,1,1,1,1,2,3,2,2.7,2,91,2,0.92,2,98,3
49,1,2,1,1,1,1,1,1,1,1,1,1,1,1,1,2,0.12,2,2.3,2,181,2,1.11,2,164,1
48,2,1,1,1,1,1,1,1,1,1,1,1,1,1,1,2,1.6,2,2.1,2,80,2,0.98,2,82,5
75,1,1,1,1,1,1,1,1,1,1,1,1,1,1,1,2,2.4,2,2.6,2,108,2,1.05,2,102,5
61,2,1,1,1,1,1,1,1,1,1,1,1,1,1,1,2,1.2,2,1.6,2,93,2,0.81,2,114,1
46,1,1,1,1,1,1,1,1,1,1,1,1,1,1,1,2,6.4,2,2.3,2,64,2,0.98,2,65,1
63,2,1,1,1,1,1,1,1,1,1,1,1,1,1,1,2,0.75,2,1.4,2,112,2,0.86,2,130,3
48,2,1,1,1,1,1,1,1,1,1,1,1,1,1,1,2,2.1,2,2,2,86,2,0.78,2,110,5
78,2,1,1,1,1,1,1,1,1,1,1,1,1,1,1,2,1.5,2,0.8,2,108,2,0.81,2,133,5
69,1,1,1,1,1,1,1,1,1,1,1,1,1,1,1,1,4.67215,2,2.1,2,113,2,0.88,2,128,5
32,1,2,1,1,2,1,1,1,1,1,1,1,1,1,1,2,0.15,2,2.4,2,135,2,1.15,2,118,1
37,1,1,1,1,1,1,1,2,1,1,1,1,1,1,1,2,25,1,2.024966,2,71,2,1.04,2,68,1
53,1,1,1,1,1,1,1,1,1,1,1,1,1,1,1,2,0.045,2,2.5,2,157,2,1.07,2,147,1
35,2,1,1,1,1,1,1,1,1,1,1,2,1,1,1,2,0.3,2,2,2,75,2,1.21,2,62,5
72,1,1,1,1,1,1,1,1,1,1,1,1,1,1,1,1,4.67215,1,2.024966,2,98,1,0.997912,1,110.787984,1
44,1,1,1,1,1,1,1,1,1,1,1,1,1,1,2,2,1.8,2,1.9,2,118,2,1.07,2,110,3
40,2,1,1,1,1,1,1,1,1,1,1,1,1,1,1,2,1.3,2,2.3,2,87,2,0.96,2,90,5
69,1,2,1,1,1,1,1,1,1,1,1,1,2,1,1,2,0.015,1,2.024966,2,176,2,1.11,2,158,1
34,1,1,1,1,1,2,1,1,2,1,1,1,1,1,1,2,0.2,2,5,2,223,2,1.69,2,131,2
66,1,1,1,1,1,1,1,1,1,1,1,1,1,1,1,2,2.5,2,1.6,2,73,2,0.8,2,92,1
62,1,1,1,1,1,1,1,1,1,2,1,1,1,1,1,2,0.2,2,0.8,2,124,2,0.9,2,137,5
54,2,1,1,1,1,1,1,1,1,1,1,1,1,1,1,2,1,2,2.4,2,107,2,1.06,2,101,1
63,2,1,1,1,1,1,1,1,1,1,1,1,1,1,1,2,33,2,1.5,2,128,1,0.997912,1,110.787984,1
27,1,1,1,1,1,1,1,1,1,1,1,1,1,1,1,2,0.02,2,5.3,2,272,2,0.97,2,281,1
72,2,1,1,1,1,1,1,1,1,1,1,1,1,1,1,2,0.05,2,1.1,2,108,2,0.66,2,165,5
40,1,1,1,1,1,1,1,1,1,1,1,1,1,1,1,2,12,1,2.024966,2,97,2,1.01,2,97,1
61,1,1,1,1,1,1,1,1,1,1,1,2,1,1,1,2,0.15,2,2.1,2,97,2,1.03,2,95,1
56,1,2,1,1,1,1,1,1,2,1,1,1,1,1,1,2,0.2,2,2.1,2,136,1,0.997912,1,110.787984,1
38,1,1,1,1,1,1,1,1,1,1,1,1,1,1,1,2,1.3,2,2.8,2,122,2,1.1,2,111,1
37,1,2,1,1,1,1,1,1,1,1,1,1,1,1,1,2,0.25,2,2.5,2,111,2,0.97,2,114,1
67,1,1,1,1,1,1,1,1,1,2,1,1,1,1,1,1,4.67215,1,2.024966,1,109.072401,1,0.997912,1,110.787984,1
56,1,1,1,1,1,1,1,1,1,1,1,1,1,1,1,1,4.67215,2,2.1,2,113,2,0.94,2,120,1
36,1,1,1,1,1,1,1,1,1,1,1,1,1,1,1,2,0.59,2,1.5,2,116,2,0.93,2,124,1
60,2,1,1,1,1,1,1,1,1,1,1,1,1,1,1,2,1.1,2,2.2,2,107,2,0.95,2,113,5
53,1,1,1,1,1,1,1,1,1,1,1,1,2,1,1,2,0.85,2,2,2,103,2,0.93,2,111,1
29,1,1,1,1,1,1,1,1,1,1,1,1,1,1,1,2,1.3,2,2.8,2,144,2,1.17,2,123,1
71,1,1,1,1,1,1,1,1,1,1,1,1,1,1,1,2,1.9,2,2.9,2,111,2,0.92,2,121,5
58,1,1,1,1,1,1,1,1,1,1,1,1,1,1,1,2,0.015,2,2.6,2,166,2,0.8,2,207,5
55,2,1,1,1,1,1,1,1,1,1,1,1,1,1,1,2,2.1,2,2.2,2,84,2,0.85,2,99,1
22,2,1,1,1,1,1,1,1,1,1,1,1,1,1,1,2,0.2,2,2.9,2,107,2,1.01,2,106,1
84,1,2,1,1,1,1,1,1,1,1,1,1,1,1,1,2,0.04,1,2.024966,2,213,2,0.99,2,216,1
64,1,2,1,1,1,1,1,1,1,1,1,1,1,1,1,1,4.67215,1,2.024966,1,109.072401,1,0.997912,1,110.787984,1
57,1,1,1,1,1,1,1,1,1,1,1,1,2,1,1,2,0.065,2,4.2,2,235,2,1.1,2,214,1
85,2,1,1,1,1,1,1,1,1,1,1,1,1,1,1,2,0.25,2,2.3,2,128,2,1.06,2,121,5
66,2,1,1,1,1,1,1,1,1,1,1,1,1,1,1,2,2,1,2.024966,2,134,2,0.98,2,137,5
54,1,2,1,1,1,1,1,1,1,1,1,1,1,1,1,2,0.035,2,1.9,2,100,2,1.11,2,90,1
77,1,1,1,1,1,1,1,1,1,1,1,1,1,1,1,2,0.7,2,2.2,2,72,2,1.18,2,62,5
49,1,1,1,1,1,1,1,1,1,1,1,1,1,1,1,2,2.2,2,2.3,2,92,1,0.997912,1,110.787984,1
22,1,2,1,1,1,1,1,1,1,2,1,1,1,1,1,2,0.2,2,2.3,2,147,2,1.01,2,145,1
64,1,1,1,1,1,1,1,2,1,1,1,1,1,1,1,2,1.3,2,2.6,2,118,2,1.11,2,106,1
28,1,1,1,1,1,1,1,1,1,1,1,1,1,1,1,2,1.2,1,2.024966,2,166,2,1.46,2,115,1
56,1,1,1,1,1,1,1,1,1,1,1,1,1,1,1,1,4.67215,1,2.024966,1,109.072401,1,0.997912,1,110.787984,1
26,1,1,1,1,1,1,1,1,1,1,1,1,1,1,1,2,1.4,2,2.1,2,112,1,0.997912,1,110.787984,1
28,1,1,1,1,1,1,1,1,1,1,1,1,1,1,1,2,7.1,2,1.7,2,96,2,0.89,2,108,5
55,1,1,1,1,1,1,1,1,1,1,1,1,1,1,1,1,4.67215,1,2.024966,1,109.072401,1,0.997912,1,110.787984,1
38,1,1,1,1,2,1,1,1,1,1,1,1,1,1,1,2,2.2,1,2.024966,2,93,2,1.15,2,81,1
74,2,1,1,1,1,1,1,1,1,1,1,1,1,1,1,2,0.73,2,2.3,2,122,2,0.8,2,152,1
60,1,1,1,1,2,1,1,1,1,1,1,1,1,1,1,2,2,2,2.2,2,128,2,1.24,2,103,4
44,2,1,1,1,1,1,1,1,1,1,1,1,1,1,1,2,199,2,0.6,2,10,2,1.03,2,10,5
42,2,1,1,1,1,1,1,1,1,1,1,1,1,1,1,2,2.8,2,2,2,68,2,0.87,2,78,1
49,2,1,1,1,1,1,1,1,1,1,1,1,1,1,1,2,0.2,2,2,2,94,2,0.97,2,98,3
22,1,1,1,1,1,1,1,1,1,1,1,1,1,1,2,2,2.7,2,2.4,2,157,2,1.2,2,131,3
38,2,1,1,1,1,1,1,1,1,1,1,1,1,1,2,2,2,2,1.9,2,139,2,0.96,2,145,3
64,1,2,1,1,1,1,1,2,2,1,1,1,1,1,1,2,0.73,2,2,2,152,2,1.15,2,131,1
64,1,2,1,1,1,1,1,1,1,1,1,1,1,1,1,2,1,2,1.5,2,126,2,0.86,2,147,1
73,1,1,1,1,2,1,1,1,1,1,1,1,1,1,1,2,0.8,2,1.9,2,121,2,1.01,2,119,1
34,1,1,1,1,1,1,1,1,1,2,1,1,1,1,1,2,19,2,3.9,2,146,2,1.16,2,125,1
71,1,1,1,1,1,1,1,1,2,1,1,1,1,1,1,2,1.9,2,1.5,2,135,2,1.06,2,127,1
25,1,1,1,1,1,1,2,1,1,1,1,1,1,1,1,2,14,1,2.024966,2,81,2,0.9,2,90,1
68,1,1,1,1,1,1,1,1,1,1,1,1,1,1,1,2,24,2,1.3,2,84,2,0.82,2,102,5
72,1,2,1,1,1,1,1,1,1,1,1,1,1,1,1,2,0.005,2,2.5,2,231,2,0.92,2,251,1
51,1,1,1,1,1,1,2,1,1,1,1,1,1,1,1,2,1,2,2.2,2,69,2,1.04,2,66,1
31,1,1,1,1,1,1,1,1,1,1,1,1,1,1,1,2,3,2,2.1,2,86,2,0.99,2,86,2
59,1,1,1,1,1,1,1,1,1,1,1,1,1,1,1,2,0.2,1,2.024966,2,82,2,0.73,2,112,1
77,1,1,1,1,1,1,1,1,1,1,1,1,1,1,1,2,0.07,2,0.9,2,61,2,0.99,2,61,1
50,2,2,1,1,1,1,1,1,2,1,1,1,1,1,1,2,15,2,2,2,71,2,1.08,2,66,1
78,2,2,1,1,1,1,1,1,1,1,1,1,1,1,1,2,8.2,1,2.024966,1,109.072401,1,0.997912,1,110.787984,1
57,2,1,1,1,1,1,1,1,1,1,1,2,1,1,1,1,4.67215,1,2.024966,2,88,2,0.86,2,102,1
31,1,1,1,1,1,1,1,1,1,1,1,1,1,1,1,2,188,2,1.3,2,63,2,1.19,2,53,1
42,2,1,1,1,1,1,1,1,1,1,1,1,1,1,1,2,0.2,2,1.9,2,151,2,0.98,2,154,3
30,2,1,2,1,1,1,1,1,1,1,1,1,1,1,1,1,4.67215,2,1.8,2,96,2,0.93,2,103,1
36,1,1,1,1,1,1,1,1,1,2,1,1,1,1,1,2,0.22,2,4,2,191,2,0.98,2,194,1
73,2,1,1,1,1,1,1,1,1,1,1,1,1,1,1,2,1,2,1.4,2,48,2,1.05,2,46,5
57,1,1,1,1,1,1,1,2,1,1,1,1,1,1,1,2,0.1,2,2.4,2,81,2,0.89,2,91,1
70,1,1,1,1,2,1,1,1,1,1,1,1,1,1,1,2,0.3,2,1.8,2,98,2,0.93,2,105,4
47,1,1,1,1,1,1,1,1,1,1,1,1,1,1,1,2,11,2,2.6,2,91,1,0.997912,1,110.787984,1
60,2,1,1,1,1,1,1,1,1,1,1,1,1,1,1,2,98,2,0.4,2,5.8,2,0.8,2,7,5
66,1,1,1,1,1,1,1,1,1,1,1,1,1,1,1,2,1.9,2,2.2,2,110,2,1.21,2,91,1
51,1,1,1,1,1,1,1,1,1,1,1,1,1,1,1,2,0.04,2,3.7,2,169,2,1.14,2,148,5
40,1,1,1,1,1,1,1,1,1,1,1,1,1,1,1,1,4.67215,1,2.024966,1,109.072401,1,0.997912,1,110.787984,1
74,1,1,1,1,1,1,1,1,1,1,1,1,1,1,1,2,22,2,1.2,2,71,2,1.11,2,64,5
72,1,1,1,1,1,1,1,1,1,1,1,1,1,1,1,2,0.08,1,2.024966,2,133,2,0.84,2,158,1
66,1,2,1,1,1,1,1,1,1,1,1,1,1,1,1,2,1.1,1,2.024966,2,117,2,1.08,2,108,1
70,1,2,1,1,1,1,1,1,1,1,1,1,1,1,1,2,0.12,1,2.024966,2,124,2,0.96,2,129,1
74,1,2,1,1,1,1,1,1,1,1,1,1,1,1,1,2,1.5,1,2.024966,2,175,2,1.15,2,153,1
21,1,1,1,1,1,2,1,1,1,1,1,1,2,1,1,2,0.2,2,2.5,2,108,2,1.13,2,96,2
45,1,1,1,1,1,1,1,1,2,1,1,1,1,1,1,2,0.005,1,2.024966,2,132,2,0.9,2,147,5
55,1,1,1,1,1,1,1,1,1,1,1,1,1,1,1,2,1.6,2,1.7,2,76,2,0.65,2,116,3
62,1,1,1,1,1,1,1,1,1,1,1,1,1,1,1,2,6.6,2,2.2,2,99,2,1.16,2,85,1
15,2,1,1,1,1,1,1,1,1,1,1,1,1,1,1,2,1.3,1,2.024966,2,102,2,0.97,2,105,1
85,1,1,1,1,1,1,1,1,1,1,1,1,1,1,1,2,1,2,1.1,2,110,2,1.08,2,102,5
76,1,1,1,1,1,1,1,1,1,1,1,1,1,1,1,2,1,2,2.9,2,100,2,1.02,2,98,3
49,2,1,1,1,1,1,1,1,1,1,1,1,1,1,1,2,1.7,2,2.3,2,123,2,1.15,2,106,5
56,2,1,1,1,1,1,1,1,1,1,1,1,1,1,1,2,0.66,2,1.7,2,114,2,0.89,2,128,5
63,1,1,1,1,1,1,1,1,1,1,1,1,1,1,1,1,4.67215,1,2.024966,1,109.072401,1,0.997912,1,110.787984,1
71,1,1,1,1,1,1,1,1,1,1,1,1,1,1,1,2,5.1,2,1.8,2,87,2,0.89,2,98,1
39,1,1,1,1,1,1,1,1,1,1,1,1,1,1,1,2,0.3,1,2.024966,1,109.072401,1,0.997912,1,110.787984,5
34,2,1,1,1,1,1,1,1,1,1,1,1,1,1,1,2,0.01,2,2.3,2,149,2,0.88,2,169,1
85,1,1,1,1,1,1,1,1,1,1,1,1,1,1,1,2,0.2,2,1.3,2,111,2,0.94,2,118,5
66,2,1,1,1,1,1,1,1,1,1,1,1,1,1,1,2,2.3,1,2.024966,2,78,2,1.02,2,77,5
29,1,1,1,1,1,1,1,1,1,1,1,1,1,1,1,2,1.1,2,3.8,2,161,2,1.74,2,93,2
46,1,1,1,1,1,1,1,1,1,2,2,1,1,1,1,2,1.7,2,1.1,2,94,2,0.91,2,103,5
67,1,1,1,1,1,1,1,1,1,1,1,1,1,1,1,2,1.9,1,2.024966,2,152,2,1.13,2,135,1
59,1,1,1,1,1,1,1,1,1,1,1,1,2,1,1,2,0.06,2,2.5,2,121,2,1.25,2,97,1
70,1,1,1,1,1,1,1,1,1,1,1,1,1,1,1,2,2,2,2.5,2,102,2,0.92,2,111,1
18,1,1,1,1,1,1,1,1,1,1,1,1,1,1,1,2,1.2,2,1.9,2,83,2,1.08,2,77,2
48,1,1,1,1,1,1,1,1,1,2,1,1,2,1,1,2,0.42,2,2.5,2,93,2,1.14,2,82,1
69,1,1,1,1,1,1,1,1,1,1,1,1,1,1,1,2,1.2,2,2.3,2,135,2,1.07,2,127,1
76,1,1,1,1,1,1,1,1,1,1,1,1,1,1,1,2,0.61,2,1.5,2,112,2,0.98,2,114,5
25,2,1,1,1,1,1,1,1,1,1,1,1,1,1,1,1,4.67215,1,2.024966,1,109.072401,1,0.997912,1,110.787984,3
45,1,1,1,1,1,1,1,2,1,1,1,1,1,1,1,2,0.065,2,4.6,2,210,2,1.11,2,190,1
44,2,1,1,1,1,1,1,1,1,1,1,2,1,1,1,2,0.89,1,2.024966,2,40,2,0.96,2,42,5
28,1,1,1,1,1,1,1,1,1,1,1,1,1,1,2,2,2.5,2,2.9,2,86,2,1.19,2,72,3
25,1,2,1,1,1,1,1,1,1,1,1,1,1,1,1,2,0.09,2,2.2,2,181,2,1.23,2,147,1
43,1,2,1,1,1,1,1,1,1,1,1,1,1,1,1,2,0.92,2,2.3,2,93,2,0.86,2,108,3
23,2,1,1,1,1,1,1,1,1,1,1,1,1,1,1,2,1.4,2,2,2,156,2,1.17,2,134,3
78,1,1,1,1,1,1,1,1,1,1,1,1,1,1,1,2,0.05,2,2,2,114,2,0.85,2,134,1
23,1,1,1,1,1,1,1,1,1,1,1,1,1,1,1,1,4.67215,1,2.024966,2,67,2,0.98,2,68,1
20,1,1,1,1,1,1,1,1,1,2,1,1,1,1,1,2,0.9,2,2.4,2,123,2,0.99,2,125,1
75,1,1,1,1,1,1,1,1,1,1,1,1,1,1,1,1,4.67215,1,2.024966,1,109.072401,1,0.997912,1,110.787984,1
70,1,1,1,1,1,1,1,1,1,1,1,1,1,1,1,2,1.4,2,1.7,2,97,2,0.79,2,122,5
71,1,1,1,1,1,1,1,1,1,1,1,1,1,1,1,2,1,2,1.7,2,79,2,0.95,2,83,1
53,1,1,1,1,1,1,1,1,1,1,1,1,1,1,1,2,1.6,2,1.8,2,81,2,1.16,2,70,1
71,2,1,1,1,1,1,1,1,1,1,1,1,1,1,1,2,1.2,2,2.6,2,105,2,1.02,2,103,1
73,1,1,1,1,1,1,1,1,1,1,1,1,1,1,1,1,4.67215,2,2.1,1,109.072401,1,0.997912,1,110.787984,1
60,1,2,1,1,1,1,1,1,1,1,1,1,1,1,1,2,0.02,2,1.6,2,155,2,0.72,2,216,1
40,1,1,1,1,1,1,1,1,1,1,1,1,1,1,1,1,4.67215,1,2.024966,1,109.072401,1,0.997912,1,110.787984,1
34,2,2,1,1,1,1,1,1,1,1,1,1,1,1,1,2,3.3,2,2.7,2,104,2,1.01,2,103,1
22,1,1,1,2,1,1,1,1,1,1,1,1,1,1,1,2,1.3,2,1.8,2,118,2,0.96,2,123,1
66,1,1,1,1,1,1,1,1,1,2,1,1,1,1,1,2,0.005,2,1.5,2,76,2,0.85,2,89,5
37,1,1,1,1,1,1,1,1,1,1,1,1,1,1,1,2,1.4,2,1.7,2,71,2,0.72,2,99,3
53,2,1,1,1,1,1,1,1,1,2,1,1,1,1,1,2,3.8,2,2.5,2,105,2,1.04,2,101,5
23,2,2,1,1,1,1,1,1,2,1,1,1,1,1,1,2,0.05,2,3.3,2,232,2,1.34,2,174,1
42,1,2,1,1,1,1,1,1,1,1,1,1,1,1,1,2,7.6,2,2.3,2,131,2,1.15,2,113,1
67,1,1,1,1,1,1,1,1,1,1,1,1,1,1,1,2,0.15,2,2.9,2,99,2,1.14,2,88,5
41,1,2,1,1,1,1,1,1,1,2,1,1,1,1,1,1,4.67215,1,2.024966,1,109.072401,1,0.997912,1,110.787984,1
42,1,1,1,1,1,1,1,1,1,1,1,1,1,1,1,2,5.2,2,1.4,2,58,2,0.83,2,69,5
80,1,1,1,1,1,1,1,1,1,1,1,1,1,1,1,2,1.1,2,1.3,2,118,2,1.12,2,105,1
37,1,1,1,1,1,1,1,1,1,1,1,1,1,1,1,2,1.2,2,2,2,103,2,1.09,2,95,5
28,1,1,1,1,1,1,1,1,1,1,1,1,2,1,1,2,35,2,2.3,2,42,2,1.01,2,41,5
21,1,1,1,1,1,1,1,1,1,1,1,1,1,1,1,2,0.9,2,1.8,2,84,2,0.75,2,113,1
43,1,1,1,1,1,1,1,1,1,1,1,1,1,1,1,2,0.89,2,2,2,94,1,0.997912,1,110.787984,1
72,1,1,1,1,1,1,1,1,1,1,1,1,1,1,1,2,4,2,3.2,2,106,2,0.87,2,122,1
54,1,1,1,1,1,1,1,1,1,1,1,1,1,1,1,2,2.7,2,1.9,2,111,2,0.99,2,112,5
51,2,2,1,1,1,1,1,1,1,1,1,1,1,1,1,1,4.67215,1,2.024966,2,71,2,0.87,2,82,1
70,1,1,1,1,2,1,1,1,1,1,1,1,1,1,1,2,0.78,2,1.9,2,136,2,0.9,2,152,5
64,1,2,1,1,1,1,1,1,1,1,1,1,1,1,1,2,0.2,1,2.024966,2,98,2,0.72,2,136,1
61,1,1,1,1,1,1,1,1,1,1,1,1,1,1,1,2,0.01,2,2.1,2,159,2,1.13,2,140,4
74,2,1,1,1,1,1,1,1,1,1,1,1,1,1,2,2,1.3,2,1.8,2,96,2,1.06,2,90,3
28,1,1,1,1,1,1,1,1,1,1,1,1,1,1,1,2,0.9,2,4.5,2,204,2,2.03,2,100,2
56,1,1,1,2,1,1,1,1,1,1,1,1,1,1,1,2,8.2,2,2,2,66,2,0.94,2,70,1
59,1,1,1,1,1,1,1,1,1,1,1,1,1,1,1,2,0.6,2,2,2,106,2,0.87,2,121,1
41,1,1,1,1,1,1,1,1,1,2,1,1,1,1,1,2,0.15,2,7.3,2,430,2,1.09,2,395,2
87,1,1,1,1,1,1,1,1,1,1,1,1,1,1,1,2,0.3,2,1.5,2,100,2,1.2,2,83,5
55,2,1,1,1,1,1,1,1,2,1,1,1,1,1,1,2,0.3,1,2.024966,2,76,2,1.01,2,76,5
61,1,1,1,1,1,1,1,1,1,1,1,1,1,1,1,2,0.63,2,1.8,2,120,2,0.91,2,132,1
56,1,1,1,1,1,1,1,1,1,1,1,1,1,1,1,2,3,2,2.3,2,128,2,1.14,2,112,1
44,1,1,1,1,1,1,1,1,1,1,1,1,1,1,1,2,1.7,2,1.3,2,93,2,0.87,2,107,5
63,1,1,1,1,1,1,1,1,1,1,1,1,1,1,1,2,4.5,2,1.5,2,93,2,0.87,2,107,5
59,2,1,1,1,1,1,1,1,1,1,1,1,1,1,1,2,0.1,2,2,2,102,2,0.82,2,125,1
60,2,1,1,1,2,1,1,1,1,1,1,1,1,1,1,2,0.2,2,2.1,2,105,2,1.09,2,97,5
42,1,1,1,1,1,1,1,1,1,1,1,1,1,1,1,2,0.05,2,2.6,2,122,2,1.16,2,105,1
36,1,1,1,1,1,1,1,1,1,1,1,1,1,1,1,2,0.8,2,2.3,2,72,2,1.05,2,68,1
26,1,1,1,1,1,1,1,1,1,1,1,1,1,1,1,2,2.3,2,1.8,2,93,2,1.19,2,78,1
44,1,1,1,1,1,1,1,1,1,1,1,2,1,1,1,1,4.67215,1,2.024966,1,109.072401,1,0.997912,1,110.787984,1
58,2,1,1,1,1,1,1,1,1,1,1,1,1,1,1,2,3.1,2,2.9,2,96,2,1.03,2,93,5
70,1,1,1,1,1,1,1,1,1,1,1,1,1,1,1,2,1.4,2,1.8,2,88,2,1.14,2,76,1
72,1,1,1,1,1,1,1,1,1,1,1,1,1,1,1,2,0.05,2,0.9,2,93,2,0.97,2,97,5
64,1,1,1,1,1,1,1,1,1,1,1,1,2,1,1,2,0.1,1,2.024966,2,113,2,0.91,2,125,1
87,1,1,1,1,1,1,1,1,1,1,1,1,1,1,1,2,2.5,2,1.7,2,140,2,0.96,2,147,1
73,1,1,1,1,1,1,1,1,1,1,1,1,1,1,1,2,4.1,2,2.2,2,145,2,1.34,2,108,1
56,1,1,1,1,1,1,1,1,1,1,1,1,1,1,1,2,1.9,2,1.4,2,62,2,0.72,2,85,5
1,2,1,1,1,1,1,1,1,2,1,1,1,1,1,1,2,6.6,2,1.7,2,68,1,0.997912,1,110.787984,1
59,1,1,1,1,1,1,1,1,1,1,1,1,1,1,1,1,4.67215,2,2.2,1,109.072401,1,0.997912,1,110.787984,1
51,1,1,1,1,1,1,1,1,1,1,1,1,1,1,1,2,2.1,2,2.2,1,109.072401,1,0.997912,2,95,1
37,2,1,1,1,1,1,1,1,1,1,1,1,1,1,1,2,12,2,1.2,2,105,2,0.84,2,125,1
35,1,1,1,1,1,1,1,1,1,1,1,1,1,1,1,2,1.5,2,2,2,93,2,1.01,2,93,1
56,2,1,1,1,1,1,1,1,1,1,1,1,1,1,1,2,0.52,2,2.4,2,158,2,1.18,2,134,3
72,1,1,1,1,1,1,1,1,1,1,1,1,1,1,1,2,0.4,2,1.3,2,91,2,1.02,2,89,5
37,1,1,1,1,1,1,1,1,1,1,1,1,1,1,1,2,2.4,2,2.7,2,155,2,1.43,2,109,3
88,1,1,1,1,1,1,1,1,1,1,1,1,1,1,1,2,2.9,1,2.024966,2,78,2,0.78,2,100,1
33,1,1,1,1,1,1,1,1,1,1,1,1,1,1,1,2,0.01,2,1.5,2,160,2,0.87,2,185,5
63,1,1,1,1,1,1,1,1,2,1,1,1,1,1,1,2,0.74,1,2.024966,2,74,2,0.77,2,97,1
59,2,1,1,1,1,1,1,1,1,1,1,1,1,1,2,2,1.1,2,2,2,95,2,0.85,2,111,3
38,1,1,1,1,1,1,1,1,1,1,1,1,1,1,1,2,0.3,2,2.5,2,88,2,0.95,2,93,1
35,1,1,1,1,1,1,1,1,1,1,1,1,1,1,1,2,5.2,1,2.024966,2,95,2,1.11,2,85,2
55,2,1,1,1,1,1,1,1,1,1,1,1,1,1,1,2,6.1,2,2.3,2,88,2,0.91,2,97,5
34,1,1,1,1,1,2,1,1,1,2,1,1,1,1,1,2,0.06,2,4.7,2,157,2,1.68,2,94,1
71,1,2,1,1,1,1,1,1,1,1,1,1,1,1,1,2,0.5,2,2.2,2,198,2,1.23,2,160,1
38,2,1,1,1,1,1,1,1,1,1,1,1,1,1,1,2,3,2,1.7,2,84,2,0.99,2,85,5
63,2,1,1,1,1,1,1,1,1,1,1,1,1,1,1,2,0.4,2,1.4,2,115,2,1.02,2,113,5
50,1,1,1,1,1,1,1,1,2,1,1,1,1,1,1,2,3.3,2,2.1,2,107,2,1.07,2,100,1
34,1,2,1,1,1,1,1,1,2,1,1,1,1,1,1,2,0.25,2,6.7,2,230,2,1.73,2,133,2
59,1,1,1,1,2,1,1,1,1,1,1,1,1,1,1,2,7.1,2,1.9,2,98,2,1.11,2,88,4
44,2,1,1,1,1,1,1,1,1,1,1,1,1,1,1,2,11,2,0.8,2,86,2,0.66,2,130,5
60,1,1,1,1,1,1,1,1,1,1,1,1,1,1,1,2,0.6,2,2.4,2,101,2,1.18,2,86,1
30,1,1,1,1,1,1,1,1,1,1,1,1,1,1,1,1,4.67215,1,2.024966,2,90,2,0.92,2,98,1
36,1,1,1,1,1,2,1,1,1,1,1,1,2,1,1,2,0.04,1,2.024966,2,149,2,1.65,2,90,1
72,1,1,1,1,1,1,1,1,1,1,1,1,1,1,2,2,1.4,2,1.6,2,118,2,1.01,2,117,3
53,1,1,1,1,1,1,1,1,1,1,1,1,1,1,1,2,60,2,0.3,2,13,2,0.99,2,13,1
58,2,2,1,1,1,1,1,1,1,1,1,1,1,1,1,2,2.6,1,2.024966,2,164,2,1.1,2,149,5
70,1,1,1,1,1,1,1,1,1,1,1,1,1,1,1,1,4.67215,1,2.024966,1,109.072401,1,0.997912,1,110.787984,1
46,2,1,1,1,1,1,1,1,1,1,1,1,1,1,1,2,1.1,2,2.8,2,143,2,1.3,2,110,5
57,2,1,1,1,1,1,1,1,1,1,1,1,1,1,1,2,0.43,1,2.024966,2,96,2,0.88,2,109,1
20,1,1,1,1,1,1,1,1,1,1,1,1,1,1,1,2,2.4,2,3.1,2,135,1,0.997912,1,110.787984,1
41,1,1,1,1,1,1,1,1,1,1,1,1,1,1,1,2,2.5,2,1.8,2,95,2,0.9,2,106,1
56,1,1,1,1,1,1,1,1,1,1,1,1,1,1,1,2,5,2,1.7,2,60,2,0.77,2,78,1
35,2,1,1,1,1,1,1,1,1,1,1,1,1,1,2,2,1.7,2,2.4,2,102,2,1.06,2,96,3
56,2,1,1,1,1,1,1,1,1,1,1,1,1,1,1,2,0.87,2,2,2,95,2,0.91,2,105,1
65,1,1,1,1,1,1,1,1,1,1,1,1,1,1,1,2,55,2,0.7,2,15,2,1.08,2,14,5
22,1,1,1,1,1,1,1,1,1,1,1,1,1,1,1,2,5.6,2,3,2,123,2,1.22,2,101,5
70,1,2,1,1,1,1,1,1,1,1,1,1,1,1,1,2,0.1,2,1.8,2,170,2,0.99,2,171,4
26,1,1,1,1,1,1,1,1,1,1,1,1,1,1,1,2,2.9,2,2.4,2,90,2,0.92,2,98,1
30,1,1,1,1,1,1,1,1,1,1,1,1,1,1,1,2,1.3,2,1.7,2,93,2,0.96,2,98,1
71,1,1,1,1,2,1,1,1,1,1,1,1,1,1,1,2,0.16,2,2.4,2,165,2,1.35,2,123,5
64,2,1,1,1,1,1,1,1,1,1,1,1,1,1,1,2,0.9,2,1.7,2,77,2,0.9,2,85,3
63,1,1,1,1,1,1,1,1,1,1,1,1,1,1,1,2,0.88,2,2.2,2,101,2,1.03,2,97,5
54,1,1,1,1,1,1,1,1,1,1,1,1,1,1,1,2,2.5,2,0.4,2,56,2,0.68,2,83,5
35,1,1,1,1,1,1,1,1,1,1,1,1,1,1,1,1,4.67215,1,2.024966,1,109.072401,1,0.997912,1,110.787984,1
35,1,1,1,1,1,1,1,1,2,1,1,1,1,1,1,2,2.3,2,2.4,2,130,2,1.11,2,117,1
19,1,1,1,1,1,1,1,1,1,1,1,1,1,1,1,2,2.2,1,2.024966,2,85,2,0.95,2,90,1
61,1,1,1,1,1,1,1,1,1,1,1,1,1,1,1,2,6.9,1,2.024966,2,126,2,1.36,2,93,1
54,2,1,1,1,1,1,1,1,1,1,1,1,1,1,1,2,2.4,2,2.2,2,116,2,1.03,2,112,5
68,2,1,1,1,1,1,1,1,1,1,1,1,1,1,1,2,0.3,2,2.2,2,99,2,0.86,2,115,5
53,1,1,1,1,1,1,1,1,1,1,1,1,1,1,1,2,1.6,2,2.1,2,117,2,1.09,2,107,5
24,2,1,1,1,1,1,1,1,1,1,1,1,1,1,1,2,2.4,2,2.8,2,122,2,1.13,2,109,1
59,1,1,1,1,1,1,1,1,1,1,1,1,1,1,1,2,0.3,2,2.1,2,82,2,0.88,2,93,1
37,1,1,1,1,1,1,1,1,1,1,1,1,1,1,1,2,22,2,1.4,2,71,2,0.97,2,73,1
20,1,1,1,1,1,1,1,1,1,1,1,1,1,1,1,1,4.67215,1,2.024966,1,109.072401,1,0.997912,1,110.787984,1
41,1,1,1,1,1,1,1,1,1,1,1,1,1,1,1,1,4.67215,1,2.024966,1,109.072401,1,0.997912,1,110.787984,1
67,2,1,1,1,1,1,1,1,1,1,1,1,1,1,1,2,0.2,2,1.9,2,109,2,1.03,2,106,5
58,1,1,1,1,1,1,1,1,1,1,1,1,1,1,1,2,2,2,1.7,2,144,2,0.94,2,153,1
73,1,1,1,1,1,1,1,1,1,1,1,1,1,1,1,2,0.84,2,2,2,101,2,1.04,2,97,4
41,1,1,1,1,1,1,1,1,1,1,1,1,1,1,1,2,3.6,2,2.3,2,114,1,0.997912,1,110.787984,1
21,1,1,1,1,1,1,1,1,1,1,1,1,1,1,1,2,3.1,2,3.1,2,164,2,0.81,2,201,1
44,2,1,1,1,1,1,1,1,1,1,1,1,1,1,1,1,4.67215,1,2.024966,2,118,2,0.95,2,124,1
29,2,1,1,1,1,1,1,1,1,1,1,1,1,1,2,2,1.7,2,2.3,2,135,2,0.97,2,140,3
29,1,1,1,1,1,1,1,1,1,1,1,1,1,1,1,1,4.67215,1,2.024966,1,109.072401,1,0.997912,1,110.787984,1
27,2,1,1,1,1,1,1,1,1,1,1,1,1,1,2,2,3.2,2,2.4,2,102,2,0.88,2,116,3
60,1,1,1,1,1,1,1,2,2,1,1,1,1,1,1,2,5.9,1,2.024966,2,126,2,1.13,2,111,1
42,1,1,1,1,1,1,1,1,1,1,1,1,1,1,1,2,2.3,2,2.3,2,128,2,0.85,2,151,1
38,1,1,1,1,1,1,1,1,1,1,1,1,1,1,1,2,1,2,2,2,131,2,0.95,2,138,5
79,1,1,1,1,1,1,1,1,1,1,1,1,1,1,1,2,29,2,1.6,2,47,2,0.97,2,48,1
33,2,1,1,1,1,1,1,1,1,1,1,1,1,1,2,2,1.3,2,2.2,2,120,2,0.96,2,126,3
83,2,1,1,1,1,1,1,1,1,1,1,1,1,1,1,2,0.38,2,2.1,2,90,2,0.88,2,102,1
69,2,2,1,1,1,1,1,2,1,1,1,1,1,1,1,2,1.3,2,2,2,121,2,1.07,2,113,1
74,1,1,1,1,1,1,1,1,1,1,1,1,1,1,1,2,0.4,2,2.7,2,101,2,0.96,2,105,1
64,2,1,1,1,1,1,1,1,1,1,1,1,1,1,2,2,1.3,2,2.4,2,111,2,1.15,2,97,3
40,1,1,1,1,1,1,1,1,1,1,1,1,1,1,1,2,2.6,2,1.8,2,62,2,0.85,2,73,1
23,1,1,1,1,1,1,1,1,1,1,1,1,1,1,1,2,2.5,2,3.4,2,165,2,1.52,2,108,2
56,2,1,1,1,1,1,1,1,1,1,1,1,1,1,1,2,5.4,2,1.7,2,104,2,1.01,2,103,5
48,1,1,1,1,1,1,1,1,1,1,1,1,1,1,1,2,0.02,2,2.2,2,127,2,1.05,2,121,1
70,1,1,1,1,1,1,1,1,1,1,1,1,1,1,1,2,2,2,1.3,2,106,2,0.84,2,125,5
53,2,1,1,1,1,1,1,1,1,1,1,1,1,1,1,2,0.3,2,1.2,2,105,2,0.91,2,115,3
83,2,1,1,1,1,1,1,1,1,1,1,1,1,1,1,2,2.4,2,1.3,2,101,2,0.86,2,117,5
26,1,1,1,1,1,1,1,1,1,1,1,1,1,1,1,1,4.67215,1,2.024966,1,109.072401,1,0.997912,1,110.787984,1
73,1,1,1,1,1,1,1,1,1,1,1,1,1,1,1,2,2,2,1.6,2,162,2,0.94,2,173,1
72,1,1,1,1,1,1,1,1,1,1,1,1,1,1,1,2,2.3,2,2,2,130,1,0.997912,1,110.787984,1
22,2,1,1,1,1,1,1,1,1,1,1,1,1,1,1,2,1.9,2,2.1,2,76,2,0.79,2,96,1
62,2,1,1,1,2,1,1,1,2,1,1,1,1,1,2,2,13,2,0.8,2,83,2,0.81,2,103,3
52,1,1,1,1,1,1,1,1,1,1,1,1,1,1,1,2,2,2,1.8,2,93,2,0.99,2,95,1
57,1,1,1,1,1,1,1,1,1,1,1,1,1,1,1,2,0.9,2,2.1,2,93,2,0.9,2,104,5
73,1,1,1,1,1,1,1,1,1,1,1,1,1,1,1,2,0.42,2,3,2,91,2,1.15,2,79,1
69,1,2,1,1,1,1,1,1,1,1,1,1,1,1,1,2,4.9,1,2.024966,2,73,2,0.93,2,79,1
43,1,1,1,1,1,1,1,1,1,1,1,1,1,1,1,1,4.67215,1,2.024966,1,109.072401,1,0.997912,1,110.787984,1
42,1,2,1,1,1,1,1,1,1,1,1,1,1,1,1,2,0.05,2,2,2,129,2,1.02,2,126,1
70,1,1,1,1,1,1,1,1,1,1,1,1,1,1,1,2,1,2,2,2,91,2,0.95,2,96,5
39,2,1,1,1,1,1,1,1,1,1,1,1,1,1,1,2,1.4,2,2.4,2,112,2,1.03,2,109,1
61,1,1,1,1,1,1,1,1,1,1,1,1,1,1,1,2,4.3,2,1.8,2,124,2,0.99,2,125,1
65,1,2,1,1,1,1,1,1,1,1,1,1,1,1,1,2,0.015,2,3.1,2,168,2,0.98,2,171,1
44,1,1,1,1,1,1,1,1,1,1,1,1,1,1,1,2,0.41,2,0.8,2,105,2,0.82,2,127,5
42,1,1,1,1,1,1,1,1,1,1,1,1,1,1,1,2,7.2,2,2.1,2,123,2,1.18,2,104,1
61,2,1,1,1,1,1,1,1,1,1,1,1,1,1,1,2,6.2,2,1.2,2,83,2,0.82,2,101,5
77,1,2,1,1,1,1,1,1,1,1,1,1,1,1,1,2,9.9,1,2.024966,2,121,2,1.02,2,118,1
35,2,1,2,1,1,1,1,1,1,1,1,1,1,1,1,2,0.035,2,1.7,2,114,2,0.98,2,115,1
70,2,1,1,1,1,1,1,1,1,1,1,1,1,1,2,2,1.9,2,1.8,2,114,2,1.02,2,112,3
68,2,1,1,1,2,1,1,1,1,1,1,1,1,1,1,2,6.7,2,1.4,2,101,1,0.997912,1,110.787984,5
13,1,1,1,1,1,1,1,1,1,1,1,1,1,1,1,2,2.9,2,3.3,2,113,2,1.23,2,92,1
55,2,1,1,1,1,1,1,1,1,1,1,1,1,1,1,2,0.6,2,1.5,2,113,2,0.97,2,117,1
19,2,1,1,1,1,1,1,1,1,1,1,1,1,1,1,2,2.1,2,2.9,2,135,2,0.81,2,167,3
53,2,1,1,1,1,1,1,1,1,1,1,1,1,1,1,2,1,2,2.2,2,108,2,0.89,2,121,1
69,2,1,1,1,1,1,1,1,1,1,1,1,1,1,1,2,2.3,2,1.4,2,88,2,0.86,2,102,5
46,1,1,1,1,1,1,1,1,1,1,1,1,1,1,1,2,2.2,1,2.024966,2,119,2,0.9,2,131,1
60,1,1,1,1,1,1,1,1,1,1,1,1,1,1,1,2,0.005,1,2.024966,2,103,2,0.65,2,158,1
48,1,1,1,1,2,1,1,1,1,1,1,1,1,1,1,2,1.6,2,1,2,71,2,0.81,2,88,4
38,1,1,1,1,1,1,1,1,1,1,1,1,2,1,1,1,4.67215,1,2.024966,1,109.072401,1,0.997912,1,110.787984,1
37,2,2,1,1,1,1,1,1,1,1,1,1,2,1,1,2,11,2,1.2,2,74,2,0.77,2,96,3
14,1,1,1,1,1,1,1,1,1,1,1,1,1,1,1,2,3.6,2,1.2,2,103,2,0.88,2,118,5
72,1,1,1,1,2,1,1,1,2,1,1,1,1,1,1,2,6,2,2.4,2,118,2,1.26,2,94,5
37,1,1,1,1,1,1,1,1,2,1,1,1,1,1,1,2,1.6,2,2.2,2,104,2,0.99,2,105,1
65,1,1,1,1,1,1,1,1,1,1,1,1,1,1,1,2,1.5,2,2.2,2,97,2,0.87,2,111,1
47,2,1,1,1,1,1,1,1,1,1,1,1,1,1,1,2,5.6,2,1.9,2,81,2,1,2,82,5
29,1,1,1,1,1,1,1,1,1,1,1,1,1,1,1,1,4.67215,2,1.4,2,76,2,0.57,2,132,1
23,1,1,1,1,1,1,1,1,1,1,1,1,1,1,1,2,2.6,2,1.8,2,107,2,1.06,2,101,1
36,1,2,1,1,1,2,1,1,1,1,1,1,1,1,1,2,0.025,2,2.9,2,194,2,1.63,2,119,1
46,2,1,1,1,1,1,1,1,1,1,1,1,1,1,1,2,3.2,2,1.2,2,122,2,0.94,2,131,5
70,1,1,1,1,2,1,1,1,2,1,1,1,1,1,1,2,2.1,2,1.7,2,131,2,1,2,130,4
30,1,2,1,1,1,1,1,1,1,1,1,1,1,1,1,2,2.9,2,1.4,2,113,2,0.83,2,136,1
65,2,1,1,1,1,1,1,1,1,1,1,1,1,1,1,2,1.3,2,2.1,2,111,2,0.99,2,112,1
36,1,1,1,1,1,1,1,1,1,1,1,1,1,1,1,2,7.5,2,4.1,2,139,2,1.65,2,84,5
86,1,1,1,1,1,1,1,1,1,1,1,1,1,1,1,2,1.7,2,1.6,2,124,2,1.01,2,122,5
49,2,1,1,1,1,1,1,1,1,1,1,1,1,1,1,2,2,2,2.1,2,79,2,0.87,2,91,3
33,1,1,1,1,1,1,1,1,1,1,1,1,1,1,1,2,2.6,2,1.3,2,89,2,0.9,2,98,3
62,1,1,1,1,1,1,1,1,1,1,1,1,1,1,1,2,0.76,1,2.024966,2,105,2,0.85,2,124,1
68,1,1,1,1,1,1,1,1,1,1,1,1,1,1,1,2,0.92,1,2.024966,2,98,2,0.79,2,125,1
39,1,1,1,1,1,1,1,1,1,1,1,1,1,1,1,2,0.1,2,1.8,2,90,2,0.71,2,126,1
19,1,1,1,1,1,1,1,1,1,1,1,1,1,1,1,2,1.4,2,1.9,2,111,2,1.08,2,102,1
35,1,1,1,1,1,1,1,1,1,1,1,1,1,1,1,2,2.7,2,1.7,2,101,1,0.997912,1,110.787984,1
84,1,1,1,1,1,1,1,1,1,1,1,1,1,1,1,2,34,2,0.7,2,52,2,1.11,2,47,5
75,1,1,1,1,1,1,1,1,2,1,1,1,1,1,1,2,2.3,2,1.3,2,88,2,0.85,2,103,5
64,1,1,1,1,1,1,1,1,1,1,1,1,1,1,1,2,10,2,0.8,2,99,2,0.97,2,102,5
72,2,1,1,1,1,1,1,1,1,1,1,1,1,1,1,2,2.3,2,1.2,2,77,2,0.85,2,91,5
82,1,1,1,1,2,1,1,1,1,1,1,1,1,1,1,2,0.2,2,1.4,2,113,2,0.85,2,132,5
74,1,1,1,1,1,1,2,1,1,1,1,1,1,1,1,2,1.4,1,2.024966,2,109,2,0.96,2,114,1
77,1,1,1,1,1,1,1,1,1,1,1,1,1,1,1,2,2.5,2,1.7,2,101,2,0.85,2,119,5
58,1,1,1,1,1,1,1,1,1,2,1,1,1,1,1,2,0.005,2,3.9,2,181,2,0.96,2,188,5
54,2,1,1,1,1,1,1,1,1,1,1,1,1,1,1,2,0.75,2,2.3,2,109,2,1.14,2,95,4
62,1,1,1,1,1,1,2,1,1,1,1,1,1,1,1,2,6.5,2,1.8,2,97,2,1.29,2,76,5
19,2,2,1,1,1,1,1,1,1,1,1,1,1,1,1,2,0.005,2,2,2,147,2,0.9,2,163,1
74,1,1,1,1,1,1,1,1,1,1,1,1,1,1,1,2,0.33,2,2.3,2,99,2,0.98,2,101,1
20,2,1,1,1,1,1,1,1,1,1,1,1,1,1,2,2,1.6,2,2.4,2,93,2,0.92,2,101,5
27,1,1,1,1,1,1,1,1,1,1,1,1,1,1,1,1,4.67215,2,2.2,1,109.072401,1,0.997912,1,110.787984,1
69,1,2,1,1,1,1,1,1,1,1,1,1,1,1,1,2,1.5,2,1.8,2,136,2,0.92,2,149,1
44,1,1,1,1,1,1,1,1,1,1,1,1,1,1,1,2,0.7,2,1.9,2,108,2,1.04,2,103,3
72,1,1,1,1,1,1,1,1,1,1,1,1,1,1,1,2,0.01,2,1.8,2,151,2,0.94,2,161,5
53,2,1,1,1,1,1,1,1,1,1,1,1,1,1,2,2,1.7,2,1.9,2,110,2,0.73,2,150,3
20,1,1,1,1,1,1,1,1,1,1,1,1,1,1,1,2,0.1,2,1.9,2,94,2,0.91,2,102,1
60,1,1,1,1,1,1,1,1,1,1,1,1,1,1,1,2,1.7,2,1.6,2,130,2,1.05,2,123,5
20,1,1,1,1,1,1,1,1,1,1,1,1,1,1,1,2,0.7,2,2.4,2,113,2,1.34,2,84,5
55,2,1,1,1,1,1,1,1,1,1,1,1,1,1,1,2,0.02,2,2.2,2,71,2,1,2,71,5
72,1,1,1,1,2,1,1,1,1,1,1,1,1,1,1,2,1.3,2,1,2,101,2,0.8,2,127,5
36,1,2,1,1,1,1,1,1,1,1,1,1,1,1,1,2,2.1,2,2.4,2,179,2,1.36,2,131,1
47,2,1,1,1,1,1,1,1,1,1,1,1,1,1,1,2,0.2,2,1.5,2,61,2,0.91,2,67,1
70,1,1,1,1,1,1,1,1,1,1,1,1,2,1,1,2,1.6,2,1.8,2,107,2,1.11,2,97,1
58,1,1,1,1,1,1,1,1,1,1,1,1,1,1,1,1,4.67215,1,2.024966,1,109.072401,1,0.997912,1,110.787984,1
37,1,1,1,1,1,1,1,1,1,1,1,1,1,1,1,2,0.72,2,2.8,2,110,2,0.99,2,111,1
67,1,1,1,1,1,1,1,1,2,1,1,1,1,1,1,2,0.52,2,1.4,2,129,2,0.96,2,134,1
45,1,1,1,1,1,1,1,1,1,1,2,1,1,1,2,2,1.6,2,1.8,2,89,2,0.8,2,112,3
72,1,1,1,1,2,1,1,1,1,2,1,1,1,1,1,1,4.67215,1,2.024966,1,109.072401,1,0.997912,1,110.787984,1
31,1,1,1,1,1,1,1,1,1,1,1,1,1,1,1,2,1.7,2,2.2,2,116,2,1.14,2,102,3
54,1,1,1,1,1,1,1,1,1,1,1,1,1,1,1,2,0.25,2,2.9,2,101,2,1,2,100,1
77,1,1,1,1,1,1,1,1,1,2,1,1,1,1,1,2,1.3,2,1.8,2,104,2,1.04,2,100,1
31,2,1,1,1,1,1,1,1,1,1,1,1,1,1,1,2,5.1,1,2.024966,2,93,2,0.97,2,95,1
17,1,1,1,1,1,1,1,1,2,1,1,1,1,1,1,2,0.9,2,1.4,2,111,2,1.02,2,109,1
16,1,1,1,1,1,1,1,1,1,1,1,1,1,1,1,2,9.7,1,2.024966,2,98,2,1.3,2,76,1
39,2,1,1,1,1,1,1,1,1,1,1,1,1,1,1,2,0.93,2,2.6,2,130,2,1.13,2,115,1
62,2,1,1,1,1,1,1,1,1,1,1,1,1,1,1,2,0.1,2,0.7,2,71,2,0.74,2,96,1
51,1,1,1,1,1,1,1,1,1,1,1,1,1,1,1,2,4.7,1,2.024966,2,111,2,1,2,112,1
29,1,1,1,1,1,1,1,1,1,1,1,1,1,1,1,2,2.8,2,1.8,2,99,1,0.997912,1,110.787984,1
40,1,1,1,1,1,1,1,1,1,1,1,1,1,1,1,2,2.4,2,2.1,2,112,2,1.25,2,90,5
59,1,1,1,1,1,1,1,1,2,1,1,1,1,1,1,2,2.8,1,2.024966,2,134,2,1.05,2,128,1
58,1,1,1,1,1,1,1,1,1,1,2,1,1,1,1,2,3,1,2.024966,2,115,2,1.07,2,107,5
16,1,2,1,1,1,1,1,1,1,1,1,1,1,1,1,2,2.2,1,2.024966,2,113,2,0.95,2,119,1
28,1,1,1,1,1,1,2,1,1,1,1,1,1,1,1,2,103,2,2.1,2,65,2,1.16,2,56,5
36,1,1,1,1,1,1,1,1,1,1,1,1,1,1,1,2,1.1,2,2.3,2,101,2,0.94,2,107,1
58,1,2,1,1,1,1,1,1,1,1,1,1,1,1,1,2,1.3,1,2.024966,2,123,2,0.93,2,132,1
65,1,1,1,1,1,1,1,1,1,1,1,1,1,1,1,2,3.5,1,2.024966,2,106,2,1.08,2,98,1
54,2,1,1,1,1,1,1,1,1,1,1,1,1,1,1,1,4.67215,2,1.6,2,60,2,0.65,2,92,1
14,1,1,1,1,1,1,1,1,1,1,1,1,1,1,1,1,4.67215,1,2.024966,2,100,2,1.09,2,91,1
69,1,1,1,1,1,1,1,1,1,1,1,1,1,1,1,2,0.02,2,2.4,2,136,2,0.92,2,148,1
68,1,1,1,1,2,1,1,1,1,1,1,1,1,1,1,2,0.41,1,2.024966,2,123,2,0.98,2,125,1
45,1,1,1,1,1,1,1,1,1,1,1,1,1,1,1,1,4.67215,1,2.024966,1,109.072401,1,0.997912,1,110.787984,1
62,1,1,1,1,1,1,1,1,1,1,1,1,1,1,1,2,0.45,2,1.6,2,101,2,0.89,2,114,1
28,1,1,2,1,1,1,1,1,1,1,1,1,1,1,1,2,9.4,2,2.6,2,89,2,1.02,2,87,1
65,1,2,1,1,1,1,1,2,2,1,1,1,1,1,1,2,0.03,2,1.9,2,151,2,0.89,2,169,1
27,1,1,1,1,1,1,1,1,1,1,1,1,1,1,1,2,3.3,2,1.7,2,92,1,0.997912,1,110.787984,3
61,2,1,1,1,2,1,1,1,1,1,1,1,1,1,1,1,4.67215,1,2.024966,1,109.072401,1,0.997912,1,110.787984,1
68,1,1,1,1,1,1,1,1,1,1,1,1,1,1,1,2,0.95,2,2,2,109,2,1.15,2,94,5
62,1,1,1,1,1,1,1,1,1,1,1,1,1,1,1,2,3.5,2,1.7,2,98,2,0.74,2,132,3
47,2,1,1,1,1,1,1,1,1,1,1,1,1,1,1,2,0.6,2,1.7,2,94,1,0.997912,1,110.787984,1
54,1,1,1,1,2,1,1,1,1,1,1,1,1,1,1,2,2.1,2,2.5,2,128,2,1.12,2,114,1
69,2,1,1,1,1,1,1,1,1,1,1,1,1,1,1,1,4.67215,1,2.024966,2,109,2,1.03,2,106,1
46,2,1,1,1,1,1,1,1,1,1,1,1,1,1,1,2,2.1,2,3.2,2,160,2,1.53,2,105,1
46,1,1,1,1,1,1,1,1,1,1,1,1,1,1,1,2,2.5,1,2.024966,2,109,2,1.11,2,98,1
65,1,1,1,1,1,1,1,1,1,1,1,1,1,1,1,2,0.14,2,5.3,2,129,1,0.997912,1,110.787984,1
23,1,1,1,1,1,1,1,1,1,1,1,1,2,1,1,2,0.01,2,2.9,2,205,2,0.87,2,235,1
57,1,1,1,1,1,1,1,1,1,2,1,1,1,1,1,1,4.67215,1,2.024966,1,109.072401,1,0.997912,1,110.787984,1
84,1,1,1,1,1,1,1,1,1,1,1,1,1,1,1,2,12,1,2.024966,2,101,2,1.08,2,94,1
37,2,1,1,1,1,1,1,1,1,1,1,1,1,1,1,2,0.7,2,2.6,2,98,2,0.95,2,103,5
52,1,1,1,1,1,1,1,1,1,1,1,1,1,1,1,2,0.97,2,2.3,2,125,2,1.06,2,117,1
81,1,1,1,1,1,1,1,1,2,1,1,1,1,1,1,2,0.5,2,2.2,2,102,2,0.85,2,119,5
36,1,1,1,1,1,1,1,1,1,1,1,1,1,1,1,2,0.2,2,3.2,2,187,2,1.74,2,107,2
59,2,1,1,1,1,1,1,1,1,1,1,1,1,1,1,2,1.5,2,2.1,2,77,2,0.72,2,107,5
67,1,1,1,1,1,1,1,1,1,1,1,1,1,1,1,2,1.4,2,2.1,2,132,2,1.13,2,116,5
41,2,1,1,1,1,1,1,1,1,1,1,1,1,1,1,2,0.005,2,1.3,2,95,2,0.79,2,120,3
60,1,1,1,1,1,1,1,1,1,2,1,1,1,1,1,2,3.8,2,2.2,2,76,2,1.3,2,58,1
71,1,1,1,1,1,1,1,1,1,1,1,1,1,1,1,2,1.3,2,1.2,2,98,1,0.997912,1,110.787984,1
74,1,1,1,1,1,1,1,2,1,1,1,1,1,1,1,2,0.5,2,2.4,2,100,2,1.07,2,93,1
74,1,1,1,1,1,1,1,1,1,1,1,1,1,1,1,2,0.65,2,0.9,2,92,2,0.71,2,129,5
74,1,1,1,1,1,1,1,2,1,1,1,1,1,1,1,2,6.9,1,2.024966,2,97,2,0.87,2,112,1
53,2,1,1,1,1,1,1,1,1,1,1,1,1,1,2,2,0.6,2,2.6,2,136,2,1.19,2,114,3
71,1,1,1,1,1,1,1,1,1,1,1,1,1,1,1,2,0.02,2,2.2,2,165,2,0.89,2,186,5
59,2,1,1,1,1,1,1,1,1,1,1,1,1,1,1,2,4.9,2,1.4,2,96,2,0.88,2,109,5
19,1,1,1,1,1,1,1,1,1,1,1,1,1,1,2,2,1.6,2,2.2,2,96,2,0.94,2,102,3
53,2,1,1,1,1,1,1,1,1,1,1,1,1,1,1,2,0.9,1,2.024966,2,88,2,1.05,2,84,1
59,1,1,1,1,1,1,1,1,1,1,1,1,1,1,1,2,1.5,2,2.1,2,103,2,0.91,2,113,3
65,2,1,1,1,1,1,1,1,1,1,1,1,1,1,1,2,2.3,2,1.3,2,157,2,0.91,2,172,5
36,1,1,1,1,1,1,1,1,1,1,1,1,1,1,1,2,1.9,2,1,2,77,2,0.86,2,90,1
79,1,1,1,1,1,1,1,1,1,1,1,1,1,1,1,2,0.8,2,1.2,2,113,2,1.01,2,111,5
17,1,2,1,1,1,1,1,1,2,1,1,1,1,1,1,2,28,2,2,2,86,2,0.99,2,87,5
73,2,1,1,1,1,1,1,1,1,1,1,1,1,1,1,2,0.35,2,1.6,2,120,2,1.11,2,108,1
44,1,1,1,1,1,1,1,1,1,1,1,1,1,1,1,2,4.2,2,2.2,2,113,2,1.09,2,103,3
40,2,1,1,1,1,1,1,1,1,1,1,1,1,1,1,2,0.2,2,1.6,2,95,2,0.99,2,96,3
34,1,1,1,1,1,2,1,1,1,1,1,1,1,1,1,2,0.04,2,2.9,2,144,2,1.58,2,91,2
34,1,1,1,2,1,2,1,1,1,2,1,1,1,1,1,2,0.01,2,3.8,2,205,2,1.84,2,111,2
72,1,1,1,1,1,1,1,1,1,1,1,1,1,1,1,2,1.5,2,1.9,2,141,2,1.09,2,129,1
34,1,1,1,1,1,1,1,1,1,2,1,1,1,1,1,2,0.15,2,2.3,2,139,2,1.06,2,131,1
32,1,1,1,1,1,1,1,1,1,1,1,1,1,1,1,1,4.67215,1,2.024966,1,109.072401,1,0.997912,1,110.787984,1
63,1,2,1,1,1,1,1,1,1,1,1,1,1,1,1,2,0.02,1,2.024966,2,166,2,0.97,2,170,1
38,2,2,1,1,1,1,1,1,2,1,1,1,1,1,1,1,4.67215,1,2.024966,1,109.072401,1,0.997912,1,110.787984,1
62,2,1,1,1,1,1,1,1,1,1,1,1,1,1,1,2,1.1,2,2.3,2,130,2,1.24,2,105,1
41,1,1,1,1,1,1,1,1,1,1,1,1,1,1,1,2,1,2,1.5,2,100,2,0.86,2,116,1
22,1,1,1,1,1,1,1,1,1,1,1,1,1,1,1,2,0.2,2,1.8,2,157,2,0.9,2,175,1
69,1,2,1,1,1,1,1,2,1,1,1,1,1,1,1,2,1.3,2,1.7,2,116,2,0.95,2,122,1
70,1,1,1,1,1,1,1,1,1,1,1,1,1,1,1,2,0.9,2,1.8,2,94,2,0.82,2,115,5
52,1,2,1,1,1,1,1,1,1,1,1,1,1,1,1,1,4.67215,1,2.024966,1,109.072401,1,0.997912,1,110.787984,1
52,1,1,1,1,1,1,1,1,1,1,1,1,1,1,1,2,0.9,2,2.7,2,114,2,1.31,2,87,1
79,1,1,1,1,1,1,1,1,1,1,1,1,1,1,1,2,2.8,2,1.9,2,108,2,0.93,2,116,5
84,2,1,1,1,2,1,1,1,1,1,1,1,1,1,1,2,0.67,2,0.9,2,70,2,0.78,2,90,5
67,2,1,1,1,1,1,1,1,1,1,1,1,1,1,2,2,0.15,2,1.6,2,94,2,0.87,2,108,3
46,1,1,1,1,1,1,1,1,1,1,1,1,1,1,1,2,2.2,2,1.7,2,81,1,0.997912,1,110.787984,5
63,1,1,1,1,1,1,1,1,1,1,1,1,2,1,1,1,4.67215,1,2.024966,1,109.072401,1,0.997912,1,110.787984,1
55,1,2,2,1,2,1,1,1,1,1,1,1,1,1,1,2,0.005,2,1.6,2,115,2,0.84,2,138,4
40,1,2,1,1,1,1,1,1,1,1,1,1,1,1,1,2,1.6,2,1.9,2,142,2,0.91,2,156,1
63,1,1,1,1,1,1,1,1,1,1,1,1,1,1,1,2,1.9,1,2.024966,2,118,2,1.02,2,115,1
78,1,1,1,1,1,1,1,1,1,1,1,1,1,1,1,1,4.67215,2,2.1,1,109.072401,1,0.997912,1,110.787984,1
57,1,1,1,1,1,1,1,1,1,2,1,1,1,1,1,1,4.67215,1,2.024966,1,109.072401,1,0.997912,1,110.787984,1
29,1,1,1,1,1,1,1,1,1,1,1,1,1,1,1,2,0.5,2,2.5,2,80,2,0.88,2,91,5
18,1,1,1,1,1,1,1,1,1,1,1,1,1,1,1,2,0.73,1,2.024966,2,194,2,0.97,2,200,2
70,2,1,1,1,1,1,1,1,1,1,1,1,1,1,1,2,1.5,2,2.3,2,141,2,1.2,2,117,5
38,2,1,1,1,1,1,1,1,1,1,1,1,1,1,1,2,0.2,2,1.5,2,48,2,0.71,2,67,1
48,2,1,1,1,1,1,1,1,1,1,1,1,1,1,1,2,3.5,2,3.5,2,166,2,1.35,2,123,5
71,2,1,1,1,1,1,1,1,1,1,1,1,1,1,1,2,8,1,2.024966,2,66,2,0.66,2,100,1
72,1,1,1,1,1,1,1,1,1,1,1,1,1,1,1,2,0.6,2,2,2,106,2,1.05,2,101,3
60,1,2,1,1,1,1,1,1,1,1,1,1,1,1,1,2,0.81,1,2.024966,2,192,2,1.44,2,134,1
20,2,1,1,1,1,1,1,1,1,1,1,1,1,1,1,1,4.67215,2,2.2,2,117,1,0.997912,1,110.787984,1
29,1,1,1,1,1,1,1,1,1,1,1,1,1,1,1,2,4.6,2,1.6,2,97,2,1.12,2,87,3
55,2,1,1,1,1,1,1,1,1,1,1,1,1,1,1,2,1.4,2,1.8,2,103,2,0.89,2,115,1
35,1,1,1,1,1,1,1,1,1,1,1,1,1,1,2,2,0.4,1,2.024966,2,135,2,0.84,2,160,3
63,1,1,1,1,1,1,1,1,1,1,1,1,1,1,1,2,1.8,2,2.3,2,146,2,1.34,2,108,5
35,2,1,1,1,1,1,1,1,1,1,1,1,1,1,1,2,2,2,2.6,2,102,2,1.13,2,91,5
45,1,1,1,1,1,1,1,1,1,1,1,1,1,1,1,2,24,1,2.024966,1,109.072401,1,0.997912,1,110.787984,5
33,1,1,1,1,1,1,1,1,1,1,1,1,1,1,1,2,1.8,2,1.8,2,92,2,0.84,2,110,1
77,2,1,1,1,1,1,1,1,1,1,1,1,1,1,2,2,2,2,1.3,2,97,2,0.9,2,108,3
25,1,1,1,1,1,1,1,1,1,1,1,1,1,1,1,2,11,2,0.7,2,122,2,1.13,2,108,5
32,1,1,1,1,1,1,2,1,1,1,1,1,1,1,1,2,1.8,2,2.2,2,101,2,1.13,2,90,1
53,1,1,1,1,2,1,1,1,1,1,1,1,1,1,1,2,2.4,2,3.7,2,172,2,1.67,2,103,1
66,2,1,1,1,1,1,1,1,1,1,1,1,1,1,1,2,2,2,2.1,2,108,2,0.96,2,112,5
28,2,1,1,1,1,1,1,1,1,1,1,1,1,1,1,2,1.7,2,2.1,2,142,2,1.07,2,133,5
72,1,1,1,1,1,1,1,1,2,1,1,1,1,1,1,2,2.3,2,0.8,2,90,2,0.8,2,112,5
46,1,1,1,1,1,1,1,1,1,1,1,1,1,1,1,2,0.045,2,1.5,2,75,2,0.9,2,83,1
28,1,2,1,1,1,1,1,1,1,1,1,1,1,1,1,2,1.7,1,2.024966,2,138,2,1.21,2,115,1
38,2,1,1,1,1,1,1,1,1,1,1,1,1,1,1,2,0.6,2,2.8,2,146,2,1.1,2,133,5
34,2,1,1,1,1,1,1,1,1,1,1,1,1,1,1,2,2.1,2,1.7,2,138,2,1.03,2,134,5
62,2,2,1,1,1,1,1,1,1,1,1,1,1,1,1,2,0.54,1,2.024966,2,85,2,0.94,2,91,1
80,1,2,1,1,1,1,1,1,1,1,1,1,1,1,1,2,7.9,2,1.5,2,106,2,0.94,2,113,1
57,1,1,1,1,1,1,1,1,1,1,1,1,1,1,1,1,4.67215,1,2.024966,1,109.072401,1,0.997912,1,110.787984,1
36,1,1,1,1,1,1,1,1,1,1,1,2,1,1,1,2,0.25,2,2.3,2,99,2,0.95,2,104,1
52,2,1,1,1,1,1,1,2,1,1,1,1,1,1,1,2,0.01,2,2.4,2,108,2,0.7,2,154,1
51,2,1,1,1,1,1,1,1,1,1,1,1,1,1,1,2,0.58,2,1.6,2,115,1,0.997912,1,110.787984,1
31,1,1,1,1,1,1,1,1,1,1,1,1,1,1,1,2,1.1,2,2.2,2,103,2,1.05,2,98,3
37,2,1,1,1,1,1,1,1,1,1,1,1,1,1,1,2,1.5,2,3,2,114,2,0.93,2,122,3
39,1,1,1,1,1,1,1,1,1,1,1,1,1,1,1,2,2.1,2,2,2,89,2,1.14,2,79,1
69,2,1,1,1,1,1,1,1,2,1,1,1,1,1,1,2,1.3,2,1.9,2,101,1,0.997912,1,110.787984,1
78,1,1,1,1,2,1,1,1,1,1,1,1,1,1,1,2,1,2,2.3,2,96,2,1.05,2,92,5
72,1,1,1,1,1,1,1,1,1,1,1,1,1,1,1,2,1.4,1,2.024966,2,113,2,0.97,2,117,1
28,1,1,1,1,1,1,1,1,1,1,1,1,1,1,1,2,6.1,2,2.2,2,136,2,1.24,2,110,1
80,1,1,1,1,1,1,1,1,1,1,1,1,1,1,1,2,0.04,2,2,2,141,2,1.05,2,134,1
84,1,1,1,1,1,1,1,1,1,1,1,1,1,1,1,2,0.25,2,2.2,2,138,2,0.97,2,143,1
55,2,1,1,1,1,1,1,1,1,1,1,1,1,1,1,2,2.7,2,2.4,2,133,2,1,2,132,1
19,1,1,1,1,1,1,1,1,1,1,1,1,1,1,1,2,1.6,2,1.6,2,94,2,1.06,2,89,1
32,2,1,1,1,1,1,1,1,1,2,1,1,1,1,1,2,2.2,2,2,2,102,2,0.86,2,119,3
58,1,1,1,1,1,1,1,1,1,1,1,1,1,1,1,2,0.2,2,1.9,2,93,2,0.84,2,111,1
30,1,2,1,1,1,1,1,1,1,1,1,1,1,1,1,2,0.08,2,1.9,2,147,2,1.03,2,143,1
47,1,1,1,1,1,1,1,1,1,1,2,1,1,1,1,2,2.2,2,2,2,108,2,1.08,2,100,3
41,2,1,1,1,1,1,1,1,2,1,1,1,1,1,1,2,0.4,1,2.024966,2,91,2,0.96,2,95,1
37,1,1,1,1,1,1,1,1,1,1,1,1,2,1,1,2,13,2,2.5,2,96,2,1.33,2,73,1
83,1,1,1,1,1,1,1,1,1,1,1,1,1,1,2,2,1.8,2,2.4,2,100,2,1.02,2,98,3
28,1,1,1,2,1,1,1,1,1,2,1,1,1,1,1,2,0.15,2,1.9,2,75,2,1.12,2,67,1
57,1,1,1,1,1,1,1,1,2,1,1,1,1,1,1,2,2.1,1,2.024966,2,76,2,1,2,75,1
23,1,1,1,1,1,1,1,1,1,1,1,1,1,1,1,2,1.2,2,1.6,2,105,2,0.87,2,120,5
60,1,2,1,1,1,1,1,1,1,1,1,1,1,1,1,2,0.035,2,2.3,2,160,2,1.05,2,151,1
25,1,1,1,1,2,1,1,1,2,1,1,1,1,1,1,2,8.9,2,1.7,2,62,2,0.75,2,83,4
67,1,2,1,1,1,1,1,1,1,1,1,1,1,1,1,2,1.9,1,2.024966,2,167,2,1.43,2,117,1
51,2,1,1,1,1,1,1,1,1,1,1,1,1,1,1,2,1.6,2,2.1,2,111,2,0.95,2,117,1
58,1,1,1,1,1,1,1,1,1,1,1,1,1,1,1,2,5.5,2,2.1,2,82,2,0.92,2,89,1
55,1,2,1,1,1,1,1,1,1,1,1,1,1,1,1,1,4.67215,1,2.024966,1,109.072401,1,0.997912,1,110.787984,1
26,1,1,2,1,1,2,1,1,1,1,1,1,1,1,1,2,1.2,2,4,2,168,2,1.57,2,106,1
55,2,1,1,1,1,1,1,1,1,1,1,1,1,1,1,2,0.34,2,1.4,2,123,2,0.96,2,128,5
47,1,1,1,1,1,1,1,2,1,1,1,1,1,1,1,2,4.7,2,2.4,2,102,2,1.12,2,92,1
59,2,1,1,1,1,1,1,1,1,1,1,1,1,1,2,2,2,2,2.4,2,94,2,0.96,2,98,3
58,2,1,1,1,1,1,1,1,1,1,1,1,1,1,1,2,0.05,2,2.4,2,103,2,0.97,2,107,5
78,1,1,1,1,1,1,1,1,1,1,1,1,1,1,1,2,0.7,2,1.5,2,88,2,0.87,2,101,5
73,2,1,1,1,1,1,1,1,1,1,1,1,1,1,2,2,1.8,2,2.1,2,103,2,0.92,2,112,3
33,1,1,1,1,1,1,1,1,1,1,1,1,1,1,1,2,2.2,2,1.7,2,94,2,1,2,94,1
78,1,1,1,1,1,1,1,1,1,1,1,1,1,1,1,2,2.8,2,2.2,2,105,2,1.01,2,105,5
58,1,1,1,1,2,1,1,1,1,1,1,1,1,1,1,2,0.98,1,2.024966,2,99,2,1.08,2,92,1
55,1,1,1,1,1,1,1,1,1,1,1,1,1,1,1,2,9.3,2,1.9,2,85,2,1.07,2,80,3
75,1,1,1,1,1,1,1,1,1,1,1,1,1,1,1,2,0.3,2,2.1,2,117,2,0.95,2,123,5
19,1,1,1,1,1,1,1,1,1,1,1,1,1,1,1,2,9,1,2.024966,2,95,2,0.87,2,110,1
49,2,1,1,1,1,1,1,1,1,1,1,1,1,1,1,2,0.02,1,2.024966,2,123,1,0.997912,1,110.787984,1
71,1,2,1,1,1,1,1,1,1,1,1,1,1,1,1,2,2.6,2,1.3,2,93,2,0.81,2,115,1
55,2,1,1,1,1,1,1,1,1,2,1,1,1,1,1,2,2.5,2,1.9,2,109,2,1.04,2,104,5
22,1,1,1,1,1,1,1,1,1,1,1,1,1,1,1,1,4.67215,1,2.024966,1,109.072401,1,0.997912,1,110.787984,1
22,2,1,1,1,1,1,1,1,1,1,1,1,1,1,1,2,1.7,2,2.3,2,111,2,1.02,2,108,1
73,1,1,1,1,1,1,1,1,1,1,1,1,1,1,1,2,0.01,2,3.4,2,133,2,0.84,2,159,1
58,2,1,1,1,1,1,1,1,1,1,1,1,1,1,1,2,0.9,2,1.5,2,88,2,0.84,2,105,5
48,1,1,1,1,1,1,1,1,1,1,1,1,1,1,1,2,2.3,2,0.9,2,105,2,0.61,2,173,5
40,1,1,1,1,1,1,1,1,1,1,1,1,1,1,1,2,42,2,0.2,2,4.8,2,0.9,2,5.4,1
52,2,1,1,1,1,1,1,1,1,1,1,1,1,1,1,2,0.13,2,2.1,2,87,2,0.95,2,91,1
74,1,1,1,1,1,1,1,1,1,1,1,1,1,1,1,2,0.6,2,2.4,2,137,2,1.18,2,116,5
23,2,1,1,1,1,1,1,1,1,1,1,1,1,1,1,2,1.7,2,1,2,115,2,0.92,2,125,5
67,1,1,1,1,1,1,1,1,1,2,1,1,1,1,1,2,1.2,2,2.2,2,121,2,1.02,2,118,1
38,1,2,1,1,1,1,2,1,1,1,1,1,1,1,1,2,0.065,2,1.8,2,139,1,0.997912,1,110.787984,1
44,1,1,1,1,1,1,1,1,1,1,1,1,1,1,1,2,1.2,2,1.7,2,92,2,0.98,2,94,1
30,1,1,1,1,1,1,1,1,1,1,1,1,1,1,1,2,1.3,2,2.3,2,106,2,1.06,2,100,1
47,1,1,1,1,1,1,1,1,1,1,1,1,1,1,1,1,4.67215,2,2,2,85,2,1.06,2,80,1
67,1,1,1,1,1,1,1,1,1,1,1,1,1,1,1,2,2.8,2,1.8,2,143,2,0.91,2,157,5
42,1,1,1,1,1,1,2,1,1,1,1,1,1,1,1,2,7.2,2,1.3,2,93,2,0.9,2,104,1
70,1,1,1,1,1,1,2,1,1,2,1,1,1,1,1,2,0.15,2,1.5,2,85,2,0.91,2,94,1
63,2,1,1,1,1,1,1,1,1,1,1,1,1,1,1,2,0.3,2,0.8,2,74,2,0.85,2,87,1
76,1,1,1,1,1,1,1,1,2,1,1,1,1,1,1,2,0.005,1,2.024966,2,143,2,0.76,2,189,1
76,1,1,1,1,1,1,1,1,2,1,1,1,1,1,1,2,2,2,1.4,2,107,2,0.77,2,139,5
69,1,1,1,1,1,1,1,1,1,1,1,1,1,1,1,2,26,2,2,2,89,2,1.5,2,59,1
16,2,1,1,1,1,1,1,1,1,1,1,1,1,1,1,2,0.81,2,2.1,2,70,2,0.83,2,84,1
68,2,1,1,1,1,1,1,1,1,1,1,1,1,1,1,2,0.2,2,0.9,2,72,2,0.77,2,94,5
44,1,1,1,1,1,1,1,1,1,2,1,1,1,1,1,2,2.3,2,2.3,2,118,2,1.01,2,117,1
64,2,1,1,1,1,1,1,1,1,1,1,1,1,1,1,2,1,2,0.7,2,91,2,0.83,2,110,5
83,1,1,1,1,1,1,1,1,1,1,1,1,1,1,1,2,4.7,2,1.9,2,89,1,0.997912,1,110.787984,1
50,2,2,1,1,1,1,1,1,1,1,1,1,1,1,1,2,11,2,2.2,2,95,2,1.1,2,86,1
35,1,1,1,1,1,1,1,1,1,1,1,1,1,1,1,2,3.8,2,2,2,98,2,1.01,2,97,3
74,1,2,1,1,1,1,1,1,2,1,1,1,1,1,1,2,6.3,2,1.2,2,80,2,0.92,2,87,1
16,2,1,1,1,1,1,1,1,1,1,1,1,1,1,1,2,0.4,2,1.7,2,88,2,0.89,2,99,5
82,1,1,1,1,1,1,1,1,1,1,1,1,1,1,1,2,1,2,2.4,2,139,2,1.15,2,121,5
28,1,1,1,1,1,1,1,1,1,1,1,1,1,1,1,2,54,2,2.1,2,50,2,1.1,2,46,5
26,1,1,1,1,1,1,1,1,1,1,1,1,1,1,1,2,2.4,2,1.9,2,170,2,1.23,2,138,2
19,2,1,1,1,1,1,1,1,1,1,1,1,1,1,1,2,0.25,2,1.9,2,165,2,0.95,2,174,1
47,1,1,1,1,1,1,1,1,1,1,1,1,1,1,1,2,3,2,1.4,2,159,2,0.95,2,166,5
94,1,1,1,1,1,1,1,1,1,1,1,1,1,1,1,2,3.9,1,2.024966,2,157,2,1.02,2,154,5
60,1,1,1,1,1,1,1,1,1,1,1,1,1,1,1,2,2.1,1,2.024966,2,127,2,1.01,2,126,1
35,2,1,1,1,1,1,1,1,1,1,1,1,1,1,1,2,0.2,2,1,2,68,2,0.88,2,78,5
47,1,1,1,1,1,1,1,1,1,1,1,1,1,1,1,2,1.9,2,1.7,2,98,2,1.08,2,90,2
75,1,1,1,1,1,1,1,1,1,1,1,1,1,1,1,2,0.8,2,0.05,2,106,2,1.14,2,93,5
39,1,1,1,1,1,1,1,1,2,2,1,1,1,1,1,2,1.5,2,2.8,2,99,2,0.95,2,104,1
67,2,1,1,1,1,1,1,1,2,1,1,1,1,1,1,2,1.7,1,2.024966,2,82,2,0.89,2,92,1
72,1,1,1,1,1,1,1,1,1,1,1,1,1,1,1,1,4.67215,1,2.024966,2,161,2,0.9,2,180,1
19,1,1,1,1,1,1,1,1,1,1,1,1,2,1,1,2,1.8,2,1.8,2,92,1,0.997912,1,110.787984,1
73,1,2,1,1,1,1,1,1,1,1,1,1,1,1,1,2,0.39,1,2.024966,2,104,2,0.97,2,107,1
49,2,1,1,1,1,1,2,1,1,1,1,1,1,1,1,2,0.015,1,2.024966,2,126,2,0.83,2,152,1
81,1,1,1,1,1,1,1,1,1,1,1,1,1,1,1,2,5.4,2,1.3,2,73,2,0.72,2,101,5
71,1,1,1,1,1,1,1,1,1,1,1,1,1,1,1,2,1.3,2,0.9,2,126,2,0.85,2,148,5
43,1,2,1,1,1,1,1,1,1,1,1,1,1,1,1,2,0.13,1,2.024966,2,182,2,1.04,2,175,1
63,1,1,1,1,1,1,1,1,1,1,1,1,1,1,1,2,2.9,2,3.2,1,109.072401,1,0.997912,1,110.787984,1
34,1,1,1,2,1,2,1,1,1,1,1,1,1,1,1,2,0.02,2,3.7,2,182,2,1.75,2,104,2
38,1,1,1,1,1,1,1,1,1,1,1,1,1,1,1,1,4.67215,1,2.024966,1,109.072401,1,0.997912,1,110.787984,1
59,1,1,1,1,1,1,1,1,2,1,1,1,1,1,1,2,0.65,1,2.024966,2,126,2,1.31,2,96,1
26,1,1,1,1,1,1,1,1,1,1,1,1,1,1,1,2,1.8,2,2.7,2,119,2,1.36,2,88,2
73,1,2,1,1,1,1,1,1,2,1,1,1,1,1,1,2,2.6,2,1.6,2,89,2,0.94,2,95,5
83,1,1,1,1,1,1,1,1,1,2,1,1,1,1,1,2,8.3,2,2.1,2,104,2,1.06,2,97,1
68,1,1,1,1,1,1,1,1,1,1,1,1,1,1,1,2,0.005,2,1.8,2,142,2,1.05,2,135,1
76,2,1,1,1,1,1,1,1,1,1,1,1,1,1,1,2,7.5,2,2.1,2,89,2,1.14,2,78,5
18,2,1,1,1,1,1,1,1,1,1,1,1,1,1,2,2,0.1,2,2.3,2,98,2,0.85,2,115,3
54,2,1,1,1,1,1,1,1,1,1,1,1,1,1,1,2,1.3,2,1.1,2,130,2,1.03,2,127,5
21,1,2,1,1,1,1,1,1,1,1,1,2,1,1,2,2,1.3,2,1.9,2,112,2,1.06,2,106,3
50,1,1,1,1,1,1,1,1,2,1,1,1,1,1,1,2,1.7,1,2.024966,2,90,2,0.92,2,98,1
23,1,1,1,1,1,1,1,1,2,1,1,1,1,1,1,2,0.6,1,2.024966,2,78,2,1.07,2,73,1
34,1,1,1,1,1,1,1,1,1,1,1,1,1,1,1,1,4.67215,1,2.024966,1,109.072401,1,0.997912,1,110.787984,1
82,1,1,1,1,1,1,1,1,1,1,1,1,1,1,1,1,4.67215,1,2.024966,1,109.072401,1,0.997912,1,110.787984,1
40,2,1,1,1,1,1,1,1,1,1,1,1,2,1,1,2,1.1,2,2.8,2,107,2,1.09,2,99,1
32,1,1,1,1,1,1,1,1,1,1,1,1,1,1,1,2,1.1,2,2.2,2,107,2,0.94,2,114,1
36,2,1,1,1,1,1,1,1,1,1,1,1,1,1,1,2,1.3,2,1.9,2,62,2,0.77,2,81,5
29,2,1,1,1,1,1,1,1,2,1,1,1,1,1,1,2,2.3,2,1.9,2,100,2,0.93,2,107,1
14,2,1,1,1,1,1,1,1,1,1,1,1,1,1,1,2,1.4,1,2.024966,2,91,2,0.93,2,98,1
63,2,2,1,1,1,1,1,1,1,1,1,1,1,1,1,2,0.25,1,2.024966,2,161,2,1.07,2,151,1
18,1,2,1,1,1,1,1,1,1,1,1,1,1,1,1,2,478,1,2.024966,2,45,2,1.3,2,34,1
68,1,1,1,1,2,1,1,1,1,1,1,1,1,1,1,2,0.97,2,1.3,2,85,2,0.87,2,98,1
68,2,1,1,1,1,1,1,1,1,1,1,1,1,1,1,2,15,2,2,2,81,2,1.01,2,81,1
85,1,1,1,1,1,1,1,1,1,1,1,1,1,1,1,2,2.4,2,1.4,2,86,2,0.98,2,88,1
41,2,1,1,1,1,1,1,1,1,1,1,1,1,1,1,2,1.9,2,2.2,2,138,2,0.9,2,154,5
38,1,1,1,1,1,1,1,1,1,1,1,1,1,1,1,2,1.5,2,3.3,2,122,2,1.46,2,83,2
43,1,1,1,1,1,1,1,1,1,1,1,1,1,1,1,2,2,2,2.6,2,87,2,1.13,2,78,1
73,1,1,1,1,1,1,1,1,1,1,1,1,1,1,1,2,2.1,1,2.024966,2,88,2,0.93,2,95,1
34,1,1,1,1,1,1,1,1,1,1,1,1,1,1,1,2,0.2,2,2.5,2,104,2,1.2,2,86,2
44,2,2,1,1,1,1,2,1,1,1,1,1,1,1,1,2,21,1,2.024966,2,76,2,0.9,2,84,1
15,1,1,1,1,1,1,1,1,2,1,1,1,1,1,1,2,3.4,1,2.024966,2,112,2,1.3,2,86,1
68,1,2,1,1,1,1,1,1,1,1,1,1,1,1,1,2,0.02,2,2.2,2,142,2,0.99,2,143,2
66,1,1,1,1,1,1,1,1,1,1,1,1,2,1,2,2,1.2,2,2.3,2,133,2,1.17,2,113,5
28,1,1,1,1,1,1,1,1,1,1,1,1,1,1,1,2,1,2,2.5,2,134,2,1.13,2,119,1
43,1,2,1,1,1,1,1,1,1,1,1,1,1,1,1,2,0.2,1,2.024966,2,197,2,1.08,2,182,1
48,1,1,1,1,1,1,1,1,1,1,1,1,1,1,1,2,2.4,2,2.3,2,99,2,1.05,2,95,3
79,1,1,1,1,1,1,1,1,1,1,1,1,1,1,1,2,6.8,1,2.024966,2,144,2,1.29,2,111,1
56,1,1,1,1,1,1,1,1,1,1,1,1,1,1,1,2,0.6,1,2.024966,2,117,2,1.11,2,105,1
28,2,1,1,1,1,1,1,1,1,1,1,1,1,1,1,2,0.5,2,2.2,2,107,2,0.94,2,113,3
42,1,1,1,1,1,1,1,1,1,1,1,1,1,1,1,2,2.3,2,1.1,2,93,2,0.73,2,127,1
55,1,2,1,1,1,1,1,1,1,1,1,1,1,1,1,2,0.01,2,2.2,2,172,2,1.1,2,157,1
33,1,1,1,1,1,2,1,1,1,2,1,1,1,1,1,2,3,2,2.5,2,121,2,1.38,2,88,1
70,2,1,1,1,1,1,1,1,1,1,1,1,1,1,1,2,0.2,2,2,2,119,2,0.86,2,138,3
64,1,1,1,1,1,1,1,1,1,2,1,1,2,1,1,1,4.67215,2,6.1,2,214,2,0.94,2,228,1
71,1,1,1,1,1,1,1,1,1,1,1,1,1,1,1,2,0.09,2,2.5,2,167,2,1.19,2,140,1
29,1,1,1,1,1,1,1,1,1,1,1,1,1,1,1,2,0.7,2,2.1,2,110,2,0.95,2,116,1
78,1,1,1,1,2,1,1,1,1,1,1,1,1,1,1,2,4.1,2,1.9,2,116,2,1.05,2,110,1
71,1,1,1,1,2,1,1,1,2,1,1,1,1,1,1,2,1.6,2,1.8,2,136,2,1.16,2,117,5
21,1,1,1,1,1,1,1,1,1,1,1,1,1,1,2,2,0.83,2,2.2,2,132,2,0.99,2,133,3
71,1,2,1,1,1,1,1,1,1,1,1,1,1,1,1,2,0.32,2,1.6,2,164,2,1.11,2,148,1
79,1,1,1,1,1,1,1,1,1,1,1,1,1,1,1,2,3.5,2,1.6,2,91,2,0.99,2,91,1
38,1,1,1,1,1,1,1,1,1,1,1,1,1,1,2,2,2.7,2,1.5,2,76,2,0.88,2,86,3
62,2,1,1,1,1,1,1,1,1,1,1,1,1,1,1,2,0.86,2,1.9,2,78,2,0.85,2,91,5
56,1,1,1,1,1,1,1,1,1,1,1,1,1,1,1,2,2.1,2,2.2,2,91,2,0.84,2,108,1
63,1,1,1,1,1,1,1,1,1,1,1,1,1,1,1,2,0.67,2,1.8,2,107,2,0.85,2,126,1
12,2,2,1,1,1,1,1,1,1,1,1,1,1,1,1,2,0.02,2,2.3,2,152,2,0.8,2,190,1
47,2,1,1,1,1,1,1,1,1,1,1,1,1,1,2,2,2.3,2,1.6,2,75,2,0.93,2,80,3
25,1,1,1,1,2,1,1,1,1,1,1,1,1,1,1,2,2.7,1,2.024966,2,73,2,0.97,2,76,4
48,1,1,1,1,1,1,1,1,1,1,1,1,1,1,1,2,7.1,2,1.4,2,88,2,0.93,2,95,1
59,1,1,1,1,1,1,1,1,1,1,1,1,1,1,1,2,0.7,2,1.6,2,129,2,1.07,2,121,5
32,1,1,1,1,1,1,1,1,1,2,1,1,1,1,1,2,0.1,2,1.9,2,126,2,0.76,2,163,5
45,2,1,1,1,2,1,1,1,1,1,1,1,1,1,1,2,2.1,1,2.024966,2,93,2,1.16,2,80,1
41,1,2,1,1,1,1,1,1,1,1,1,1,1,1,1,2,15,2,1.7,2,119,2,0.99,2,120,1
78,1,1,1,1,1,1,1,1,1,1,1,1,1,1,1,2,2.3,1,2.024966,2,80,2,0.86,2,93,5
77,1,1,1,1,1,1,1,1,2,1,1,1,1,1,1,2,1.9,1,2.024966,1,109.072401,1,0.997912,1,110.787984,1
61,2,1,1,1,1,1,1,2,1,1,1,1,1,1,1,2,0.005,2,2.3,2,110,2,1.01,2,109,1
73,2,1,1,1,1,1,1,1,1,1,1,1,1,1,1,2,0.4,2,2.3,2,94,2,0.9,2,105,5
80,1,1,1,1,1,1,1,1,1,1,1,1,1,1,1,1,4.67215,2,2.8,2,103,2,1,2,103,1
58,2,1,1,1,1,1,1,1,1,1,1,1,1,1,1,2,2.3,2,2.3,2,104,2,1.08,2,96,3
59,2,2,1,1,1,1,1,1,1,1,1,1,1,1,1,2,0.3,2,1.9,2,144,2,0.93,2,156,1
4,2,1,1,1,1,1,1,1,1,1,1,1,1,1,1,2,0.07,2,3.2,2,246,2,1.06,2,232,2
35,1,1,1,1,1,1,1,1,1,1,1,1,1,1,2,2,1.2,2,1.9,2,95,2,1.1,2,87,3
56,1,1,1,1,1,1,1,1,1,1,1,1,1,1,1,2,0.05,1,2.024966,2,230,2,1.06,2,217,1
35,1,1,1,1,1,1,1,1,1,1,1,1,1,1,1,1,4.67215,1,2.024966,2,110,2,0.96,2,114,1
38,1,1,1,1,1,1,1,1,1,1,1,1,1,1,1,2,0.23,2,3.4,2,183,2,0.98,2,186,1
64,2,2,1,1,1,1,1,1,1,1,1,1,1,1,1,2,0.24,1,2.024966,2,83,2,0.9,2,93,1
52,2,1,1,1,1,1,1,1,2,1,1,1,1,1,1,2,1.3,2,2,2,102,1,0.997912,1,110.787984,1
32,2,1,1,1,1,1,1,1,1,1,1,1,1,1,2,2,8.1,2,2.5,2,90,2,0.95,2,95,3
23,1,1,1,1,1,1,1,1,1,1,1,1,1,1,1,2,0.7,2,1.9,2,116,2,0.89,2,130,1
83,2,1,1,1,1,1,1,1,1,1,1,1,1,1,1,2,2.3,2,1.6,2,105,2,0.83,2,127,5
81,1,1,1,1,1,1,1,2,1,1,1,1,1,1,1,2,1.9,2,1.5,2,71,2,0.78,2,91,1
66,1,1,1,1,1,1,1,1,1,1,1,1,1,1,1,2,0.32,2,2.5,2,169,2,1.14,2,149,5
31,1,1,1,1,1,1,1,1,1,1,1,1,1,1,1,2,1.9,2,2.7,2,99,2,1,2,99,2
68,1,1,1,1,1,1,1,2,1,1,1,1,1,1,1,2,1.6,2,2.5,2,99,2,1.09,2,90,1
45,1,1,1,1,1,1,1,1,1,1,1,1,1,1,1,2,1.1,2,1.6,2,84,2,0.96,2,87,5
58,1,2,1,1,1,1,1,1,1,1,1,1,1,1,1,2,1.3,1,2.024966,2,88,2,0.81,2,109,1
64,1,2,1,1,1,1,1,1,1,1,1,1,1,1,1,2,0.1,1,2.024966,2,123,2,0.74,2,166,1
19,1,1,1,1,1,1,1,1,1,1,1,1,1,1,1,1,4.67215,1,2.024966,1,109.072401,1,0.997912,1,110.787984,1
60,2,1,1,1,1,1,1,1,1,1,1,1,1,1,1,2,0.91,2,1,2,102,2,0.91,2,112,5
50,1,1,1,1,1,1,1,1,1,1,1,1,1,1,1,2,0.2,2,2,2,121,2,1.04,2,116,3
13,1,1,1,1,1,1,1,1,2,1,1,1,1,1,1,1,4.67215,1,2.024966,1,109.072401,1,0.997912,1,110.787984,1
59,1,1,1,1,1,1,1,1,1,1,1,1,1,1,1,2,1.8,2,2.9,2,123,2,1.31,2,94,1
39,1,1,1,1,1,1,1,1,1,1,1,1,1,1,1,2,2.2,2,3.2,2,108,2,1.07,2,100,2
76,1,1,1,1,1,1,1,1,1,1,1,1,1,1,1,2,0.1,2,2.9,2,124,2,1.28,2,97,1
53,2,1,1,1,1,1,1,1,1,1,1,1,1,1,1,2,12,2,2,1,109.072401,1,0.997912,1,110.787984,1
19,2,1,1,1,1,1,1,1,1,1,1,1,1,1,1,2,3.1,2,1.8,2,82,1,0.997912,1,110.787984,1
31,2,2,1,1,1,1,1,1,1,1,1,1,1,1,1,1,4.67215,1,2.024966,1,109.072401,1,0.997912,1,110.787984,1
34,1,1,1,1,1,2,1,1,1,2,1,1,1,1,1,2,0.02,2,3.7,2,196,2,1.65,2,119,2
56,2,1,1,1,1,1,1,1,1,1,1,1,1,1,1,2,1.1,2,1.7,2,82,2,1,2,81,1
55,2,1,1,1,1,1,1,1,1,1,1,1,1,1,1,2,60,2,0.7,2,14,2,1.11,2,13,1
20,1,1,1,1,1,1,1,1,1,1,1,1,1,1,1,2,2.1,1,2.024966,2,105,2,1.04,2,101,1
62,1,2,1,1,1,1,1,1,1,1,1,1,1,1,1,2,2.5,1,2.024966,2,126,2,1.24,2,101,1
72,1,1,1,1,1,1,1,1,1,2,1,1,1,1,1,2,0.1,2,2.5,2,180,2,0.83,2,217,5
70,1,1,1,1,1,1,1,1,1,1,1,1,1,1,1,2,2.3,2,1.8,2,122,2,0.85,2,144,5
11,1,1,1,2,1,1,1,1,1,1,1,1,1,1,1,1,4.67215,1,2.024966,1,109.072401,1,0.997912,1,110.787984,1
56,2,1,1,1,1,1,1,1,1,1,1,1,1,1,1,1,4.67215,1,2.024966,1,109.072401,1,0.997912,1,110.787984,1
28,1,1,2,1,1,1,2,1,1,1,1,1,1,1,1,2,1.5,2,1.5,2,120,2,1.01,2,118,5
32,2,1,1,1,1,1,1,1,1,1,1,1,1,1,1,2,3.1,2,2.1,2,88,2,0.7,2,125,5
65,2,1,1,1,1,1,1,1,1,1,1,1,1,1,1,2,1.3,2,2,2,105,2,1.28,2,83,3
39,1,1,1,1,1,1,1,1,1,2,1,1,1,1,1,2,1.2,2,2,2,102,2,0.93,2,110,1
39,1,2,1,1,1,1,1,1,1,1,1,1,1,1,1,2,0.25,2,1.9,2,94,2,0.93,2,101,1
24,1,1,1,1,1,1,1,1,1,1,1,1,1,1,2,2,1.7,2,2.4,2,126,2,0.92,2,136,3
77,1,1,1,1,1,1,1,1,1,1,1,1,1,1,1,2,1,2,2.4,2,101,2,1.17,2,87,1
25,2,1,1,1,1,1,1,1,1,1,1,1,1,1,1,2,3.4,2,1.9,2,63,2,0.81,2,78,1
22,1,1,1,1,1,1,1,1,1,1,1,1,1,1,1,2,1.7,2,1.7,2,85,2,0.92,2,92,1
59,2,2,1,2,1,1,1,2,1,2,1,1,1,1,1,2,0.08,1,2.024966,2,125,2,0.78,2,161,1
51,1,1,1,1,1,1,1,1,1,1,1,1,1,1,1,2,0.29,1,2.024966,2,98,2,1.03,2,95,1
36,1,1,1,1,1,1,1,1,1,1,1,1,1,1,1,2,1.3,2,1.6,2,112,2,1.13,2,100,1
37,1,1,1,1,1,1,1,1,1,1,2,1,1,1,1,2,0.64,2,2.1,2,92,2,0.99,2,93,1
75,1,1,1,1,1,1,1,1,1,1,1,1,1,1,1,2,0.6,2,1.8,2,99,2,1.03,2,96,5
67,2,1,1,1,1,1,1,1,1,1,1,1,1,1,1,2,3.2,2,1.9,2,91,2,0.79,2,115,5
17,1,1,1,1,1,1,1,1,1,1,1,1,1,1,1,1,4.67215,1,2.024966,1,109.072401,1,0.997912,1,110.787984,1
42,1,1,1,1,1,1,1,1,1,1,1,1,1,1,1,2,3,2,0.8,2,83,2,0.99,2,84,1
37,1,1,1,1,1,1,1,1,1,1,1,1,1,1,1,2,18,2,1.5,2,98,2,0.88,2,112,1
59,2,2,1,1,1,1,1,1,1,1,1,1,1,1,1,2,0.15,2,2.5,2,90,2,0.85,2,106,1
73,1,1,1,1,2,1,1,1,1,1,1,1,1,1,1,2,1.6,2,2,2,105,2,1.17,2,89,5
26,1,1,2,1,1,1,1,1,1,1,1,1,1,1,1,2,9.2,2,1.6,2,104,2,1.12,2,93,1
41,2,1,1,1,1,1,1,1,1,1,1,1,1,1,1,2,3.7,2,1.7,2,112,2,1.05,2,107,5
86,1,1,1,1,1,1,1,1,1,1,1,1,1,1,1,2,13,1,2.024966,2,87,2,0.92,2,94,1
32,2,1,1,1,1,1,1,1,1,1,1,1,1,1,1,2,1.2,2,2.9,2,128,2,1.12,2,114,3
80,1,1,1,2,1,1,1,1,1,1,1,1,1,1,1,2,5.3,2,2,2,86,2,1.02,2,83,1
46,1,1,1,1,1,1,1,1,1,1,1,1,1,1,1,2,0.3,2,2.2,2,85,2,1.13,2,75,1
28,1,2,1,1,1,2,1,1,1,1,1,1,1,1,1,2,2.5,2,2.6,2,179,2,1.55,2,115,1
56,2,1,1,1,1,1,1,1,1,1,1,1,1,1,1,2,1.2,2,1.6,2,119,2,1.05,2,113,5
80,2,1,1,1,1,1,1,1,1,1,1,1,1,1,1,2,0.37,2,0.7,2,134,2,1.12,2,120,5
75,1,1,1,1,1,1,1,1,1,1,1,1,1,1,1,2,3.5,2,2.2,2,118,2,1.01,2,117,5
73,1,1,1,1,2,1,1,1,1,1,1,1,1,1,1,2,2.1,2,2.8,2,109,2,1.32,2,83,1
78,1,1,1,1,1,1,1,1,1,1,1,1,1,1,1,2,2.9,2,2.2,2,129,2,0.97,2,133,5
81,2,1,1,1,1,1,1,1,1,1,1,1,1,1,1,2,1.3,2,1.2,2,147,2,1.06,2,138,5
77,1,1,1,1,1,1,1,1,1,1,1,1,1,1,1,2,0.02,2,2.7,2,155,2,0.98,2,159,1
37,1,1,1,1,1,1,1,1,1,1,1,1,1,1,1,2,4.1,2,2.5,2,118,1,0.997912,1,110.787984,5
39,2,1,1,1,1,1,1,1,1,1,1,1,1,1,1,2,1.4,2,1.7,2,94,2,0.85,2,110,1
52,2,1,1,1,1,1,1,1,1,1,1,1,1,1,1,2,1.5,2,2.3,2,117,2,1.11,2,105,5
74,2,1,1,1,1,1,1,1,1,1,1,1,1,1,1,2,0.61,2,0.9,2,115,2,0.75,2,153,5
62,2,1,1,1,1,1,1,1,1,1,1,1,1,1,1,2,100,2,0.4,2,10,2,1,2,10,5
39,1,1,1,1,1,1,1,1,1,1,1,1,1,1,1,2,0.7,2,1.2,2,81,2,0.99,2,82,5
78,1,1,1,1,1,1,1,1,1,1,1,1,1,1,1,2,0.77,2,1.9,2,113,2,1.03,2,110,1
20,1,1,1,1,1,1,1,1,1,1,1,1,1,1,1,2,1.5,2,2.4,2,137,2,1.35,2,101,3
89,1,1,1,1,1,1,1,1,1,1,1,1,1,1,1,2,2.5,2,1.8,2,86,2,1.04,2,83,1
25,1,1,1,1,1,1,1,1,1,1,1,1,1,1,1,2,0.7,2,1.6,2,94,2,0.93,2,101,5
61,1,1,1,1,1,1,1,1,1,1,1,1,1,1,1,2,0.29,2,1.5,2,119,2,0.9,2,132,1
61,1,1,1,1,1,1,1,1,1,1,1,1,1,1,1,2,1.7,2,2.5,2,121,2,1.07,2,114,1
61,2,1,1,1,1,1,1,1,1,1,1,1,1,1,1,1,4.67215,1,2.024966,1,109.072401,1,0.997912,1,110.787984,1
70,1,1,1,1,1,1,1,1,1,1,1,1,1,1,1,2,1.2,1,2.024966,2,131,2,0.95,2,137,1
45,1,1,1,1,1,1,1,1,1,1,1,1,1,1,1,2,1.9,2,2.3,2,92,2,1.05,2,88,1
63,1,1,1,1,1,1,1,1,1,1,1,1,1,1,1,2,0.005,1,2.024966,2,127,2,0.92,2,138,5
8,2,1,1,1,1,1,1,1,1,1,1,1,1,1,1,2,1.1,2,2.2,2,77,2,0.85,2,91,1
42,1,1,1,1,1,1,2,1,1,1,1,1,1,1,1,2,0.04,2,1.9,2,117,2,0.77,2,153,1
28,2,1,1,1,1,1,1,1,1,1,1,1,1,1,1,2,4.2,2,1.5,2,83,1,0.997912,1,110.787984,1
78,1,1,1,1,1,1,1,1,1,1,1,1,1,1,1,2,2.5,2,1.1,2,70,2,0.92,2,76,1
68,1,1,1,1,1,1,1,1,2,1,1,1,1,1,1,2,2.1,1,2.024966,2,112,2,0.93,2,120,1
37,2,1,1,1,1,1,1,1,1,2,1,1,1,1,1,2,0.25,2,2,2,83,2,1.14,2,72,1
44,2,1,1,1,1,1,1,1,1,1,1,1,1,1,1,2,3,2,2,2,115,2,1.1,2,104,3
21,1,1,1,1,1,1,1,1,1,1,1,1,1,1,1,1,4.67215,1,2.024966,2,107,2,1.07,2,100,1
56,1,1,2,1,1,1,1,1,1,1,1,1,2,1,1,2,5.2,1,2.024966,2,137,2,1.28,2,107,1
41,1,1,1,1,1,1,1,2,1,1,1,1,1,1,1,2,0.3,2,2.3,2,111,2,0.83,2,134,1
60,1,1,1,1,1,1,1,1,1,1,1,1,1,1,1,2,1.1,1,2.024966,1,109.072401,1,0.997912,1,110.787984,1
70,1,1,1,1,1,1,1,1,1,1,1,1,1,1,1,2,0.7,2,1.3,2,96,2,1.14,2,84,1
51,2,2,1,1,1,1,1,1,1,1,1,1,1,1,1,2,1.4,2,2.6,2,118,2,0.91,2,130,3
77,1,1,1,1,1,1,1,1,1,1,1,1,1,1,1,2,0.27,1,2.024966,1,109.072401,1,0.997912,1,110.787984,1
63,1,1,1,1,1,1,1,1,1,1,1,1,1,1,1,2,3.9,2,1.8,2,103,2,0.84,2,124,3
5,1,2,1,1,1,1,1,1,1,1,1,1,1,1,1,2,17,2,2,2,74,2,0.95,2,78,1
29,2,1,1,1,1,1,1,1,1,1,1,1,1,1,2,2,1.4,2,3.8,2,127,2,1.14,2,112,3
73,1,1,1,1,1,1,1,1,1,1,1,1,1,1,1,2,1.8,2,1.7,2,130,2,1.2,2,109,5
52,1,1,1,1,1,1,1,1,1,1,1,1,1,1,1,1,4.67215,1,2.024966,1,109.072401,1,0.997912,1,110.787984,1
17,1,2,1,1,1,1,1,1,1,1,1,1,1,1,1,2,13,2,1.6,2,151,2,1.39,2,109,1
38,1,1,1,1,1,1,1,1,1,1,1,1,1,1,1,2,2.5,2,1.5,2,81,2,0.86,2,94,5
40,2,1,1,1,1,1,1,1,1,1,1,1,1,1,1,2,0.98,2,1.8,2,98,2,0.99,2,99,3
44,1,1,1,1,1,1,1,1,1,2,1,1,1,1,1,2,1.01,2,1.8,2,109,2,1,2,109,1
50,2,1,1,1,1,1,1,1,1,1,1,1,1,1,1,2,3,2,2.2,2,91,2,1.11,2,82,1
25,2,1,1,1,1,1,1,1,1,1,1,1,1,1,2,2,3,2,2.7,2,110,2,0.87,2,126,3
26,2,1,1,1,1,1,1,1,1,1,1,1,1,1,1,2,2.7,2,2.5,2,130,2,1.08,2,121,3
35,1,1,1,1,1,1,1,1,1,1,1,1,1,1,1,2,0.2,2,2.1,2,116,2,1.06,2,109,1
40,1,1,1,1,1,1,1,1,1,1,1,1,1,1,1,1,4.67215,1,2.024966,2,134,2,1.2,2,112,1
68,1,1,1,1,1,1,1,1,1,1,1,1,1,1,1,2,16,2,1.4,2,68,2,1.01,2,67,5
35,1,1,1,1,1,1,1,1,1,2,1,1,1,1,1,2,0.72,2,3.8,2,140,2,1.16,2,121,1
77,1,1,1,1,1,1,1,1,1,1,1,1,1,1,1,2,2.7,2,2,2,103,2,0.9,2,114,1
55,1,1,1,1,1,1,1,1,1,1,1,1,1,1,2,2,1.7,2,2,2,102,2,0.96,2,106,3
67,1,1,1,1,1,1,1,1,1,1,1,1,1,1,1,2,1.7,2,2.3,2,104,1,0.997912,1,110.787984,5
35,1,2,1,1,1,1,1,1,1,1,1,1,1,1,1,2,0.35,2,2.5,2,99,2,1.04,2,96,2
19,2,1,1,1,1,1,1,1,1,1,1,1,1,1,1,2,58,1,2.024966,2,74,2,0.9,2,82,1
72,2,1,1,1,2,1,1,1,1,1,1,1,1,1,1,2,5.4,2,1.8,2,87,2,0.91,2,95,1
25,2,1,1,1,1,1,1,1,1,1,1,1,1,1,2,2,1.2,2,2.6,2,121,2,0.97,2,125,3
56,1,2,1,1,1,1,1,1,1,1,1,1,1,1,1,2,0.005,1,2.024966,2,170,2,0.96,2,177,1
57,2,1,2,1,1,1,1,1,1,1,1,1,1,1,1,1,4.67215,2,2.2,2,104,2,1.07,2,97,1
66,1,1,1,1,1,1,1,1,1,1,1,1,1,1,1,2,4.6,2,2.4,2,125,2,1.09,2,115,5
47,1,1,1,1,1,1,1,1,1,2,1,1,1,1,1,2,0.15,2,4.3,2,189,2,1.07,2,176,1
61,2,1,1,1,2,1,1,1,1,1,1,1,1,1,1,2,1.6,2,1.9,2,103,2,0.88,2,118,1
53,1,1,1,1,1,1,1,1,1,1,1,1,1,1,1,1,4.67215,1,2.024966,1,109.072401,1,0.997912,1,110.787984,1
53,2,1,1,1,1,1,1,1,1,1,1,1,1,1,1,2,1.8,2,2.4,2,104,2,0.81,2,128,3
28,1,1,1,1,1,1,1,1,1,1,1,1,1,1,1,2,1.5,2,2.3,2,134,2,1.24,2,109,1
42,1,1,1,1,1,1,1,1,1,1,1,1,1,1,1,2,1.6,2,1.6,2,139,2,1.04,2,134,1
20,1,2,1,1,1,1,1,1,1,1,1,1,1,1,1,2,0.02,2,2.6,2,171,2,1.12,2,153,1
44,2,1,1,1,1,1,1,1,1,1,1,1,1,1,1,2,41,2,1.5,2,48,2,1.17,2,41,1
55,1,1,1,1,1,1,1,1,1,1,1,1,1,1,1,2,11,2,0.4,2,102,1,0.997912,1,110.787984,5
57,1,1,1,1,1,1,1,1,1,1,1,1,1,1,1,1,4.67215,2,2.2,1,109.072401,1,0.997912,1,110.787984,1
79,2,1,1,1,1,1,1,1,1,1,1,1,1,1,1,2,0.02,2,1.6,2,143,2,0.9,2,159,1
54,1,1,1,1,1,1,1,1,1,1,1,1,1,1,1,2,0.035,2,1.4,2,152,2,1.05,2,145,5
56,1,1,1,1,1,1,1,1,1,1,1,1,1,1,1,2,3,2,1.1,2,122,2,1.13,2,108,5
31,1,1,1,1,1,1,1,1,1,1,1,1,1,1,1,2,1.2,2,2.2,2,103,2,0.92,2,112,5
66,1,1,1,1,1,1,1,1,1,1,1,1,1,1,1,2,1.2,2,2.2,2,122,2,1.15,2,106,5
70,1,1,1,1,1,1,1,2,1,1,1,1,1,1,1,2,0.9,1,2.024966,2,70,2,0.8,2,87,1
67,1,1,1,1,1,1,1,1,1,1,1,1,2,1,1,2,1.3,2,2.3,2,97,2,1.09,2,88,1
53,2,1,1,1,2,1,1,1,1,1,1,1,1,1,1,2,0.62,2,1.7,2,116,2,1,2,116,5
36,1,2,1,1,1,1,1,1,2,1,1,1,1,1,1,2,0.05,2,2.2,2,162,2,1.15,2,140,1
54,1,1,1,1,1,1,1,1,1,1,2,1,1,1,1,2,2.9,2,2.5,2,74,2,0.99,2,75,3
53,1,1,1,1,1,1,1,1,1,1,1,1,1,1,1,1,4.67215,2,2.4,2,99,2,1.13,2,88,1
60,2,2,1,1,1,1,1,1,1,1,1,1,1,1,1,1,4.67215,1,2.024966,1,109.072401,1,0.997912,1,110.787984,1
58,2,1,1,1,1,1,1,1,1,1,1,1,1,1,1,2,1.1,2,0.9,2,83,2,0.78,2,106,5
455,1,1,1,1,1,1,1,1,1,1,1,1,1,1,1,2,1.1,2,2,2,118,2,1.13,2,104,5
19,1,1,1,1,1,1,1,1,1,1,1,1,1,1,1,2,3.7,2,3,2,68,2,0.85,2,80,5
18,1,1,1,1,1,1,1,1,1,1,1,1,1,1,1,2,1.5,2,2.6,2,86,2,0.91,2,94,5
59,2,1,1,1,1,1,1,1,1,1,1,1,1,1,1,2,1.5,2,1.7,2,97,2,0.76,2,129,5
36,1,1,1,1,1,1,1,1,1,1,1,1,1,1,1,2,1.7,2,2.3,2,77,2,1.04,2,74,3
39,1,1,1,1,1,1,1,1,1,1,1,1,1,1,1,1,4.67215,1,2.024966,1,109.072401,1,0.997912,1,110.787984,1
59,2,1,1,1,1,1,1,2,1,1,1,1,1,1,1,2,0.3,2,1.6,2,112,2,0.75,2,148,1
56,1,1,1,1,2,1,1,1,1,1,1,1,2,1,1,2,0.2,2,2.5,2,138,2,1.15,2,119,5
68,1,1,1,1,1,1,1,1,1,1,1,1,1,1,1,2,2.1,2,1.5,2,126,2,1.26,2,100,3
41,2,1,1,1,1,1,1,1,1,1,1,1,1,1,1,2,5.6,1,2.024966,2,93,2,0.84,2,110,1
35,1,1,1,1,1,1,1,1,1,1,1,1,1,1,1,2,0.27,2,1.6,2,104,2,0.78,2,134,3
53,1,1,1,1,1,1,1,1,1,1,1,1,1,1,1,2,183,2,1.4,2,14,2,1.31,2,11,1
64,2,1,1,1,1,1,1,1,1,1,1,1,1,1,1,2,2,2,1.8,2,80,2,0.91,2,88,3
47,2,1,2,1,1,1,1,1,1,1,1,1,1,1,1,2,0.02,2,1.2,2,72,2,0.82,2,88,1
57,2,1,1,1,1,1,1,1,1,1,1,1,1,1,1,2,1,2,2.1,2,102,2,0.97,2,105,5
21,1,1,1,1,1,1,1,1,1,1,1,1,1,1,1,1,4.67215,1,2.024966,2,90,2,0.98,2,92,1
17,1,1,1,1,1,1,1,1,1,1,1,1,2,1,1,2,0.6,2,2.6,2,102,2,0.97,2,106,1
14,2,1,1,1,1,1,1,1,1,1,1,1,1,1,1,2,3,2,2.7,2,80,2,0.83,2,97,1
64,1,1,1,1,1,1,1,1,1,1,1,1,1,1,1,2,1.5,2,2.8,2,130,2,1.18,2,111,5
60,1,1,1,1,1,1,1,1,1,1,1,1,1,1,1,2,2,2,1,2,61,2,0.77,2,80,5
73,1,1,1,1,1,1,1,1,1,1,1,1,1,1,1,2,0.95,2,2.5,2,119,2,1.04,2,114,1
16,2,2,2,1,1,1,1,1,1,1,1,2,1,1,1,1,4.67215,2,3,2,135,2,1.02,2,131,1
56,1,1,1,1,1,1,1,1,1,1,1,1,1,1,1,2,1.9,1,2.024966,2,129,2,1.05,2,123,1
41,2,1,1,1,2,1,1,1,1,1,1,1,1,1,1,2,0.39,2,1.9,2,120,2,1.03,2,117,5
41,1,1,1,1,1,1,1,1,1,1,1,1,1,1,1,2,1.2,2,2.7,2,113,2,1.06,2,107,1
30,1,1,1,1,1,1,1,1,1,1,1,1,1,1,1,2,0.6,2,3.2,2,123,2,1.29,2,96,5
33,1,1,1,1,1,1,1,1,1,1,1,1,1,1,1,2,1.9,2,1.9,2,83,2,1.03,2,81,5
50,1,1,1,1,1,1,1,1,1,1,1,1,1,1,1,2,1.6,2,2.4,2,111,2,1,2,111,3
38,1,2,1,1,1,1,1,1,1,1,1,1,1,1,1,2,7.1,1,2.024966,2,130,2,0.98,2,132,1
78,1,1,1,1,1,1,1,1,1,1,1,1,1,1,1,2,1.3,2,0.9,2,65,2,0.88,2,74,1
39,1,1,1,1,1,1,1,1,1,1,1,1,1,1,1,2,4.4,2,1.1,2,63,2,0.8,2,78,5
18,1,1,1,1,1,1,1,1,1,1,1,1,1,1,1,2,0.25,2,3.1,2,160,2,0.9,2,177,2
22,1,2,1,1,1,1,1,1,1,1,1,1,1,1,1,1,4.67215,1,2.024966,2,151,2,1.05,2,144,1
2,1,2,1,1,1,1,1,1,1,1,1,1,1,1,1,2,0.025,1,2.024966,2,145,2,0.93,2,155,1
78,1,1,1,1,1,1,1,1,1,1,1,1,1,1,1,2,0.9,2,2.3,2,112,2,1.08,2,104,1
72,1,1,1,1,1,1,1,1,1,1,1,1,1,1,1,2,0.85,1,2.024966,2,131,2,0.91,2,144,1
62,2,1,1,1,1,1,1,1,1,1,1,1,1,1,1,2,1.4,2,3.9,2,97,2,0.84,2,115,1
57,1,2,1,1,1,1,1,1,1,1,1,1,1,1,1,2,0.1,2,2.2,2,150,2,1.01,2,149,5
65,1,2,1,1,1,1,1,1,1,1,1,1,1,1,1,2,2.5,1,2.024966,2,137,2,1.06,2,129,1
90,2,1,1,1,1,1,1,1,1,1,1,1,1,1,1,2,0.15,2,1.7,2,118,2,0.82,2,144,5
68,2,1,1,1,1,1,1,1,1,1,1,1,1,1,1,2,1.4,2,1.9,2,98,2,0.82,2,118,1
79,1,1,1,1,1,1,1,1,1,1,1,1,1,1,1,2,2.8,2,1.2,2,122,2,1,2,122,5
41,1,2,1,1,1,1,1,1,1,1,1,1,1,1,1,2,0.2,2,2.6,2,197,2,1.01,2,195,1
35,2,1,1,1,1,1,1,1,1,1,1,1,1,1,2,2,0.1,2,2.8,2,138,2,1.13,2,122,3
39,2,1,1,1,1,1,1,1,1,1,1,1,1,1,2,2,1.6,2,1.2,2,95,2,0.93,2,102,3
57,1,1,1,1,1,1,1,1,1,1,1,1,1,1,1,2,9.1,1,2.024966,2,101,2,1.12,2,90,1
55,1,1,1,1,1,1,1,1,1,1,1,1,1,1,1,2,0.015,2,1.8,2,180,2,0.82,2,219,1
64,1,1,1,1,1,1,1,1,1,2,1,1,1,1,1,2,8.9,2,1.2,2,67,2,0.75,2,89,5
55,2,1,1,1,1,1,1,1,1,1,1,1,1,1,1,2,2.1,2,1.6,2,86,2,0.8,2,107,5
19,2,1,1,1,1,1,1,1,1,1,1,1,1,1,1,2,18.4,2,2,2,105,1,0.997912,1,110.787984,1
65,2,1,1,1,1,1,1,1,1,1,1,1,1,1,1,2,1.6,2,1.4,2,78,2,0.82,2,96,5
41,1,1,1,1,1,2,1,1,1,2,1,1,1,1,1,2,0.2,1,2.024966,2,430,2,1.09,2,395,2
75,1,2,1,1,1,1,1,1,1,1,1,1,1,1,1,2,1.5,2,2.2,2,70,2,0.85,2,82,1
51,2,2,1,1,1,1,1,1,1,1,1,1,1,1,1,2,0.005,2,2.8,2,132,2,0.95,2,139,1
63,2,1,1,1,1,1,1,1,1,1,1,1,1,1,1,2,2.6,1,2.024966,2,84,2,0.9,2,93,1
23,1,1,1,1,1,1,1,1,1,1,1,1,1,1,1,2,0.25,2,2.6,2,139,2,0.9,2,153,5
70,2,1,1,1,1,1,1,1,1,1,1,1,1,1,1,2,2.4,1,2.024966,2,70,2,0.9,2,78,1
45,1,1,1,1,1,1,1,1,1,1,1,1,1,1,1,2,0.94,2,2.4,2,80,2,1.06,2,76,1
73,2,1,1,1,1,1,1,1,1,1,1,1,1,1,1,2,10,2,1,2,84,2,1.39,2,60,5
71,1,1,1,1,1,1,1,1,1,1,1,1,1,1,1,2,0.77,2,2.1,2,123,2,0.91,2,135,5
31,1,1,1,1,1,1,1,1,1,1,1,1,1,1,1,2,0.1,2,3.2,2,207,2,1.57,2,132,2
74,2,1,1,1,1,1,1,1,1,1,1,1,1,1,1,2,1.6,2,2.1,2,120,2,0.98,2,122,5
27,1,1,1,1,1,1,1,1,1,1,1,1,1,1,1,2,1.5,2,2.2,2,182,2,1.37,2,133,1
50,1,1,1,1,1,1,1,1,1,1,1,1,1,1,1,1,4.67215,1,2.024966,1,109.072401,1,0.997912,1,110.787984,1
52,1,1,1,1,1,1,1,1,1,1,1,1,1,1,1,2,0.2,1,2.024966,2,105,2,0.97,2,108,1
52,2,1,1,1,1,1,1,1,1,2,1,1,1,1,1,2,0.93,2,1.3,2,86,2,0.64,2,134,5
37,2,1,2,1,1,1,1,1,1,1,1,1,1,1,1,1,4.67215,1,2.024966,2,116,2,0.9,2,128,1
28,1,1,1,1,1,1,1,1,1,1,1,1,1,1,1,2,2.2,2,1.8,2,90,2,0.84,2,108,1
48,1,1,1,1,1,1,1,1,1,1,1,1,1,1,1,2,0.2,2,1.8,2,104,2,1.11,2,94,5
68,1,2,1,1,1,1,1,1,1,1,1,1,1,1,1,2,0.47,1,2.024966,2,117,2,1.02,2,115,1
59,1,1,1,1,1,1,1,1,1,1,1,1,1,1,1,2,7.1,2,2.1,2,79,2,0.96,2,83,1
62,1,1,1,1,1,1,1,1,2,1,1,1,1,1,1,2,8.6,1,2.024966,2,86,2,0.84,2,101,1
22,1,1,1,1,1,1,1,1,1,1,1,1,1,1,2,2,1.2,2,1.9,2,92,2,0.87,2,105,1
18,1,1,1,1,1,1,1,1,1,1,1,1,1,1,1,2,41,1,2.024966,2,118,2,1.13,2,105,1
58,1,1,1,1,1,1,1,1,1,1,1,1,1,1,1,2,0.1,2,2,2,101,2,1.2,2,84,3
50,1,1,1,1,1,1,1,1,1,1,1,1,1,1,1,2,0.17,2,1.7,2,120,2,0.98,2,122,1
34,1,1,1,1,1,2,1,1,1,2,1,1,1,1,1,2,0.005,2,3.5,2,198,2,1.79,2,111,2
41,1,1,1,1,1,1,1,1,1,1,1,1,1,1,1,1,4.67215,2,2,2,99,2,0.96,2,104,1
18,2,1,1,1,1,1,1,1,1,1,1,1,1,1,1,2,2.3,2,2.1,2,79,2,1.1,2,72,1
60,1,1,1,1,1,1,1,1,1,1,1,1,1,1,1,1,4.67215,2,1.2,2,87,2,0.72,2,121,1
77,1,1,1,1,1,1,1,1,1,1,1,1,1,1,1,2,1.4,2,1.7,2,77,2,0.87,2,89,5
59,1,1,1,1,1,1,1,1,1,1,1,1,1,1,1,2,0.6,2,4.5,2,161,2,1.65,2,97,1
68,1,1,1,1,2,1,1,1,1,1,1,1,1,1,1,2,1.5,2,2.3,2,117,2,1.04,2,113,1
63,1,1,1,1,1,1,1,2,1,1,1,1,1,1,1,2,42,2,1.6,2,60,2,0.93,2,64,1
36,1,1,1,1,1,1,1,1,1,1,1,1,1,1,1,2,0.2,2,2.7,2,120,2,0.97,2,123,1
27,2,1,1,1,1,1,1,1,1,1,1,1,1,1,2,2,1.4,2,2.3,2,132,2,0.94,2,140,3
52,1,1,1,1,1,1,1,1,1,1,1,1,1,1,1,2,4.7,2,2,2,19,2,1.12,2,17,5
75,1,1,1,1,1,1,1,1,1,1,1,1,1,1,1,2,1.2,2,2,2,101,2,0.93,2,109,1
23,1,2,1,1,1,1,1,1,1,1,1,1,1,1,1,1,4.67215,1,2.024966,1,109.072401,1,0.997912,1,110.787984,1
58,1,2,1,1,1,1,1,1,1,1,1,1,1,1,1,2,0.6,2,2,2,151,2,1.05,2,144,1
54,2,2,1,1,1,1,1,1,1,1,1,1,1,1,1,2,0.2,1,2.024966,2,101,2,0.64,2,158,1
39,1,1,1,1,1,1,1,1,1,1,1,1,1,1,1,2,0.2,2,0.3,2,73,2,0.78,2,94,1
62,1,1,1,1,1,1,1,1,1,1,1,1,1,1,1,2,1.3,2,1.8,2,112,2,0.89,2,126,5
37,1,1,1,1,1,1,1,1,1,1,1,1,1,1,2,2,2.3,2,1.8,2,78,2,1.04,2,76,3
22,1,1,1,1,1,1,1,1,1,1,1,1,1,1,1,2,1.7,2,1.5,2,133,2,0.84,2,159,5
41,1,1,1,1,1,1,1,1,1,1,1,1,1,1,1,2,4.1,2,2,2,127,2,1.04,2,122,5
46,2,1,1,1,2,1,1,1,2,1,1,1,1,1,1,2,1.7,1,2.024966,2,139,2,1.1,2,127,1
63,1,1,1,1,1,1,1,1,1,1,1,1,1,1,1,2,1.4,2,1.9,2,118,1,0.997912,1,110.787984,1
73,1,1,1,1,1,1,1,1,1,2,1,1,1,1,1,2,0.2,2,2.5,2,136,2,0.89,2,153,1
61,1,2,1,1,1,1,1,1,1,1,1,1,1,1,1,2,0.03,2,1.8,2,145,2,1.04,2,140,4
30,1,1,1,1,1,1,1,1,1,1,1,1,1,1,1,2,5.3,2,2.1,2,92,2,1.05,2,88,1
50,1,2,1,1,1,1,1,1,1,1,1,1,1,1,1,2,0.54,2,1.8,2,160,2,1.1,2,146,1
60,2,1,1,1,1,1,1,1,1,1,1,1,1,1,1,1,4.67215,1,2.024966,1,109.072401,1,0.997912,1,110.787984,1
24,1,1,1,1,1,1,1,1,1,1,1,1,1,1,1,1,4.67215,1,2.024966,2,121,2,1.09,2,111,1
72,1,1,1,1,1,1,1,1,1,1,1,1,1,1,1,2,0.2,2,2.3,2,87,2,0.94,2,93,1
78,1,1,1,1,1,1,1,1,1,1,1,1,1,1,1,2,1.1,2,1.8,2,98,2,1.14,2,85,1
56,1,2,1,1,1,1,1,1,1,1,1,1,1,1,1,2,0.38,1,2.024966,2,105,2,0.9,2,116,1
21,1,1,1,1,1,1,1,1,1,1,1,1,1,1,1,2,2.2,2,1.5,2,78,2,0.89,2,88,1
41,1,1,1,1,1,1,1,1,1,1,1,1,1,1,1,2,0.03,2,2.1,2,187,2,0.89,2,210,1
59,2,1,1,1,1,1,1,1,1,1,1,1,1,1,1,2,12,2,1.5,2,88,2,0.98,2,90,5
54,1,2,1,1,1,1,1,1,1,1,1,1,1,1,1,2,0.93,2,1.8,2,115,2,0.94,2,123,1
39,1,1,1,1,1,1,1,1,2,2,1,1,1,1,1,2,0.2,2,2.2,2,106,2,0.75,2,141,1
24,1,1,1,1,1,1,1,1,1,1,1,1,1,1,1,2,0.38,2,2.3,2,152,2,0.96,2,158,1
34,1,2,1,1,1,2,1,1,1,1,1,1,1,1,1,2,8.3,2,3.1,2,172,2,1.8,2,96,1
46,2,1,1,1,1,1,1,1,1,2,1,1,1,1,1,2,0.05,2,2.2,2,97,2,0.77,2,125,1
39,1,2,1,1,1,1,1,1,1,1,1,1,1,1,1,2,6.9,2,1.6,2,125,2,1.02,2,123,1
20,1,1,1,1,1,1,1,1,1,1,1,1,1,1,1,2,1.8,2,1.6,2,63,2,1,2,63,1
79,1,1,1,1,1,1,1,1,1,1,1,1,1,1,1,2,12.1,2,3.4,2,94,2,0.92,2,102,1
23,1,1,1,1,1,1,1,1,1,1,1,1,1,1,1,2,0.19,2,1.3,2,100,2,0.85,2,118,5
50,2,1,1,1,1,1,1,1,1,1,1,1,1,1,2,2,0.82,2,2.1,2,124,2,1.03,2,121,1
77,1,1,1,1,1,1,1,1,1,1,1,1,1,1,1,1,4.67215,2,2.6,1,109.072401,1,0.997912,1,110.787984,1
39,1,1,1,1,1,1,1,1,1,1,1,1,1,1,1,2,43,2,1.6,2,63,2,0.84,2,75,1
55,2,1,1,1,1,1,1,1,1,1,1,1,1,1,1,2,3.4,2,2.3,2,86,2,1.08,2,80,5
70,1,1,1,1,1,1,1,1,1,1,1,1,1,1,1,1,4.67215,1,2.024966,1,109.072401,1,0.997912,1,110.787984,1
57,1,1,1,1,1,1,1,1,1,1,1,1,1,1,1,2,1.8,2,3,2,106,2,1.12,2,96,1
73,1,1,1,1,1,1,1,1,1,1,1,1,1,1,1,2,0.88,2,1.5,2,113,2,0.74,2,153,5
91,2,1,1,1,1,1,1,1,1,1,1,1,1,1,1,2,3.4,1,2.024966,2,112,2,0.99,2,113,5
74,1,1,1,1,1,1,1,1,1,1,1,1,1,1,1,2,1.6,2,0.7,2,82,2,0.88,2,93,5
81,1,1,1,1,1,1,1,1,1,1,1,1,1,1,1,2,3.9,2,1.8,2,131,2,0.98,2,133,5
62,2,1,1,1,1,1,1,1,1,1,1,1,1,1,2,2,1.1,2,2,2,139,2,1.04,2,134,3
57,1,1,1,1,1,1,1,1,1,1,1,1,1,1,1,2,0.02,2,3.4,2,136,2,0.73,2,185,1
55,1,1,1,1,1,1,1,1,1,1,1,1,2,1,1,2,0.9,2,2.3,2,117,2,0.95,2,123,5
45,2,2,1,1,1,1,1,1,1,1,1,1,1,1,1,2,1.4,1,2.024966,2,101,2,0.95,2,106,1
45,1,2,1,1,1,1,2,1,1,1,1,1,1,1,1,2,0.44,2,2.8,2,153,2,0.91,2,168,1
40,1,1,1,1,1,1,1,1,1,1,1,1,1,1,1,2,1.1,2,1.8,2,150,2,1.04,2,145,1
33,1,1,1,1,1,1,2,1,1,1,1,1,1,1,1,2,8.2,2,1.5,2,74,2,0.9,2,83,2
88,1,1,1,1,1,1,1,1,1,1,1,1,1,1,1,2,2.3,2,0.9,2,140,1,0.997912,1,110.787984,5
44,1,1,1,1,1,1,1,1,1,1,1,1,1,1,1,2,3.5,2,2.6,2,113,2,1.09,2,104,1
60,1,1,1,1,1,1,1,1,1,1,1,1,1,1,1,2,18,2,1.5,2,66,2,1,2,66,5
53,1,1,1,1,1,1,1,1,1,1,1,1,1,1,1,2,25,2,0.4,2,39,2,0.61,2,64,5
63,1,1,1,1,1,1,1,1,1,1,1,1,1,1,1,2,3.4,2,2.1,2,157,2,1.16,2,135,5
41,2,1,1,1,1,1,1,1,2,1,1,1,1,1,1,2,0.015,2,2.5,2,22,1,0.997912,1,110.787984,1
58,1,1,1,1,1,1,1,1,2,1,1,1,1,1,1,2,1.3,2,1.9,2,66,2,0.96,2,68,1
7,1,1,1,1,1,1,1,1,1,1,1,1,1,1,1,2,7.3,2,1.6,2,64,2,0.97,2,66,1
63,1,1,1,1,1,1,1,1,1,1,1,1,1,1,1,2,70,1,2.024966,2,63,2,1.19,2,53,1
74,1,1,1,1,1,1,1,1,1,1,1,1,1,1,1,2,1.3,2,0.1,2,65,2,0.48,2,137,1
58,1,1,1,1,1,1,1,1,1,1,1,1,1,1,1,2,1.6,2,2,2,109,2,1.09,2,100,3
64,1,2,1,1,1,1,1,1,1,1,1,1,1,1,1,2,7.7,1,2.024966,2,111,2,1.12,2,99,1
59,2,2,1,1,1,1,1,1,1,1,1,1,1,1,1,2,0.02,2,2.7,2,117,2,0.74,2,157,5
54,2,2,1,1,1,1,1,1,1,1,1,1,1,1,1,2,4.7,1,2.024966,2,120,2,1.01,2,118,1
66,1,1,1,1,2,1,1,1,1,1,1,1,1,1,1,2,0.1,2,0.6,2,121,2,0.85,2,143,5
29,2,1,1,1,1,1,1,1,1,1,1,1,1,1,1,2,0.25,2,1.1,2,46,1,0.997912,2,104,5
35,2,1,1,1,1,1,1,1,1,1,1,1,1,1,1,2,2.5,1,2.024966,2,139,2,1.13,2,123,1
53,2,1,1,1,1,1,1,1,1,1,1,1,1,1,1,2,4.3,2,1.5,2,94,2,0.88,2,107,5
35,1,1,1,1,1,1,1,1,1,1,1,1,1,1,1,2,1.8,2,1.7,2,118,2,1.1,2,107,1
55,2,1,1,1,2,1,1,1,2,1,1,1,1,1,1,2,8.6,2,0.3,2,73,2,0.76,2,96,5
36,1,1,1,1,1,1,1,1,1,1,1,1,2,1,1,2,1.3,2,2.1,2,81,2,0.9,2,90,1
34,1,2,1,1,1,1,1,1,1,1,1,1,1,1,1,2,0.005,1,2.024966,2,166,2,0.96,2,174,1
44,2,1,1,1,1,1,1,1,1,1,1,1,1,1,1,2,3.5,2,1.7,2,103,2,0.96,2,107,5
51,1,1,1,1,1,1,1,1,1,1,1,1,1,1,2,2,0.9,2,1.7,2,95,2,0.95,2,100,3
65,2,2,1,1,1,1,1,1,1,1,1,1,1,1,1,1,4.67215,1,2.024966,2,99,2,0.53,2,188,1
59,1,1,1,1,1,1,1,1,1,1,1,1,1,1,1,2,1.7,2,2.1,2,84,2,1,2,83,5
65,1,1,1,1,1,1,1,1,1,1,1,1,1,1,1,2,2.6,2,2.2,2,73,2,0.99,2,74,5
59,1,1,1,1,1,1,1,1,1,1,1,1,1,1,1,1,4.67215,2,1.5,1,109.072401,1,0.997912,1,110.787984,1
75,1,1,1,1,1,1,1,1,1,1,1,1,1,1,1,2,10,2,1.6,2,90,2,0.89,2,101,1
31,1,1,1,1,1,1,1,1,1,1,1,1,1,1,1,2,1.6,2,2.3,2,89,2,1.22,2,72,1
45,1,1,1,1,1,1,1,1,1,1,1,1,1,1,1,2,15,2,2.1,2,83,2,1.24,2,67,2
84,1,1,1,1,1,1,1,1,1,1,1,1,1,1,1,2,3.4,2,2.4,1,109.072401,1,0.997912,1,110.787984,1
75,1,2,1,1,1,1,1,1,1,1,1,1,1,1,1,2,0.12,1,2.024966,2,109,2,0.85,2,128,1
52,1,1,1,1,1,1,1,1,1,1,1,1,1,1,1,2,2.9,2,2,2,73,2,1.04,2,70,1
19,1,1,1,1,1,1,1,1,1,1,1,1,1,1,1,1,4.67215,1,2.024966,1,109.072401,1,0.997912,1,110.787984,1
80,1,1,1,1,1,1,1,1,1,1,1,1,1,1,1,2,1.7,2,0.8,2,101,2,0.81,2,125,5
23,2,1,1,1,1,1,1,1,1,1,1,1,1,1,1,2,2.1,2,2.7,2,113,2,1.1,2,102,1
38,2,1,1,1,1,1,1,1,1,1,1,1,1,1,1,2,2,2,2.6,2,76,2,0.85,2,89,1
56,2,1,1,1,1,1,1,1,1,1,1,1,1,1,1,1,4.67215,1,2.024966,2,93,2,0.95,2,98,1
53,2,1,1,1,1,1,1,1,1,1,1,1,1,1,1,2,2.4,2,2.6,2,151,2,1.16,2,130,5
34,1,1,1,1,1,1,1,1,1,1,1,2,1,1,1,2,1.9,2,2.1,2,118,2,1.2,2,98,1
16,1,1,1,1,1,1,1,1,1,1,1,1,1,1,1,1,4.67215,1,2.024966,2,76,2,0.93,2,82,1
46,2,1,1,1,1,1,1,1,1,2,1,1,1,1,1,2,0.02,2,4.5,2,156,2,0.76,2,205,1
25,1,1,1,1,1,1,1,1,1,1,1,1,1,1,1,2,2.1,1,2.024966,2,107,2,1.15,2,92,1
69,2,1,1,1,1,1,1,1,1,1,1,1,1,1,1,2,1.8,2,2.3,2,108,2,1.03,2,105,5
69,2,1,1,1,1,1,1,1,2,1,1,1,1,1,1,2,0.2,2,2.5,2,124,2,1.15,2,108,1
59,1,1,1,1,1,1,1,1,1,1,1,1,1,1,1,2,2.9,2,1.4,2,95,2,1.11,2,86,5
60,1,1,1,1,1,1,1,1,1,1,1,1,1,1,1,2,1.1,1,2.024966,2,90,2,1.07,2,84,1
30,1,1,1,1,1,1,1,1,1,1,1,1,1,1,1,2,0.2,2,2.6,2,80,2,0.84,2,95,3
68,1,1,1,1,1,1,1,1,1,1,1,1,1,1,2,2,1.4,2,1.8,2,120,2,1.09,2,110,3
52,1,1,1,1,1,1,1,1,1,1,1,1,1,1,1,2,5.5,2,2,2,95,2,1.08,2,88,1
37,2,1,1,1,1,1,1,1,1,1,1,1,1,1,1,2,1.5,2,1.8,2,109,2,0.97,2,112,1
36,2,1,1,1,1,1,1,1,1,1,1,1,1,1,1,2,1.7,2,2.6,2,129,2,1.18,2,109,1
71,1,1,1,1,1,1,1,1,1,1,1,1,1,1,1,2,0.92,2,2.1,2,84,2,0.86,2,98,1
23,1,1,1,1,1,1,1,1,1,1,1,1,1,1,1,1,4.67215,1,2.024966,1,109.072401,1,0.997912,1,110.787984,1
44,1,1,1,1,1,1,1,1,1,1,1,1,1,1,1,1,4.67215,1,2.024966,1,109.072401,1,0.997912,1,110.787984,1
29,1,1,1,1,2,1,1,1,1,1,1,1,1,1,1,2,5.1,1,2.024966,2,72,2,0.8,2,90,1
45,1,1,1,1,1,1,1,1,1,1,1,1,1,1,1,2,0.57,2,1.8,2,128,2,1.14,2,112,3
90,1,1,1,1,1,1,1,1,1,1,1,1,1,1,1,2,2.5,2,1.2,2,97,2,0.93,2,104,5
33,1,1,1,1,1,1,1,1,1,1,1,1,1,1,1,2,1.3,2,2.5,2,101,2,0.9,2,112,3
71,2,1,1,1,1,1,1,1,1,1,1,1,1,1,1,2,0.005,2,2.2,2,93,2,0.87,2,107,1
68,2,1,1,1,1,1,1,1,1,1,1,1,1,1,1,2,1.1,2,1.5,2,92,2,1.08,2,85,5
79,1,1,1,1,1,1,1,1,1,1,1,1,1,1,1,2,2.4,2,2.6,2,111,2,1,2,111,5
2,1,1,1,1,1,1,1,1,2,1,1,1,1,1,1,2,4.2,2,2.1,2,152,2,0.93,2,163,2
70,2,1,1,1,1,1,1,1,1,1,1,1,1,1,1,2,3.6,2,1,2,60,2,0.88,2,68,5
25,1,1,1,1,1,1,1,1,1,1,1,1,1,1,1,2,0.9,2,2.6,2,120,2,1.24,2,96,1
83,2,1,1,1,1,1,1,1,1,1,1,1,1,1,1,2,2.1,2,1.6,2,103,2,0.92,2,112,5
61,1,2,1,1,1,1,1,1,1,1,1,1,1,1,1,2,0.08,2,2.3,2,150,2,1.2,2,125,4
73,1,1,1,1,1,1,1,1,1,1,1,1,1,1,1,2,1.8,2,1.6,2,110,2,0.98,2,112,5
68,2,1,1,1,1,1,1,1,1,1,1,1,1,1,1,2,0.02,2,2.5,2,113,2,0.76,2,149,1
59,1,1,1,1,1,1,1,1,1,1,1,1,1,1,1,2,4.3,2,1.2,2,59,2,0.83,2,71,5
34,2,1,1,1,1,1,1,1,1,1,1,1,1,1,1,2,1.7,2,2.4,2,94,2,1.17,2,81,1
54,1,1,1,1,1,1,1,1,1,1,1,1,1,1,1,2,0.38,2,1.1,2,128,2,0.8,2,160,5
80,2,1,1,1,1,1,1,1,1,1,1,1,1,1,1,2,1.4,2,0.8,2,105,2,0.88,2,120,5
52,2,1,1,1,1,1,1,1,1,1,1,1,1,1,1,2,0.3,2,1.2,2,101,2,0.9,2,112,5
60,1,1,1,1,1,1,1,1,1,1,1,1,1,1,1,2,1.6,2,1.7,2,153,2,1.06,2,144,5
45,1,1,1,1,1,1,1,1,1,1,1,1,1,1,1,2,2.3,2,2.5,2,165,2,1.03,2,161,5
77,1,1,1,1,1,1,1,1,2,1,1,1,1,1,1,2,12,1,2.024966,2,77,2,1.06,2,73,1
68,2,1,1,1,2,1,1,1,1,1,1,1,1,1,1,2,1.1,2,1.8,2,89,2,0.83,2,105,1
37,1,2,1,1,1,1,1,1,1,1,1,1,1,1,1,2,2.8,1,2.024966,1,109.072401,1,0.997912,1,110.787984,1
72,1,1,1,1,1,1,1,1,1,1,1,1,1,1,1,2,0.035,2,4.9,2,192,2,1.09,2,176,1
22,1,1,1,1,1,1,1,1,1,1,1,1,1,1,1,2,2.9,2,1.9,2,83,2,0.74,2,112,5
73,1,1,1,1,1,1,1,1,1,2,1,1,1,1,1,2,2,2,1.6,2,116,2,0.93,2,125,5
57,1,2,1,1,1,1,1,1,1,1,1,1,1,1,1,2,0.005,2,2.3,2,213,2,1.09,2,195,1
41,1,2,1,1,1,1,1,1,1,1,1,1,1,1,1,2,8.4,2,1.5,2,123,2,0.96,2,129,1
36,1,1,1,1,1,1,1,1,1,1,1,1,1,1,1,2,1.9,1,2.024966,2,123,2,1.16,2,107,1
34,1,1,1,1,1,2,1,1,1,2,1,1,1,1,1,2,2.4,2,3.2,2,137,2,1.71,2,80,1
84,1,1,1,1,1,1,1,1,1,1,1,1,1,1,1,2,3.3,2,2.2,2,109,2,1.07,2,101,5
47,1,1,1,1,1,1,1,1,1,2,1,1,1,1,1,2,2.1,1,2.024966,2,117,2,1.09,2,107,1
69,1,1,1,1,1,1,1,1,1,1,1,1,1,1,1,2,0.5,2,0.8,2,87,2,0.89,2,98,5
23,1,1,1,1,1,1,1,1,2,1,1,1,1,1,1,2,0.9,2,2.9,2,136,2,1.38,2,99,1
76,1,2,1,1,1,1,1,1,1,1,1,1,1,1,1,2,3.6,2,0.5,2,57,1,0.997912,1,110.787984,1
33,1,2,1,1,1,1,1,1,1,1,1,1,1,1,1,2,0.045,1,2.024966,2,112,2,0.83,2,134,1
33,2,1,1,1,1,1,1,1,1,1,1,1,1,1,1,2,2.2,2,2.6,2,86,2,0.88,2,98,3
70,1,1,1,1,1,1,1,1,1,1,1,1,1,1,1,2,34,2,1.5,2,88,2,1.06,2,83,1
63,1,2,1,1,1,1,1,1,1,1,1,1,1,1,1,2,0.69,1,2.024966,2,162,2,0.99,2,163,1
45,1,2,1,1,1,1,1,1,1,1,1,1,1,1,1,2,0.2,2,2,2,133,2,0.98,2,136,1
61,1,1,1,1,1,1,1,1,1,1,1,1,1,1,1,2,0.04,2,0.8,2,74,2,0.75,2,99,5
16,1,1,1,1,1,1,1,1,1,1,1,1,1,1,1,2,3.6,2,2.6,2,94,2,0.94,2,100,1
26,1,1,1,1,1,1,1,1,1,1,1,1,1,1,1,1,4.67215,1,2.024966,1,109.072401,1,0.997912,1,110.787984,1
46,1,1,1,1,1,1,1,1,1,1,1,1,1,1,2,2,0.2,2,3.5,2,172,2,0.99,2,173,3
68,1,1,1,1,1,1,1,1,1,1,1,1,1,1,1,2,43,2,0.3,2,14,1,0.997912,1,110.787984,5
56,1,2,1,1,1,1,1,1,1,1,1,1,1,1,1,2,0.2,1,2.024966,2,134,2,1.03,2,130,1
40,1,1,1,1,1,1,1,1,1,1,1,1,1,1,1,2,1.7,1,2.024966,2,117,2,1.21,2,97,1
21,1,1,1,1,1,1,1,1,1,1,1,1,1,1,1,2,1.5,2,2,2,76,2,1.03,2,73,1
57,2,1,1,1,1,1,1,1,1,1,1,1,1,1,1,2,0.3,2,2.1,2,122,2,0.82,2,150,5
58,1,1,1,1,1,1,1,1,1,1,1,1,1,1,1,1,4.67215,1,2.024966,1,109.072401,1,0.997912,1,110.787984,1
36,1,1,1,1,1,1,1,1,1,1,1,1,1,1,1,2,1.5,2,1.3,2,62,2,0.75,2,83,3
59,1,1,1,1,2,1,1,1,1,1,1,1,1,1,1,2,6.8,2,0.7,2,84,2,0.78,2,107,5
73,1,1,1,1,1,2,1,1,1,1,1,1,1,1,1,2,2.2,2,2.5,2,110,2,1.28,2,85,1
30,1,1,1,1,1,1,1,1,1,1,1,1,1,1,1,2,8.5,2,2.1,2,91,2,1.16,2,79,1
56,1,1,1,1,1,1,1,1,1,1,1,1,1,1,1,2,0.2,2,2.2,2,108,2,0.88,2,122,5
46,1,2,1,1,1,1,1,1,1,1,1,1,1,1,1,2,0.3,2,2.2,2,187,2,1.1,2,170,1
57,1,1,1,1,1,1,1,1,1,1,1,1,1,1,1,1,4.67215,1,2.024966,1,109.072401,1,0.997912,1,110.787984,1
61,1,1,1,1,1,1,1,1,1,2,1,1,1,1,1,2,6.4,2,2.4,2,141,2,1.26,2,112,5
41,2,1,1,1,1,1,1,1,1,1,1,1,1,1,1,2,1.2,2,1.6,2,91,2,0.68,2,133,5
34,1,1,1,1,1,1,1,1,2,1,1,1,1,1,1,2,0.6,2,2.3,2,76,2,1.05,2,73,1
51,1,2,1,1,1,1,1,1,1,1,1,1,1,1,1,2,0.7,1,2.024966,2,127,2,1.19,2,107,1
60,1,1,1,1,1,1,1,1,1,1,1,1,1,1,1,2,151,2,1.4,2,42,2,1.06,2,39,1
43,1,1,1,1,1,1,1,1,1,1,1,1,1,1,1,2,2.2,1,2.024966,2,98,2,0.85,2,115,1
62,1,1,1,1,2,1,1,1,1,1,1,1,1,1,1,2,11,2,0.8,2,73,2,0.74,2,98,5
75,1,1,1,1,1,1,1,1,1,1,1,1,1,1,1,2,2.3,2,0.7,2,78,2,0.82,2,95,5
84,1,2,1,1,1,1,1,1,1,1,1,1,1,1,1,2,0.2,2,0.7,2,137,2,0.84,2,164,5
37,1,2,1,1,1,1,1,1,1,1,1,1,1,1,1,2,0.21,1,2.024966,2,156,2,0.84,2,187,1
13,2,1,1,1,1,1,1,1,1,1,1,1,1,1,1,2,1.9,1,2.024966,2,113,2,0.99,2,114,1
21,1,1,1,1,1,1,1,1,1,1,1,1,1,1,1,1,4.67215,2,3.1,1,109.072401,1,0.997912,1,110.787984,1
69,1,1,1,1,1,1,1,1,1,1,1,1,1,1,1,2,1.6,2,1.9,2,90,2,0.99,2,91,1
42,1,1,1,1,1,1,1,1,1,1,1,1,1,1,1,2,0.7,2,1.5,2,90,2,1.14,2,79,1
67,1,1,1,1,1,1,1,1,1,1,1,1,1,1,1,2,0.05,2,2.4,2,96,2,0.98,2,98,1
67,1,1,1,1,1,1,1,1,1,1,1,1,1,1,1,2,0.98,2,1.8,2,94,2,0.88,2,107,3
28,2,1,1,1,1,1,1,1,1,1,1,1,1,1,1,2,0.1,2,2,2,169,1,0.997912,1,110.787984,1
58,1,1,1,1,1,1,1,1,1,1,1,1,1,1,1,2,0.8,1,2.024966,2,98,2,1.02,2,96,1
30,1,1,1,1,1,1,1,1,1,1,1,1,1,1,1,2,2.6,2,2.1,2,97,1,0.997912,1,110.787984,1
34,1,2,1,1,1,1,1,1,1,1,1,1,1,1,1,2,0.1,2,3.9,2,200,2,1.36,2,147,2
62,1,1,1,1,1,1,1,1,1,1,1,1,1,1,1,1,4.67215,1,2.024966,2,91,2,1.01,2,90,1
58,1,1,1,1,1,1,1,1,1,1,1,1,1,1,1,2,0.17,2,1.2,2,75,2,0.88,2,85,5
40,1,1,1,1,1,1,1,1,1,1,1,1,1,1,1,2,2.7,2,2,2,128,2,1.02,2,126,1
55,2,1,1,1,1,1,1,1,1,1,1,1,1,1,2,2,0.57,2,1.4,2,75,2,0.72,2,104,3
60,1,2,1,1,1,1,1,1,1,1,1,1,1,1,1,2,3.7,2,1.9,2,115,2,1.07,2,107,1
75,2,1,1,1,1,1,1,1,1,1,1,1,1,1,1,2,2.4,2,0.2,2,78,2,0.56,2,139,5
69,1,1,1,1,1,1,1,1,1,1,1,1,1,1,1,2,0.22,2,2.4,2,129,2,1.14,2,113,1
38,1,1,1,1,1,1,1,1,1,1,1,1,1,1,1,2,0.15,2,4.3,2,144,2,1.62,2,89,2
76,1,1,1,1,1,1,1,1,1,1,1,1,1,1,1,2,6.2,2,0.5,2,130,2,0.85,2,153,5
28,1,1,1,1,1,1,1,1,1,1,1,1,1,1,1,2,9,2,3.1,2,131,2,1.23,2,106,1
62,1,2,1,1,1,1,1,1,1,1,1,1,1,1,1,2,5.6,1,2.024966,2,103,2,1.12,2,93,1
70,1,1,1,1,1,1,1,1,1,1,1,1,1,1,1,2,0.69,2,1.9,2,129,2,1.02,2,126,1
47,2,1,1,1,1,1,1,1,1,1,1,1,1,1,1,2,0.9,2,2.1,2,91,2,0.98,2,92,3
23,2,1,1,1,1,1,1,1,1,1,1,1,1,1,1,2,1.3,2,1.8,2,122,2,1.1,2,111,1
84,1,1,1,1,1,1,1,1,1,1,1,1,1,1,1,2,17,1,2.024966,2,35,2,0.83,2,42,1
34,1,1,1,1,1,1,1,1,1,1,1,1,1,1,1,2,82,2,0.2,2,5.8,1,0.997912,1,110.787984,5
36,2,1,1,1,1,1,1,1,1,1,1,1,1,1,2,2,2.2,2,1.7,2,115,2,0.98,2,118,3
48,1,1,1,1,1,1,1,1,1,1,1,1,1,1,1,2,1.5,2,1.9,2,89,2,0.92,2,96,1
55,1,2,1,1,1,1,1,1,1,1,1,1,1,1,1,2,0.05,2,2,2,149,2,1.09,2,136,1
61,1,2,1,1,1,1,1,1,1,1,1,1,1,1,1,2,0.38,1,2.024966,2,121,2,0.95,2,128,1
54,1,1,1,1,1,1,1,1,1,1,1,1,1,1,1,1,4.67215,1,2.024966,1,109.072401,1,0.997912,1,110.787984,1
32,1,2,1,1,1,2,1,1,1,2,1,1,1,1,1,2,0.3,2,3,2,101,2,1.14,2,89,1
83,1,1,1,1,1,1,1,1,1,1,1,1,1,1,1,2,1.9,2,2.6,2,119,2,1.22,2,97,1
51,1,1,1,1,1,1,1,1,1,1,1,1,1,1,1,2,1.8,2,1.9,2,97,2,1,2,97,3
26,2,1,1,1,1,1,1,1,1,1,1,1,1,1,1,2,2.6,2,2,2,111,2,0.8,2,138,1
68,2,1,2,1,1,1,1,1,1,1,1,1,1,1,1,1,4.67215,2,1.1,2,128,2,0.68,2,188,1
62,2,1,1,1,1,1,1,1,1,1,1,1,1,1,2,2,11,2,1,2,101,2,0.79,2,128,5
54,2,1,1,1,1,1,1,1,1,1,1,1,1,1,1,2,1.6,2,2,2,84,1,0.997912,1,110.787984,1
38,1,1,1,1,1,1,1,1,1,1,1,1,1,1,1,2,1.5,2,2.1,2,109,2,1.02,2,107,1
56,1,1,1,1,1,1,1,1,1,1,1,1,1,1,1,1,4.67215,2,3.9,2,141,2,1.12,2,126,1
41,1,2,1,1,1,1,1,1,1,1,1,1,1,1,1,2,1.8,2,2.4,2,115,2,1.11,2,104,1
57,1,2,1,1,1,1,1,1,2,1,1,1,1,1,1,1,4.67215,1,2.024966,1,109.072401,1,0.997912,1,110.787984,1
25,2,1,1,1,1,1,1,1,1,1,1,1,1,1,1,2,2,2,2.3,2,92,2,0.8,2,114,1
86,2,1,1,1,1,1,1,1,1,1,1,1,1,1,1,2,5.5,2,0.2,2,38,2,0.76,2,50,5
74,2,1,1,1,1,1,1,1,2,1,1,1,1,1,1,2,1.5,2,2.1,2,70,2,0.74,2,94,5
74,1,1,1,1,1,1,1,1,1,1,1,1,1,1,1,2,5.5,2,1.4,2,89,2,0.99,2,89,1
61,1,1,1,1,2,1,1,1,1,1,1,1,1,1,1,2,11,2,1.2,2,83,2,1.01,2,82,1
77,2,1,1,1,1,1,1,1,1,1,1,1,1,1,1,2,0.015,2,10.6,2,226,2,0.65,2,349,1
54,1,1,1,1,1,1,1,1,1,1,1,2,1,1,1,2,2.3,2,2,2,78,2,1.04,2,75,1
37,1,1,1,1,1,1,1,1,1,1,2,1,1,1,2,2,4.4,2,2.6,2,108,2,1.12,2,96,1
27,1,1,1,1,1,1,1,1,1,1,1,1,1,1,1,2,0.02,2,2.9,2,118,2,1.52,2,78,1
29,1,1,1,1,1,1,1,1,1,1,1,1,1,1,1,2,0.84,2,1.5,2,100,2,0.74,2,135,1
60,2,1,1,1,1,1,1,1,1,1,1,1,1,1,1,2,26,2,2,2,69,2,0.97,2,71,1
45,1,1,1,1,1,1,1,1,1,1,1,1,1,1,1,2,3.2,2,2,2,73,2,0.74,2,99,1
53,2,1,1,1,1,1,1,1,2,1,1,1,1,1,1,2,0.7,1,2.024966,2,46,2,0.87,2,52,1
26,1,1,1,1,1,1,1,1,1,1,1,1,1,1,1,1,4.67215,1,2.024966,1,109.072401,1,0.997912,1,110.787984,1
68,2,1,1,1,1,1,1,1,1,1,1,1,1,1,1,2,1.2,2,2.1,2,85,1,0.997912,1,110.787984,1
68,2,1,1,1,1,1,1,1,1,2,1,1,1,1,1,2,3.7,2,0.6,2,65,2,0.88,2,74,1
70,2,1,1,1,1,1,1,1,1,1,1,1,1,1,1,2,0.7,2,0.9,2,73,1,0.997912,1,110.787984,1
63,1,1,1,1,1,1,1,1,1,1,1,1,1,1,1,2,1.5,2,1.9,2,97,2,1.03,2,94,1
47,1,1,1,1,1,1,1,1,1,1,1,1,1,1,1,2,4.4,2,1.6,2,100,2,1.01,2,99,2
68,1,1,1,1,1,1,1,1,2,1,1,1,1,1,1,2,0.58,1,2.024966,2,150,2,1.03,2,146,1
72,1,1,1,1,1,1,1,1,2,1,1,1,1,1,1,2,3,2,2.3,2,121,2,1.01,2,120,5
2,1,1,1,1,1,1,1,1,1,1,1,1,1,1,1,2,6.7,1,2.024966,1,109.072401,1,0.997912,1,110.787984,2
34,1,1,1,1,1,1,1,1,1,1,1,1,1,1,1,2,6.8,2,2.4,2,96,2,1.06,2,90,1
49,1,1,1,1,1,1,1,1,1,1,1,1,1,1,1,2,2.4,2,2.5,2,94,2,1.15,2,82,5
55,1,1,1,1,1,1,1,1,1,1,1,1,1,1,1,2,0.9,2,1.6,2,126,2,0.93,2,135,1
54,1,1,1,1,1,1,1,1,1,1,1,1,2,1,1,1,4.67215,1,2.024966,2,96,2,1.28,2,75,1
15,2,1,1,1,1,1,1,1,1,2,1,1,1,1,1,1,4.67215,1,2.024966,1,109.072401,1,0.997912,1,110.787984,1
75,2,1,1,1,1,1,1,1,2,1,1,1,1,1,1,2,1.8,2,2,2,102,2,0.83,2,124,1
51,1,1,1,1,1,1,1,1,1,1,1,1,1,1,1,2,3.3,2,1.9,2,92,2,0.93,2,98,1
57,1,1,1,1,1,1,1,1,1,1,1,1,1,1,1,2,0.055,2,1.7,2,75,2,0.81,2,93,1
56,2,1,1,1,1,1,1,1,1,1,1,1,1,1,1,2,1,2,2.3,2,103,2,1.08,2,95,5
62,2,2,1,1,1,1,1,1,1,1,1,1,1,1,1,1,4.67215,2,2.6,2,142,1,0.997912,1,110.787984,1
27,1,1,1,1,1,1,1,1,1,1,1,1,1,1,1,1,4.67215,1,2.024966,2,103,2,1.14,2,91,1
29,1,1,1,1,1,1,1,1,1,1,1,1,1,1,1,1,4.67215,1,2.024966,1,109.072401,1,0.997912,1,110.787984,1
50,2,1,1,1,1,1,1,1,1,1,1,1,1,1,1,2,1,2,2,2,101,2,0.94,2,108,5
19,2,1,1,1,1,1,1,1,1,1,1,1,1,1,2,2,2.7,2,2.7,2,121,2,1.17,2,104,3
26,1,1,1,1,1,1,1,1,1,1,1,1,1,1,1,2,1.6,2,2.1,2,140,2,1.05,2,132,5
56,2,1,1,1,1,1,1,1,1,1,1,1,1,1,1,1,4.67215,2,2.3,2,98,2,1.07,2,92,1
51,1,1,1,1,1,1,1,1,1,2,1,1,1,1,1,1,4.67215,2,2.6,1,109.072401,1,0.997912,1,110.787984,1
52,1,1,1,1,1,1,1,1,2,1,1,1,1,1,1,2,35,2,2.1,2,77,2,1.1,2,70,1
64,1,1,1,1,1,1,1,1,1,1,1,1,1,1,1,2,4.3,1,2.024966,2,114,2,1.06,2,108,1
46,2,1,1,1,1,1,1,1,1,1,1,1,1,1,1,2,1.1,1,2.024966,2,70,2,0.58,2,122,1
84,1,1,1,1,1,1,1,1,1,1,1,1,2,1,1,2,0.5,2,2.1,2,138,2,0.92,2,150,5
25,1,1,1,1,1,1,1,1,1,1,1,1,1,1,1,2,0.02,2,2.3,2,85,2,0.79,2,107,1
67,2,1,1,1,1,1,1,1,1,1,1,1,1,1,1,2,0.25,2,2,2,101,2,0.81,2,124,5
67,1,1,1,1,1,1,1,1,1,1,1,1,1,1,1,1,4.67215,1,2.024966,1,109.072401,1,0.997912,1,110.787984,1
20,1,1,1,2,1,1,1,1,1,2,1,1,1,1,1,2,0.03,2,2.7,2,107,2,1.07,2,100,1
64,2,1,1,1,1,1,1,1,1,1,1,1,1,1,1,2,3.5,2,1.8,2,72,2,0.86,2,84,5
30,1,1,2,1,1,1,1,1,1,1,1,1,1,1,1,2,1.3,2,2,2,80,2,0.72,2,110,5
15,1,1,1,1,1,1,1,1,1,1,1,1,1,1,1,2,2.6,2,2.4,2,100,1,0.997912,1,110.787984,1
63,1,1,1,1,1,1,2,1,1,1,1,1,1,1,1,2,1.8,2,2,2,152,2,1.18,2,129,1
34,1,1,1,1,1,1,1,1,1,1,1,1,1,1,1,2,3.1,2,1.8,2,94,1,0.997912,1,110.787984,1
68,2,1,1,1,1,1,1,1,1,1,1,1,1,1,1,1,4.67215,1,2.024966,1,109.072401,1,0.997912,1,110.787984,1
62,2,1,1,1,1,1,1,1,1,1,1,1,1,1,1,2,0.72,2,0.5,2,78,2,0.95,2,82,5
37,1,2,1,1,1,1,1,1,1,1,1,1,1,1,1,1,4.67215,1,2.024966,1,109.072401,1,0.997912,1,110.787984,1
29,1,1,1,1,1,2,1,1,1,1,1,1,1,1,1,2,0.15,2,3.6,2,144,2,1.76,2,82,2
55,1,1,1,1,1,1,1,1,1,2,1,1,1,1,1,2,1.9,2,1.8,2,97,2,0.91,2,106,1
34,1,1,1,1,1,1,1,1,1,1,1,1,1,1,2,2,4.4,2,2.7,2,131,2,1.73,2,76,3
84,2,1,1,1,1,1,1,1,1,1,1,1,1,1,1,2,1.6,2,1.5,2,96,2,0.82,2,117,5
42,2,1,1,1,1,1,1,1,1,2,1,1,1,1,1,2,0.06,2,2,2,79,2,0.81,2,98,1
58,2,1,1,1,1,1,1,1,1,1,1,1,1,1,1,2,1.8,2,1.6,2,102,2,1.07,2,96,5
91,1,1,1,1,1,1,1,1,1,1,1,1,1,1,1,2,0.15,2,1.3,2,126,2,0.96,2,132,5
42,1,2,1,1,1,1,1,1,1,1,1,1,1,1,1,2,0.9,1,2.024966,2,135,2,0.66,2,206,1
49,1,1,1,1,1,1,1,1,1,1,1,1,1,1,1,2,0.045,1,2.024966,2,138,2,0.83,2,166,1
29,1,1,1,1,1,1,1,1,1,1,1,1,1,1,1,1,4.67215,1,2.024966,1,109.072401,1,0.997912,1,110.787984,1
41,1,2,1,1,1,1,1,1,1,1,1,1,1,1,1,2,1.1,1,2.024966,2,97,2,0.88,2,110,1
37,1,2,1,1,1,1,1,1,1,1,1,1,1,1,1,2,0.54,2,2.5,2,170,2,1.4,2,121,1
59,2,2,1,1,1,1,1,1,1,1,1,1,1,1,1,2,5.2,1,2.024966,2,119,2,0.93,2,127,1
73,1,1,1,1,1,1,1,1,1,1,1,1,1,1,1,2,4.1,2,1,2,89,2,0.91,2,98,5
64,1,1,1,1,1,1,1,1,2,1,1,1,1,1,1,2,0.82,1,2.024966,2,125,2,1.01,2,124,1
37,2,1,1,1,1,1,1,1,1,1,1,1,1,1,1,2,0.7,2,2.1,2,98,2,0.99,2,100,5
49,1,1,1,1,1,1,1,1,1,1,1,1,1,1,1,2,1.2,2,1.8,2,109,2,1.04,2,104,5
37,1,1,1,1,1,1,2,1,1,2,1,1,2,1,1,2,0.57,2,2.6,2,159,2,1.39,2,114,5
79,1,1,1,1,1,1,1,1,1,1,1,1,1,1,1,2,0.84,2,0.8,2,94,2,0.86,2,109,1
63,1,1,1,1,1,1,1,1,1,1,1,1,1,1,1,2,4.4,2,2.3,2,118,2,1.17,2,101,1
43,1,1,1,1,1,1,1,2,1,2,1,1,1,1,1,2,3.5,2,1.7,2,99,2,1.14,2,87,1
35,1,1,1,1,1,1,1,1,1,1,1,1,1,1,1,2,0.15,2,5.1,2,167,2,1,2,168,1
59,1,2,1,1,1,1,1,1,1,1,1,1,1,1,1,2,1.1,1,2.024966,2,141,2,1.17,2,120,1
51,1,2,1,1,1,1,1,1,1,1,1,1,1,1,1,2,1.4,1,2.024966,2,151,2,1.06,2,142,1
46,1,1,1,1,1,1,1,1,1,1,1,1,1,1,1,2,4,2,1.9,2,69,1,0.997912,1,110.787984,1
29,1,2,1,1,1,1,1,1,1,1,1,1,1,1,1,2,1.7,1,2.024966,2,141,2,1.25,2,113,1
57,1,1,1,1,2,1,1,1,1,1,1,1,1,1,1,2,1.2,2,1.4,2,118,2,1.02,2,116,5
68,2,1,1,1,1,1,1,1,2,1,1,1,1,1,1,2,0.96,1,2.024966,2,104,2,1,2,104,1
60,1,1,1,1,1,1,1,1,1,1,1,1,1,1,1,2,8.1,2,1.8,2,59,2,0.96,2,61,1
65,2,1,1,1,1,1,1,1,1,1,1,1,1,1,1,2,0.2,2,1.9,2,134,2,0.98,2,137,5
42,1,1,1,1,1,2,1,1,1,2,1,1,1,1,1,2,0.02,2,4,2,200,2,1.56,2,128,2
53,1,2,1,1,1,1,1,1,1,1,1,1,1,1,1,2,0.005,2,3.4,2,201,2,1.08,2,186,1
23,2,1,1,1,1,1,1,1,1,1,1,1,1,1,1,2,1.8,2,1.9,2,77,2,0.79,2,97,3
73,1,1,1,1,1,1,1,1,1,1,1,1,1,1,1,2,1.9,2,2.2,2,134,2,1.18,2,114,1
16,1,1,1,1,1,1,1,1,2,1,1,1,1,1,1,2,6.2,1,2.024966,2,108,2,1.14,2,94,1
21,1,1,1,2,1,1,1,1,1,1,1,1,1,1,1,2,1.3,2,1.8,2,95,2,0.96,2,99,1
23,1,1,1,1,1,1,1,1,1,1,1,1,1,1,1,2,3.6,2,7,2,141,2,1.77,2,80,3
59,2,1,1,1,1,1,1,1,2,1,1,1,1,1,1,2,5.5,2,0.7,2,77,2,0.74,2,104,5
72,2,1,1,1,1,1,1,1,1,1,1,1,1,1,1,2,0.8,2,1.8,2,93,2,0.79,2,117,3
26,1,1,1,1,1,1,1,1,1,2,1,1,1,1,1,2,1.2,2,2.5,2,114,2,1.09,2,104,2
72,1,1,1,1,1,1,1,1,1,1,1,1,1,1,1,2,0.34,2,1.4,2,100,2,0.8,2,124,3
63,2,2,1,1,1,1,1,1,2,1,1,1,1,1,1,2,8.1,1,2.024966,2,82,2,0.69,2,119,1
32,2,1,1,1,1,1,1,1,1,1,1,1,1,1,1,1,4.67215,1,2.024966,2,134,2,1.29,2,104,1
30,1,1,1,1,1,2,1,1,1,1,1,1,1,1,1,2,0.71,2,3.1,2,125,2,1.39,2,90,2
28,1,1,1,2,1,1,1,1,1,1,1,1,1,1,1,1,4.67215,1,2.024966,1,109.072401,1,0.997912,1,110.787984,1
6,1,1,1,1,1,1,1,1,1,1,1,1,1,1,1,2,1.4,2,2,2,134,2,0.96,2,140,5
75,1,1,1,1,1,1,1,1,1,1,1,1,1,1,1,2,0.16,1,2.024966,1,109.072401,1,0.997912,1,110.787984,4
48,1,1,1,1,1,1,1,1,1,1,1,1,1,1,1,2,3.1,2,2.5,2,90,2,1.03,2,88,2
46,1,1,1,1,1,1,1,1,1,2,1,1,1,1,1,2,0.15,2,5.3,2,233,2,0.92,2,253,1
26,1,1,1,1,1,1,1,1,1,1,1,1,2,1,1,2,0.43,2,4.1,2,123,2,1.48,2,83,2
47,2,1,1,1,1,1,1,1,1,1,1,1,1,1,1,2,0.3,2,2.1,2,99,2,0.85,2,117,5
59,2,1,1,1,1,1,1,1,1,1,1,1,1,1,1,2,0.15,2,2.8,2,84,2,0.99,2,86,1
71,2,1,1,1,1,1,1,1,2,1,1,1,1,1,1,2,38,2,0.4,2,37,2,0.74,2,50,5
72,1,1,1,1,1,1,1,1,1,1,1,1,1,1,1,2,2.3,2,2.6,2,111,2,1.06,2,105,1
52,1,2,1,1,1,1,1,1,1,1,1,1,1,1,1,2,44,2,2.5,2,66,2,1.22,2,54,1
23,1,1,1,1,1,1,1,1,1,2,1,1,1,1,1,2,0.015,2,4,2,204,2,0.84,2,242,1
73,1,2,1,1,1,1,1,1,1,1,1,1,1,1,1,2,3.5,2,1.6,2,143,2,1.06,2,134,1
62,1,1,1,1,1,1,1,1,1,1,1,1,1,1,1,2,1.3,2,1.5,2,96,2,0.88,2,109,3
51,1,1,1,1,1,1,1,1,1,1,1,1,1,1,1,2,2,2,1.8,2,68,2,0.79,2,86,5
57,1,1,1,1,1,1,1,1,1,1,1,1,1,1,1,1,4.67215,1,2.024966,1,109.072401,1,0.997912,1,110.787984,1
31,1,1,1,1,1,1,1,1,1,1,1,1,1,1,1,2,1,2,2.2,2,124,1,0.997912,1,110.787984,1
62,1,1,1,1,1,1,1,1,1,1,1,1,1,1,1,2,0.8,2,1.3,2,110,2,1.12,2,98,1
30,1,1,1,1,1,1,1,1,1,1,1,1,2,1,1,2,0.3,2,1.8,2,117,2,0.97,2,121,5
25,2,1,2,1,1,1,1,1,1,2,1,1,1,1,1,2,0.25,2,3.4,2,101,1,0.997912,1,110.787984,1
43,1,2,1,1,1,1,1,1,1,1,1,1,1,1,1,2,0.2,1,2.024966,2,134,2,1.03,2,131,1
60,2,2,1,1,1,1,1,1,1,1,1,1,1,1,1,2,0.35,2,1.6,2,98,2,0.75,2,131,1
72,1,1,1,1,1,1,1,1,1,1,1,1,1,1,1,2,0.54,2,1.7,2,90,2,0.83,2,109,5
73,1,1,1,1,1,1,1,1,1,1,1,1,1,1,1,2,0.1,2,2,2,192,2,1.02,2,188,5
74,2,1,1,1,1,1,1,1,2,1,1,1,1,1,1,2,1.4,1,2.024966,2,123,2,1.57,2,79,1
47,2,1,1,1,1,1,1,1,1,1,1,1,1,1,1,2,1.5,2,1.4,2,90,2,0.97,2,92,5
24,1,2,1,1,1,1,1,1,1,1,1,1,1,1,1,2,4.5,1,2.024966,2,166,2,1.59,2,104,1
48,2,1,1,1,1,1,1,1,1,1,1,1,1,1,1,2,1.8,2,2.3,2,89,2,0.83,2,107,1
55,1,1,1,1,1,1,1,1,1,1,1,1,1,1,1,2,0.13,2,1,2,102,2,0.82,2,124,5
48,1,1,1,1,1,1,1,1,1,1,1,1,1,1,1,1,4.67215,1,2.024966,2,91,2,0.91,2,100,1
35,1,2,1,1,1,1,1,1,1,1,1,1,1,1,1,2,0.05,1,2.024966,2,129,2,1.01,2,128,1
18,1,1,1,1,1,1,1,1,1,1,1,1,1,1,1,1,4.67215,1,2.024966,1,109.072401,1,0.997912,1,110.787984,1
66,2,1,1,1,1,1,1,1,1,1,1,1,1,1,1,2,1.3,2,0.3,2,64,2,0.66,2,96,5
41,2,1,1,1,1,1,1,1,1,1,1,1,1,1,1,2,0.05,2,3,2,90,2,0.96,2,94,3
32,1,1,1,1,1,1,1,1,1,1,1,1,1,1,1,2,0.05,2,3.1,2,206,2,1.59,2,129,1
27,2,1,1,1,1,1,1,1,1,1,1,1,1,1,2,2,0.85,2,2.3,2,141,2,1.14,2,125,3
54,1,1,1,1,1,1,1,1,1,1,1,1,1,1,1,2,1.9,2,2,2,88,2,0.95,2,92,1
63,1,1,1,1,1,1,1,1,1,1,1,1,1,1,1,2,5.6,2,2.2,2,99,2,1.02,2,97,5
38,1,1,1,1,1,1,1,1,1,1,1,1,1,1,1,2,0.75,2,1.8,2,114,2,1.01,2,113,1
72,2,1,1,1,1,1,1,1,1,1,1,1,1,1,1,2,0.67,2,1.8,2,99,2,0.98,2,101,5
69,2,1,1,1,1,1,1,1,1,1,1,1,1,1,1,2,0.25,2,1.6,2,86,2,0.7,2,123,5
57,2,1,1,1,1,1,1,1,1,1,1,1,1,1,1,1,4.67215,1,2.024966,1,109.072401,1,0.997912,1,110.787984,1
60,1,1,1,1,1,1,1,1,1,1,1,1,1,1,1,2,1.5,2,1.9,2,72,2,1.06,2,68,3
48,2,1,1,1,1,1,1,1,1,1,1,1,1,1,1,2,0.05,2,0.4,2,98,2,0.73,2,133,5
22,2,1,1,1,1,1,1,1,1,1,1,1,1,1,1,2,3.7,2,2.1,2,83,2,0.82,2,101,1
19,1,1,1,1,1,1,1,1,1,1,1,1,1,1,1,2,5,2,2.2,2,115,2,1.02,2,114,1
28,1,1,1,1,1,1,1,1,2,1,1,1,1,1,1,2,3.2,2,1.3,2,96,2,0.9,2,107,1
44,2,1,1,1,1,1,1,1,1,1,1,1,2,1,1,2,0.015,1,2.024966,2,135,2,0.82,2,166,1
73,1,1,1,1,1,1,1,1,1,1,1,1,1,1,1,2,9.9,2,0.7,2,111,2,0.92,2,120,5
62,1,1,1,1,1,1,1,1,1,1,1,1,1,1,1,2,1.2,2,2.1,2,134,2,1.06,2,127,5
59,1,2,1,1,1,1,1,1,1,1,1,1,1,1,1,2,0.2,2,2.8,2,142,2,0.99,2,143,1
50,2,1,1,1,1,1,1,1,1,1,1,1,1,1,1,2,0.4,2,2.8,2,94,2,0.88,2,106,3
59,2,1,1,1,1,1,1,1,1,1,1,1,1,1,1,2,0.78,2,2,2,70,2,0.76,2,92,1
50,2,1,1,1,1,1,1,1,1,1,1,1,1,1,1,2,0.67,2,2.6,2,85,2,0.89,2,96,3
65,1,1,1,1,1,1,1,1,2,1,1,1,1,1,1,2,0.36,2,2.4,2,128,2,1.01,2,127,5
52,2,1,1,1,1,1,1,1,1,1,1,1,1,1,1,2,3.3,2,1.5,2,111,2,0.98,2,114,5
74,1,2,1,1,1,1,1,1,1,1,1,1,1,1,1,2,3.7,2,2.2,2,99,2,1.04,2,96,1
26,1,1,1,1,1,1,1,1,1,1,1,1,1,1,1,1,4.67215,2,1.9,2,92,2,1,2,92,1
57,2,1,1,1,1,1,1,1,1,1,1,1,1,1,1,2,1,2,2.2,2,79,2,0.7,2,114,5
39,2,1,1,1,1,1,1,1,1,1,1,1,1,1,2,2,0.05,2,2.3,2,95,2,0.89,2,106,3
45,1,1,1,1,1,1,1,1,1,2,1,1,1,1,1,1,4.67215,2,1.3,1,109.072401,1,0.997912,1,110.787984,1
65,2,1,1,1,1,1,1,1,1,1,1,1,1,1,1,2,103,2,1.3,2,31,1,0.997912,1,110.787984,5
71,2,1,1,1,1,1,1,1,1,1,1,1,1,1,1,2,1.8,2,1.5,2,139,2,1.03,2,135,1
62,2,1,1,1,1,1,1,1,1,1,1,1,1,1,1,2,2.1,2,1.7,2,96,1,0.997912,1,110.787984,1
42,2,1,1,1,1,1,1,1,1,1,1,1,1,1,1,2,6.8,2,1.2,2,44,2,0.87,2,51,1
18,1,1,1,1,1,1,1,1,1,1,1,1,1,1,1,2,0.9,2,3,2,143,2,1.32,2,108,1
32,1,1,1,1,1,1,1,1,1,1,1,1,1,1,1,2,0.05,2,1.4,2,139,2,0.88,2,157,5
61,1,1,1,1,2,1,1,1,1,1,1,1,1,1,1,2,9.8,2,0.4,2,81,2,0.64,2,126,5
63,1,1,1,1,1,1,1,1,2,1,1,1,1,1,1,2,2.6,2,1.3,2,128,2,1.07,2,120,5
72,2,1,1,1,1,1,1,1,1,1,1,1,1,1,1,1,4.67215,1,2.024966,2,108,2,1.02,2,106,5
50,1,1,1,1,1,1,1,1,1,1,1,1,1,1,1,2,2,2,2.5,2,133,2,1.08,2,123,3
57,1,1,1,1,1,1,1,1,1,1,1,1,1,1,1,2,2.2,1,2.024966,2,100,2,1,2,100,1
61,2,1,1,1,2,1,1,1,1,1,1,1,1,1,1,2,1.8,2,2.3,2,89,2,0.85,2,105,1
63,1,2,1,1,1,1,1,2,1,1,1,1,1,1,1,2,2.9,2,1.6,2,101,1,0.997912,1,110.787984,1
64,1,1,1,1,1,1,1,1,1,1,1,1,1,1,1,2,0.09,2,1,2,101,2,0.82,2,123,5
16,1,1,1,1,1,1,1,1,1,1,1,1,1,1,1,2,1.1,2,2.2,2,90,2,0.98,2,92,1
65,1,1,1,1,1,1,1,1,1,1,1,1,1,1,1,2,0.035,1,2.024966,2,113,2,0.85,2,133,1
56,1,1,1,1,1,1,1,1,2,1,1,1,1,1,1,2,1.5,1,2.024966,2,103,2,1.07,2,97,5
16,1,1,1,1,1,1,1,1,1,1,1,1,1,1,1,1,4.67215,2,5,2,164,2,1.26,2,130,1
40,1,1,1,1,1,1,1,1,1,1,1,1,1,1,1,2,0.7,2,1.8,2,96,2,0.94,2,101,1
66,1,2,1,1,1,1,1,1,1,1,1,1,1,1,1,2,0.2,2,2.5,2,142,2,1.25,2,113,1
33,2,1,1,1,1,1,1,1,1,1,1,1,1,1,2,2,1,2,2.2,2,84,2,0.84,2,100,3
29,1,1,1,1,1,1,1,1,1,1,1,1,1,1,1,2,7,1,2.024966,2,112,2,1.08,2,103,1
60,2,1,1,1,1,1,1,1,1,1,1,1,1,1,1,2,0.3,2,1.8,2,114,2,1,2,114,5
63,2,1,1,1,1,1,1,1,1,1,1,2,1,1,1,2,0.78,2,1.9,2,85,2,1.1,2,77,5
70,1,1,1,1,1,1,1,1,1,1,1,1,1,1,1,2,0.8,2,1.8,2,82,2,0.77,2,107,1
26,2,1,1,1,1,1,1,1,1,1,1,1,1,1,1,2,0.17,2,0.9,2,122,1,0.997912,1,110.787984,5
62,1,1,1,1,1,1,1,1,1,1,1,1,1,1,1,2,0.81,2,2.3,2,109,2,1.18,2,93,5
16,1,1,1,1,1,1,1,1,1,2,1,1,1,1,1,2,0.05,2,6.2,2,255,2,1.04,2,244,1
23,1,1,1,1,1,1,1,1,1,1,1,1,1,1,1,2,2.4,2,1.3,2,72,2,0.9,2,80,1
75,2,1,1,1,1,1,1,1,1,1,1,1,1,1,1,2,2.3,2,2.6,2,90,2,0.99,2,91,1
29,1,1,1,1,1,1,1,1,1,1,1,1,1,1,1,1,4.67215,1,2.024966,1,109.072401,1,0.997912,1,110.787984,1
36,1,1,1,1,1,1,1,1,2,1,1,1,1,1,1,2,2.3,1,2.024966,2,125,2,0.93,2,135,1
83,1,1,1,1,1,1,1,1,1,1,1,1,1,1,1,2,1.4,1,2.024966,2,95,2,0.86,2,111,1
52,1,1,1,1,1,1,1,1,1,1,1,1,1,1,1,2,5.1,2,1.4,2,117,2,1.02,2,114,1
66,1,1,1,1,1,1,1,1,1,1,1,1,1,1,1,2,0.71,2,1.7,2,102,2,1.12,2,92,5
59,1,1,1,1,1,1,1,1,1,2,1,1,1,1,1,1,4.67215,2,2.3,2,98,2,1.08,2,91,1
56,1,2,1,1,1,1,2,1,1,1,1,1,1,1,1,2,1.1,2,2.2,2,103,2,0.9,2,114,1
63,2,2,1,1,1,1,1,1,1,1,1,1,1,1,1,2,0.15,1,2.024966,2,79,2,0.81,2,97,1
74,1,1,1,1,1,1,1,1,1,1,1,1,1,1,1,2,2.2,2,2.6,2,84,2,0.98,2,86,1
79,2,1,1,2,1,1,1,1,1,1,1,1,1,1,1,2,0.02,2,2.4,2,99,2,0.73,2,135,1
44,2,1,1,1,1,1,1,1,1,1,1,1,1,1,1,2,16,1,2.024966,2,87,2,0.91,2,95,1
24,1,1,1,1,1,1,1,1,1,1,1,1,1,1,1,2,3.2,2,2.8,2,91,1,0.997912,1,110.787984,1
71,1,1,1,1,1,1,1,1,1,1,1,1,1,1,1,2,0.02,2,1,2,120,2,0.56,2,213,5
66,1,1,1,1,1,1,1,2,1,2,1,1,1,1,1,2,0.2,2,1.8,2,91,2,1.12,2,81,1
72,1,1,1,1,2,1,1,1,1,1,1,1,1,1,1,2,0.7,2,1.4,2,110,2,0.88,2,124,5
80,1,1,1,1,1,1,1,1,1,1,1,1,2,1,1,2,0.005,2,2.7,2,101,2,0.84,2,121,1
68,2,1,1,1,1,1,1,1,1,1,1,1,1,1,1,2,0.6,1,2.024966,1,109.072401,1,0.997912,1,110.787984,1
40,1,1,1,1,1,1,1,1,1,1,1,1,1,1,1,2,0.73,2,2,2,121,2,1.02,2,118,1
68,2,1,1,1,1,1,1,1,1,1,1,1,1,1,1,2,2,2,2.5,2,79,2,0.86,2,92,1
64,1,2,1,1,1,1,1,1,1,1,1,1,1,1,1,2,0.92,1,2.024966,2,162,2,1.07,2,152,1
64,1,2,1,1,2,1,1,1,1,1,1,1,1,1,1,2,0.24,2,1.4,2,65,2,0.85,2,77,5
60,1,1,1,1,1,1,1,1,1,1,1,1,1,1,1,2,1.4,1,2.024966,2,119,2,1.12,2,106,1
36,2,1,1,1,1,1,1,1,1,1,1,1,1,1,1,1,4.67215,1,2.024966,2,95,2,0.76,2,125,1
64,1,1,1,1,1,1,1,1,1,1,1,1,1,1,1,2,3.2,2,1.5,2,106,2,0.91,2,117,5
73,1,1,1,1,1,1,1,1,1,1,1,1,1,1,1,2,1,2,1.6,2,76,2,0.81,2,94,5
35,1,1,1,1,1,1,1,1,1,1,1,1,1,1,1,2,2.1,2,2.2,2,106,2,0.91,2,117,5
44,1,1,1,1,1,1,1,1,1,1,1,1,1,1,1,2,2.3,1,2.024966,2,88,2,1.05,2,83,1
60,2,1,1,1,1,1,1,1,1,1,1,1,1,1,1,2,11,2,2.6,2,109,2,1.06,2,103,4
66,1,1,1,1,1,1,1,1,1,2,1,1,1,1,1,2,0.065,2,2,2,153,2,0.99,2,154,1
34,1,1,1,1,1,1,1,1,1,1,1,1,1,1,1,1,4.67215,1,2.024966,2,178,2,1,2,178,1
77,1,2,1,1,1,1,1,1,1,1,1,1,1,1,1,2,0.25,2,1.7,2,113,2,0.94,2,120,1
43,2,1,1,1,1,1,1,1,1,1,1,1,1,1,2,2,3.9,2,1.5,2,58,2,0.59,2,99,3
77,1,1,1,1,1,1,1,1,1,1,1,1,1,1,1,2,6.2,2,1.2,2,89,2,0.74,2,121,5
71,1,1,1,1,1,1,1,1,1,2,1,1,1,1,1,2,0.02,2,1.8,2,143,2,0.87,2,164,3
31,1,1,1,1,1,1,1,1,1,1,1,1,1,1,1,1,4.67215,1,2.024966,1,109.072401,1,0.997912,1,110.787984,1
34,2,1,1,1,1,1,1,1,1,2,1,1,1,1,1,2,0.08,2,2.1,2,99,2,0.87,2,113,1
40,2,1,1,1,1,1,1,1,2,1,1,1,1,1,1,2,0.47,1,2.024966,2,89,2,0.89,2,100,1
71,2,1,1,1,1,1,1,1,1,1,1,1,1,1,1,2,0.46,2,1.4,2,85,2,1.12,2,77,5
25,1,1,1,1,2,1,1,1,1,1,1,1,1,1,1,2,1.4,2,1.6,2,78,2,0.88,2,89,4
59,1,1,1,1,2,1,1,1,1,1,1,1,1,1,1,2,4.3,2,1.1,2,70,2,1,2,70,5
26,1,1,1,1,1,1,2,1,1,2,1,1,1,1,1,2,11,1,2.024966,2,89,2,1.04,2,86,1
13,2,1,1,1,1,1,1,1,1,1,1,1,1,1,1,2,0.2,1,2.024966,2,67,2,0.93,2,72,1
82,1,1,1,1,1,1,1,1,1,1,1,1,1,1,1,2,0.2,2,0.1,2,50,2,0.31,2,161,5
61,2,1,1,1,2,1,1,1,1,1,1,1,1,1,1,2,2,2,1.7,2,107,2,0.99,2,107,5
41,2,1,1,2,1,1,1,1,1,2,1,1,1,1,1,2,0.005,2,2.2,2,64,2,0.94,2,69,1
63,1,1,1,1,1,1,1,1,1,1,2,1,1,1,1,2,2.8,2,2,2,93,2,1.04,2,89,3
79,1,1,1,1,1,1,1,1,1,1,1,1,1,1,1,2,5.6,2,1.5,2,94,2,1.02,2,92,5
72,1,1,1,1,1,1,1,1,1,1,1,1,1,1,1,2,5,1,2.024966,2,101,2,0.88,2,115,1
23,2,1,1,1,1,1,1,1,1,1,1,1,1,1,1,1,4.67215,1,2.024966,1,109.072401,1,0.997912,1,110.787984,1
43,2,1,1,1,1,1,1,1,1,1,1,1,1,1,1,2,3.3,2,2.5,2,70,2,0.93,2,75,5
60,1,1,1,1,1,1,1,1,1,1,1,1,1,1,1,2,2.8,2,2.4,2,112,1,0.997912,1,110.787984,1
74,1,1,1,1,1,1,1,1,1,1,1,1,1,1,1,2,1.7,2,1.4,2,75,2,0.74,2,101,5
24,2,1,1,1,1,1,1,1,1,1,1,1,1,1,2,2,0.77,2,2.8,2,110,2,0.91,2,121,3
58,1,2,1,1,1,1,1,1,1,1,1,1,1,1,1,2,5.6,2,2.1,2,94,2,1.01,2,93,1
39,1,1,1,1,1,1,1,1,2,1,1,1,1,1,1,2,2.2,2,1.9,2,98,2,0.88,2,110,1
29,1,2,1,1,1,1,1,1,1,1,1,1,1,1,1,2,7,1,2.024966,2,98,2,0.85,2,114,1
34,1,1,1,2,1,1,1,1,1,1,1,1,1,1,1,2,0.2,2,2.8,2,160,2,1.51,2,106,2
75,1,2,1,1,1,1,1,1,1,1,1,1,1,1,1,2,0.005,2,3.6,2,184,2,1.14,2,162,1
76,1,1,1,1,1,1,1,1,2,1,1,1,1,1,1,2,0.42,2,1,2,115,2,1.11,2,104,5
30,1,1,1,1,1,1,1,1,1,1,1,1,1,1,1,2,5,2,2.4,2,99,2,1.07,2,93,1
57,2,1,1,1,1,1,1,1,1,1,1,1,1,1,1,2,1.9,2,1.7,2,76,2,0.81,2,93,5
64,2,1,1,1,2,1,1,1,1,1,1,1,1,1,1,2,2.4,2,2,2,101,2,0.94,2,107,4
67,2,1,1,1,1,1,1,1,1,1,1,1,1,1,1,2,0.97,2,1.8,2,102,2,0.92,2,111,5
72,1,1,1,1,1,1,1,1,1,1,1,1,1,1,1,1,4.67215,1,2.024966,1,109.072401,1,0.997912,1,110.787984,1
65,2,1,1,1,1,1,1,1,1,1,1,1,1,1,1,2,1.3,2,1.5,2,110,2,0.8,2,137,5
48,2,1,1,1,1,1,1,1,1,1,1,1,1,1,1,2,2.1,2,1.6,2,96,2,0.79,2,122,5
19,2,1,1,1,1,1,1,1,1,1,1,1,1,1,1,2,0.2,2,2.3,2,91,2,0.93,2,98,3
33,1,2,1,1,1,1,1,1,1,1,1,1,1,1,1,2,0.01,1,2.024966,2,132,2,0.87,2,152,1
73,1,1,1,1,1,1,1,1,1,1,1,1,1,1,1,2,2.2,2,1.6,2,129,2,1.22,2,106,5
40,1,1,1,1,1,1,1,1,1,1,1,1,2,1,1,2,12,2,2.1,2,81,2,1.09,2,74,1
34,1,1,1,1,1,2,1,1,1,1,1,1,1,1,1,2,0.05,2,4.2,2,213,2,1.94,2,110,2
70,1,1,1,1,1,1,1,1,1,1,1,1,1,1,1,2,2.2,2,1.8,2,87,2,1.16,2,75,1
78,1,1,1,1,1,1,1,1,1,1,1,1,1,1,1,2,0.58,2,2.2,2,92,2,0.96,2,96,5
18,1,1,1,1,1,1,1,1,1,1,1,1,2,1,1,1,4.67215,1,2.024966,1,109.072401,1,0.997912,1,110.787984,1
64,1,1,1,1,1,1,1,1,2,1,1,1,1,1,1,2,2.9,1,2.024966,2,121,2,1,2,121,1
69,1,1,1,1,1,1,1,1,1,1,1,1,1,1,1,2,11.1,2,1.3,2,88,2,1.06,2,83,1
66,1,1,1,1,1,1,1,1,2,1,1,1,1,1,1,2,2.1,2,2,2,128,2,1.04,2,123,5
53,2,1,1,1,1,1,1,1,1,1,1,1,1,1,1,2,1,2,2.1,2,74,2,0.9,2,83,5
30,1,1,1,1,1,1,1,1,1,1,1,2,1,1,1,1,4.67215,2,1.8,2,89,2,1.05,2,85,1
28,1,1,1,1,1,1,1,1,1,1,1,1,1,1,1,2,4.2,2,2.8,2,134,2,1.26,2,107,1
61,1,2,1,1,1,1,1,1,1,1,1,1,1,1,1,2,2.8,2,1.7,2,96,2,0.83,2,116,1
53,1,1,1,1,1,1,1,1,1,2,1,1,1,1,1,2,0.02,2,4.3,2,250,2,1.01,2,247,1
38,2,2,1,1,1,1,1,1,1,1,1,1,1,1,1,2,0.2,2,2,2,78,2,0.85,2,92,5
25,1,1,1,1,2,1,1,1,1,1,1,1,2,1,1,2,0.1,2,1.7,2,92,2,0.89,2,103,1
64,2,1,1,1,1,1,1,1,1,1,1,1,1,1,1,2,2.6,2,1.7,2,85,1,0.997912,1,110.787984,1
53,2,1,1,1,1,1,1,1,1,1,1,1,1,1,1,1,4.67215,1,2.024966,2,116,2,0.95,2,122,1
54,1,1,1,1,1,1,1,1,1,1,1,1,1,1,1,2,5.4,2,1.5,2,102,2,0.96,2,106,5
76,1,1,1,1,1,1,1,1,1,1,1,1,1,1,1,2,5.6,2,1,2,143,2,0.83,2,173,5
26,2,1,1,1,1,1,1,1,1,1,1,1,1,1,1,2,2.9,2,1.7,2,129,2,1.1,2,116,5
72,1,1,1,2,1,1,1,1,1,1,1,1,1,1,1,2,0.005,2,2.6,2,82,2,0.89,2,93,1
37,1,1,1,1,1,1,1,1,2,1,1,1,1,1,1,2,27,2,0.9,2,87,2,0.84,2,105,1
59,1,1,1,1,1,1,1,1,1,1,1,1,1,1,1,2,0.04,2,2.5,2,161,2,0.83,2,195,1
67,1,2,1,1,1,1,1,1,1,1,1,1,1,1,1,2,0.035,1,2.024966,2,124,2,1.04,2,119,1
47,1,1,1,1,1,1,1,1,1,1,1,1,1,1,1,2,2.3,2,2,2,109,2,1,2,109,1
33,1,1,1,1,1,1,1,1,1,1,1,2,1,1,1,2,0.08,1,2.024966,2,126,2,1,2,126,1
60,2,1,1,1,1,1,1,1,1,1,1,1,1,1,1,2,2.6,2,2.8,2,82,2,0.89,2,93,3
36,1,1,1,1,1,1,1,1,1,1,1,1,1,1,1,2,8.6,2,3.7,2,131,2,1.65,2,79,5
70,1,1,1,1,1,1,1,1,1,2,1,1,2,1,1,2,0.005,2,3.5,2,194,2,0.9,2,215,1
38,1,2,1,1,1,1,2,1,1,1,1,1,1,1,1,2,0.035,2,1.8,2,130,2,0.87,2,150,1
33,1,1,1,1,1,1,1,1,1,2,1,1,1,1,1,1,4.67215,2,2.3,2,110,2,1.01,2,109,1
36,2,1,1,1,1,1,1,1,1,1,1,1,1,1,1,2,1.5,2,3.3,2,132,2,1.21,2,110,3
46,1,1,1,1,1,1,1,1,1,1,1,1,1,1,1,2,1.9,2,2,2,106,2,1.01,2,104,3
29,1,1,1,1,1,1,1,1,1,1,1,1,1,1,1,2,1,2,1.2,2,84,2,0.67,2,125,1
35,2,1,1,1,1,1,1,1,1,1,1,1,1,1,1,2,0.26,2,1,2,57,2,0.89,2,64,5
24,1,1,1,1,1,1,1,1,1,1,1,1,1,1,1,2,0.85,2,3,2,121,2,1.25,2,97,2
87,1,1,1,1,1,1,1,1,1,1,1,1,1,1,1,2,15,2,4.5,2,239,2,2.12,2,113,1
13,2,1,1,1,1,1,1,1,1,1,1,1,1,1,1,1,4.67215,2,2.1,2,82,2,0.88,2,93,1
73,1,1,1,1,1,1,1,1,1,2,1,1,1,1,1,2,3.9,2,2.1,2,130,2,1.11,2,116,4
57,2,1,1,1,1,1,1,1,1,1,1,1,1,1,1,2,1.4,1,2.024966,2,82,2,1.07,2,77,1
67,1,2,1,1,1,1,1,1,1,1,1,1,1,1,1,2,1.3,2,2.4,2,87,2,1.09,2,80,1
67,2,1,1,1,1,1,1,1,1,1,1,1,1,1,1,2,0.8,2,2.3,2,104,2,1.04,2,100,5
59,1,1,1,1,1,1,1,1,1,1,1,1,1,1,2,2,1.3,2,3.2,2,149,2,1.17,2,127,3
54,1,2,1,1,1,1,1,1,1,1,1,1,1,1,1,2,4,2,2,2,110,2,0.99,2,111,1
46,2,1,1,1,1,1,1,1,1,1,1,1,1,1,1,2,1.4,2,1.5,2,97,2,0.94,2,104,1
40,1,1,1,1,1,1,1,1,1,1,1,1,1,1,1,2,7.2,2,2.3,2,111,2,0.99,2,112,1
76,1,1,1,1,1,1,1,1,2,2,1,1,1,1,1,2,39,1,2.024966,2,83,2,1.18,2,70,1
62,2,1,1,1,2,1,1,1,1,1,1,1,1,1,1,2,2.2,2,2.8,2,122,2,1.13,2,109,5
74,2,1,1,1,1,1,1,1,2,1,1,1,1,1,1,2,3.4,2,1,2,102,2,0.9,2,114,5
73,1,1,1,1,1,1,1,1,2,1,1,1,1,1,1,2,1.7,2,1.8,2,198,2,1,2,198,1
31,1,1,1,1,1,2,1,1,1,1,1,1,2,1,1,1,4.67215,2,3,2,158,2,1.01,2,156,1
30,1,1,1,1,1,1,1,1,1,1,1,1,1,1,1,2,0.015,2,2,2,71,2,0.89,2,80,5
76,1,1,1,1,1,1,1,1,1,1,1,1,1,1,1,2,3.1,2,2,2,118,2,1.16,2,102,1
51,1,1,1,1,1,1,1,1,1,1,1,1,1,1,1,2,2.1,2,2,2,96,2,0.95,2,101,5
64,1,1,1,1,1,1,1,1,1,1,1,1,1,1,1,2,0.05,2,3.1,2,169,2,1.21,2,140,2
57,1,1,1,1,1,1,1,1,1,2,1,1,1,1,1,1,4.67215,1,2.024966,1,109.072401,1,0.997912,1,110.787984,1
39,1,1,1,1,1,1,1,1,1,2,1,1,1,1,1,2,0.6,2,2,2,114,2,1,2,114,5
65,2,1,1,1,1,1,1,1,1,1,1,1,1,1,2,2,1.6,2,1.8,2,78,2,0.92,2,85,3
67,2,1,1,1,1,1,1,1,1,1,1,1,1,1,1,2,0.1,2,2.1,2,96,2,1.01,2,95,5
61,1,1,1,1,1,1,1,1,1,1,1,1,1,1,1,2,1.5,2,1.7,2,111,2,0.94,2,118,5
51.84423,1,2,1,1,1,1,1,2,1,1,1,1,1,1,1,2,0.6,2,1.5,2,120,2,0.82,2,146,1
64,1,1,1,1,1,1,1,1,1,1,1,1,1,1,1,2,0.08,2,1.3,2,105,2,1.05,2,101,5
31,2,2,1,1,1,1,2,1,1,1,1,1,1,1,1,2,1.6,1,2.024966,2,111,2,1,2,111,1
69,1,1,1,1,1,1,1,1,1,1,1,1,1,1,1,2,1.2,2,2.3,2,110,2,1.12,2,98,1
14,2,1,1,1,1,1,1,1,1,1,1,1,1,1,1,2,5.1,2,2.8,2,93,2,0.86,2,109,1
69,1,1,1,1,1,1,1,1,1,1,1,1,1,1,1,2,1.2,2,2.3,2,104,1,0.997912,1,110.787984,1
62,1,1,1,1,1,1,1,1,1,1,1,1,1,1,1,2,0.4,2,2.2,2,85,2,1.07,2,79,1
22,1,1,1,2,1,1,1,1,1,1,1,1,1,1,1,2,2,2,1.9,2,101,2,0.92,2,109,1
20,1,1,1,1,1,1,1,1,1,1,1,1,1,1,1,2,1.3,2,1.7,2,104,2,0.96,2,108,1
50,1,1,1,1,1,1,2,1,1,1,1,1,1,1,1,2,76,2,0.5,2,22,2,1.12,2,19,1
23,1,1,1,1,1,1,1,1,1,1,1,1,1,1,1,2,2.9,2,2.3,2,192,2,1.47,2,130,1
51,1,1,1,1,1,1,1,1,1,1,1,1,1,1,1,2,4.1,1,2.024966,2,85,2,0.92,2,92,1
67,2,1,1,1,1,1,1,1,1,1,1,1,1,1,1,2,1.9,2,1,2,65,2,0.63,2,105,5
21,1,1,1,1,1,1,1,1,1,1,1,1,1,1,2,2,1.4,2,1.6,2,95,2,0.93,2,102,3
53,1,1,1,1,1,1,1,1,1,1,1,1,1,1,2,2,1.5,2,1.6,2,108,2,1.14,2,95,3
66,1,1,1,1,1,1,1,1,1,1,1,1,1,1,1,2,4.5,2,0.5,2,83,2,0.77,2,108,5
64,1,1,1,1,1,1,1,1,1,1,1,1,1,1,1,2,2,1,2.024966,2,118,2,1.22,2,97,1
36,1,1,1,1,1,1,1,1,1,1,1,1,1,1,1,2,1.3,2,3.7,2,184,2,1.8,2,102,2
48,1,1,1,1,1,1,1,1,1,1,1,1,1,1,1,2,2,2,2.7,2,181,2,1.65,2,109,5
34,1,1,1,1,1,1,1,1,1,1,1,1,1,1,1,2,1.2,2,1.6,2,103,2,0.73,2,142,5
70,2,1,1,1,1,1,1,1,1,1,1,1,1,1,1,2,0.005,2,1.9,2,103,2,0.95,2,109,5
35,2,1,1,1,1,1,1,1,1,1,1,1,1,1,1,2,1.9,1,2.024966,2,73,2,0.77,2,95,1
29,2,1,1,1,1,1,1,1,1,1,1,1,1,1,1,1,4.67215,1,2.024966,1,109.072401,1,0.997912,1,110.787984,1
41,2,2,1,1,1,1,1,1,1,1,1,1,1,1,1,1,4.67215,1,2.024966,1,109.072401,1,0.997912,1,110.787984,1
64,1,1,1,1,1,1,1,1,1,1,1,1,1,1,1,1,4.67215,1,2.024966,1,109.072401,1,0.997912,1,110.787984,1
41,1,1,1,1,1,1,1,1,1,1,1,1,1,1,1,1,4.67215,1,2.024966,1,109.072401,1,0.997912,1,110.787984,1
54,1,1,1,1,2,1,1,1,2,1,1,1,1,1,1,2,0.86,2,1.7,2,98,2,0.96,2,102,5
61,1,1,1,1,1,1,1,1,1,1,1,1,1,1,1,2,3.6,1,2.024966,2,129,2,1.14,2,114,2
72,1,2,1,1,1,1,1,1,2,1,1,1,1,1,1,2,13,2,1.3,2,106,2,1.31,2,82,5
59,2,1,1,1,1,1,1,1,1,1,1,1,1,1,1,1,4.67215,1,2.024966,2,76,2,0.94,2,81,1
88,1,1,1,1,1,1,1,1,1,1,1,1,1,1,1,2,3.5,2,1.6,2,94,2,0.944,2,100,5
26,2,1,1,1,1,1,1,1,1,1,1,1,1,1,1,2,5.7,2,2.1,2,73,2,0.74,2,98,1
37,2,1,1,1,1,1,1,1,1,1,1,1,1,1,1,1,4.67215,1,2.024966,2,98,2,0.83,2,119,1
14,2,1,1,1,1,1,1,1,1,1,1,1,1,1,1,2,2.9,2,3.1,2,112,2,1.06,2,106,1
76,2,1,1,1,1,1,1,1,1,1,1,1,1,1,1,2,0.3,2,2.3,2,146,2,1,2,146,5
59,1,1,1,1,1,1,1,1,1,1,1,1,1,1,1,2,0.8,2,2.3,2,94,1,0.997912,1,110.787984,1
62,1,1,1,1,1,1,1,1,1,1,1,1,1,1,1,2,2.3,2,2.3,2,92,2,0.95,2,97,5
58,1,1,1,1,1,1,1,1,1,1,1,1,1,1,1,2,2.2,2,2.1,2,114,2,0.94,2,121,5
75,1,1,1,1,1,1,1,1,1,1,1,1,1,1,1,2,0.8,2,2.5,2,141,2,1.28,2,110,4
27,1,1,1,1,1,1,1,1,1,1,1,1,2,1,1,2,1.4,1,2.024966,2,78,2,0.86,2,90,1
19,1,1,1,1,1,1,1,1,1,1,1,1,1,1,1,2,3.2,2,3.6,2,139,2,1.53,2,91,1
18,2,1,1,1,1,1,1,1,1,1,1,1,1,1,1,2,1.3,1,2.024966,2,91,2,0.98,2,93,5
65,1,1,1,1,1,1,1,1,1,1,1,1,1,1,1,2,1.9,2,1.8,2,84,2,0.91,2,93,5
25,1,1,1,1,1,1,1,1,1,1,1,1,1,1,1,2,0.3,2,4.1,2,158,2,1.42,2,111,1
40,2,1,1,1,1,1,1,1,1,1,1,1,1,1,1,2,0.25,2,2.3,2,134,2,0.84,2,160,5
73,2,1,1,1,1,1,1,1,1,1,1,1,1,1,1,1,4.67215,1,2.024966,2,91,2,0.8,2,113,1
78,1,1,1,1,1,1,1,1,1,1,1,1,1,1,1,2,2.1,2,2.1,2,141,2,0.85,2,167,5
51,1,1,1,1,1,1,1,1,1,1,1,1,1,1,1,1,4.67215,1,2.024966,1,109.072401,1,0.997912,1,110.787984,1
27,1,2,1,1,1,1,1,1,2,2,1,1,1,1,1,1,4.67215,2,1.9,1,109.072401,1,0.997912,1,110.787984,1
34,2,1,1,1,1,1,1,1,1,1,1,1,1,1,1,2,1.1,2,1.8,2,93,2,0.9,2,103,1
64,1,2,1,1,1,1,1,1,1,1,1,1,1,1,1,2,32,2,1.4,2,85,2,1.18,2,71,1
74,1,1,1,1,2,1,1,1,1,1,1,1,1,1,1,2,3,2,1.2,2,96,2,0.93,2,103,5
33,1,1,1,1,1,1,1,1,1,1,1,1,1,1,1,1,4.67215,1,2.024966,1,109.072401,1,0.997912,1,110.787984,1
16,2,1,1,1,1,1,1,1,1,1,1,2,1,1,1,2,0.5,2,3.2,2,137,2,1.16,2,119,5
57,2,1,1,1,1,1,1,1,1,1,1,1,1,1,1,2,0.8,2,1.9,2,109,2,0.78,2,139,5
58,1,1,1,1,1,1,1,1,1,1,1,1,1,1,1,2,0.05,2,2.6,2,132,2,1.03,2,128,5
60,1,2,1,1,1,1,1,1,1,1,1,1,1,1,1,2,0.1,1,2.024966,2,150,2,0.99,2,151,1
69,1,1,1,1,1,1,1,1,1,1,1,1,1,1,1,2,0.005,2,1.7,2,116,1,0.997912,1,110.787984,5
30,1,1,1,1,1,1,1,1,1,1,1,1,1,1,1,2,0.9,2,1.9,2,76,2,0.83,2,92,1
64,2,1,1,1,1,1,1,1,1,1,1,1,1,1,1,2,0.44,2,2.5,2,89,2,0.97,2,92,5
70,1,1,1,1,1,1,1,1,1,1,1,1,1,1,1,2,1.5,2,0.8,2,99,2,0.79,2,126,5
65,1,1,1,1,1,1,1,1,1,1,1,1,1,1,1,2,2.8,2,2.1,2,84,2,0.87,2,96,1
59,1,1,1,1,1,1,1,2,1,1,1,1,1,1,1,2,9.7,1,2.024966,2,81,2,0.96,2,84,1
54,1,2,1,1,1,1,1,1,1,1,1,1,1,1,1,2,0.3,2,2.3,2,134,2,0.82,2,163,1
72,1,1,1,1,1,1,1,1,1,1,1,1,1,1,1,2,3.9,2,2.5,2,87,2,1.11,2,78,5
89,2,1,1,1,1,1,1,1,1,1,1,1,1,1,1,2,0.8,2,0.6,2,101,2,0.73,2,138,5
54,2,1,1,1,1,1,1,1,1,1,1,1,1,1,1,2,0.7,2,2,2,101,2,1.09,2,92,5
43,1,1,1,1,1,1,1,1,1,1,1,1,1,1,1,2,2.2,2,2.2,2,93,2,1.17,2,80,1
55,1,1,1,1,1,1,1,1,1,2,1,1,1,1,1,2,0.035,2,4.4,2,195,2,0.82,2,237,1
76,1,1,1,1,1,1,1,1,2,1,1,1,1,1,1,2,0.9,2,2.2,2,105,2,1.09,2,96,1
63,1,1,1,1,1,1,1,1,2,1,1,1,1,1,1,2,6.5,2,0.7,2,86,2,0.72,2,120,5
79,1,1,1,1,1,1,1,1,1,1,1,1,1,1,1,2,2,2,1.2,2,88,2,0.85,2,104,5
63,1,1,1,1,1,1,1,1,1,1,1,1,1,1,1,2,126,2,1.3,2,39,2,1.08,2,37,1
84,1,1,1,1,1,1,1,1,1,1,1,1,1,1,2,2,1.4,2,2.5,2,134,2,1.12,2,120,3
20,2,1,1,1,1,1,1,1,1,1,1,1,1,1,1,2,0.1,2,1.3,2,77,1,0.997912,1,110.787984,5
43,2,1,1,1,1,1,1,1,1,1,1,1,1,1,1,2,0.9,2,2.7,2,109,2,1.1,2,99,1
38,1,2,1,1,1,1,1,1,1,1,1,1,1,1,1,2,0.93,2,1.6,2,131,2,1.3,2,101,1
26,1,1,1,1,1,1,1,1,1,1,1,1,1,1,1,1,4.67215,1,2.024966,1,109.072401,1,0.997912,1,110.787984,1
55,1,1,1,1,1,1,1,1,1,1,1,1,1,1,1,2,3.6,2,2,2,96,2,1.1,2,88,1
57,2,1,1,1,1,1,1,1,1,1,1,1,1,1,1,2,0.58,2,2.5,2,89,2,0.99,2,89,1
60,2,1,1,1,1,1,1,1,1,1,1,1,1,1,1,2,5.8,2,1.8,2,98,2,0.87,2,112,1
62,1,1,1,1,1,1,1,1,1,1,1,1,1,1,1,2,0.02,2,2,2,113,2,1.03,2,110,1
48,1,1,1,1,1,1,1,1,1,1,1,1,1,1,1,2,0.74,2,2.9,2,100,2,1.06,2,95,1
42,1,2,1,1,1,1,1,1,2,1,1,1,1,1,1,2,2.9,1,2.024966,2,141,2,1.08,2,131,1
49,1,1,1,1,1,1,1,1,1,1,1,1,1,1,1,2,0.1,2,2.5,2,109,2,1.08,2,100,1
32,2,1,1,1,1,1,1,1,1,1,1,1,1,1,1,2,1,2,2.9,2,152,2,1.17,2,130,3
26,1,1,1,1,1,1,1,1,1,1,1,1,2,1,1,2,6.2,1,2.024966,2,86,2,0.9,2,95,1
24,1,1,1,1,1,1,1,1,1,1,1,1,1,1,2,2,1.3,2,1.8,2,95,2,0.82,2,116,3
28,1,1,1,2,1,1,1,1,1,1,1,1,1,1,1,2,3.7,2,2.8,2,100,1,0.997912,1,110.787984,1
32,2,1,1,1,1,1,1,1,1,1,1,1,1,1,1,2,0.7,2,2.9,2,90,2,1.02,2,88,3
70,1,1,1,1,1,1,1,1,1,1,1,1,1,1,1,2,1.7,2,1.8,2,167,2,0.88,2,189,5
73,2,2,1,1,1,1,1,1,1,1,1,1,1,1,1,2,1.4,2,0.8,2,61,2,0.49,2,124,1
68,2,1,1,1,1,1,1,1,1,1,1,1,1,1,1,2,1.3,2,2,2,131,2,1.07,2,122,5
42,1,1,1,1,1,1,1,1,1,1,1,1,1,1,1,2,13,2,1.9,2,61,2,0.82,2,74,5
46,1,1,1,1,1,1,1,1,1,1,1,1,1,1,1,2,0.15,2,3,2,161,2,0.93,2,174,1
60,2,1,1,1,1,1,1,1,1,1,1,1,1,1,1,2,12,2,1.7,2,67,2,0.87,2,77,1
25,1,2,1,1,1,1,1,1,2,1,1,1,1,1,1,2,0.7,1,2.024966,2,183,2,1.41,2,130,1
25,1,1,1,1,1,1,1,1,1,1,1,1,1,1,1,2,26.4,2,2.3,2,73,2,1.09,2,67,1
49,2,1,2,1,1,1,1,1,1,1,1,1,1,1,1,2,0.1,2,1.3,2,82,2,1,2,82,5
58,2,2,1,1,1,1,1,1,1,1,1,1,1,1,1,2,0.22,2,2.6,2,156,2,1.11,2,140,1
27,1,1,1,1,1,1,1,1,1,1,1,1,1,1,1,2,0.15,2,2.8,2,199,2,1.46,2,137,2
75,1,2,1,1,1,1,1,1,1,1,1,1,1,1,1,2,1.6,2,1.6,2,102,2,0.94,2,109,1
57,1,1,1,1,1,1,1,1,1,1,1,1,1,1,1,2,1.9,1,2.024966,2,85,2,0.79,2,108,1
34,2,1,1,1,1,1,1,1,1,1,1,1,1,1,1,2,1.8,2,2.2,2,78,2,0.77,2,102,3
53,1,1,1,1,1,1,1,1,1,1,1,1,1,1,1,2,0.83,1,2.024966,2,193,2,1.33,2,144,1
42,1,1,1,1,1,1,1,1,1,1,1,1,1,1,1,2,1.9,2,2,2,114,2,1.33,2,86,1
36,2,1,1,1,1,1,1,1,1,1,1,1,1,1,1,2,0.25,2,2.5,2,102,2,0.96,2,106,1
46,1,1,1,1,1,1,1,1,1,1,1,1,1,1,1,2,4.7,2,1.9,2,96,2,1.12,2,85,5
30,1,1,1,1,1,1,1,1,1,1,1,1,1,1,1,2,4.3,2,2,2,82,1,0.997912,1,110.787984,1
25,2,1,1,1,1,1,1,1,1,1,2,1,1,1,1,2,2.1,1,2.024966,2,101,2,1,2,101,3
64,2,2,1,1,1,1,1,1,1,1,1,1,1,1,1,2,1.8,2,1.4,2,117,2,0.97,2,121,1
46,1,2,1,1,1,1,1,1,1,1,1,1,1,1,1,2,0.025,2,2.7,2,107,2,0.77,2,139,1
56,2,1,1,1,1,1,1,1,1,1,1,1,1,1,1,2,0.93,2,2.1,2,92,2,0.85,2,109,1
54,2,1,1,1,1,1,1,1,1,1,1,1,1,1,1,2,3.3,1,2.024966,2,147,2,1.07,2,138,1
78,1,1,1,1,1,1,1,1,1,1,1,1,1,1,1,2,1.9,2,2.4,2,109,1,0.997912,1,110.787984,1
50,1,1,1,1,1,1,1,1,1,1,1,1,1,1,1,2,2.3,2,2,2,127,2,1.13,2,113,5
35,1,1,1,1,1,1,1,1,1,1,1,2,1,1,1,1,4.67215,1,2.024966,2,89,2,1.1,2,81,1
58,1,2,1,1,1,1,1,1,1,1,1,1,1,1,1,2,5.4,2,1.6,2,105,1,0.997912,1,110.787984,1
68,1,1,1,1,1,1,1,1,1,1,1,1,1,1,1,2,26,2,0.3,2,6,2,0.8,2,7.6,1
65,1,1,1,1,1,1,1,1,1,1,1,1,1,1,1,2,1.8,2,2.6,2,121,2,1.05,2,115,1
70,1,1,1,1,1,1,1,1,1,2,1,1,1,1,1,2,1,2,1.8,2,112,2,1.06,2,106,5
78,1,1,1,1,1,1,1,1,1,1,1,1,1,1,1,2,1.3,2,1.9,2,126,2,0.9,2,141,5
24,1,1,1,1,1,1,1,1,1,1,1,1,1,1,1,2,1.6,2,2.2,2,139,2,1.02,2,136,3
60,1,1,1,1,1,1,1,1,1,1,1,1,1,1,1,2,0.035,2,0.3,2,87,2,0.69,2,126,5
78,1,1,1,1,2,1,1,1,1,1,1,1,1,1,1,2,0.7,2,1.6,2,102,2,1.23,2,83,5
35,2,1,1,1,1,1,1,1,1,1,1,1,1,1,1,2,1.2,2,2.7,2,137,2,1.19,2,115,3
74,1,1,1,1,1,1,1,2,1,1,1,1,1,1,1,2,1.1,2,2.4,2,95,2,1.09,2,86,1
35,1,1,1,1,1,1,1,1,1,1,1,1,1,1,1,2,1.5,2,2.4,2,111,2,1.52,2,73,2
61,2,1,1,1,1,1,1,1,1,1,1,1,1,1,1,2,7.9,2,2.9,2,116,2,1.02,2,114,1
60,1,2,1,1,1,1,1,1,1,1,1,1,1,1,1,2,0.2,1,2.024966,2,159,2,1.07,2,149,1
80,1,2,1,1,1,1,1,1,1,1,1,1,1,1,1,2,2.5,2,1.8,2,112,2,0.99,2,113,1
56,1,1,1,1,1,1,1,2,1,1,1,1,1,1,1,2,2.7,2,1.5,2,103,2,0.95,2,109,1
50,1,1,1,1,1,1,1,1,1,1,1,1,1,1,1,2,2.8,2,2,2,116,2,1.26,2,92,1
25,1,1,1,1,1,1,1,1,1,1,1,1,2,1,1,2,0.53,2,1.8,2,107,2,0.93,2,115,1
78,1,1,1,1,1,1,1,1,1,1,1,1,1,1,1,2,1.4,2,2,2,130,2,0.93,2,139,5
49,2,1,1,1,1,1,1,1,1,1,1,1,1,1,1,2,0.5,2,1.8,2,86,2,0.82,2,105,3
72,1,2,1,1,1,1,1,1,1,1,1,1,1,1,1,2,0.97,2,2,2,164,1,0.997912,1,110.787984,1
32,2,1,1,1,1,1,1,1,1,1,1,1,1,1,2,2,1.5,2,1.8,2,93,2,0.93,2,100,3
34,2,1,1,1,1,1,1,1,1,1,1,1,1,1,1,2,4,2,1.8,2,135,2,1,2,134,5
47,1,1,1,1,1,1,1,1,1,1,1,1,1,1,1,2,1.9,2,2.4,2,102,2,1.31,2,78,3
39,2,1,1,1,1,1,1,1,1,1,1,1,1,1,1,2,2.3,2,2.5,2,130,2,1.01,2,129,1
37,2,1,1,1,1,1,1,1,1,1,1,1,1,1,1,2,2.6,2,2.2,2,80,2,1.07,2,75,1
66,1,1,1,1,1,1,1,1,1,1,1,1,1,1,1,2,0.15,2,0.8,2,90,2,0.77,2,117,5
67,1,1,1,1,1,1,1,1,1,1,1,1,1,1,1,2,2.1,2,1.4,2,119,2,0.98,2,121,5
36,2,1,2,1,1,1,1,1,1,1,1,1,1,1,1,2,0.5,1,2.024966,2,101,2,0.86,2,117,1
14,1,1,1,1,2,1,1,1,1,1,1,1,1,1,1,2,0.78,2,2.2,2,78,2,0.88,2,89,5
50,1,1,1,1,1,1,1,1,1,1,1,1,1,1,1,2,1.8,2,2.5,2,114,2,1.11,2,103,3
89,1,1,1,1,1,1,1,1,1,1,1,1,1,1,1,2,3.3,2,2.2,2,105,2,0.94,2,112,5
60,1,1,1,1,1,1,1,1,1,1,1,1,1,1,1,2,1.6,2,2.1,2,112,2,0.98,2,114,1
66,2,1,1,1,1,1,1,1,1,1,1,1,1,1,1,2,0.8,2,1.8,2,114,2,0.92,2,124,5
44,1,1,1,1,1,1,1,1,1,1,1,1,1,1,1,2,1.4,2,2.4,2,112,2,1.01,2,111,1
58,1,2,1,1,1,1,1,1,1,1,1,1,1,1,1,2,0.49,1,2.024966,2,172,2,1.15,2,150,1
57,1,2,1,1,1,1,1,1,1,1,1,1,1,1,1,2,0.2,1,2.024966,2,121,2,0.79,2,153,1
70,1,1,1,1,1,1,1,1,1,2,1,1,1,1,1,2,0.08,2,2.1,2,136,2,1.07,2,127,1
27,2,1,1,1,1,1,1,1,1,1,1,1,1,1,1,2,2.3,2,1.9,2,94,2,1.05,2,89,1
69,2,2,1,1,1,1,1,2,1,2,1,1,1,1,1,2,0.3,2,2.6,2,89,2,1.1,2,81,1
75,1,1,1,1,1,1,1,1,1,1,1,1,1,1,1,1,4.67215,1,2.024966,1,109.072401,1,0.997912,1,110.787984,1
42,1,1,1,1,1,1,1,1,1,2,1,1,1,1,1,1,4.67215,2,1.1,2,93,2,0.78,2,119,1
60,1,1,1,1,1,1,1,1,1,1,1,1,1,1,1,1,4.67215,1,2.024966,2,116,2,1.06,2,109,1
60,2,1,1,1,1,1,1,1,1,1,1,1,1,1,1,2,0.4,2,2,2,113,2,1.03,2,110,1
56,1,1,1,1,1,1,1,1,1,1,1,1,1,1,1,1,4.67215,1,2.024966,1,109.072401,1,0.997912,1,110.787984,1
79,1,1,1,1,1,1,1,1,1,1,1,1,1,1,1,2,1.4,2,1.6,2,121,2,1.13,2,107,1
28,2,1,1,1,1,1,1,1,1,1,1,1,1,1,1,2,0.045,2,2.6,2,143,2,1.07,2,134,1
66,1,1,1,1,1,1,1,1,1,1,1,1,1,1,1,2,0.6,2,2.4,2,100,2,1,2,100,5
42,2,1,1,1,1,1,1,1,1,1,1,1,1,1,2,2,3.1,2,2.1,2,134,2,1,2,135,3
74,1,1,1,1,2,1,1,1,1,1,1,1,1,1,1,2,5.4,2,1.4,2,109,2,0.83,2,131,5
52,1,1,1,1,1,1,1,1,1,2,1,1,1,1,1,2,0.15,2,2.7,2,133,2,1.05,2,127,5
34,1,1,1,1,1,1,1,1,1,1,1,1,1,1,1,2,0.15,2,2.7,2,96,2,1.05,2,91,1
61,1,2,1,1,1,1,1,1,1,1,1,1,1,1,1,2,3.9,2,2.7,2,84,2,1.03,2,81,1
83,2,1,1,1,1,1,1,1,1,1,1,1,1,1,1,2,2.3,2,0.9,2,56,2,0.67,2,84,3
47,2,1,1,1,2,1,1,1,1,1,1,1,1,1,1,2,1.1,1,2.024966,2,94,2,0.97,2,97,5
49,2,1,1,1,1,1,1,1,1,1,1,1,1,1,1,2,1,2,2.8,2,141,2,1.11,2,127,1
78,2,1,1,1,1,1,1,1,1,1,1,1,1,1,1,2,0.71,2,0.5,2,105,2,0.82,2,129,1
52,2,1,1,1,1,1,1,1,1,1,1,1,1,1,1,2,0.25,1,2.024966,2,119,2,0.92,2,129,1
40,2,1,1,1,1,1,1,1,1,1,1,1,1,1,1,2,0.65,2,1.7,2,101,2,0.93,2,109,5
19,1,1,1,1,1,1,1,1,1,1,1,1,1,1,1,2,3,2,2.1,2,80,2,0.89,2,91,1
35,1,1,1,1,1,1,1,1,1,1,1,1,1,1,1,2,3,2,2.9,2,87,2,1.1,2,79,3
61,2,1,1,1,2,1,1,1,1,1,1,1,1,1,1,2,1.1,2,2.2,2,83,2,0.83,2,101,4
76,2,2,1,1,1,1,1,1,2,1,1,1,1,1,1,2,1.2,2,2.1,2,81,2,0.94,2,86,1
60,1,2,2,1,1,1,1,1,1,1,1,1,1,1,1,1,4.67215,2,1.7,2,75,2,1.03,2,72,1
29,1,1,1,1,1,1,1,1,1,1,1,1,1,1,1,2,0.31,1,2.024966,2,146,2,1.04,2,141,1
52,2,1,1,1,1,1,1,1,1,1,1,1,1,1,1,2,9.2,2,2.2,2,72,2,1.08,2,66,1
68,1,1,1,1,1,1,1,1,1,1,1,1,1,1,1,2,3.7,2,1.9,2,67,2,0.95,2,72,5
39,1,1,1,1,1,1,1,1,1,1,1,1,1,1,1,2,0.15,2,1.6,2,74,2,0.89,2,83,5
63,1,1,1,1,1,1,1,1,1,1,1,1,1,1,1,2,7.7,2,1.9,2,89,2,1.04,2,85,5
27,1,1,2,1,1,2,1,1,1,1,1,1,1,1,1,1,4.67215,2,4,2,187,2,1.88,2,100,1
61,2,1,1,1,1,1,1,1,1,1,1,1,1,1,1,2,1.2,1,2.024966,2,93,2,0.94,2,98,5
38,2,1,1,1,1,1,1,1,1,1,1,1,1,1,1,2,0.1,2,1.5,2,106,2,0.79,2,134,5
65,1,1,1,1,1,1,1,1,2,1,1,1,1,1,1,2,0.5,1,2.024966,2,90,2,1.09,2,83,1
61,1,2,1,1,1,1,1,1,1,1,1,1,1,1,1,2,0.25,1,2.024966,2,87,2,0.79,2,109,1
53,2,1,1,1,1,1,1,1,1,1,1,1,1,1,1,2,5.2,2,2,2,88,2,1.04,2,85,5
74,1,2,1,1,1,1,1,1,2,1,1,1,1,1,1,2,21,2,1.8,2,126,2,1.18,2,107,1
70,1,1,1,1,1,1,1,1,1,1,1,1,1,1,1,2,0.8,2,2,2,109,2,0.85,2,129,5
58,2,1,1,1,1,1,1,1,1,1,1,1,1,1,1,2,0.6,2,2,2,107,2,0.95,2,113,5
69,1,1,1,1,1,1,1,1,1,1,1,1,1,1,1,2,2.2,2,1.8,2,92,1,0.997912,1,110.787984,1
49,1,1,1,1,1,1,1,1,1,2,1,1,1,1,1,1,4.67215,1,2.024966,1,109.072401,1,0.997912,1,110.787984,1
36,2,1,1,1,1,1,1,1,1,1,1,1,1,1,1,2,0.74,2,1.5,2,72,2,0.5,2,145,3
84,1,1,1,1,1,1,1,1,1,1,1,1,1,1,1,2,0.7,2,1.6,2,70,2,0.93,2,75,5
47,2,1,1,1,1,1,1,1,1,1,1,1,1,1,1,2,3.3,2,1.8,2,91,2,0.92,2,99,5
48,1,1,1,1,1,1,1,1,1,1,1,1,1,1,1,2,2.9,2,2.2,2,146,2,1.48,2,98,5
73,1,1,1,1,1,1,1,1,1,2,1,1,1,1,1,2,2.5,2,2,2,134,2,1.17,2,115,4
26,1,1,1,1,1,1,1,1,1,1,1,1,1,1,1,2,1.4,1,2.024966,2,106,2,1.28,2,84,1
55,2,1,1,1,1,1,1,1,1,1,1,1,1,1,1,2,2.2,2,1.6,2,84,2,0.91,2,92,1
11,1,1,1,1,1,1,1,1,1,1,1,1,1,1,1,1,4.67215,1,2.024966,2,89,2,0.89,2,100,1
38,2,1,1,1,1,1,1,1,1,1,1,1,1,1,1,2,1.7,1,2.024966,1,109.072401,1,0.997912,1,110.787984,1
37,1,1,1,1,1,1,1,1,1,1,1,1,1,1,1,2,12,2,2.4,2,84,2,1.24,2,68,2
32,1,1,1,1,1,1,1,1,1,1,1,1,1,1,1,2,2.4,1,2.024966,2,59,2,0.5,2,119,1
24,1,1,1,1,1,1,1,1,2,1,1,1,1,1,1,2,1.4,2,2.3,2,73,2,1.09,2,67,1
42,2,1,1,1,1,1,1,1,1,1,1,1,1,1,1,2,1.3,2,1.7,2,84,2,0.63,2,133,1
61,1,1,1,1,1,1,1,1,1,1,1,1,1,1,1,2,0.88,2,0.3,2,46,2,0.58,2,79,5
71,1,2,1,1,1,1,1,1,1,1,1,1,1,1,1,2,3.6,2,1.7,2,89,2,1.04,2,86,1
66,1,1,1,1,1,1,1,1,1,1,1,1,1,1,1,2,1.9,2,1.3,2,109,2,1.04,2,105,1
38,1,1,1,1,1,1,1,1,1,1,1,1,1,1,1,2,0.4,2,2.4,2,102,2,1.12,2,92,1
70,2,1,1,1,1,1,1,1,1,1,1,1,1,1,1,2,0.9,2,2.6,2,92,2,0.89,2,103,1
46,1,1,1,1,1,1,1,2,1,1,1,1,1,1,1,2,5,2,2,2,107,2,1.14,2,94,1
72,1,2,1,1,1,1,1,1,1,1,1,1,1,1,1,2,2.9,2,1.2,2,174,1,0.997912,1,110.787984,1
83,1,1,1,1,1,1,1,1,1,2,1,1,1,1,1,2,1.7,2,1.5,2,97,2,0.98,2,99,1
59,1,1,1,1,1,1,1,1,1,1,1,1,2,1,1,2,0.05,2,3.6,2,94,2,1.02,2,92,5
36,1,1,1,1,1,1,1,1,1,1,1,1,1,1,2,2,0.25,2,1.7,2,83,2,0.92,2,90,3
77,1,1,1,1,1,1,1,1,1,1,1,1,1,1,1,2,2.3,2,1.7,2,92,2,0.96,2,96,1
26,2,1,1,1,1,1,1,1,1,1,1,2,1,1,1,2,2.2,2,2.9,2,85,2,1.08,2,79,1
40,2,1,1,1,1,1,1,1,1,1,1,1,1,1,1,2,0.05,2,2.5,2,131,2,0.91,2,144,5
57,2,1,1,1,1,1,1,1,1,1,1,1,1,1,1,2,0.8,1,2.024966,2,82,2,0.99,2,83,3
44,2,1,1,1,1,1,1,1,1,1,1,1,1,1,1,2,0.6,2,2.7,2,107,2,0.86,2,125,5
41,1,1,1,1,1,1,1,1,1,1,1,1,1,1,2,2,0.3,2,1.9,2,117,2,1.08,2,108,3
25,1,1,1,1,1,1,1,1,2,1,1,1,1,1,1,2,36,2,4.5,2,162,2,1.15,2,142,2
54,1,2,1,1,1,1,1,1,1,1,2,1,1,1,1,2,0.94,2,1.3,2,78,2,1.12,2,70,3
46,1,1,1,1,1,1,1,1,1,1,1,1,1,1,2,2,1.7,2,2.3,2,136,2,1.07,2,127,3
62,1,1,1,1,1,1,1,1,1,1,1,1,1,1,1,2,2.2,2,2,2,117,2,0.8,2,145,1
70,1,2,1,1,1,1,1,1,1,1,1,1,1,1,1,2,8.5,1,2.024966,2,127,2,1.05,2,121,1
48,1,2,1,1,1,1,1,1,2,1,1,1,1,1,1,2,178,2,1,2,63,2,1.08,2,59,1
51,1,1,1,1,1,1,1,1,1,1,1,1,1,1,1,2,0.02,2,3.3,2,200,2,1,2,200,5
65,1,1,1,1,1,1,1,1,1,1,1,1,1,1,1,2,0.25,2,2.2,2,81,2,0.9,2,90,5
52,1,1,1,1,1,1,1,1,1,1,1,1,1,1,1,2,0.6,2,1.9,2,92,2,1.05,2,88,1
72,1,1,1,1,1,1,1,1,1,1,1,1,1,1,1,2,9.7,2,1.1,2,77,2,0.79,2,97,5
67,1,1,1,1,1,1,1,1,1,1,1,1,1,1,1,2,1.7,2,1.9,2,103,2,0.99,2,104,1
67,2,1,1,1,1,1,1,1,1,1,1,1,1,1,1,2,0.67,2,1.8,2,80,2,0.86,2,93,5
18,2,1,1,1,1,1,1,1,1,1,1,1,1,1,1,1,4.67215,1,2.024966,2,95,2,0.93,2,102,1
75,1,1,1,1,1,2,1,1,1,1,1,1,1,1,1,2,0.46,2,2.9,2,139,2,1.53,2,91,1
69,1,1,1,1,1,1,1,1,1,1,1,1,1,1,1,2,0.75,2,1.6,2,100,2,0.93,2,107,1
53,2,2,1,1,1,1,1,1,1,1,1,1,1,1,1,2,1.5,2,2.8,2,130,2,1.01,2,128,1
70,1,1,1,1,1,1,1,1,1,1,1,1,1,1,1,1,4.67215,1,2.024966,1,109.072401,1,0.997912,1,110.787984,1
17,1,1,1,1,1,1,2,1,1,1,1,1,1,1,1,2,145,2,1.2,2,36,2,1.5,2,24,1
38,1,1,1,1,1,1,1,1,1,1,1,1,1,1,1,2,1.7,2,2.7,2,130,1,0.997912,1,110.787984,5
73,1,1,1,1,1,1,1,1,1,1,1,1,1,1,1,2,0.7,2,2,2,116,2,0.99,2,117,1
75,1,1,1,1,1,1,2,1,1,1,1,1,1,1,1,2,0.83,2,1.9,2,116,2,0.99,2,117,5
41,2,1,1,1,1,1,1,1,1,1,1,1,1,1,1,2,2,2,2.8,2,110,2,1.14,2,97,5
76,1,1,1,1,1,1,1,1,1,1,1,1,1,1,1,2,2,2,3.7,2,142,2,1.13,2,126,5
71,1,1,1,1,1,1,1,1,1,1,1,1,1,1,2,2,1.1,2,2.4,2,122,2,1.12,2,109,1
72,2,1,1,1,1,1,1,2,1,1,1,1,1,1,1,2,5.7,2,1.4,2,92,2,0.99,2,93,1
30,2,1,1,1,1,1,1,1,1,1,1,1,1,1,1,1,4.67215,1,2.024966,1,109.072401,1,0.997912,1,110.787984,1
35,2,1,1,1,1,1,1,1,1,1,1,1,1,1,1,2,0.97,2,2.4,2,81,2,0.75,2,109,1
29,2,1,1,1,1,1,1,1,1,1,1,1,1,1,1,2,0.2,2,2.2,2,89,2,0.99,2,90,1
47,2,1,1,1,1,1,1,1,1,1,1,1,1,1,1,2,2.6,2,1.7,2,66,2,0.75,2,88,1
67,1,1,1,1,1,1,1,1,1,1,1,1,1,1,1,2,0.2,2,1.6,2,90,2,0.97,2,93,5
53,2,1,1,1,1,1,1,1,1,1,1,1,1,1,1,2,1.9,2,2.6,2,118,2,1.1,2,107,5
27,1,1,1,1,1,1,1,1,1,2,1,1,1,1,1,2,2,2,2.5,2,90,2,1.06,2,85,2
22,1,1,1,2,1,1,1,1,1,1,1,1,1,1,1,2,2.4,2,1.7,2,103,2,1,2,103,1
38,1,1,1,1,1,1,1,1,1,1,1,1,1,1,1,2,5.8,2,2,2,102,2,1.16,2,89,1
90,2,1,1,1,1,1,1,1,1,1,1,1,1,1,1,2,5.7,2,1.6,2,89,2,0.91,2,98,1
22,1,1,1,1,1,1,1,1,1,2,1,1,1,1,1,2,2.3,2,3.6,2,148,2,1.42,2,104,1
33,1,1,1,1,1,1,1,1,1,1,1,1,1,1,1,1,4.67215,1,2.024966,1,109.072401,1,0.997912,1,110.787984,1
31,1,1,1,1,1,1,1,1,1,1,1,1,1,1,1,2,3.4,1,2.024966,2,79,2,0.95,2,83,1
47,1,1,1,1,1,1,1,1,1,1,1,1,1,1,1,2,3.2,2,1.8,2,95,2,1.09,2,87,3
49,1,1,1,1,1,1,1,1,2,1,1,1,1,1,1,2,8.3,2,0.9,2,103,2,1.11,2,93,5
28,1,1,1,1,1,1,1,1,1,1,1,1,1,1,1,2,47,2,0.2,2,2,2,0.84,2,2,1
59,2,1,1,1,1,1,1,1,1,1,1,1,1,1,2,2,1,2,1.4,2,83,2,0.86,2,96,3
58,2,1,1,1,1,1,1,1,1,1,1,1,1,1,1,2,1.3,2,2.3,2,77,1,0.997912,1,110.787984,1
77,1,1,1,1,1,1,1,1,2,1,1,1,1,1,1,2,36,1,2.024966,2,82,2,1.02,2,81,1
51,1,1,1,1,1,1,1,1,2,1,1,1,1,1,1,2,58,1,2.024966,2,77,2,1.11,2,69,1
52,1,1,1,1,1,1,1,1,1,1,1,1,1,1,1,2,12,2,1.8,2,109,2,1.06,2,102,1
51,2,1,1,1,1,1,1,1,1,1,1,1,1,1,1,2,1.2,2,2.3,2,72,2,0.84,2,85,5
84,1,1,1,1,1,1,1,1,1,1,1,1,1,1,1,2,2.2,2,0.3,2,73,2,0.85,2,86,1
53,1,1,1,1,1,1,1,1,1,1,1,1,1,1,1,2,5.4,2,2.6,2,125,1,0.997912,1,110.787984,1
38,1,1,1,1,1,1,1,1,1,1,1,1,1,1,2,2,1.3,2,2.4,2,138,2,1.16,2,118,3
37,1,1,1,1,1,1,1,1,1,1,1,1,1,1,1,1,4.67215,1,2.024966,1,109.072401,1,0.997912,1,110.787984,1
74,1,1,1,1,1,1,1,1,1,2,1,1,1,1,1,1,4.67215,2,4.5,2,171,2,1.16,2,148,1
49,1,1,1,1,1,1,1,1,1,1,1,1,1,1,1,2,0.49,2,1.7,2,146,2,0.89,2,165,1
8,1,2,1,1,1,1,1,1,1,1,1,1,1,1,1,1,4.67215,1,2.024966,1,109.072401,1,0.997912,1,110.787984,1
83,1,1,1,1,1,1,1,1,1,1,1,1,1,1,1,2,1.6,2,1.2,2,103,2,0.79,2,131,5
55,1,1,1,1,1,1,1,1,1,1,1,1,1,1,1,2,0.1,2,1.8,2,103,2,0.91,2,113,3
24,2,1,1,1,1,1,1,1,1,1,1,1,1,1,1,2,1.3,2,1.7,2,106,2,1,2,106,3
53,1,1,1,1,1,1,1,1,1,1,1,1,1,1,1,2,3.1,2,2.4,2,87,2,0.94,2,93,3
62,1,1,1,1,1,1,1,1,1,1,1,1,1,1,1,2,1.5,2,1.6,2,69,2,0.82,2,83,5
44,2,1,1,1,1,1,1,1,1,1,1,1,1,1,1,2,2.8,2,2.3,2,129,2,1.24,2,103,3
74,2,1,1,1,2,1,1,1,1,1,1,1,1,1,1,2,3.3,2,1.2,2,91,2,0.92,2,99,1
47,2,1,1,1,1,1,1,1,1,1,1,1,1,1,1,2,2.4,2,2.2,2,143,2,0.92,2,154,5
30,1,1,1,1,1,1,1,1,1,1,1,1,1,1,1,1,4.67215,2,1.6,2,106,2,1.4,2,76,1
50,1,1,1,1,1,1,2,1,1,1,1,1,1,1,1,2,3,1,2.024966,2,106,2,1.07,2,99,1
33,2,1,1,1,1,1,1,1,1,1,1,1,1,1,2,2,0.3,2,2.5,2,107,2,0.92,2,116,3
64,1,1,1,1,1,1,1,1,1,1,1,1,1,1,1,2,0.2,2,1.9,2,159,2,1.04,2,153,1
55,1,1,1,1,1,1,1,1,1,1,1,1,1,1,1,2,1.8,2,2.3,2,98,2,0.97,2,101,5
73,1,1,1,1,1,1,1,1,1,1,1,1,1,1,1,2,2,2,2.9,2,116,2,1.18,2,99,5
22,1,1,1,1,1,1,1,1,1,1,1,1,1,1,1,2,0.9,2,2.5,2,110,2,1,2,110,1
70,2,1,1,1,2,1,1,1,1,1,1,1,1,1,1,2,1.1,2,0.9,2,94,2,0.91,2,103,5
45,2,1,1,1,1,1,1,1,1,1,1,2,1,1,1,2,2.3,2,2.4,2,91,2,0.86,2,106,5
48,1,1,1,1,1,1,1,1,1,1,1,1,1,1,1,2,0.96,1,2.024966,2,129,2,1.35,2,96,1
75,1,1,1,1,1,1,1,1,1,1,1,1,1,1,1,2,6.7,2,2.1,2,160,2,1.21,2,132,1
45,1,1,1,1,1,1,1,1,1,1,1,1,1,1,1,2,4.8,2,0.9,2,87,2,0.78,2,112,5
33,1,1,1,1,1,1,1,1,1,1,1,1,1,1,1,1,4.67215,1,2.024966,2,120,2,0.98,2,122,1
31,1,2,1,1,1,1,1,1,2,1,1,1,1,1,1,2,0.045,2,2.7,2,163,2,0.94,2,172,2
79,2,1,1,1,1,1,1,1,2,1,1,1,1,1,1,2,2.4,1,2.024966,1,109.072401,1,0.997912,1,110.787984,1
32,1,1,1,1,1,1,1,1,1,1,1,1,1,1,1,1,4.67215,1,2.024966,1,109.072401,1,0.997912,1,110.787984,1
70,1,1,1,1,1,1,1,1,1,1,1,1,1,1,1,2,0.35,2,0.3,2,44,2,0.38,2,118,5
84,1,1,1,1,1,1,1,1,1,1,1,1,1,1,1,2,3.5,1,2.024966,2,77,2,0.74,2,104,1
47,1,1,1,1,1,1,1,1,1,1,1,1,1,1,1,2,0.79,2,1.2,2,117,2,0.85,2,138,1
63,2,1,1,1,1,1,1,1,1,1,1,1,1,1,2,2,1.5,2,2.1,2,129,2,1.08,2,120,3
28,1,1,1,1,1,1,1,1,1,1,1,1,1,1,1,2,2.1,1,2.024966,2,100,2,1.15,2,87,1
22,2,1,1,1,1,1,1,1,1,1,1,1,1,1,1,2,2.1,2,2.3,2,81,2,1.01,2,80,3
29,1,1,1,1,1,1,1,1,1,2,1,1,1,1,1,2,1.1,2,1.5,2,93,2,0.75,2,124,1
20,1,1,1,2,1,1,1,1,1,1,1,1,1,1,1,2,0.02,2,2.6,2,106,2,0.91,2,116,1
58,2,1,1,1,1,1,1,1,1,1,1,2,1,1,1,2,0.8,2,2.2,2,97,2,1.1,2,88,1
49,2,1,1,1,1,1,1,1,1,1,1,1,1,1,1,2,0.5,2,1.8,2,128,2,1,2,128,5
30,1,1,1,1,1,1,1,1,1,1,1,1,1,1,1,2,2.5,2,2.2,2,99,2,1.04,2,96,5
65,1,1,1,1,1,1,1,1,1,1,1,1,1,1,1,2,0.61,2,1.8,2,96,2,1.03,2,94,5
46,2,1,1,1,1,1,1,1,1,1,1,1,1,1,1,2,0.88,2,0.7,2,82,1,0.997912,1,110.787984,1
25,1,1,1,1,1,1,1,1,1,1,1,1,1,1,1,2,1.8,1,2.024966,2,75,2,0.87,2,86,1
71,1,2,1,1,1,1,1,2,2,2,1,1,1,1,1,2,2.4,2,1.9,2,133,2,1.09,2,123,1
53,1,1,1,1,1,1,1,1,2,1,1,1,1,1,1,2,0.01,1,2.024966,2,176,2,1.02,2,171,1
36,1,1,1,1,1,1,1,1,1,1,1,1,1,1,1,2,0.88,2,1.6,2,114,2,1.02,2,112,1
49,1,2,1,1,1,1,1,2,1,2,1,1,1,1,1,2,0.2,2,2.4,2,137,1,0.997912,1,110.787984,1
20,1,1,1,2,1,1,1,1,1,1,1,1,1,1,1,2,0.15,2,2.5,2,93,2,1,2,93,1
30,1,1,1,1,1,2,1,1,1,1,1,1,1,1,1,2,0.5,2,2.2,2,124,2,1.31,2,95,2
32,1,1,1,1,1,2,1,1,1,1,1,1,1,1,1,2,0.25,2,2.5,2,105,2,1.05,2,100,2
65,2,1,1,1,1,1,1,1,1,1,1,1,1,1,1,2,2.7,2,2.3,2,100,2,1.11,2,90,5
47,1,1,1,1,1,1,1,1,1,1,1,1,1,1,1,2,2,2,1,2,130,2,0.88,2,148,5
60,2,1,1,1,1,1,1,1,1,1,1,1,1,1,1,2,0.53,2,2.5,2,105,2,1.01,2,104,1
76,1,1,1,1,1,1,1,1,1,1,1,1,1,1,1,2,1.2,2,2.5,2,133,2,1.16,2,115,1
56,1,1,1,1,1,1,1,1,1,1,1,1,1,1,1,2,2,2,1,2,54,2,0.78,2,70,1
74,1,1,1,1,1,1,1,1,1,1,1,1,1,1,1,2,1.3,2,1.3,2,111,2,0.92,2,120,5
71,1,2,1,1,1,1,1,1,1,1,1,1,1,1,1,2,0.03,1,2.024966,2,175,2,1.04,2,168,1
51,1,1,1,1,1,1,1,1,1,1,1,1,1,1,1,2,24,2,0.4,2,3,2,0.99,2,3,1
60,2,1,1,1,1,1,1,1,1,1,1,1,1,1,1,2,0.4,2,2.4,2,77,2,0.99,2,78,5
68,2,1,1,1,1,1,1,1,1,1,1,1,1,1,1,2,1.2,2,1.2,2,84,2,0.78,2,107,5
54,2,1,1,1,1,1,1,1,2,1,1,1,1,1,1,2,0.6,2,1.8,2,100,2,0.77,2,130,1
71,1,1,1,1,1,1,1,1,1,2,1,1,2,1,1,2,0.2,2,4.5,2,125,2,0.82,2,152,1
78,2,1,1,1,1,1,1,1,1,1,1,1,1,1,1,2,0.77,2,1.8,2,109,2,0.92,2,118,5
75,2,1,1,1,1,1,1,1,1,1,1,1,1,1,1,2,0.035,2,1.2,2,98,2,0.83,2,118,5
18,1,1,1,1,1,2,1,1,1,1,1,1,2,1,1,2,0.83,2,2.9,2,68,2,1.16,2,58,2
64,2,1,1,1,1,1,1,1,1,1,1,1,1,1,1,2,0.1,2,1,2,145,1,0.997912,1,110.787984,5
49,1,1,1,1,1,1,1,1,1,1,1,1,1,1,1,1,4.67215,1,2.024966,1,109.072401,1,0.997912,1,110.787984,1
77,1,1,1,1,1,1,1,1,1,1,1,1,1,1,1,2,2.9,2,2.6,2,118,2,1.19,2,99,1
56,1,1,1,1,1,1,1,1,1,2,1,1,1,1,1,2,0.015,2,4.1,2,191,2,1,2,191,1
74,1,1,1,1,1,1,1,1,1,1,1,1,1,1,1,2,1.3,2,1.9,2,99,2,1.12,2,88,1
23,1,2,1,1,1,1,1,1,1,1,1,1,1,1,1,2,0.04,2,3.8,2,131,2,1.05,2,125,1
37,1,1,1,1,1,1,1,1,1,1,1,1,1,1,1,1,4.67215,1,2.024966,1,109.072401,1,0.997912,1,110.787984,1
42,1,1,1,1,1,1,1,1,1,1,1,1,1,1,1,2,3.6,2,1.9,2,87,1,0.997912,1,110.787984,1
72,1,1,2,1,1,1,1,1,1,1,1,1,1,1,1,1,4.67215,1,2.024966,2,75,2,1.01,2,74,1
60,1,2,1,1,1,1,1,1,1,1,1,1,1,1,1,2,7.3,2,1.6,2,109,2,1.04,2,105,1
16,1,2,1,1,1,1,1,1,1,1,1,1,1,1,1,2,3.3,1,2.024966,2,65,2,0.73,2,90,1
62,1,1,1,1,1,1,1,1,1,1,1,1,1,1,1,1,4.67215,1,2.024966,1,109.072401,1,0.997912,1,110.787984,1
38,1,1,1,1,1,1,1,1,1,1,1,1,1,1,1,2,4.3,2,1.7,2,76,1,0.997912,1,110.787984,1
69,1,1,1,1,1,1,1,1,1,1,1,1,1,1,1,2,6.2,2,1.9,2,89,2,0.94,2,95,1
77,2,2,1,1,1,1,1,1,1,1,1,1,1,1,1,2,0.9,1,2.024966,2,131,2,0.74,2,176,1
16,2,1,1,1,1,1,1,1,1,1,1,1,1,1,1,1,4.67215,2,2.5,2,71,2,0.8,2,88,1
25,2,1,1,1,1,1,1,1,1,1,1,1,1,1,1,2,2.9,1,2.024966,2,88,2,0.87,2,100,1
48,2,1,1,1,1,1,1,1,1,1,1,1,1,1,1,2,1.2,2,2.5,2,81,2,0.91,2,89,3
68,1,1,1,1,1,1,1,1,1,1,1,1,1,1,1,2,3.9,2,1,2,104,2,0.75,2,137,5
54,1,1,1,1,1,1,1,1,1,1,1,1,1,1,1,1,4.67215,1,2.024966,1,109.072401,1,0.997912,1,110.787984,1
65,2,1,1,1,1,1,1,1,1,1,1,1,1,1,1,2,1.1,2,1.4,2,121,2,0.81,2,149,5
70,1,1,1,1,1,1,1,1,1,1,1,1,1,1,1,2,3.2,2,0.9,2,84,2,0.87,2,96,5
33,2,1,1,1,1,1,1,1,1,1,2,1,1,1,1,2,1.8,2,2.4,2,120,2,0.99,2,121,3
46,2,1,1,1,1,1,1,1,1,1,1,1,1,1,1,2,0.6,1,2.024966,2,98,2,0.94,2,104,1
70,1,1,1,1,1,1,1,1,2,1,1,1,1,1,1,2,0.005,2,1.7,2,71,2,1.08,2,66,1
45,1,1,1,1,1,1,1,1,1,1,1,1,1,1,2,2,1.1,2,2,2,111,2,0.97,2,114,3
50,2,1,1,1,1,1,1,1,1,2,1,1,1,1,1,2,13,2,1.3,2,86,2,0.87,2,99,1
69,1,1,1,1,1,1,1,1,1,1,1,1,1,1,1,2,3.1,1,2.024966,2,110,2,1.02,2,108,1
55,2,1,1,1,1,1,1,1,1,1,1,1,2,1,1,2,10,2,2.1,2,65,1,0.997912,1,110.787984,1
63,1,1,1,1,1,1,1,1,1,1,1,1,1,1,2,2,1.2,2,2.4,2,134,2,0.92,2,145,3
57,1,1,1,1,1,1,1,1,1,1,1,1,1,1,1,2,1,2,2,2,87,2,0.84,2,103,3
83,2,1,1,1,1,1,1,1,1,1,1,1,1,1,1,2,2.3,1,2.024966,2,100,2,0.82,2,122,5
45,2,1,1,1,1,1,1,1,1,1,1,1,1,1,1,2,6.3,2,2,2,119,2,1.04,2,114,1
34,1,1,1,1,1,1,1,1,1,2,1,1,1,1,1,2,0.02,2,2.3,2,122,2,1.66,2,73,2
82,1,1,1,1,1,1,1,1,1,1,1,1,1,1,1,1,4.67215,2,1.1,2,69,2,0.64,2,107,5
83,1,1,1,1,1,1,1,1,1,1,1,1,2,1,1,2,0.44,1,2.024966,2,145,2,1.08,2,135,1
70,1,1,1,1,1,1,1,1,1,1,1,1,2,1,1,2,0.2,2,2.7,2,79,2,0.98,2,81,1
70,1,1,1,1,2,1,1,1,1,1,1,1,1,1,1,2,1.8,2,1.5,2,70,2,0.86,2,81,4
37,2,1,1,1,1,1,1,1,1,1,1,1,1,1,1,2,2.1,2,2.3,2,93,2,0.82,2,113,5
40,1,1,1,1,1,1,1,1,1,1,1,1,1,1,1,2,3.1,2,2.2,2,103,2,1.1,2,93,5
73,1,1,1,1,1,1,1,1,1,1,1,1,1,1,1,2,3.4,2,1.6,2,100,2,0.88,2,113,3
24,2,1,1,1,1,1,1,1,1,1,1,1,1,1,1,2,2.5,2,1.8,2,92,2,1.02,2,90,1
32,1,2,1,1,1,2,1,1,1,1,1,1,1,1,1,2,0.05,2,3.9,2,289,2,1.75,2,165,1
88,2,1,1,1,1,1,1,1,1,1,1,1,1,1,1,2,2.3,2,2.2,2,101,2,1,2,101,5
56,1,1,1,1,1,1,1,1,1,1,1,1,2,1,1,2,0.6,2,2.5,2,122,2,1.05,2,116,5
27,1,1,1,1,1,1,1,1,1,1,1,1,1,1,2,2,1.7,2,1.9,2,146,2,1.19,2,123,3
26,2,1,1,1,1,1,1,1,1,1,1,1,1,1,1,2,1.4,2,2.5,2,98,2,0.92,2,107,1
78,1,1,1,1,1,1,1,1,1,1,1,1,1,1,1,2,0.05,2,1.3,2,101,1,0.997912,1,110.787984,5
53,1,1,1,1,1,1,1,1,1,1,1,1,1,1,1,2,1.5,2,1.8,2,105,1,0.997912,1,110.787984,1
35,1,1,1,1,1,1,1,1,1,1,1,1,1,1,1,2,0.5,2,2.2,2,89,1,0.997912,1,110.787984,1
62,2,1,1,1,1,1,1,1,1,1,1,1,1,1,1,2,0.95,2,2.5,2,138,2,1.17,2,118,1
44,2,1,1,1,1,1,1,1,1,1,1,1,1,1,1,2,14,2,2.7,2,63,2,1.17,2,54,1
65,1,1,1,1,2,1,1,1,1,2,1,1,1,1,1,2,0.025,2,3.9,2,133,2,1.23,2,108,1
63,1,1,1,1,1,1,1,1,1,1,1,1,1,1,1,2,0.43,2,2.9,2,118,2,1.42,2,83,1
68,1,1,1,1,1,1,1,1,2,1,1,1,1,1,1,2,12,2,1.4,2,111,2,1.2,2,93,5
61,1,1,1,1,1,1,1,1,1,1,1,1,1,1,1,2,2.1,1,2.024966,2,114,2,1.05,2,109,5
24,1,1,1,1,1,1,1,1,1,1,1,1,1,1,1,1,4.67215,1,2.024966,1,109.072401,1,0.997912,1,110.787984,1
59,2,1,1,1,1,1,1,1,1,1,1,1,1,1,1,2,0.5,2,2.1,2,86,2,0.81,2,107,1
73,2,1,1,1,1,1,1,1,1,1,1,1,1,1,1,2,2.7,2,1.6,2,97,2,0.78,2,125,5
86,1,1,1,1,1,1,1,1,1,1,1,1,1,1,1,2,0.25,2,1.8,2,89,2,0.89,2,100,5
18,1,1,1,1,1,1,1,1,1,1,1,1,1,1,1,2,12,1,2.024966,2,142,2,1.37,2,104,1
53,2,1,1,1,1,1,1,1,1,1,1,1,1,1,2,2,2.3,2,2,2,63,2,0.95,2,66,3
68,1,1,1,1,1,1,1,1,2,1,1,1,1,1,1,2,2.3,2,1.5,2,112,2,0.99,2,114,1
79,2,1,1,1,1,1,1,1,1,1,1,1,1,1,1,2,2.1,2,1.7,2,112,2,0.96,2,117,5
52,1,1,1,1,1,1,1,1,1,1,1,1,1,1,1,2,8.8,2,2.3,2,106,2,1.25,2,85,1
30,1,1,1,1,1,1,1,1,1,1,1,1,1,1,1,2,35,2,1.4,2,78,2,0.98,2,80,1
34,1,1,1,1,1,1,1,1,1,2,1,1,1,1,1,2,4.1,2,4,2,159,2,1.62,2,98,2
59,1,1,1,1,1,1,1,1,1,2,1,1,1,1,1,2,0.1,2,2.5,2,100,2,0.98,2,103,1
32,1,1,1,1,1,1,1,1,1,1,1,1,1,1,1,2,0.6,2,1.6,2,134,2,1.2,2,112,1
57,1,1,1,1,1,1,1,2,1,1,1,1,1,1,1,2,0.01,2,2.9,2,98,2,0.87,2,113,1
73,1,1,1,1,1,1,1,1,1,1,1,1,1,1,1,2,5.6,2,1.9,2,115,2,0.98,2,118,1
47,2,1,1,1,1,1,1,1,1,1,1,1,1,1,1,1,4.67215,1,2.024966,1,109.072401,1,0.997912,1,110.787984,1
35,2,2,1,1,1,1,1,1,1,1,1,1,1,1,1,2,0.44,2,1.8,2,94,2,0.86,2,110,1
43,2,1,1,1,1,1,1,1,1,1,1,1,1,1,1,2,0.2,2,1.9,2,98,2,0.89,2,110,3
55,1,1,1,1,1,1,1,1,1,1,1,1,1,1,1,2,0.2,2,1.7,2,95,2,0.79,2,121,1
67,1,1,1,1,2,1,1,1,1,1,1,1,1,1,1,2,0.2,2,0.9,2,75,2,0.73,2,102,1
39,1,1,1,1,1,1,1,1,1,1,1,1,1,1,1,2,1.9,2,2,2,109,1,0.997912,1,110.787984,1
62,1,2,1,1,1,1,1,1,2,1,1,1,1,1,1,2,0.005,2,2.1,2,130,2,0.99,2,131,1
72,1,2,1,1,1,1,1,1,1,1,1,1,1,1,1,2,0.01,2,1.1,2,240,2,1.07,2,223,5
66,1,1,1,1,1,1,1,1,1,2,1,1,1,1,1,2,0.34,1,2.024966,2,95,2,0.99,2,95,1
49,2,1,1,1,1,1,1,1,1,1,1,1,1,1,1,2,2.4,2,2.7,2,93,2,0.99,2,94,3
75,1,1,1,1,1,1,1,1,1,1,1,1,1,1,1,2,2.8,2,2,2,92,2,1.03,2,89,5
66,1,1,1,1,1,1,1,1,1,1,1,1,1,1,1,2,0.19,2,1.4,2,97,2,0.87,2,111,5
23,1,1,1,1,1,1,1,1,1,1,1,1,1,1,1,2,1.3,2,2.1,2,108,2,1.04,2,105,2
15,1,1,1,2,1,1,1,1,1,2,1,1,1,1,1,1,4.67215,1,2.024966,1,109.072401,1,0.997912,1,110.787984,1
60,1,1,1,1,1,1,1,1,1,1,1,1,1,1,1,2,0.045,1,2.024966,2,139,2,1.07,2,129,1
28,1,1,1,1,1,1,1,1,1,2,1,1,1,1,1,2,0.15,1,2.024966,2,133,2,0.99,2,135,1
56,1,1,1,1,1,1,1,1,1,1,1,1,1,1,1,2,0.72,2,2.1,2,114,2,1.11,2,103,1
56,2,1,1,1,1,1,1,1,1,1,1,1,1,1,1,2,0.02,2,2,2,139,2,0.82,2,170,1
88,2,1,1,1,1,1,1,1,1,1,1,1,1,1,1,2,2.4,2,2.2,2,96,2,0.93,2,103,3
70,1,1,1,1,1,1,1,1,1,1,1,1,1,1,1,2,5.5,2,1.7,2,131,2,1.49,2,88,5
68,2,1,1,1,1,1,1,1,1,1,1,1,1,1,1,2,4.8,2,2.1,2,107,2,0.99,2,108,1
33,1,1,1,1,1,1,1,1,2,1,1,1,1,1,1,2,10.3,2,2,2,68,2,1.15,2,59,3
17,1,1,1,1,1,1,1,1,2,2,1,1,1,1,1,2,0.3,2,1.5,2,101,2,0.81,2,125,1
93,1,1,1,1,2,1,1,1,1,1,1,1,1,1,1,2,2.7,2,0.4,2,77,2,0.86,2,90,1
28,1,1,1,1,1,1,1,1,1,1,1,1,1,1,1,1,4.67215,1,2.024966,1,109.072401,1,0.997912,1,110.787984,1
18,1,1,1,1,1,1,1,1,1,1,1,1,1,1,1,2,1.2,2,2.4,2,74,2,1.16,2,63,2
25,1,1,1,1,1,1,1,1,1,1,1,1,1,1,1,2,0.81,2,2.8,2,106,2,1.32,2,81,3
72,1,1,1,1,1,1,1,1,1,1,1,1,1,1,1,2,0.015,2,2.9,2,198,2,0.91,2,217,3
75,2,1,1,1,1,1,1,1,1,1,1,1,1,1,1,1,4.67215,1,2.024966,2,120,2,0.97,2,124,1
41,1,1,1,1,1,1,1,1,1,1,1,1,1,1,2,2,2,2,2.5,2,109,2,1.03,2,105,3
39,2,1,1,1,1,1,1,1,1,1,1,1,1,1,1,2,1.4,2,2.9,2,97,2,1.03,2,94,5
50,1,1,1,1,1,1,1,1,1,1,1,1,1,1,1,2,89,2,0.2,2,10,2,1.13,2,9,5
28,1,2,1,1,1,1,1,1,1,1,1,1,1,1,1,2,0.3,1,2.024966,2,209,2,1.08,2,194,1
59,1,1,1,1,1,1,1,1,1,1,1,1,1,1,1,2,0.02,2,1.6,2,140,2,0.95,2,148,5
32,1,1,1,1,1,1,1,1,1,1,1,1,1,1,1,1,4.67215,1,2.024966,1,109.072401,1,0.997912,1,110.787984,1
24,1,1,1,1,1,1,1,1,1,1,1,1,1,1,1,2,0.25,2,3,2,143,2,1.33,2,108,3
17,2,1,1,1,1,1,1,1,1,1,1,1,1,1,1,2,1.5,2,0.5,2,43,2,0.41,2,105,5
64,1,1,1,1,1,1,1,1,1,1,1,1,1,1,1,2,1.6,2,2.8,2,99,2,0.83,2,119,1
63,1,1,1,1,1,1,1,2,1,1,1,1,1,1,1,2,0.03,2,3.3,2,120,2,0.96,2,125,1
18,1,2,1,1,1,1,1,1,1,1,1,1,1,1,1,2,0.2,2,2.1,2,120,2,1.12,2,107,1
62,1,1,1,1,1,1,2,1,1,1,1,1,1,1,1,2,0.43,2,2.2,2,122,2,1.17,2,104,5
66,1,1,1,1,1,1,1,1,1,1,1,1,1,1,1,2,3.2,2,1.6,2,126,2,1.02,2,123,1
55,1,1,2,1,1,1,1,1,1,1,1,1,1,1,1,2,0.005,1,2.024966,2,161,2,0.9,2,180,1
51,1,2,1,1,1,1,1,1,1,1,1,1,1,1,1,2,0.25,2,1.9,2,101,2,1.08,2,94,1
82,2,1,1,1,1,1,1,1,1,1,1,1,1,1,2,2,6.6,2,1.6,2,92,2,1,2,91,3
85,2,1,1,1,1,1,1,1,1,1,1,1,1,1,1,2,0.25,2,1.1,2,132,2,0.85,2,154,5
30,1,1,1,1,1,1,1,1,1,1,1,1,1,1,1,2,1.8,2,2.1,2,116,2,1.05,2,110,2
65,1,1,1,1,2,1,1,1,1,1,1,1,1,1,1,1,4.67215,1,2.024966,1,109.072401,1,0.997912,1,110.787984,1
62,1,1,1,1,1,1,1,1,1,1,1,1,1,1,1,2,2.6,2,2.1,2,79,2,0.89,2,90,1
63,1,1,1,1,1,1,1,1,1,1,1,1,1,1,1,2,1.1,2,1.9,2,110,2,1.02,2,108,5
33,1,1,1,1,1,1,1,1,1,1,1,1,1,1,1,1,4.67215,1,2.024966,1,109.072401,1,0.997912,1,110.787984,1
48,1,1,1,1,1,1,1,1,1,1,1,1,1,1,1,2,0.7,1,2.024966,2,114,2,0.98,2,117,1
74,2,1,1,1,1,1,1,1,1,1,1,1,1,1,1,2,0.1,2,2,2,113,2,0.97,2,116,5
69,1,1,1,1,1,1,1,1,1,1,1,1,1,1,1,1,4.67215,2,1.5,1,109.072401,1,0.997912,1,110.787984,1
78,2,1,1,1,1,1,1,1,1,1,1,1,1,1,1,2,2.3,2,2.1,2,112,2,1.11,2,101,5
63,1,1,1,1,1,1,1,1,1,1,1,1,1,1,1,2,3,2,0.9,2,137,2,0.95,2,144,5
60,1,1,1,1,1,1,1,1,1,1,1,1,1,1,1,2,0.9,2,2.4,2,111,2,1.12,2,99,1
41,2,1,1,1,1,1,1,1,1,1,1,1,1,1,1,2,0.25,2,3.1,2,134,2,1,2,134,1
42,2,1,1,1,1,1,1,1,1,1,1,1,1,1,1,2,2.8,2,1.7,2,105,2,1.03,2,101,1
27,2,1,1,1,1,1,1,1,1,1,1,1,1,1,2,2,0.87,2,1.8,2,98,2,1,2,98,3
48,1,1,1,1,1,1,1,1,1,1,1,1,1,1,1,2,0.03,2,1.8,2,83,2,1.19,2,69,1
75,1,1,1,1,1,1,1,1,1,1,1,1,1,1,1,2,2.1,2,1.5,2,103,2,1.07,2,96,5
61,1,1,1,1,1,1,1,1,1,1,1,1,1,1,1,2,0.81,2,2.3,2,103,2,1.02,2,100,1
81,2,1,1,1,1,1,1,1,1,1,1,1,1,1,1,2,1.4,2,2,2,97,2,1.2,2,81,1
51,1,1,1,1,1,1,1,1,1,1,1,1,1,1,1,2,1,2,1.9,2,91,2,1.03,2,89,1
21,2,1,1,1,1,1,1,1,1,1,1,1,1,1,1,2,2.3,2,1.6,2,88,2,1.01,2,87,1
46,1,1,1,1,1,1,1,1,1,1,1,1,1,1,1,2,0.1,2,0.7,2,69,2,0.77,2,89,5
52,1,1,1,1,1,1,1,1,1,1,1,1,1,1,1,2,2.6,2,1.6,2,103,2,0.92,2,111,1
73,2,1,1,1,1,1,1,1,1,1,1,1,1,1,1,2,2.1,2,1.9,2,118,2,0.9,2,131,5
40,1,1,1,1,1,1,1,1,2,1,1,1,1,1,2,2,1.3,2,2.6,2,135,2,1.09,2,124,3
48,1,1,1,1,1,1,1,2,2,1,1,1,1,1,1,2,0.1,1,2.024966,2,119,2,0.91,2,131,1
63,2,1,1,1,1,1,1,1,1,1,1,1,1,1,1,2,7.4,2,2,2,120,2,1.02,2,117,1
55,1,2,1,1,1,1,1,1,1,1,1,1,1,1,1,1,4.67215,1,2.024966,2,170,2,1.1,2,155,1
64,1,2,1,1,1,1,1,1,1,1,1,1,1,1,1,2,0.07,2,1.9,2,112,2,0.94,2,119,1
69,2,1,1,1,1,1,1,1,1,1,1,1,2,1,1,1,4.67215,1,2.024966,1,109.072401,1,0.997912,1,110.787984,1
64,1,1,1,1,1,1,1,1,1,1,1,1,1,1,1,1,4.67215,2,3.1,2,136,2,1.07,2,127,1
59,2,1,1,1,1,1,1,1,1,1,1,1,1,1,1,2,2.3,2,2,2,74,2,0.69,2,107,5
57,1,1,1,1,1,1,1,1,1,1,1,1,1,1,1,2,1.6,2,2.5,2,103,2,1.02,2,101,5
79,1,1,1,1,1,1,1,1,1,1,1,1,1,1,1,2,2.4,2,1.3,2,92,2,0.92,2,100,1
63,1,1,1,1,1,1,1,1,1,1,1,1,1,1,1,1,4.67215,2,1.9,2,165,2,1.39,2,118,1
15,1,1,1,1,1,1,1,1,1,1,1,1,1,1,1,2,1.6,2,2.4,2,105,2,1.16,2,91,1
63,1,2,1,1,1,1,1,1,1,1,1,1,1,1,1,2,0.1,1,2.024966,2,117,2,0.98,2,120,1
77,1,1,1,1,1,1,1,1,1,1,1,1,1,1,1,2,4.9,2,1.6,2,85,2,0.87,2,98,5
70,2,1,1,1,1,1,1,1,1,1,1,1,1,1,1,2,0.5,2,1.9,2,87,2,0.87,2,100,5
69,1,1,1,1,1,1,1,1,1,1,1,1,1,1,1,2,1.9,2,1.5,2,126,2,0.96,2,131,1
79,1,1,1,1,1,1,1,1,1,1,1,1,1,1,2,2,2.3,2,0.4,2,73,2,0.6,2,122,5
64,1,1,1,1,1,1,1,1,2,1,1,1,1,1,1,2,0.68,2,1.4,2,92,2,0.81,2,114,5
24,1,1,1,1,1,1,1,1,1,1,1,1,1,1,1,2,1.8,2,2.1,2,91,2,0.93,2,98,1
67,1,1,1,1,1,1,1,1,1,1,1,1,1,1,1,2,2.6,2,0.2,2,99,2,0.72,2,138,5
57,1,2,1,1,1,1,1,1,1,1,1,1,1,1,1,2,0.08,1,2.024966,2,142,2,0.93,2,153,1
58,1,1,1,1,1,1,1,1,1,1,1,1,1,1,1,2,0.05,2,1.9,2,123,2,0.99,2,124,5
31,1,1,1,1,1,1,1,1,1,1,1,1,1,1,1,2,0.91,2,2.1,2,66,2,0.66,2,99,1
73,2,1,1,1,1,1,1,1,1,1,1,1,1,1,1,1,4.67215,2,2.7,2,87,2,1.07,2,81,1
65,1,2,1,1,1,1,1,1,1,2,1,1,1,1,1,2,0.015,2,1.9,2,88,2,0.81,2,109,1
58,1,1,1,1,1,1,1,1,2,1,1,1,1,1,1,2,1.8,1,2.024966,2,63,2,0.86,2,73,1
39,1,1,1,1,1,1,1,1,1,1,1,1,1,1,1,2,0.5,2,2.2,2,121,2,1.01,2,121,1
15,1,1,1,2,1,1,1,1,1,2,1,1,1,1,1,1,4.67215,1,2.024966,1,109.072401,1,0.997912,1,110.787984,1
47,1,1,1,1,1,1,1,1,1,1,1,1,2,1,1,2,0.63,2,2.6,2,160,2,1.2,2,134,1
47,1,1,1,1,1,1,1,1,1,1,1,1,1,1,1,2,1.1,2,2.8,2,96,2,0.94,2,103,1
41,1,1,1,1,1,1,1,1,1,1,1,1,1,1,2,2,3.1,2,2.5,2,149,2,1.09,2,137,3
58,1,1,1,1,1,1,1,1,2,1,1,1,1,1,1,2,0.59,2,1.5,2,83,2,0.86,2,97,5
30,1,1,1,1,1,1,1,1,1,1,1,1,1,1,1,2,0.42,2,1.8,2,120,2,0.94,2,128,1
38,1,1,1,1,1,1,1,1,1,1,1,1,1,1,1,2,1.4,2,1.5,2,95,2,0.91,2,104,5
65,1,1,1,1,1,1,1,1,1,1,1,1,1,1,1,2,1.4,2,1.7,2,141,2,1.15,2,123,5
51,1,1,1,1,1,1,1,1,1,1,1,1,1,1,1,1,4.67215,1,2.024966,1,109.072401,1,0.997912,1,110.787984,1
39,1,1,1,1,1,1,2,1,1,2,1,1,1,1,1,2,4,2,1.7,2,63,1,0.997912,1,110.787984,1
85,1,1,1,1,1,1,1,1,1,1,1,1,1,1,1,2,1.3,2,0.9,2,111,2,1.04,2,107,5
35,1,1,1,1,1,1,1,1,1,1,1,1,1,1,1,2,0.97,1,2.024966,2,94,2,0.97,2,97,1
78,1,1,1,1,1,1,1,1,1,1,1,1,1,1,1,2,0.6,2,2.4,2,118,2,0.88,2,135,5
65,1,1,1,1,1,1,1,1,1,1,1,1,1,1,1,2,2.2,2,1.9,2,101,2,0.99,2,102,5
57,1,1,1,1,1,1,1,1,1,1,1,1,1,1,1,2,0.005,2,3.6,2,144,2,0.84,2,171,1
59,2,1,1,1,1,1,1,1,1,1,1,1,1,1,1,2,2.2,2,2.5,2,96,2,0.91,2,105,1
2,1,1,1,1,1,1,1,1,1,1,1,1,1,1,1,2,472,2,1.7,2,34,2,1.17,2,29,2
48,2,1,1,1,1,1,1,1,1,1,1,1,1,1,1,1,4.67215,2,1.6,1,109.072401,1,0.997912,1,110.787984,1
43,2,1,1,1,1,1,1,1,1,1,1,1,1,1,1,2,0.68,2,2,2,54,2,0.93,2,58,1
56,1,1,1,1,1,1,1,1,1,1,1,1,1,1,1,2,2.4,2,1.7,2,86,2,0.91,2,95,1
66,1,1,1,1,1,1,1,1,1,1,1,1,1,1,1,1,4.67215,1,2.024966,2,64,2,0.78,2,82,1
65,1,2,1,1,1,1,1,1,2,1,1,1,1,1,1,2,0.47,2,2.3,2,113,2,0.91,2,124,1
31,1,1,1,1,1,1,1,1,1,1,1,1,1,1,1,2,2.2,2,2.5,2,85,2,0.81,2,105,5
44,2,1,1,1,1,1,1,1,1,1,1,1,1,1,1,2,1.9,2,2.2,2,103,2,1.2,2,86,1
66,1,1,1,1,1,1,1,1,1,1,1,1,1,1,1,2,1,1,2.024966,2,103,2,1.17,2,88,1
70,1,1,1,1,1,1,1,1,1,1,1,1,1,1,1,2,1.1,2,2.6,2,162,2,1.21,2,134,1
44,1,1,1,1,1,1,1,1,1,1,1,1,1,1,1,2,0.9,2,1.8,2,119,2,0.98,2,120,1
37,2,1,1,1,1,1,1,1,1,1,1,1,1,1,1,2,0.9,2,2.3,2,77,2,0.8,2,96,1
67,1,1,1,1,1,1,1,1,1,2,1,1,2,1,1,2,0.07,2,1.7,2,132,2,1.02,2,130,1
78,1,1,1,1,1,1,1,1,1,1,1,1,1,1,1,2,0.73,2,2,2,92,2,0.95,2,97,5
29,1,1,1,1,1,1,1,1,1,2,1,1,1,1,1,2,0.15,2,5.5,2,161,2,1.61,2,100,2
53,2,2,1,1,1,1,1,1,1,1,1,1,1,1,1,2,0.51,2,2.4,2,124,2,0.96,2,129,1
21,1,1,1,1,1,1,1,1,1,1,1,1,1,1,1,2,0.4,2,2.1,2,82,2,0.76,2,108,5
50,1,2,1,1,1,1,1,1,1,1,1,1,1,1,1,2,0.15,2,2.2,2,151,2,0.91,2,166,1
78,1,1,1,1,1,1,1,1,1,1,1,1,1,1,1,2,0.35,2,2,2,93,2,1.03,2,90,5
73,1,1,1,1,1,1,1,2,1,1,1,1,1,1,1,2,0.005,1,2.024966,2,102,2,0.89,2,115,1
21,2,2,1,1,1,1,1,1,1,1,1,1,1,1,1,1,4.67215,1,2.024966,2,170,2,1.01,2,167,1
70,1,1,1,1,1,1,1,1,1,1,1,1,1,1,1,2,1.8,2,1.8,2,85,2,0.92,2,92,3
55,2,1,1,1,1,1,1,1,1,1,1,1,1,1,2,2,0.3,2,2.1,2,100,2,1.05,2,96,3
33,1,1,1,1,1,1,1,1,1,1,1,1,1,1,1,2,6.9,1,2.024966,2,85,2,0.89,2,95,1
59,1,1,1,1,1,1,1,1,1,1,1,1,1,1,1,2,0.4,2,1.6,2,113,2,0.99,2,114,5
87,1,1,1,1,1,1,1,1,1,1,1,1,1,1,1,2,0.79,2,1.5,2,145,2,0.88,2,165,5
32,1,1,1,1,1,1,1,1,1,1,1,1,1,1,1,2,2,2,1.7,2,92,2,1.01,2,91,2
72,1,1,1,1,2,1,1,1,1,1,1,1,1,1,1,2,5.8,2,1.4,2,107,2,1.07,2,100,5
46,1,1,1,1,1,1,1,1,1,2,1,1,1,1,1,1,4.67215,2,1.5,1,109.072401,1,0.997912,1,110.787984,1
34,1,1,1,1,1,1,1,1,1,2,1,1,1,1,1,2,0.005,2,2,2,54,2,1.66,2,33,2
74,2,1,1,1,1,1,1,1,2,1,1,1,1,1,1,2,2,2,2.2,2,109,2,0.91,2,119,1
70,1,1,1,1,1,1,1,1,1,1,1,1,1,1,1,2,4.4,2,1.3,2,107,2,1.12,2,95,1
29,1,1,1,1,1,1,1,1,1,1,1,1,1,1,1,2,0.8,2,3.1,2,169,2,1.49,2,114,2
53,1,2,1,1,1,1,1,1,1,1,1,1,1,1,1,2,0.32,1,2.024966,2,145,2,0.96,2,152,1
74,1,1,1,1,1,1,1,1,1,1,1,1,2,1,1,2,0.025,2,2.2,2,108,2,0.85,2,126,1
75,1,1,1,1,1,1,1,1,1,1,1,1,1,1,1,2,3.8,2,1.6,2,106,2,0.88,2,120,1
62,2,1,1,1,1,1,1,1,1,1,1,1,1,1,1,2,1.1,2,1.7,2,105,2,1.02,2,103,3
37,1,1,1,1,1,1,1,1,1,1,1,1,1,1,2,2,0.25,2,2,2,114,2,0.9,2,128,5
62,2,1,1,1,1,1,1,1,1,1,1,1,1,1,1,2,0.52,2,2.1,2,100,1,0.997912,1,110.787984,1
13,1,1,1,1,1,1,1,1,1,1,1,1,1,1,1,1,4.67215,1,2.024966,2,94,2,0.91,2,103,1
75,2,1,1,1,1,1,1,1,1,1,1,1,1,1,1,2,1.9,2,1.4,2,79,2,0.79,2,101,5
54,1,1,2,1,2,1,1,1,1,1,1,1,1,1,1,2,0.05,2,1.2,2,112,2,0.77,2,145,5
83,1,1,1,1,1,1,1,1,1,1,1,1,1,1,1,2,0.25,2,2.3,2,147,2,1.09,2,135,5
20,1,1,1,1,1,1,1,1,1,1,1,1,1,1,1,1,4.67215,1,2.024966,2,123,2,1.04,2,118,1
1,1,1,1,1,1,1,1,1,1,1,1,1,1,1,1,2,43,1,2.024966,1,109.072401,1,0.997912,1,110.787984,2
70,2,1,1,1,1,1,1,1,1,1,1,1,1,1,1,2,2.3,2,1.4,2,98,2,0.94,2,105,5
78,1,2,1,1,1,1,1,1,1,1,1,1,1,1,1,2,6.3,2,1.3,2,120,2,1.11,2,109,1
38,2,1,1,1,1,1,1,1,1,2,1,1,1,1,1,2,0.37,2,2.2,2,86,2,0.75,2,115,1
83,1,1,1,1,1,1,1,1,2,1,1,1,1,1,1,2,2.2,2,0.9,2,69,2,0.74,2,93,5
71,1,1,1,1,1,1,2,1,1,1,1,1,1,1,1,2,0.03,2,1.5,2,104,2,1.05,2,100,1
39,1,1,1,1,1,1,1,1,1,1,1,1,1,1,1,2,1.7,2,2,2,78,2,0.84,2,93,1
46,1,1,1,1,1,1,1,1,1,1,1,1,1,1,1,1,4.67215,2,2.9,2,158,2,1.03,2,154,1
57,2,1,1,1,1,1,1,1,1,1,1,1,1,1,1,2,1.6,2,2.1,2,164,2,1.14,2,145,5
78,1,1,1,1,1,1,1,1,1,1,1,1,1,1,1,2,3.1,2,1.1,2,112,2,0.82,2,137,4
48,2,1,1,1,1,1,1,1,1,1,1,1,1,1,1,2,0.2,2,2.5,2,91,2,1.17,2,78,5
66,1,2,1,1,1,1,1,1,1,1,1,1,1,1,1,2,0.3,2,1.6,2,120,2,0.91,2,132,1
61,1,1,1,1,2,1,1,1,1,1,1,1,1,1,1,2,0.2,2,3.8,2,252,2,1.13,2,222,1
79,2,1,1,1,1,1,1,1,1,1,1,1,1,1,1,2,0.03,2,4.1,2,160,2,0.78,2,204,1
61,1,1,1,1,2,1,1,1,2,1,1,1,1,1,1,2,2,1,2.024966,2,85,2,1,2,85,1
55,1,2,1,1,1,1,1,1,1,1,1,1,1,1,1,2,3.2,2,1.7,2,126,2,1.24,2,101,1
49,2,1,1,1,1,1,1,1,1,1,1,1,1,1,1,2,4.9,2,0.7,2,82,2,0.79,2,104,5
48,2,1,1,1,1,1,1,1,1,1,1,1,1,1,1,2,0.8,2,1,2,46,2,0.66,2,70,5
61,1,2,1,1,1,1,1,1,1,1,1,1,1,1,1,2,6,2,1.5,2,97,2,0.88,2,110,1
65,1,1,1,1,1,1,1,1,1,1,1,1,1,1,1,1,4.67215,1,2.024966,1,109.072401,1,0.997912,1,110.787984,1
55,1,1,1,1,1,1,1,1,1,1,1,1,1,1,1,2,0.81,2,0.3,2,61,2,0.54,2,113,5
59,1,2,1,1,1,1,1,1,1,1,1,1,1,1,1,2,0.03,2,2,2,164,2,0.92,2,178,1
29,1,1,1,1,1,1,1,1,1,1,1,1,1,1,1,2,1.3,2,1.8,2,106,2,1.17,2,91,3
37,1,1,1,1,1,1,1,1,1,1,1,1,1,1,1,1,4.67215,1,2.024966,1,109.072401,1,0.997912,1,110.787984,1
57,2,1,1,1,2,1,1,1,1,1,1,1,1,1,1,2,0.9,2,1.5,2,91,2,0.78,2,116,1
75,1,1,1,1,1,1,1,1,1,1,1,1,1,1,1,2,0.12,2,1.5,2,117,2,0.94,2,125,5
49,1,2,1,1,1,1,1,1,1,1,1,1,1,1,1,2,116,2,0.7,2,72,2,0.95,2,76,1
39,2,1,1,1,1,1,1,1,1,1,1,1,1,1,1,2,0.55,1,2.024966,2,83,2,1.04,2,80,1
66,1,1,1,1,1,1,1,1,1,1,1,1,1,1,1,2,0.2,2,1.6,2,137,2,0.95,2,144,1
41,1,1,1,1,1,1,1,1,1,1,1,1,1,1,1,2,0.4,2,2.5,2,98,2,1.01,2,96,1
21,2,1,1,1,1,1,1,1,1,1,1,1,1,1,2,2,1.6,2,1.7,2,79,2,0.77,2,102,3
25,1,1,1,1,1,1,1,1,1,1,1,1,1,1,1,2,1.5,2,2.1,2,133,1,0.997912,1,110.787984,1
75,1,1,1,1,1,1,1,1,1,1,1,1,1,1,1,2,1,2,2.2,2,120,2,1.03,2,117,1
58,2,1,1,1,1,1,1,1,1,1,1,1,1,1,1,2,0.8,2,1.4,2,129,2,1.07,2,120,3
42,1,1,1,1,1,1,1,1,1,1,1,1,1,1,1,2,0.1,2,1.5,2,87,2,0.8,2,109,1
35,1,1,1,1,1,1,1,1,1,1,1,1,1,1,1,2,0.2,2,2.1,2,139,2,1,2,139,5
60,2,1,1,2,1,1,1,1,1,1,1,1,1,1,1,2,0.2,2,4,2,68,2,1,2,67,1
49,1,2,1,1,1,1,1,1,1,1,1,1,1,1,1,2,0.6,2,2.3,2,113,2,1.02,2,111,3
33,2,1,1,1,1,1,1,1,1,1,1,1,1,1,2,2,1,2,1.4,2,88,2,0.78,2,113,3
76,1,1,1,1,1,1,1,1,1,1,1,1,1,1,1,2,1.1,2,2,2,92,2,0.95,2,97,1
25,1,1,1,1,1,1,1,1,1,1,1,1,1,1,1,2,1.1,2,2.2,2,112,2,0.98,2,115,2
75,1,1,1,1,1,1,1,2,1,1,1,1,1,1,1,2,0.31,2,2.2,2,85,2,1.19,2,71,1
68,1,1,1,1,1,1,1,1,1,1,1,1,1,1,1,2,2.4,2,1.3,2,80,2,0.88,2,91,1
48,1,1,1,1,1,1,1,1,2,1,1,1,1,1,1,2,98,2,1.9,2,29,2,1.11,2,26,1
35,1,1,1,1,1,1,1,1,1,1,1,1,1,1,2,2,0.93,2,2.8,2,155,2,1.01,2,153,3
26,1,1,1,1,1,1,1,1,1,1,1,1,1,1,1,1,4.67215,1,2.024966,2,115,2,1.08,2,107,1
71,2,1,1,1,1,1,1,1,1,1,1,1,1,1,1,2,0.48,2,1.7,2,97,2,1.04,2,93,5
25,2,1,1,1,1,1,1,1,1,1,1,1,1,1,1,2,8.8,2,2.2,2,109,2,0.97,2,113,1
30,1,1,1,1,1,1,1,1,2,1,1,1,1,1,1,2,2.6,2,1.7,2,82,2,1.03,2,79,1
68,1,1,1,1,1,1,1,1,1,1,1,1,1,1,1,1,4.67215,1,2.024966,2,175,2,0.86,2,204,1
50,1,2,1,1,1,1,1,1,1,1,1,1,1,1,1,2,0.05,1,2.024966,2,105,2,0.92,2,114,1
15,2,1,1,1,1,1,1,1,1,1,1,1,1,1,2,2,2.3,2,3.4,2,115,2,0.96,2,120,1
68,1,2,1,1,1,1,1,2,1,2,1,1,1,1,1,2,2.6,2,2,2,152,2,1.41,2,108,1
71,1,1,1,1,1,1,1,1,2,1,1,1,1,1,1,2,9.4,2,1.4,2,77,2,0.89,2,87,5
34,1,1,1,1,1,1,1,1,1,1,1,1,1,1,1,2,6.2,1,2.024966,2,116,2,1.13,2,103,1
73,1,1,1,1,1,1,2,1,1,1,1,1,1,1,1,2,3,2,1.9,2,106,1,0.997912,1,110.787984,1
69,1,1,1,1,2,1,1,1,1,1,1,1,1,1,1,2,2.5,2,1.5,2,82,2,0.66,2,124,5
69,1,1,1,1,1,1,1,1,1,1,1,1,1,1,1,2,0.8,2,2.4,2,73,2,0.97,2,75,1
47,2,2,1,1,1,1,1,1,1,1,1,1,1,1,1,2,2.7,2,2,2,110,2,1.02,2,108,1
46,2,2,1,1,1,1,2,1,2,1,1,1,1,1,1,2,1.4,2,2.2,2,122,2,1.03,2,119,1
42,1,1,1,2,1,2,1,1,1,2,1,1,1,1,1,2,0.005,2,3.9,2,205,2,1.7,2,121,2
15,1,1,1,1,1,1,1,1,1,1,1,1,1,1,1,1,4.67215,1,2.024966,2,92,2,1.06,2,87,1
60,2,1,1,1,1,1,1,1,1,1,1,1,1,1,1,2,0.005,2,7.1,2,184,2,1.03,2,177,1
28,1,1,1,1,1,1,1,1,1,1,1,1,1,1,1,2,0.5,2,2.5,2,84,2,1.06,2,79,1
49,2,1,1,1,1,1,1,1,1,1,1,1,1,1,1,2,0.02,1,2.024966,2,131,2,0.83,2,158,1
57,2,2,1,1,1,1,1,1,1,1,1,1,1,1,1,2,0.2,2,1.6,2,141,2,0.89,2,158,1
59,1,1,1,1,1,1,1,1,1,1,1,1,1,1,1,2,1.1,2,3.8,2,263,2,1.7,2,155,4
58,1,1,1,1,1,1,1,1,1,1,1,1,1,1,1,2,0.8,2,2.2,2,96,2,0.86,2,111,5
67,1,1,1,1,1,1,1,1,2,1,1,1,1,1,1,2,0.6,1,2.024966,2,76,2,0.86,2,88,1
71,1,1,1,1,1,1,2,1,1,1,1,1,1,1,1,2,0.01,1,2.024966,2,146,2,0.93,2,156,1
31,2,1,1,1,1,1,1,1,1,1,1,1,1,1,1,2,1.3,2,1.5,2,101,2,0.89,2,113,5
37,1,1,1,1,1,1,1,1,1,1,1,1,1,1,1,2,1.4,2,2,2,99,2,1.02,2,97,3
88,1,1,1,1,1,1,1,1,1,1,1,1,1,1,1,2,13,1,2.024966,2,123,2,0.99,2,124,5
34,2,1,1,1,1,1,1,1,1,1,1,1,1,1,2,2,2.2,2,2.3,2,99,2,0.79,2,125,3
29,1,1,1,1,1,1,1,1,1,1,1,1,1,1,1,2,0.59,1,2.024966,2,80,2,0.82,2,98,1
75,1,2,1,1,1,1,1,1,1,1,1,1,1,1,1,2,0.1,2,3.1,2,141,2,0.95,2,149,1
56,2,1,1,1,1,1,1,1,1,1,1,1,1,1,1,2,2.8,2,1.7,2,113,1,0.997912,1,110.787984,1
35,1,1,1,1,1,1,2,1,1,1,1,1,1,1,1,2,0.14,2,1.9,2,73,2,1.16,2,63,1
69,2,2,1,1,1,1,1,2,1,2,1,1,1,1,1,2,0.71,1,2.024966,2,91,2,0.94,2,98,1
66,2,1,1,1,1,1,1,1,2,1,1,1,1,1,1,2,0.045,2,0.3,2,72,2,0.61,2,119,5
61,2,1,1,1,1,1,1,1,1,1,1,1,1,1,1,2,2.1,2,1.3,2,92,2,0.89,2,103,5
47,1,1,1,1,2,1,1,1,1,1,1,1,1,1,1,2,1.7,2,1.7,2,91,2,0.96,2,94,4
34,2,1,1,1,1,1,1,1,1,1,1,1,1,1,1,2,0.88,2,3,2,69,2,0.67,2,102,3
29,1,1,1,1,1,1,1,1,1,1,1,1,1,1,1,2,2.1,2,2.2,2,101,2,0.79,2,129,1
26,2,1,1,1,1,1,1,1,1,1,1,1,1,1,1,2,1.1,2,2,2,72,2,0.69,2,104,1
41,2,1,1,1,1,1,1,1,1,1,1,1,1,1,1,2,0.025,2,4.4,2,138,2,0.64,2,218,1
63,1,1,1,1,1,1,1,1,2,1,1,1,1,1,2,2,0.2,2,1.1,2,187,2,0.95,2,197,1
81,1,1,1,1,1,1,1,1,1,1,1,1,1,1,1,2,3.1,2,1.8,2,105,2,0.92,2,114,5
46,2,1,1,1,1,1,1,1,1,1,1,1,1,1,2,2,0.98,2,2.5,2,120,2,1.06,2,113,3
69,1,2,2,1,1,1,1,1,1,1,1,1,1,1,1,2,7.1,1,2.024966,2,93,2,1.1,2,85,1
70,1,1,1,1,1,1,1,1,1,1,1,1,1,1,1,2,3.8,2,3.1,2,110,2,1.08,2,102,3
40,2,1,1,1,1,1,1,1,1,1,1,1,1,1,1,2,1.8,2,2,2,88,1,0.997912,1,110.787984,1
63,2,1,1,1,1,1,1,1,1,1,1,1,1,1,1,2,2.4,2,1.1,2,124,2,0.85,2,145,5
72,2,1,1,1,1,1,1,1,1,2,1,1,2,1,1,1,4.67215,2,2.8,2,120,2,1.18,2,102,1
27,1,1,1,1,1,1,1,1,1,1,1,1,1,1,1,2,1.9,2,2.4,2,115,2,1.14,2,100,5
1,2,2,1,1,1,1,1,1,1,1,1,1,1,1,1,1,4.67215,1,2.024966,1,109.072401,1,0.997912,1,110.787984,1
62,1,1,1,1,1,1,1,1,1,2,1,1,1,1,1,2,1.2,1,2.024966,2,84,2,0.9,2,94,1
72,1,1,1,1,2,1,1,1,1,1,1,1,1,1,1,1,4.67215,1,2.024966,1,109.072401,1,0.997912,1,110.787984,1
15,2,1,1,1,1,1,1,1,1,1,1,1,1,1,1,1,4.67215,1,2.024966,1,109.072401,1,0.997912,1,110.787984,1
68,1,1,1,1,1,1,1,1,1,1,1,1,1,1,1,2,1.2,1,2.024966,2,125,2,1.11,2,113,5
63,2,2,1,1,1,1,1,1,1,1,1,1,1,1,1,2,0.1,1,2.024966,2,80,2,0.84,2,95,1
29,1,1,1,1,1,2,1,1,1,1,1,1,2,1,1,2,1.4,2,3.4,2,147,2,1.49,2,99,2
48,1,1,1,1,1,1,1,1,1,1,1,1,1,1,1,2,0.15,2,2,2,124,2,0.96,2,130,1
60,2,1,1,1,1,1,1,1,1,1,1,1,1,1,1,1,4.67215,1,2.024966,1,109.072401,1,0.997912,1,110.787984,1
38,2,1,1,1,1,1,1,1,2,1,1,1,1,1,1,2,3.9,2,2.2,2,61,2,0.76,2,80,1
28,1,1,1,1,1,1,1,1,1,1,1,1,1,1,1,2,2.8,2,2.2,2,83,2,1,2,82,1
65,1,1,1,1,1,1,1,1,1,1,1,1,1,1,1,2,2,2,2.6,2,134,2,0.99,2,136,5
20,1,1,1,1,1,1,1,1,1,1,1,1,1,1,1,2,0.7,2,5.4,2,148,2,1.48,2,100,2
75,1,2,1,1,1,1,1,1,1,1,1,1,1,1,1,2,0.25,2,2.1,2,172,2,1.01,2,171,1
31,1,1,1,1,2,1,1,1,1,1,1,1,1,1,1,2,3.1,2,1.8,2,120,2,1.22,2,99,1
65,1,2,1,1,1,1,1,1,1,1,1,1,1,1,1,2,0.4,1,2.024966,2,175,2,1.12,2,156,1
83,1,1,1,1,1,1,1,1,1,1,1,1,1,1,1,2,19,1,2.024966,2,148,2,1.11,2,134,1
19,1,1,1,1,1,1,1,1,2,1,1,1,1,1,1,2,3.7,2,1.1,2,126,2,0.91,2,138,5
75,2,1,1,1,1,1,1,1,1,1,1,1,1,1,1,2,0.97,2,0.6,2,80,2,0.72,2,110,5
35,1,1,1,1,1,1,1,1,1,1,1,1,1,1,1,2,1.2,2,2,2,89,1,0.997912,1,110.787984,1
35,1,1,1,1,1,1,1,1,1,1,1,1,1,1,1,1,4.67215,1,2.024966,2,96,2,0.76,2,127,1
57,2,1,1,1,1,1,1,1,1,1,1,1,1,1,1,1,4.67215,1,2.024966,1,109.072401,1,0.997912,1,110.787984,1
59,1,1,1,1,1,1,1,1,1,1,1,1,1,1,1,2,11,2,1.5,2,89,2,1.12,2,79,5
64,2,1,1,1,1,1,1,1,1,1,1,1,1,1,1,2,2.7,2,2.2,2,174,1,0.997912,1,110.787984,1
77,1,1,1,1,1,1,1,1,1,1,1,1,1,1,1,2,0.2,2,1.6,2,84,2,0.87,2,97,5
55,1,1,1,1,1,1,1,1,1,1,1,1,1,1,1,2,0.2,2,3.6,2,301,2,1.75,2,172,1
39,1,1,1,1,1,1,1,1,1,1,1,1,1,1,1,1,4.67215,1,2.024966,1,109.072401,1,0.997912,1,110.787984,1
94,2,1,1,1,1,1,1,1,1,1,1,1,1,1,1,2,1.9,2,1.3,2,119,2,1.04,2,114,5
41,1,1,1,1,1,1,1,2,1,1,1,1,1,1,1,2,5.1,2,1.8,2,91,2,1.12,2,82,1
30,1,1,1,1,1,1,1,1,1,1,1,1,1,1,1,2,1.2,2,3.5,2,120,2,1.22,2,98,1
25,2,1,1,1,1,1,1,1,1,1,1,1,1,1,1,2,0.4,2,2.3,2,107,2,0.94,2,114,1
76,1,1,1,1,1,1,1,1,1,1,1,1,1,1,1,2,1.3,2,1.8,2,101,2,1.17,2,86,1
37,1,1,1,1,1,1,1,1,1,1,1,1,1,1,1,2,0.09,2,2.2,2,128,2,0.75,2,172,1
59,2,1,1,1,1,1,1,1,1,1,1,1,1,1,1,2,0.05,2,2,2,118,2,0.92,2,129,3
66,1,1,1,1,1,1,1,1,1,2,1,1,1,1,1,1,4.67215,2,2.8,1,109.072401,1,0.997912,1,110.787984,1
37,1,2,1,1,1,1,1,1,1,1,1,1,1,1,1,2,0.05,1,2.024966,2,181,2,1.21,2,150,1
53,1,2,1,1,1,1,1,1,2,1,1,1,1,1,1,2,3.9,1,2.024966,2,114,2,1.17,2,97,1
57,2,1,1,1,1,1,1,1,1,1,1,1,1,1,1,2,0.93,2,1.3,2,90,2,1.04,2,86,1
60,2,1,1,1,1,1,1,1,1,1,1,1,1,1,1,2,36,2,0.6,2,23,2,0.68,2,34,5
60,2,1,1,1,1,1,1,1,1,1,1,1,1,1,1,2,0.5,2,2.4,2,93,2,1.04,2,89,1
83,1,1,1,1,1,1,1,1,1,1,1,1,1,1,1,2,2.9,2,1.3,2,92,2,1,2,92,5
57,2,1,1,1,1,1,1,1,1,1,1,1,1,1,1,2,1.1,2,3,2,117,2,0.97,2,120,1
50,1,2,1,1,1,1,1,2,1,1,1,1,1,1,1,2,61,1,2.024966,2,13,2,1.18,2,11,1
77,2,1,1,1,1,1,1,1,1,1,1,1,1,1,1,2,1.3,2,0.5,2,54,2,0.86,2,62,5
55,1,1,1,1,1,1,1,1,1,1,1,1,1,1,1,1,4.67215,1,2.024966,1,109.072401,1,0.997912,1,110.787984,1
67,1,2,1,1,1,1,1,1,1,1,1,1,1,1,1,2,0.015,2,4.2,2,188,2,1.39,2,135,1
71,1,1,1,1,1,1,1,1,1,1,1,1,1,1,1,2,0.59,2,2.1,2,119,2,1.08,2,110,3
60,1,1,1,1,1,1,1,1,1,2,1,1,1,1,1,2,99,2,0.8,2,12,2,1.27,2,10,1
44,2,1,1,1,1,1,1,1,1,1,1,1,1,1,1,2,0.1,2,2.5,2,87,2,0.98,2,88,3
60,1,1,1,1,1,1,1,1,1,1,1,1,1,1,1,2,2.4,1,2.024966,1,109.072401,1,0.997912,1,110.787984,1
41,1,1,1,1,1,1,1,1,1,1,1,1,1,1,1,2,2.8,2,1.6,2,75,2,0.76,2,99,1
63,1,1,1,1,1,1,1,1,1,1,1,1,1,1,1,2,0.9,2,2.1,2,153,2,1.22,2,126,1
48,1,1,1,1,1,1,1,1,1,1,1,1,1,1,1,2,1.8,2,2.7,2,124,2,1.2,2,104,5
65,2,1,1,1,1,1,1,1,1,2,1,1,1,1,1,2,2,2,2.1,2,154,2,0.99,2,156,1
66,1,1,1,1,1,1,1,2,1,1,1,1,1,1,1,2,3.8,2,2.1,2,79,2,1.07,2,74,1
59,1,1,1,1,2,1,1,1,1,1,1,1,1,1,1,2,0.6,2,1.5,2,133,2,1.19,2,112,5
60,1,1,1,1,1,1,1,1,2,1,1,1,1,1,1,2,183,2,1.1,2,45,2,0.97,2,46,1
70,1,2,1,1,1,1,1,1,1,1,1,1,1,1,1,2,0.15,1,2.024966,2,162,2,1.12,2,146,1
25,2,1,1,1,1,1,1,1,1,1,1,1,1,1,1,2,1.3,2,1.8,2,118,2,0.99,2,119,3
12,2,2,1,1,1,1,1,1,1,1,1,1,1,1,1,2,0.1,2,3,2,176,2,0.89,2,197,1
37,2,1,1,1,1,1,1,1,1,1,1,1,1,1,1,1,4.67215,2,4.3,2,187,2,0.96,2,194,1
54,2,1,1,1,2,1,1,1,1,1,1,1,1,1,1,2,0.46,2,3,2,116,2,1.05,2,110,4
49,2,1,1,1,1,1,1,1,1,1,1,1,1,1,1,2,2.5,2,1.5,2,101,2,1.11,2,92,3
65,2,1,1,1,1,1,1,1,1,1,1,1,1,1,1,2,1.2,2,0.6,2,61,2,0.59,2,105,5
44,1,1,1,1,1,1,1,1,1,2,1,1,1,1,1,2,1.9,2,2.9,2,164,2,1.38,2,119,1
77,1,1,1,1,1,1,1,1,2,2,1,1,1,1,1,1,4.67215,2,1.8,2,111,2,0.96,2,115,1
55,2,1,1,1,1,1,1,1,1,1,1,1,1,1,1,2,2,2,1.2,2,95,2,0.98,2,96,5
75,1,1,1,1,1,1,1,1,1,1,1,1,1,1,1,2,5.1,2,2.2,2,82,2,0.78,2,105,5
77,1,1,1,1,1,1,1,1,1,1,1,1,1,1,1,2,1.6,2,2.3,2,144,2,0.95,2,152,5
34,2,1,1,1,1,1,1,1,1,1,1,1,1,1,2,2,1.3,2,1.8,2,86,2,0.86,2,101,3
60,1,1,1,1,1,1,1,1,1,2,1,1,1,1,1,2,0.025,2,3.9,2,123,2,0.98,2,126,1
83,2,1,1,1,1,1,1,1,1,1,1,1,1,1,1,2,0.2,2,1.1,2,95,2,0.73,2,129,5
31,2,1,1,1,1,1,1,1,1,1,1,1,1,1,1,2,2.2,2,2.3,2,132,2,1.16,2,114,1
67,1,1,1,1,1,1,1,1,1,1,1,1,1,1,1,2,46,2,1,2,48,2,0.98,2,49,5
35,2,1,1,1,1,1,1,1,1,2,1,1,1,1,1,1,4.67215,2,2.2,2,81,2,0.96,2,84,1
70,1,1,1,1,1,1,1,1,1,1,1,1,1,1,1,2,2.1,2,2.3,2,180,2,1.3,2,139,1
19,1,1,1,1,1,1,1,1,1,1,1,1,1,1,1,2,4,2,2.9,2,122,2,1.02,2,119,3
89,1,1,1,1,1,1,1,1,1,1,1,1,1,1,1,2,2.5,2,1.6,2,108,2,0.92,2,118,5
1,2,1,1,1,1,1,1,1,1,1,1,1,1,1,1,2,1.5,2,1.4,2,82,2,0.74,2,111,1
7,2,1,1,1,1,1,1,1,1,1,1,1,1,1,1,2,2.4,1,2.024966,2,155,2,0.94,2,165,1
53,2,1,1,1,1,1,1,1,1,1,1,1,1,1,1,2,1.4,2,1.9,2,104,2,0.93,2,112,5
63,1,2,1,1,1,1,1,1,1,1,1,1,1,1,1,2,0.005,2,3.4,2,210,2,1.11,2,188,1
78,1,1,1,1,1,1,1,1,1,1,1,1,1,1,1,2,0.3,2,1.7,2,76,2,0.86,2,88,3
54,1,1,1,1,1,1,1,1,1,1,1,1,1,1,1,2,1.6,2,2.9,2,115,2,1.07,2,107,1
22,2,1,1,1,1,1,1,1,1,2,1,1,1,1,1,2,1,2,2.3,2,87,2,0.89,2,98,1
48,1,2,1,1,1,1,1,1,1,1,2,1,1,1,1,2,1.5,2,2.5,2,101,2,0.97,2,104,3
64,1,1,1,1,1,1,1,1,1,1,1,1,1,1,1,2,0.3,2,2.8,2,123,2,1.23,2,100,3
8,1,1,1,1,1,1,1,1,1,1,1,1,1,1,1,2,3.4,1,2.024966,2,87,2,1,2,87,1
52,1,1,1,1,1,1,1,1,1,1,1,1,1,1,1,2,1.7,2,2.1,2,103,2,1.03,2,100,1
46,1,1,1,1,1,1,1,1,1,1,1,1,1,1,1,2,4.6,2,1.2,2,48,2,0.89,2,54,1
74,1,1,1,1,1,1,1,1,1,1,1,1,1,1,2,2,2.4,2,1.2,2,95,2,0.8,2,119,3
29,1,1,1,1,1,2,1,1,1,1,1,1,1,1,1,2,0.62,2,3.8,2,211,2,1.88,2,112,2
25,1,2,1,1,1,1,1,1,2,1,1,1,1,1,1,2,2.4,2,2.2,2,152,2,1.36,2,112,1
26,1,2,1,1,1,1,1,1,1,1,1,1,1,1,1,2,2.1,1,2.024966,2,83,2,0.7,2,117,1
55,1,1,1,1,1,1,1,1,1,1,1,1,1,1,1,1,4.67215,1,2.024966,1,109.072401,1,0.997912,1,110.787984,1
37,2,1,1,1,1,1,1,1,1,1,1,1,1,1,2,2,1.1,2,2,2,111,2,0.91,2,123,3
16,1,2,1,1,1,1,1,1,1,2,1,1,1,1,1,2,4.9,2,1.8,2,143,2,0.97,2,148,1
24,1,2,1,1,1,1,1,1,1,1,1,1,1,1,1,2,0.09,1,2.024966,2,126,2,0.86,2,146,1
61,1,1,1,1,1,1,1,1,1,1,1,1,1,1,1,2,0.05,2,2.4,2,128,2,1.13,2,114,1
53,1,1,1,1,1,1,1,1,1,1,1,1,1,1,1,1,4.67215,1,2.024966,1,109.072401,1,0.997912,1,110.787984,1
27,2,1,1,1,1,1,1,1,1,1,1,1,1,1,1,1,4.67215,2,2.3,2,100,2,0.88,2,113,1
14,1,1,1,1,1,1,1,1,1,1,1,1,1,1,1,2,1.9,2,3,2,128,2,1.11,2,116,1
52,1,1,1,1,1,1,1,1,1,1,1,1,1,1,1,2,0.45,2,2.1,2,107,2,0.9,2,119,1
57,2,1,1,1,1,1,1,1,1,1,1,1,1,1,2,2,1.3,2,2.7,2,89,2,0.91,2,99,3
28,1,1,1,1,1,1,1,1,1,1,1,1,1,1,1,2,4.4,2,2.8,2,103,2,1.1,2,94,1
55,2,1,1,1,1,1,1,1,1,1,1,1,1,1,1,2,1.3,1,2.024966,2,72,2,0.75,2,96,1
15,1,1,1,1,1,1,1,1,1,1,1,1,1,1,1,1,4.67215,2,1.5,2,135,1,0.997912,1,110.787984,1
51,1,1,1,1,1,1,1,1,1,1,1,1,1,1,1,1,4.67215,1,2.024966,1,109.072401,1,0.997912,1,110.787984,1
62,1,2,1,1,1,1,2,1,1,1,1,1,1,1,1,2,3.4,2,1.3,2,134,2,1.19,2,113,1
63,1,1,1,1,1,1,1,1,1,1,1,1,1,1,1,2,3.3,2,0.9,2,82,2,1.1,2,75,1
75,1,1,1,2,1,1,1,1,1,2,1,1,1,1,1,2,0.2,2,3.4,2,103,2,1.32,2,78,1
53,1,2,1,1,1,1,1,1,2,1,1,1,1,1,1,2,78,1,2.024966,2,78,2,1.16,2,67,1
82,1,1,1,1,1,1,1,1,1,1,1,1,1,1,1,2,0.17,2,1.8,2,119,2,0.91,2,130,5
72,1,1,1,1,1,1,1,1,1,1,1,2,1,1,1,2,3.7,2,1.3,2,83,2,1.38,2,60,5
92,1,2,1,1,1,1,1,1,1,1,1,1,2,1,1,2,0.3,1,2.024966,1,109.072401,1,0.997912,1,110.787984,1
35,2,1,1,1,1,1,1,1,1,1,1,1,1,1,1,2,1.7,2,2.2,2,114,2,0.93,2,123,1
51,2,1,2,1,1,1,1,1,1,1,1,1,1,1,1,1,4.67215,1,2.024966,2,77,2,0.77,2,99,1
55,2,1,1,1,1,1,1,1,1,1,1,1,1,1,1,2,0.91,2,1.8,2,93,2,1.04,2,89,5
73,1,1,1,1,1,1,1,1,1,1,1,1,1,1,1,2,1.2,2,2.3,2,74,1,0.997912,1,110.787984,1
24,2,1,1,1,1,1,1,1,1,1,1,1,1,1,2,2,0.1,2,1.6,2,182,1,0.997912,1,110.787984,3
20,2,1,1,1,1,1,1,1,1,1,1,1,1,1,1,2,0.015,2,4.8,2,22,1,0.997912,1,110.787984,5
24,1,1,1,1,1,1,1,1,1,1,1,1,1,1,1,2,10,2,2.5,2,110,2,1.17,2,94,1
39,1,1,1,1,1,1,1,1,1,2,1,1,1,1,1,2,0.015,2,1.5,2,84,2,0.99,2,85,1
41,1,1,1,1,1,1,1,1,1,2,1,1,1,1,1,2,0.2,2,3.8,2,253,2,1.24,2,204,2
31,1,1,1,1,1,1,1,1,1,1,1,1,1,1,1,1,4.67215,1,2.024966,2,196,2,0.94,2,209,1
71,1,1,1,1,1,1,1,1,1,1,1,1,1,1,1,2,1.5,2,2,2,96,2,1.05,2,92,5
25,1,1,1,1,1,1,1,1,1,1,1,1,1,1,1,2,468,2,0.7,2,21,2,1.1,2,19,1
84,2,1,1,1,1,1,1,1,1,1,1,1,1,1,2,2,3.6,2,0.6,2,82,2,0.74,2,110,5
82,2,1,1,1,1,1,1,1,1,1,1,1,1,1,1,2,2.2,2,1,2,68,2,0.77,2,88,5
55,2,1,1,1,1,1,1,1,1,1,1,1,1,1,1,1,4.67215,2,2.1,1,109.072401,1,0.997912,1,110.787984,1
79,2,1,1,1,1,1,1,1,1,1,1,1,1,1,1,2,1.1,2,0.7,2,116,2,0.85,2,137,5
54,1,1,1,1,1,1,1,1,1,1,1,1,1,1,1,2,2.9,2,2.1,2,127,2,1.24,2,102,5
52,1,1,1,1,1,1,2,1,1,1,1,1,1,1,1,2,0.5,2,1.6,2,80,2,0.82,2,98,1
27,1,1,1,1,1,1,1,1,1,1,1,1,1,1,1,2,1.6,2,2.4,2,121,2,1.23,2,98,1
49,1,1,1,1,1,1,1,1,1,1,1,1,1,1,1,1,4.67215,1,2.024966,1,109.072401,1,0.997912,1,110.787984,1
72,1,1,1,1,1,1,1,1,1,1,1,1,1,1,1,2,4.8,1,2.024966,2,87,2,0.93,2,93,1
50,1,1,1,1,1,1,1,1,2,1,1,1,1,1,1,2,4.8,2,0.6,2,98,2,0.8,2,122,5
82,1,1,1,1,1,1,1,1,1,1,1,1,1,1,1,2,0.5,1,2.024966,2,125,2,0.84,2,149,1
27,1,1,1,1,1,1,1,1,1,1,1,1,1,1,1,2,1.9,2,1.5,2,104,1,0.997912,1,110.787984,1
57,2,1,1,1,2,1,1,1,1,1,1,1,1,1,1,2,1,2,1.6,2,73,2,0.97,2,75,5
73,1,1,1,1,1,1,1,1,1,1,1,1,1,1,1,2,0.015,2,1.8,2,173,2,1,2,173,1
58,2,1,1,1,1,1,1,1,1,1,1,1,1,1,1,1,4.67215,2,1.6,1,109.072401,1,0.997912,1,110.787984,1
70,2,1,1,1,1,1,1,1,1,1,1,1,1,1,1,2,1.5,2,1.5,2,70,2,0.77,2,91,5
54,1,1,1,1,1,1,1,1,1,1,1,1,1,1,1,1,4.67215,1,2.024966,1,109.072401,1,0.997912,1,110.787984,1
67,2,1,1,1,1,1,1,1,2,1,1,1,1,1,1,2,2.1,2,2,2,83,2,0.96,2,87,5
68,1,1,1,1,1,1,1,1,1,1,1,1,1,1,1,2,1,1,2.024966,2,103,2,1.01,2,102,5
63,1,1,1,1,1,1,1,1,1,1,1,1,1,1,1,1,4.67215,1,2.024966,1,109.072401,1,0.997912,1,110.787984,1
82,1,1,1,1,1,1,1,1,1,1,1,1,1,1,1,2,0.03,2,1.4,2,74,2,0.52,2,143,1
25,1,1,1,1,1,1,1,1,1,1,1,1,1,1,1,2,1.9,2,1.7,2,167,2,1.21,2,137,1
70,2,1,1,1,1,1,1,1,1,1,1,1,1,1,1,2,2.7,1,2.024966,2,155,2,1.05,2,148,5
73,2,1,2,1,1,1,1,1,1,1,1,1,1,1,1,1,4.67215,2,0.7,2,63,2,0.88,2,72,1
75,2,1,1,1,1,1,1,1,1,2,1,1,1,1,1,1,4.67215,1,2.024966,2,147,2,0.8,2,183,1
60,1,1,1,1,1,1,1,1,1,1,1,1,1,1,1,2,1.4,1,2.024966,2,100,2,0.83,2,121,1
81,1,1,1,1,1,1,1,1,1,1,1,1,1,1,1,2,1.2,2,1.5,2,114,2,0.99,2,115,5
