# Supplementary material for: A new clustering method based on multipartite networks
Source: PeerJ Comput Sci. 2023 Oct 13;9:e1621. doi: 10.7717/peerj-cs.1621 (PMC10588715; doi:10.7717/peerj-cs.1621)
Supplement: Supplemental Information 5 [file peerj-cs-09-1621-s005.zip › uci_mn_c/statlog-australian-credit.arff]

@relation R_data_frame

@attribute V1 {1,2}
@attribute V2 numeric
@attribute V3 numeric
@attribute V4 {1,2,3}
@attribute V5 numeric
@attribute V6 numeric
@attribute V7 numeric
@attribute V8 {1,2}
@attribute V9 {1,2}
@attribute V10 numeric
@attribute V11 {1,2}
@attribute V12 {1,2,3}
@attribute V13 numeric
@attribute V14 numeric
@attribute Class {1,2}

@data
2,2208,1146,2,4,4,1585,1,1,0,2,2,100,1213,1
1,2267,7,2,8,4,165,1,1,0,1,2,160,1,1
1,2958,175,1,4,4,125,1,1,0,2,2,280,1,1
1,2167,115,1,5,3,0,2,2,11,2,2,0,1,2
2,2017,817,2,6,4,196,2,2,14,1,2,60,159,2
1,1583,585,2,8,8,15,2,2,2,1,2,100,1,2
2,1742,65,2,3,4,125,1,1,0,1,2,60,101,1
1,5867,446,2,11,8,304,2,2,6,1,2,43,561,2
2,2783,1,1,2,8,3,1,1,0,1,2,176,538,1
1,5575,708,2,4,8,675,2,2,3,2,2,100,51,1
2,335,175,2,14,8,45,2,2,4,2,2,253,858,2
2,4142,5,2,11,8,5,2,2,6,2,2,470,1,2
2,2067,125,1,8,8,1375,2,2,3,2,2,140,211,1
2,3492,5,2,14,8,75,2,2,6,2,2,0,1001,2
2,5858,271,2,8,4,2415,1,1,0,2,2,320,1,1
2,4808,604,2,4,4,4,1,1,0,1,2,0,2691,2
2,2958,45,2,9,4,75,2,2,2,2,2,330,1,2
1,1892,9,2,6,4,75,2,2,2,1,2,88,592,2
2,20,125,1,4,4,125,1,1,0,1,2,140,5,1
1,2242,5665,2,11,4,2585,2,2,7,1,2,129,3258,2
1,2817,585,2,6,4,4,1,1,0,1,2,260,1005,1
1,1917,585,1,6,4,585,2,1,0,2,2,160,1,1
2,4117,1335,2,2,4,165,1,1,0,1,2,168,1,1
2,4158,175,2,4,4,21,2,1,0,1,2,160,1,1
2,195,9585,2,6,4,79,1,1,0,1,2,80,351,1
2,3275,15,2,13,8,55,2,2,3,2,2,0,1,2
2,225,125,1,4,4,125,1,1,0,1,2,200,71,1
2,3317,304,1,8,8,204,2,2,1,2,2,180,18028,2
1,3067,12,2,8,4,2,2,2,1,1,2,220,20,2
2,2308,25,2,8,4,1085,2,2,11,2,2,60,2185,2
2,27,75,2,8,8,425,2,2,3,2,2,312,151,2
1,2042,105,1,14,8,0,1,1,0,2,2,154,33,1
2,5233,1375,1,8,8,946,2,1,0,2,2,200,101,1
2,2308,115,2,9,8,2125,2,2,11,2,2,290,285,2
2,4283,125,2,7,4,13875,1,2,1,2,2,352,113,1
2,7483,19,1,1,1,4,1,2,2,1,2,0,352,1
2,25,125,2,6,4,3,2,1,0,2,1,20,1,2
2,3958,13915,2,9,4,8625,2,2,6,2,2,70,1,2
1,4775,8,2,8,4,7875,2,2,6,2,2,0,1261,2
1,4742,3,2,14,4,13875,2,2,2,2,2,519,1705,2
2,2317,0,2,13,4,85,2,1,0,1,2,0,1,2
2,2258,15,1,6,4,54,1,1,0,2,2,120,68,1
2,2675,1125,2,14,8,125,2,1,0,1,2,0,5299,2
2,6333,54,2,8,4,585,2,2,3,2,2,180,1,1
2,2375,415,1,8,4,4,1,2,2,1,2,128,7,1
1,2075,1025,2,11,4,71,2,2,2,2,2,49,1,2
1,245,175,1,8,4,165,1,1,0,1,2,132,1,1
2,1617,4,2,8,4,4,1,1,0,1,2,0,1,2
1,295,2,1,10,8,2,1,1,0,1,2,256,18,1
1,5283,15,2,8,4,55,2,2,14,1,2,0,2201,2
2,3233,35,2,4,4,5,1,1,0,2,2,232,1,1
2,2108,4125,1,3,8,4,1,1,0,1,2,140,101,1
2,2817,125,1,4,4,85,1,1,0,1,2,216,2101,1
2,19,175,1,8,4,2335,1,1,0,2,2,112,7,1
2,2758,325,1,11,8,5085,1,2,2,2,2,369,2,1
2,2783,15,2,9,4,2,2,2,11,2,2,434,36,2
2,40,65,2,6,5,35,2,2,1,1,2,0,501,2
1,3733,25,2,3,8,21,1,1,0,1,2,260,247,1
2,425,4915,1,9,4,3165,2,1,0,2,2,52,1443,2
2,5675,1225,2,7,4,125,2,2,4,2,2,200,1,2
2,4317,5,2,3,5,225,1,1,0,2,2,141,1,1
1,2375,71,2,9,4,25,1,2,1,2,2,240,5,1
2,185,2,2,3,4,15,2,2,2,1,2,120,301,2
1,4083,35,2,3,5,5,1,1,0,1,1,1160,1,1
1,245,5,2,11,8,15,2,1,0,1,2,280,825,2
2,42,979,2,14,8,796,2,2,8,1,2,0,1,2
1,195,165,2,11,4,4,1,1,0,2,2,380,1,1
2,215,115,2,3,4,5,2,1,0,2,2,100,69,1
2,3125,2835,2,1,1,0,1,2,5,1,2,176,147,1
2,2725,1585,2,13,8,1835,2,2,12,2,2,583,714,2
2,4875,26335,1,1,1,0,2,1,0,2,2,0,1,1
1,3042,1375,2,9,8,4,1,2,3,1,2,0,34,1
2,2942,125,2,9,4,175,1,1,0,1,2,200,1,1
2,2825,504,1,8,5,15,2,2,8,2,2,144,8,2
2,4025,215,2,10,9,20,2,2,11,1,2,0,1201,2
2,365,425,2,11,4,35,1,1,0,1,2,454,51,1
2,2558,335,2,4,8,35,1,1,0,2,2,340,1,1
2,2983,35,2,8,4,165,1,1,0,1,2,216,1,1
2,2308,0,2,4,4,1,1,2,11,1,1,0,1,1
1,3217,146,2,9,4,1085,2,2,16,1,2,120,2080,2
2,2517,35,2,13,4,625,2,2,7,1,2,0,7060,2
1,3517,375,2,1,1,0,1,2,6,1,2,0,201,1
1,1858,10,2,2,4,415,1,1,0,1,2,80,43,1
2,3992,5,2,3,5,21,1,1,0,1,2,550,1,1
2,2342,1,2,8,4,5,1,1,0,2,1,280,1,1
2,3758,0,2,8,4,0,1,1,0,1,3,184,1,2
1,2475,13665,2,11,8,15,1,1,0,1,2,280,2,1
1,47,13,2,3,5,5165,2,2,9,2,2,0,1,2
2,3417,525,2,9,4,85,1,1,0,2,2,290,7,2
2,2217,585,1,1,1,0,1,1,0,1,2,100,1,1
2,2775,129,2,4,8,25,1,1,0,2,1,140,1,1
2,4275,4085,2,6,4,4,1,1,0,1,2,108,101,1
2,2867,145,2,2,4,125,1,1,0,1,2,0,287,1
2,3625,5,2,8,5,25,2,2,6,1,2,0,368,2
1,1817,10,1,11,8,165,1,1,0,1,2,340,1,1
2,2125,15,2,9,4,15,1,1,0,1,2,150,9,2
1,3892,1665,2,6,4,25,1,1,0,1,2,0,391,1
2,3183,4,1,7,4,4,1,1,0,1,2,0,1,1
1,1733,95,2,6,4,175,1,2,10,2,2,0,11,1
1,2042,835,2,11,4,1585,2,2,1,1,2,0,1,2
1,3908,4,2,8,4,3,1,1,0,1,2,480,1,1
2,3867,21,2,4,4,85,2,1,0,2,2,280,1,2
2,2767,1375,2,9,4,575,2,1,0,2,2,487,501,2
2,2775,585,1,13,4,25,2,2,2,1,2,260,501,2
2,19,0,1,1,1,0,1,2,4,1,2,45,2,1
1,25,875,2,14,8,104,2,1,0,2,2,160,5861,2
2,2767,2,2,14,8,1,2,2,4,1,2,140,7545,2
2,2225,9,2,6,4,85,1,1,0,1,2,0,1,1
1,4983,13585,2,4,8,85,2,1,0,2,2,0,1,2
2,3233,25,2,8,4,125,1,1,0,2,2,280,1,1
2,3825,10125,1,4,4,125,1,1,0,1,2,160,1,1
2,4733,65,2,8,4,1,1,1,0,2,2,0,229,1
2,2783,4,1,3,8,575,2,2,2,2,2,75,1,1
1,3575,915,2,6,4,75,2,2,4,1,2,0,1584,2
2,3358,25,2,3,5,4,1,1,0,2,1,420,1,1
2,3408,8,1,7,5,4,2,2,1,2,2,280,2001,2
1,2075,10335,2,13,8,335,2,2,1,2,2,80,51,2
2,3317,1,2,14,4,75,2,2,7,2,2,340,4072,2
2,2275,11,2,11,4,25,2,2,7,2,2,100,810,2
2,4875,85,2,8,8,125,2,2,9,1,2,181,1656,2
2,4058,5,2,8,4,5,2,2,7,1,2,0,3066,2
2,2067,835,1,8,4,2,1,1,0,2,1,240,1,1
1,3875,15,2,1,1,0,1,1,0,1,2,76,1,1
1,5708,195,2,8,4,55,2,2,7,1,2,0,3001,2
1,3125,375,2,13,8,625,2,2,9,2,2,181,1,2
2,22,79,2,9,4,29,1,2,1,1,2,420,284,1
1,5833,10,2,11,4,4,2,2,14,1,2,0,1603,2
2,2892,375,2,8,4,29,1,1,0,1,2,220,141,1
1,46,4,2,5,3,0,2,1,0,1,2,100,961,2
2,21,3,1,2,4,1085,2,2,8,2,2,160,2,2
1,2475,125,2,6,4,15,2,2,12,2,2,120,568,2
1,2083,5,1,10,2,1,1,1,0,1,2,260,1,1
2,2458,135,1,1,1,0,1,1,0,1,2,184,1,1
1,265,271,1,8,4,85,1,1,0,1,1,80,1,1
2,4092,835,2,1,1,0,2,1,0,1,2,130,2,1
1,3833,4415,2,8,4,125,1,1,0,1,2,160,1,1
2,1958,585,2,1,1,0,1,2,3,1,2,350,770,1
2,3925,95,2,7,4,65,2,2,14,1,2,240,4608,2
2,2575,5,2,8,4,146,2,2,5,2,2,312,1,2
1,4608,3,2,8,4,2375,2,2,8,2,2,396,4160,2
2,1967,10,1,4,8,835,2,1,0,2,2,140,1,1
1,2225,125,1,1,1,325,1,1,0,1,2,280,1,1
2,1883,354,1,1,1,0,1,1,0,2,2,180,2,1
2,6408,20,2,14,8,175,2,2,9,2,2,0,1001,2
1,165,125,2,11,4,25,1,2,1,1,2,108,99,1
1,6867,15,2,10,9,0,2,2,14,1,2,0,3377,2
2,7675,2229,2,10,9,1275,2,2,1,2,2,0,110,2
1,1592,2875,2,11,4,85,1,1,0,1,2,120,1,1
2,3483,4,2,2,5,125,2,1,0,2,2,184,1,1
1,4742,8,2,10,5,65,2,2,6,1,2,375,51101,2
2,2317,0,2,8,4,0,1,1,0,1,3,184,1,2
2,4517,15,2,8,4,25,2,1,0,2,2,140,1,1
2,1517,7,2,10,4,1,1,1,0,1,2,600,1,1
2,1883,415,1,8,4,165,1,2,1,1,2,200,2,1
2,525,65,2,4,4,629,2,2,15,1,2,0,11203,2
2,1917,0,1,7,5,0,1,1,0,2,1,500,2,2
2,18,165,2,11,7,21,1,1,0,1,2,200,41,2
2,375,835,2,10,4,4,1,1,0,1,2,120,6,1
2,2267,1585,1,9,4,3085,2,2,6,1,2,80,1,2
2,4783,4165,2,14,5,85,1,1,0,2,2,520,1,1
2,3408,25,2,8,4,1,1,1,0,1,2,460,17,1
1,3308,1625,2,2,4,54,1,1,0,2,2,0,1,1
2,4308,375,1,8,4,375,2,2,8,2,2,300,163,2
2,345,404,1,3,5,85,2,2,7,2,2,195,1,2
2,4275,3,2,3,5,1,2,1,0,1,2,0,201,1
2,1825,165,2,2,4,25,1,1,0,2,1,280,1,1
2,2308,25,2,1,1,85,1,1,0,2,2,100,4209,1
1,225,846,1,14,4,246,1,1,0,1,2,164,1,2
2,1792,205,2,6,4,4,1,1,0,1,2,280,751,1
2,1842,10415,1,6,4,125,2,1,0,1,2,120,376,1
1,2767,15,2,7,4,2,2,1,0,1,1,368,1,1
1,1892,925,1,8,4,1,2,2,4,2,2,80,501,2
2,2267,75,2,3,4,1585,1,2,1,2,2,400,10,1
2,625,1275,1,8,8,5,2,1,0,1,2,112,1,1
1,235,9,2,11,4,85,2,2,5,2,2,120,1,2
2,3525,3165,2,14,8,375,2,1,0,2,2,680,1,1
1,5683,425,1,1,1,5,1,1,0,2,2,0,5,1
1,5333,165,2,1,1,0,1,1,0,2,1,62,28,1
2,4117,404,2,13,8,7,2,2,8,1,2,320,1,2
2,4217,504,2,11,8,1275,2,1,0,2,2,92,1,2
2,4117,125,1,9,4,25,1,1,0,1,2,0,196,1
1,3375,75,2,4,5,1,2,2,3,2,2,212,1,1
2,2567,125,2,13,4,121,2,2,67,2,2,140,259,2
2,2433,6625,1,2,4,55,2,1,0,2,1,100,1,2
2,2333,11625,1,9,4,835,2,1,0,2,2,160,301,2
2,3067,25,2,13,8,225,1,1,0,2,1,340,1,1
2,3717,4,2,8,5,5,2,1,0,2,1,280,1,1
2,2625,154,2,9,4,125,1,1,0,1,2,100,1,1
1,2975,665,2,9,4,25,1,1,0,2,2,300,1,1
1,23,1835,2,5,3,0,1,2,1,1,2,200,54,1
2,1725,3,2,4,4,4,1,1,0,2,2,160,41,1
2,2925,1479,2,6,4,504,2,2,5,2,2,168,1,2
1,2858,354,2,3,5,5,2,1,0,2,2,171,1,1
2,3458,0,2,8,4,0,1,1,0,1,3,184,1,1
2,2342,585,2,8,8,85,2,1,0,1,2,180,1,1
2,25,1125,2,8,4,25,2,2,17,1,2,200,1209,2
1,1875,75,2,11,4,271,2,2,5,1,2,184,26727,2
2,1708,25,2,11,4,335,1,2,4,1,2,160,9,1
1,1608,335,2,1,1,0,1,2,1,1,2,160,127,1
2,3292,25,2,6,4,175,1,2,2,2,2,720,1,1
1,2033,10,2,8,8,1,2,2,4,1,2,50,1466,2
1,2175,175,1,5,3,0,1,1,0,1,2,160,1,1
2,3317,104,2,12,8,65,2,1,0,2,2,164,31286,2
1,2533,2085,2,8,8,275,2,1,0,2,2,360,2,1
1,2475,3,2,11,8,1835,2,2,19,1,2,0,501,2
2,3083,0,2,9,4,125,2,2,1,1,2,202,1,2
2,2075,5085,1,5,4,29,1,1,0,1,2,140,185,1
1,4033,8125,1,4,4,165,1,2,2,1,2,184,19,1
2,2942,125,2,8,8,25,1,2,2,2,2,400,109,1
2,4092,5,1,7,4,5,1,1,0,2,2,130,1,1
1,295,46,2,4,4,54,2,2,4,1,2,380,501,2
2,5442,5,1,4,8,396,2,1,0,1,2,180,315,2
2,34,55,1,8,4,15,1,1,0,2,2,60,1,1
2,25,12,2,4,4,225,2,2,2,2,2,120,6,1
1,2658,254,1,1,1,0,1,1,0,2,2,180,61,1
1,3308,4625,2,11,8,1625,2,2,2,1,2,0,1,2
2,3367,2165,2,8,4,15,1,1,0,1,3,120,1,1
2,3617,55,2,3,5,5,1,1,0,1,2,210,688,1
2,195,29,2,4,4,29,1,1,0,1,2,280,365,1
2,2417,875,2,11,4,4625,2,2,2,2,2,520,2001,2
1,305,65,2,8,5,4,2,2,7,2,2,0,3066,2
2,20,7,2,8,4,5,1,1,0,1,2,0,1,1
2,2533,58,2,8,4,29,2,2,7,2,2,96,5125,2
2,2958,475,2,7,4,2,1,2,1,2,2,460,69,1
2,4317,225,2,3,5,75,2,1,0,1,2,560,1,1
2,2875,1165,2,4,4,5,2,1,0,1,1,280,1,1
2,3157,3,1,3,5,7,1,1,0,1,2,0,2,1
2,2025,996,2,10,2,0,2,1,0,1,2,0,1,2
2,45,85,2,13,8,14,2,2,1,2,2,88,2001,2
1,2283,229,2,11,8,229,2,2,7,2,2,140,2385,2
1,2067,3,2,11,4,165,2,2,3,1,2,100,7,2
2,2783,15,2,9,4,225,1,2,1,2,2,100,4,1
2,4092,225,1,14,8,10,2,1,0,2,2,176,1,1
2,5642,28,1,8,4,285,2,2,40,1,2,0,16,2
1,6408,165,2,1,1,0,2,2,1,1,2,232,101,2
1,2242,1125,1,14,8,75,2,2,4,1,2,0,322,2
1,2433,25,1,3,5,45,1,1,0,1,2,200,457,1
1,695,6,2,1,1,0,1,1,0,1,1,0,1,1
2,3558,75,2,4,4,15,1,1,0,2,2,231,1,1
2,4833,12,2,7,4,16,2,1,0,1,1,110,1,2
1,2808,15,1,10,9,0,2,1,0,1,2,0,13213,2
2,3517,25,2,4,4,45,2,2,7,1,2,150,1271,2
2,495,7585,2,3,5,7585,2,2,15,2,2,0,5001,2
2,8025,55,2,8,4,54,2,1,0,1,2,0,341,1
2,2925,13,2,2,8,5,1,1,0,1,2,228,1,1
1,1692,5,2,3,4,165,1,2,6,2,2,240,36,1
1,16,165,2,6,4,1,1,2,2,2,2,320,2,1
2,6008,145,2,1,1,18,2,2,15,2,2,0,1001,2
2,28,2,2,4,8,4165,2,2,2,2,2,181,1,2
2,415,154,2,3,5,35,1,1,0,1,2,216,1,2
2,2408,9,2,6,4,25,1,1,0,2,2,0,1,1
2,245,13335,1,6,4,4,1,1,0,2,2,120,476,1
2,3475,15,2,12,7,5375,2,2,9,2,2,0,135,2
2,3367,125,2,9,4,1165,1,1,0,1,2,120,1,1
1,4083,10,2,11,8,175,2,1,0,1,2,29,838,2
2,2042,1835,2,8,4,225,2,2,1,1,2,100,151,2
2,375,1125,1,2,4,15,1,1,0,2,2,431,1,2
2,485,425,2,7,4,125,2,1,0,2,2,225,1,2
2,23,75,2,7,4,5,1,1,0,2,1,320,1,1
2,35,3375,2,8,8,829,1,1,0,2,2,0,1,1
2,1633,275,2,6,4,665,1,2,1,1,2,80,22,1
2,2267,105,2,11,8,1335,2,1,0,1,2,100,1,2
1,2175,1175,2,8,4,25,1,1,0,2,2,180,1,1
1,2508,254,1,6,4,25,2,1,0,2,2,370,1,2
2,3633,2125,1,9,4,85,2,2,1,1,2,50,1188,2
1,2858,375,2,8,4,25,1,2,1,2,2,40,155,1
2,2217,12125,2,8,4,3335,1,2,2,2,2,180,174,1
2,3417,154,2,13,4,154,2,2,1,2,2,520,50001,2
2,35,25,2,3,4,1,1,1,0,2,2,210,1,1
2,2858,3625,2,6,4,25,1,1,0,2,2,100,1,1
1,1917,5415,2,3,8,29,1,1,0,1,2,80,485,1
2,2325,1,2,8,4,835,2,1,0,1,1,300,1,2
2,165,125,2,8,4,165,1,1,0,1,2,132,1,1
1,2008,125,2,11,4,1,1,2,1,1,2,240,769,2
2,2233,11,2,9,4,2,2,2,1,1,2,80,279,2
2,34,5085,1,3,5,1085,1,1,0,2,2,480,1,1
1,5708,335,2,3,5,1,2,1,0,2,2,252,2198,1
2,1625,835,2,7,4,85,2,1,0,1,1,200,1,1
2,3283,25,2,13,8,275,2,2,6,1,2,160,2073,2
2,4825,25085,2,9,4,175,2,2,3,1,2,120,15,2
2,3417,275,2,3,5,25,1,1,0,2,2,232,201,1
2,1833,121,1,10,2,0,1,1,0,1,2,100,1,1
2,4425,5,2,7,4,1075,2,1,0,1,1,400,1,1
2,3892,175,2,4,4,5,1,1,0,2,2,300,3,1
2,3158,75,1,6,4,35,1,1,0,2,2,320,1,1
2,2508,171,2,14,4,1665,2,2,1,2,2,395,21,2
2,6542,11,2,10,9,20,2,2,7,2,2,22,1,2
2,4133,0,2,8,5,15,2,1,0,1,2,0,1,2
2,3125,1125,2,1,1,0,1,2,1,1,2,96,20,1
1,3675,471,2,1,1,0,1,1,0,1,2,160,1,1
2,3233,75,2,10,5,1585,2,1,0,2,1,420,1,1
1,3192,3125,2,1,1,304,1,2,2,2,2,200,5,1
2,2483,275,2,8,4,225,2,2,6,1,2,184,601,2
2,2192,54,1,14,4,4,2,2,1,2,2,840,60,2
2,3425,3,2,13,8,7415,2,1,0,2,2,0,1,2
2,5183,3,1,1,1,15,1,1,0,1,2,180,5,1
1,3157,15,2,1,1,0,1,2,2,2,2,200,106,1
2,3842,705,2,8,4,375,1,2,2,1,2,225,501,1
2,3917,171,2,14,4,125,2,2,5,2,2,480,1,2
2,1817,246,2,8,7,96,1,2,2,2,2,160,588,1
2,39,5,2,13,4,35,2,2,10,2,2,0,1,2
2,20,11045,2,8,4,2,1,1,0,2,2,136,1,1
2,3275,2335,2,2,8,575,1,1,0,2,2,292,1,1
2,1858,571,2,2,4,54,1,1,0,1,2,120,1,1
1,1583,7625,2,11,4,125,1,2,1,2,2,0,161,1
2,3933,5875,2,13,8,10,2,2,14,2,2,399,1,2
1,1958,665,2,9,4,1665,1,1,0,1,2,220,6,1
2,2133,105,2,8,4,3,2,1,0,2,2,0,1,2
1,2267,75,2,8,4,2,1,2,2,2,2,200,395,1
2,2567,325,2,8,8,229,1,2,1,2,2,416,22,1
2,2108,10085,1,10,8,125,1,1,0,1,2,260,1,1
1,49,15,2,5,3,0,2,1,0,2,2,100,28,1
2,2067,529,2,11,4,375,2,2,1,1,2,160,1,1
1,1967,21,2,11,8,29,2,2,11,1,2,80,100,2
2,2183,25,2,2,8,665,2,1,0,2,2,0,1,2
2,2683,54,2,4,1,0,1,1,0,1,2,100,1,1
1,3858,5,2,13,4,135,2,1,0,2,2,980,1,1
1,5008,1254,2,6,4,229,2,2,3,2,2,156,1,2
1,1575,375,2,8,4,1,1,1,0,1,2,120,19,1
1,245,1275,2,8,5,475,2,2,2,1,2,73,445,2
2,21,479,1,9,4,225,2,2,1,2,2,80,301,2
2,2208,11,2,13,4,665,2,1,0,1,2,100,1,2
2,5458,9415,2,1,1,14415,2,2,11,2,2,30,301,2
2,1808,55,2,4,4,5,2,1,0,1,2,80,1,2
2,3667,4415,1,4,4,25,2,2,10,2,2,320,1,2
2,3817,10125,2,14,4,25,2,2,6,1,2,520,197,2
2,2183,154,2,4,4,85,1,1,0,2,2,356,1,1
1,5192,65,2,3,5,3085,1,1,0,2,2,73,1,1
2,2217,225,2,3,4,125,1,1,0,1,2,160,11,1
2,5242,15,2,2,4,375,1,1,0,2,2,0,351,1
1,6092,5,2,6,4,4,2,2,4,1,2,0,100,2
2,2017,5625,2,9,4,171,2,1,0,1,1,120,1,2
2,2325,4,2,8,5,25,2,1,0,2,2,160,1,2
2,3617,42,1,9,4,29,1,1,0,2,2,309,3,1
1,4225,175,1,8,4,0,1,1,0,2,2,150,2,1
2,2358,835,2,3,8,85,1,1,0,2,2,220,6,1
1,36,1,2,8,4,2,2,2,11,1,2,0,457,2
2,3958,5,2,1,1,0,1,2,2,1,2,17,2,1
1,1883,4415,1,8,8,3,2,1,0,1,2,240,1,2
2,2725,625,2,6,4,455,2,1,0,2,2,200,1,1
2,3242,3,2,2,4,165,1,1,0,2,2,120,1,1
2,1942,15,1,13,4,2,2,1,0,2,2,100,21,1
1,2258,1075,2,11,4,415,2,2,5,2,2,0,561,2
2,3992,621,2,11,4,4,2,2,1,1,2,200,301,2
2,2267,165,2,8,3,225,1,1,0,2,1,0,1,2
1,2342,79,1,11,4,15,2,2,2,2,2,80,401,2
1,30,529,2,10,2,225,2,2,5,2,2,99,501,2
1,4033,754,1,11,8,8,2,2,14,1,2,0,2301,2
1,3675,5125,2,10,4,5,2,1,0,2,2,0,4001,2
2,31,2085,2,8,4,85,1,1,0,1,2,300,1,1
1,2517,2875,2,14,8,875,2,1,0,1,2,360,1,2
2,2742,125,2,6,5,25,1,1,0,2,2,720,1,1
2,3157,4,2,14,4,5,2,2,3,2,2,290,2280,2
2,3408,65,2,6,4,125,2,1,0,2,2,443,1,1
2,2208,2335,2,4,4,75,1,1,0,1,2,180,1,1
2,3108,3085,2,8,4,25,1,2,2,2,2,160,42,1
2,3157,5,2,8,5,835,2,1,0,2,1,320,1,1
2,16,3125,2,9,4,85,1,2,1,1,2,0,7,1
2,2725,1665,2,13,8,5085,2,2,9,1,2,399,828,2
2,2517,3,2,8,4,125,1,2,1,1,2,0,23,1
2,6775,55,2,10,9,13,2,2,1,2,2,0,1,2
1,1883,95,2,9,4,1625,2,2,6,2,2,40,601,2
1,2725,29,2,7,8,125,1,2,1,2,2,272,109,1
1,1958,665,1,8,4,1,1,2,1,1,2,2000,3,1
2,3075,1585,2,2,4,585,1,1,0,2,1,0,1,1
1,5025,835,2,6,4,5,1,1,0,2,2,240,118,1
2,3108,15,1,9,4,4,1,1,0,1,1,160,1,1
2,5158,15,2,8,4,85,2,2,9,1,2,0,1,2
1,3658,29,2,1,1,0,1,2,10,1,2,200,19,1
2,3358,275,2,7,4,425,2,2,6,1,2,204,1,2
1,2083,3,2,6,4,4,2,1,0,1,2,100,1,2
2,3617,18125,2,9,4,85,1,1,0,1,2,320,3553,1
2,5075,585,2,1,1,0,1,1,0,1,2,145,1,1
1,2358,83,2,11,4,415,1,2,1,2,2,200,12,1
2,3517,45,2,14,8,575,1,1,0,2,1,711,1,2
1,5842,21,2,3,5,10,2,2,13,1,2,0,6701,2
2,2825,875,2,7,4,96,2,2,3,2,2,396,1,2
2,3157,625,2,4,4,25,1,1,0,1,2,380,2011,1
1,3175,3,1,5,3,0,1,1,0,1,2,160,21,1
2,1942,65,2,9,8,146,2,2,7,1,2,80,2955,2
2,3908,6,2,7,4,129,2,2,5,2,2,108,1098,2
2,1708,329,2,3,4,335,1,1,0,2,2,140,3,1
2,4483,7,1,8,4,1625,1,1,0,1,2,160,3,1
2,1625,0,1,6,4,25,1,1,0,1,2,60,1,1
1,4117,65,2,11,4,5,2,2,3,2,2,145,1,2
2,2892,15,2,8,8,5335,2,2,11,1,2,0,2284,2
1,2617,2,2,5,3,0,1,1,0,2,2,276,2,1
2,3858,3335,2,9,4,4,2,2,14,1,2,383,1345,2
2,2517,6,2,8,4,1,2,2,3,1,2,0,1,2
1,2817,375,2,11,4,585,2,2,4,1,2,80,1,2
2,7342,1775,2,1,1,0,2,1,0,2,2,0,1,2
2,225,115,1,7,4,15,1,1,0,2,2,0,4001,1
1,2717,125,2,1,1,0,1,2,1,1,2,92,301,1
1,1917,8585,2,13,8,75,2,2,7,1,2,96,1,2
1,2558,0,2,8,4,0,1,1,0,1,3,184,1,2
2,3157,4,1,2,4,425,1,1,0,2,2,460,1,1
1,225,85,2,11,4,175,2,2,10,1,2,80,991,1
1,2292,125,2,11,4,25,1,1,0,2,2,120,810,1
2,2325,12625,2,8,4,125,1,2,2,1,2,0,5553,1
1,295,1085,1,14,4,1,1,1,0,1,2,280,14,1
1,32,6,2,2,4,125,1,1,0,1,2,272,1,1
2,27,15,1,9,4,375,2,1,0,2,2,260,1066,2
2,1933,10915,2,8,5,585,1,2,2,2,2,200,8,1
2,3575,2415,2,9,4,125,1,2,2,1,2,220,2,1
2,1883,0,2,11,4,665,1,1,0,1,2,160,2,1
1,2875,375,2,8,4,1085,2,2,1,2,2,371,1,2
2,3442,425,2,3,5,325,2,2,2,1,2,274,611,2
1,3325,3,1,6,4,2,1,1,0,1,2,180,1,1
2,5392,9625,2,10,4,8665,2,2,5,1,2,0,1,2
2,2525,1,2,6,4,5,1,1,0,1,2,200,1,1
2,3242,2165,1,4,1,0,1,1,0,1,2,120,1,1
1,2108,5,1,1,1,0,1,1,0,1,2,0,1,1
1,565,16,2,5,1,0,2,2,15,1,2,0,248,2
2,3225,165,1,8,8,325,2,2,1,2,2,432,8001,2
1,205,11835,2,8,8,6,2,1,0,1,2,340,1,2
1,3025,55,2,4,4,55,1,1,0,2,1,100,1,1
1,2458,67,2,6,8,175,2,1,0,1,2,400,1,1
2,2317,11125,2,14,8,46,2,2,1,1,2,100,1,2
1,3157,1125,2,1,1,0,1,1,0,1,2,184,5201,1
1,3233,54,2,13,4,4,2,1,0,1,2,440,11178,2
2,2392,15,2,2,8,1875,2,2,6,1,2,200,328,2
2,3675,125,1,8,4,15,1,1,0,2,2,232,114,2
2,2983,125,1,4,4,25,1,1,0,1,2,224,1,1
1,2408,5,2,11,8,125,2,2,1,1,2,0,679,2
2,2117,25,1,8,8,25,1,1,0,1,2,280,205,1
2,3142,155,2,8,4,5,2,1,0,1,2,120,1,1
2,2283,3,2,7,4,129,2,2,1,1,2,260,801,2
2,375,175,1,8,5,25,2,1,0,2,2,164,401,1
1,2483,45,2,9,4,1,1,1,0,2,2,360,7,1
2,3633,379,2,9,4,1165,2,1,0,2,2,200,1,1
1,4725,75,2,11,8,275,2,2,1,1,2,333,893,2
2,3208,4,1,13,4,15,1,1,0,2,2,120,1,1
1,3058,10665,2,11,8,85,1,2,12,2,2,129,4,1
2,2783,154,2,9,4,375,2,2,5,2,2,100,4,2
2,5483,155,2,10,9,0,2,2,20,1,2,152,131,1
2,1608,75,2,8,4,175,2,2,5,2,2,352,691,2
2,2458,125,2,9,4,875,2,1,0,2,2,260,1,1
2,3267,55,2,11,8,55,2,2,12,2,2,408,1001,2
2,3017,5,2,8,4,175,2,2,11,1,2,32,541,2
2,2225,46,2,4,4,125,1,1,0,2,2,280,56,1
2,4175,96,2,14,4,25,2,1,0,1,2,510,601,2
2,3667,2,2,3,4,25,1,1,0,2,2,221,1,1
2,2583,12835,2,13,4,5,1,1,0,1,2,0,3,1
2,2992,1835,2,8,8,4335,2,1,0,1,2,260,201,2
2,2008,25,2,11,4,125,1,1,0,1,2,200,1,1
2,1967,375,2,11,4,2,2,2,2,2,2,80,1,2
2,5142,4,2,14,8,4,2,1,0,1,2,0,3001,2
2,6275,7,2,10,9,0,1,1,0,1,2,0,13,1
2,4058,329,2,7,4,35,1,1,0,2,1,400,1,1
1,1633,21,2,6,4,125,1,1,0,1,2,200,2,1
2,295,58,2,9,4,29,1,2,1,1,2,340,2804,1
2,34,45,2,6,4,1,2,1,0,2,2,240,1,1
1,7158,0,2,8,4,0,1,1,0,1,3,184,1,2
2,42,205,2,3,8,5125,2,1,0,1,2,400,1,2
1,225,11,1,11,4,3,2,1,0,2,2,268,1,1
2,2442,2,2,10,2,165,1,2,2,1,2,320,1301,1
2,4433,5,2,3,8,5,2,1,0,2,2,320,1,2
1,23,1175,2,14,8,5,2,2,2,2,2,300,552,2
2,3442,1335,2,3,5,125,1,1,0,2,2,440,4501,1
2,2308,115,2,3,4,35,2,2,9,1,2,56,743,2
2,2592,875,2,4,4,375,1,2,2,2,2,174,4,1
1,1758,9,2,6,4,1375,2,1,0,2,2,0,1,2
2,2042,1085,2,11,4,15,1,1,0,1,2,108,8,1
2,3167,16165,2,2,4,3,2,2,9,1,2,250,731,2
1,5758,2,2,1,1,65,1,2,1,1,2,0,11,1
2,5967,154,2,11,4,125,2,1,0,2,2,260,1,2
1,6517,14,2,1,1,0,2,2,11,2,2,0,1401,2
2,3008,104,1,3,5,5,2,2,10,2,2,132,29,1
2,4858,65,2,11,8,6,2,1,0,2,2,350,1,2
1,2358,115,1,4,8,3,1,1,0,2,2,20,17,1
2,2017,925,2,8,4,1665,2,2,3,2,2,40,29,2
2,4817,7625,2,9,8,155,2,2,12,1,2,0,791,2
2,2325,15,2,11,4,2375,2,2,3,2,2,0,583,2
2,3225,14,1,1,1,0,1,2,2,1,2,160,2,1
2,3358,335,1,13,4,85,1,1,0,1,2,180,1,1
2,2358,46,1,9,4,2625,2,2,6,2,2,208,348,1
2,1692,335,1,4,4,29,1,1,0,1,1,200,1,1
1,2083,85,2,8,4,165,1,1,0,1,2,0,352,1
1,6058,165,2,11,4,11,2,1,0,2,2,21,10562,2
2,3157,5,1,6,4,85,2,1,0,1,2,0,1,1
1,25,1233,2,13,8,35,2,2,6,1,2,400,459,2
2,215,975,2,8,4,25,2,1,0,1,2,140,1,1
2,2042,0,2,8,4,0,1,1,0,1,3,184,1,1
1,2525,135,1,1,1,2,1,2,1,2,2,200,2,1
2,4283,4625,2,11,4,458,2,1,0,1,1,0,1,2
2,2667,175,1,8,4,1,2,2,5,2,2,160,5778,2
2,5783,704,2,7,4,14,2,2,6,2,2,360,1333,2
2,5592,115,2,1,1,5,2,2,5,1,2,0,8852,2
2,5133,10,2,3,5,0,2,2,11,1,2,0,1250,2
2,3983,5,2,7,4,25,2,1,0,1,1,288,1,1
2,2758,204,1,6,4,2,2,2,3,2,2,370,561,2
2,3017,65,2,13,4,3125,2,2,8,1,2,330,1201,2
2,5183,204,1,1,1,15,1,1,0,1,2,120,2,1
1,25,11,1,6,4,45,2,1,0,1,2,120,1,1
2,2967,75,1,8,4,4,1,1,0,1,2,240,1,1
1,3367,375,2,13,4,375,1,1,0,1,2,300,45,2
2,2575,75,2,8,5,25,2,1,0,1,2,349,24,2
1,2867,104,2,8,4,25,2,2,5,2,2,300,1431,2
1,1808,375,3,13,1,10,1,1,0,2,1,300,1,2
2,2042,7,2,8,4,1625,2,2,3,1,2,200,1392,2
2,175,22,3,1,7,0,1,1,0,2,3,450,100001,2
2,1808,675,1,7,4,4,1,1,0,1,2,140,1,1
2,4767,25,2,7,5,25,2,2,12,2,2,410,2511,2
2,5742,85,2,10,8,7,2,2,3,1,2,0,1,2
2,1375,4,1,9,4,175,2,2,2,2,2,120,1001,2
2,1933,95,2,11,4,1,2,1,0,2,2,60,401,2
1,2192,11665,2,4,8,85,1,1,0,1,2,320,6,1
2,1758,10,2,9,8,165,1,2,1,1,2,120,2,1
2,3483,25,1,9,4,3,1,1,0,1,1,200,1,1
2,2917,35,2,9,4,35,2,2,3,2,2,329,1,1
2,2142,75,1,12,7,75,1,1,0,2,2,132,3,1
2,1817,1025,2,8,8,1085,1,1,0,1,2,320,14,1
2,28,3,2,9,4,75,1,1,0,2,2,300,68,1
1,4583,105,2,11,4,5,2,2,7,2,2,0,1,2
2,2275,115,2,3,4,415,1,1,0,1,2,0,1,1
1,3157,35,2,2,4,3,2,1,0,2,2,300,1,1
1,2042,75,2,4,4,15,2,2,1,1,2,160,235,2
1,2125,2335,2,3,5,5,2,2,4,1,1,80,1,2
2,2667,425,2,13,4,429,2,2,1,2,2,120,1,2
1,2733,1665,2,1,1,0,1,1,0,1,2,340,2,1
2,4208,104,2,9,4,5,2,2,6,2,2,500,10001,2
1,1825,10,2,9,4,1,1,2,1,1,2,120,2,1
1,285,1,2,11,4,1,2,2,2,2,2,167,501,1
1,215,6,2,6,4,25,2,2,3,1,2,80,919,2
2,2183,11,2,14,4,29,2,2,6,1,2,121,1,2
2,2192,5,2,8,4,125,1,1,0,1,2,360,1,1
2,3267,9,1,9,8,525,2,1,0,2,2,154,1,2
1,4533,1,2,11,4,125,1,1,0,2,2,263,1,1
1,2358,585,1,1,1,125,1,1,0,1,2,120,88,1
1,1792,54,2,8,4,175,1,2,1,2,2,80,6,1
2,33,25,1,9,4,7,1,1,0,2,2,280,1,1
1,2267,335,2,11,4,75,1,1,0,1,1,160,1,1
2,3467,108,2,7,4,1165,1,1,0,1,1,28,1,1
2,2967,1415,2,9,8,75,2,2,1,1,2,240,101,2
2,3183,25,2,6,4,75,2,1,0,2,2,523,1,1
1,2067,1835,2,11,4,2085,2,2,5,1,2,220,2504,2
2,3375,275,2,3,5,0,1,1,0,1,2,180,1,1
2,2208,83,2,8,8,2165,1,1,0,2,2,128,1,2
1,3542,12,2,11,8,14,2,2,8,1,2,0,6591,2
2,3192,446,2,13,8,604,2,2,3,1,2,311,301,2
1,2267,79,2,3,4,85,1,1,0,1,2,144,1,1
2,2667,14585,2,3,5,0,1,1,0,2,2,178,1,1
2,44,2,2,7,4,175,2,2,2,2,2,0,16,2
2,3017,1085,1,8,4,4,1,1,0,1,2,170,180,1
2,3775,7,2,11,8,115,2,2,7,2,2,300,6,1
2,1708,85,1,8,4,4,1,1,0,1,2,140,723,1
2,4917,229,2,1,1,29,1,1,0,1,2,200,4,1
2,2292,17,2,7,4,85,1,1,0,1,1,0,1,1
1,3483,125,1,3,8,5,1,1,0,2,2,160,1,1
2,4425,11,1,2,4,15,2,1,0,1,1,0,1,1
2,595,275,2,9,4,175,2,2,5,2,2,60,59,2
2,255,375,2,7,4,25,2,2,3,1,2,260,15109,2
1,4158,104,2,6,4,665,1,1,0,1,2,240,238,1
2,4958,19,2,1,1,0,2,2,1,1,2,94,1,1
1,3392,1585,1,1,1,0,2,1,0,1,2,320,1,1
2,1917,4,1,3,4,1,1,1,0,2,2,360,1001,1
1,245,2415,1,8,4,0,1,1,0,1,2,120,1,1
2,2333,15,2,8,8,1415,2,1,0,1,2,422,201,2
2,6917,9,2,1,1,4,1,2,1,1,2,70,7,1
2,4767,29,2,8,5,15,2,2,20,1,2,0,15001,2
1,3325,25,1,8,4,25,1,1,0,2,2,0,3,1
2,4325,3,2,11,8,6,2,2,11,1,2,80,1,2
2,23,625,1,6,4,125,2,1,0,1,2,180,2,1
2,3475,25,2,13,5,5,1,1,0,1,2,348,1,1
2,5658,185,2,2,5,15,2,2,17,2,2,0,1,2
1,4417,6665,2,11,4,7375,2,2,3,2,2,0,1,2
1,4433,0,2,8,4,25,2,1,0,1,2,0,1,2
2,3425,175,2,9,5,25,2,1,0,2,2,163,1,1
1,45,4585,2,4,8,1,1,1,0,2,1,240,1,1
2,3058,271,1,7,4,125,1,1,0,2,1,80,1,1
2,2767,75,2,11,8,165,1,1,0,2,2,220,252,1
2,1942,725,2,7,4,4,1,2,1,1,2,100,2,1
1,4133,1,2,3,5,225,2,1,0,2,2,0,301,2
1,235,15,2,9,4,875,1,1,0,2,2,160,1,1
2,3167,83,2,14,4,1335,2,2,8,2,2,303,3291,2
1,1783,11,2,14,8,1,2,2,11,1,2,0,3001,2
1,3317,225,1,13,4,35,1,1,0,2,2,200,142,1
1,525,7,2,6,8,3,1,1,0,1,2,0,1,1
1,2542,1125,2,11,4,129,2,2,2,1,2,200,1,1
2,4058,15,2,3,5,0,1,1,0,1,1,300,1,1
2,2392,585,1,13,8,125,1,1,0,1,2,240,2,1
2,56,125,2,4,8,8,2,1,0,2,2,24,2029,2
1,285,304,1,14,8,254,2,2,1,1,2,70,1,2
2,3208,4,2,7,4,25,2,1,0,2,2,360,1,2
2,2117,875,1,8,8,25,1,1,0,1,2,280,205,1
2,3417,917,2,8,4,45,2,2,12,2,2,0,222,2
2,4325,2521,2,11,8,21,2,2,1,1,2,760,91,1
1,3825,6,2,4,4,1,2,1,0,2,2,0,1,2
2,3742,204,2,9,4,4,2,1,0,2,2,400,5801,2
2,2983,204,1,14,8,4,1,1,0,1,2,128,2,1
2,3733,2665,2,13,4,165,1,1,0,2,2,0,502,1
2,3133,195,2,8,4,7,2,2,16,1,2,0,5001,2
2,3608,254,2,1,1,0,1,1,0,1,2,0,1001,1
2,205,2415,2,8,4,2,2,2,11,2,2,200,3001,2
2,4717,5835,2,9,4,55,1,1,0,1,2,465,151,1
2,22,7835,1,3,5,165,1,1,0,2,2,184,1,1
2,205,10,1,8,4,25,2,1,0,1,1,40,1,2
2,3492,25,2,9,4,0,2,1,0,2,2,239,201,2
2,2408,875,2,7,4,85,1,2,4,1,2,254,1951,1
2,3733,65,2,7,8,425,2,2,12,2,2,93,1,2
1,2075,954,2,3,4,4,1,1,0,1,2,200,1001,1
2,3667,325,2,11,8,9,2,1,0,2,2,102,640,2
2,2258,1004,2,14,4,4,2,2,9,1,2,60,397,2
1,2692,135,2,11,8,5,2,2,2,1,2,0,5001,2
1,4667,46,2,13,8,415,2,2,11,2,2,440,7,2
1,5217,0,1,1,1,0,1,1,0,1,2,0,1,1
2,3917,25,1,3,8,10,1,1,0,2,1,200,1,1
2,3917,1625,2,8,4,15,2,2,10,1,2,186,4701,2
1,2767,204,2,9,4,25,1,1,0,2,2,180,51,1
2,1917,95,2,9,4,15,2,1,0,1,2,120,2207,2
2,395,425,2,8,5,65,2,2,16,1,2,117,1211,2
2,3642,75,1,2,4,585,1,1,0,1,2,240,4,1
2,2617,25,2,3,5,0,2,1,0,2,2,0,1,2
2,3942,171,1,7,4,165,1,1,0,1,1,400,1,1
2,4192,42,2,8,8,21,2,2,6,1,2,220,949,2
2,2133,75,2,6,4,1415,2,2,1,1,2,80,9801,2
1,2008,125,2,8,4,0,1,1,0,1,2,0,1,1
1,2758,3,2,7,4,279,1,2,1,2,2,280,11,1
2,2158,79,1,13,4,665,1,1,0,1,2,160,1,1
2,2825,5125,2,14,4,475,2,2,2,1,2,420,8,2
2,2692,225,2,3,5,5,1,1,0,2,2,640,4001,1
1,1842,925,2,11,4,121,2,2,4,1,2,60,541,2
1,2325,5875,2,11,4,317,2,2,10,1,2,120,246,2
2,2358,179,2,8,4,54,1,1,0,2,2,136,2,1
2,2833,5,2,9,4,11,2,1,0,2,2,70,1,2
2,2567,221,1,6,4,4,2,1,0,1,2,188,1,1
1,2858,1665,2,11,4,2415,2,1,0,2,2,440,1,1
2,2292,3165,1,8,4,165,1,1,0,1,2,160,1059,1
1,245,104,1,1,1,5,2,2,3,1,2,180,148,1
2,2475,54,2,7,4,1,1,1,0,2,2,120,2,1
2,32,175,1,10,8,4,2,1,0,2,2,393,1,2
2,4808,375,2,3,5,1,1,1,0,1,2,100,3,1
1,2842,35,2,9,4,835,2,1,0,1,1,280,1,2
2,2542,54,2,9,4,165,1,2,1,1,2,272,445,1
2,1858,1029,2,1,1,415,1,1,0,1,2,80,1,1
2,2167,1165,1,4,4,25,2,2,1,1,2,180,21,1
2,2458,125,2,8,4,25,1,1,0,1,2,110,1,1
2,1633,4085,2,3,8,415,1,1,0,2,2,120,1,1
2,2675,2,2,2,4,75,1,1,0,2,2,80,1,1
2,4817,35,2,6,4,35,2,1,0,1,1,230,1,2
2,235,275,2,1,1,45,1,1,0,1,2,160,26,1
1,41,204,1,11,8,125,2,2,23,2,2,455,1237,2
2,3517,25125,2,14,8,1625,2,2,1,2,2,515,501,2
2,2375,12,2,8,4,2085,1,1,0,1,1,80,1,1
2,1867,5,2,11,4,375,2,2,2,1,2,0,39,1
2,3033,5,2,2,8,85,1,1,0,2,1,252,1,1
1,1975,75,2,8,4,795,2,2,5,2,2,140,6,1
2,2617,835,2,13,4,1165,1,1,0,1,2,100,1,1
2,2875,15,1,8,4,15,2,1,0,2,2,0,226,1
2,2867,9335,2,11,8,5665,2,2,6,1,2,381,169,2
2,26,1,2,11,4,175,2,1,0,2,2,280,1,2
2,235,3165,1,4,4,415,1,2,1,2,2,280,81,1
2,2633,13,2,10,2,0,1,1,0,2,2,140,1111,1
2,5433,675,2,8,8,2625,2,2,11,2,2,0,285,2
2,3157,375,2,2,4,875,2,1,0,2,1,928,1,1
1,2525,125,2,2,4,1,1,1,0,2,2,180,1063,1
2,3317,3165,1,14,4,3165,2,2,3,2,2,380,1,2
2,395,1625,2,8,4,15,1,1,0,1,2,0,317,1
1,1767,0,1,5,1,0,1,1,0,1,2,86,1,1
2,2392,665,2,8,4,165,1,1,0,1,2,100,1,2
2,2667,271,1,13,4,525,2,2,1,1,2,211,1,2
1,225,415,2,3,4,335,1,1,0,2,1,144,1,1
2,3992,54,1,6,4,5,2,2,3,1,2,200,1001,2
1,2608,8665,2,6,4,1415,2,1,0,1,2,160,151,2
2,20,0,2,2,4,5,1,1,0,1,2,144,1,1
2,3157,4,1,3,4,85,1,1,0,2,2,411,1,1
2,2675,45,1,8,5,25,1,1,0,1,2,200,1211,1
1,2492,125,2,1,1,0,2,1,0,1,2,80,1,1
1,3225,15,2,8,4,25,1,1,0,2,2,372,123,1
2,1767,446,2,8,4,25,1,1,0,1,1,80,1,1
1,3775,55,2,11,4,125,2,1,0,2,2,228,1,2
2,2267,254,1,8,8,2585,2,1,0,1,2,0,1,2
1,1792,1021,2,1,1,0,1,1,0,1,2,0,51,1
2,2442,12335,2,11,8,1585,2,1,0,2,2,120,1,2
1,2575,5,2,8,8,875,2,1,0,2,2,491,1,2
2,2617,125,1,4,8,125,1,1,0,2,2,0,18,1
1,2275,6165,2,6,4,165,1,1,0,1,2,220,1001,1
2,23,75,2,7,4,5,2,1,0,2,1,320,1,1
2,2567,29,1,8,4,15,1,1,0,2,2,160,1,1
2,4858,205,1,4,4,25,2,2,11,1,2,380,2733,2
2,2117,0,2,8,4,5,1,1,0,2,1,0,1,1
2,3525,165,1,8,4,4,2,1,0,1,2,80,1,1
1,2292,11585,2,13,4,4,2,1,0,1,2,80,1350,2
1,4817,1335,2,3,7,335,1,1,0,1,2,0,121,1
2,43,29,1,13,8,175,2,2,8,1,2,100,376,2
2,3157,105,2,14,4,65,2,1,0,1,2,0,1,2
2,2067,415,2,8,4,125,1,1,0,1,2,0,45,1
1,1883,954,2,6,4,85,2,1,0,1,2,100,1,2
1,2742,145,2,14,8,3085,2,2,1,1,2,120,12,2
2,41,4,2,10,4,4,1,2,1,1,1,560,1,2
