# Supplementary material for: A new clustering method based on multipartite networks
Source: PeerJ Comput Sci. 2023 Oct 13;9:e1621. doi: 10.7717/peerj-cs.1621 (PMC10588715; doi:10.7717/peerj-cs.1621)
Supplement: Supplemental Information 5 [file peerj-cs-09-1621-s005.zip › uci_mn_c/turkiye-student.arff]

@relation R_data_frame

@attribute V1 numeric
@attribute V2 numeric
@attribute V3 numeric
@attribute V4 numeric
@attribute V5 numeric
@attribute V6 numeric
@attribute V7 numeric
@attribute V8 numeric
@attribute V9 numeric
@attribute V10 numeric
@attribute V11 numeric
@attribute V12 numeric
@attribute V13 numeric
@attribute V14 numeric
@attribute V15 numeric
@attribute V16 numeric
@attribute V17 numeric
@attribute V18 numeric
@attribute V19 numeric
@attribute V20 numeric
@attribute V21 numeric
@attribute V22 numeric
@attribute V23 numeric
@attribute V24 numeric
@attribute V25 numeric
@attribute V26 numeric
@attribute V27 numeric
@attribute V28 numeric
@attribute V29 numeric
@attribute V30 numeric
@attribute V31 numeric
@attribute V32 numeric
@attribute Class {1,2,3,4,5,6,7,8,9,10,11,12,13}

@data
1,1,0,4,3,3,3,3,3,3,3,3,3,3,3,3,3,3,3,3,3,3,3,3,3,3,3,3,3,3,3,3,6
1,1,1,3,3,3,3,3,3,3,3,3,3,3,3,3,3,3,3,3,3,3,3,3,3,3,3,3,3,3,3,3,6
1,1,2,4,5,5,5,5,5,5,5,5,5,5,5,5,5,5,5,5,5,5,5,5,5,5,5,5,5,5,5,5,6
1,1,1,3,3,3,3,3,3,3,3,3,3,3,3,3,3,3,3,3,3,3,3,3,3,3,3,3,3,3,3,3,6
1,1,0,1,1,1,1,1,1,1,1,1,1,1,1,1,1,1,1,1,1,1,1,1,1,1,1,1,1,1,1,1,6
1,1,3,3,4,4,4,4,4,4,4,4,4,4,4,4,4,4,4,4,4,4,4,4,4,4,4,4,4,4,4,4,6
1,1,1,3,4,4,4,4,4,4,4,4,4,4,4,4,4,4,4,4,4,4,4,4,4,4,4,4,4,4,4,4,6
1,1,1,3,5,5,5,5,5,5,5,5,5,5,5,5,5,5,5,5,5,5,5,5,5,5,5,5,5,5,5,5,6
1,1,1,3,4,4,4,4,4,4,4,4,4,4,5,4,4,4,4,4,4,4,4,4,4,4,4,4,4,4,4,4,6
1,1,4,4,4,4,4,4,4,4,4,4,4,4,4,4,4,4,4,4,4,4,4,4,4,4,4,4,4,4,4,4,6
1,1,3,4,3,3,3,3,3,3,3,3,3,3,3,3,3,3,3,3,3,3,3,3,3,3,3,3,3,3,3,3,6
1,1,3,3,3,3,3,3,3,3,3,3,3,3,3,3,3,3,3,3,3,3,3,3,3,3,3,3,3,3,3,3,6
1,1,2,3,4,4,4,4,4,4,4,4,4,4,4,4,4,4,4,4,4,4,4,4,4,4,4,4,4,4,4,4,6
1,1,1,2,1,1,1,1,1,1,1,1,1,1,1,1,1,1,1,1,1,1,1,1,1,1,1,1,1,1,1,1,6
1,1,2,3,1,1,1,1,1,1,1,1,1,1,1,1,1,1,1,1,2,2,2,3,3,3,2,2,1,1,1,1,6
1,1,3,4,5,5,4,4,5,5,4,4,5,5,5,4,5,5,4,4,5,5,5,4,4,5,5,4,4,4,5,4,6
1,1,3,4,1,1,1,1,1,1,1,1,1,1,1,1,1,1,1,1,1,1,1,1,1,1,1,1,1,1,1,1,6
1,1,1,2,4,4,4,4,4,4,4,4,4,4,4,4,4,4,4,4,4,4,4,4,4,4,4,4,4,4,4,4,6
1,1,1,4,1,1,1,1,1,1,1,1,1,1,1,1,1,1,1,1,1,1,1,1,1,1,1,1,1,1,1,1,6
1,1,2,3,5,5,5,5,5,5,5,5,5,5,5,5,5,5,5,5,5,5,5,5,5,5,5,5,5,5,5,5,6
1,1,2,4,2,2,2,2,2,2,2,2,2,2,2,2,2,2,2,2,2,2,2,2,2,2,2,2,2,2,2,2,6
1,1,2,1,1,1,1,1,1,1,1,1,1,1,1,1,1,1,1,1,1,1,1,1,1,1,1,1,1,1,1,1,6
1,1,3,3,3,3,3,3,3,3,3,3,3,3,3,3,3,3,3,3,3,3,3,2,1,1,1,3,2,2,2,2,6
1,1,2,4,5,3,3,3,2,2,3,3,3,4,4,5,5,4,3,3,3,4,2,2,4,4,5,5,4,4,5,5,6
1,1,1,3,5,5,5,5,5,5,5,5,5,5,5,5,5,5,5,5,5,5,5,5,5,5,5,5,5,5,5,5,6
1,1,0,2,1,1,2,2,2,2,2,2,2,2,2,2,2,2,2,2,2,2,2,2,2,2,2,2,2,2,2,2,6
1,1,1,2,1,1,1,1,5,5,5,5,5,5,5,5,5,5,5,5,5,5,5,5,5,5,5,5,5,5,5,5,6
1,1,2,4,2,2,2,2,2,2,2,2,2,2,2,2,2,2,2,2,2,2,2,2,2,2,2,2,2,2,2,2,6
1,1,3,2,5,5,5,5,5,5,5,5,5,5,5,5,5,5,5,5,5,5,5,5,5,5,5,5,5,5,5,5,6
1,1,3,3,4,4,4,4,4,4,4,4,4,4,4,4,4,4,4,4,4,4,4,4,4,3,3,3,3,3,3,3,6
1,1,1,3,3,3,3,3,3,3,3,3,3,3,3,3,3,3,3,3,3,3,3,3,3,3,3,3,3,3,3,3,6
1,1,1,3,3,3,3,3,3,3,3,3,3,3,3,3,3,3,3,3,3,3,3,3,3,3,3,3,3,3,3,3,6
1,1,2,4,2,4,4,4,4,4,4,4,4,4,4,4,4,4,4,4,4,4,4,4,4,4,4,4,4,4,4,4,6
1,1,3,3,4,4,4,4,4,4,4,4,4,4,4,4,4,4,4,4,4,4,4,4,4,4,4,4,4,4,4,4,6
1,1,2,3,1,1,1,1,2,2,2,1,1,2,2,2,2,2,2,2,2,2,2,2,2,2,2,2,2,2,2,2,6
1,1,3,4,3,3,3,3,3,3,3,3,3,3,3,2,3,3,3,3,3,3,3,3,3,4,4,2,4,2,1,3,6
1,1,2,3,2,2,2,2,2,2,2,2,2,2,2,2,2,2,2,2,2,2,2,2,2,2,2,2,2,2,2,2,6
1,1,4,2,5,5,5,5,5,5,5,5,5,5,5,5,5,5,5,5,5,5,5,5,5,5,5,5,5,5,5,5,6
1,1,0,1,1,1,1,1,1,1,1,1,1,1,1,1,1,1,1,1,1,1,1,1,1,1,1,1,1,1,1,1,6
1,3,1,3,3,3,3,3,3,3,3,3,3,3,3,3,3,3,3,3,3,3,3,3,3,3,3,3,3,3,3,3,6
1,1,1,3,4,4,4,4,4,4,5,5,5,5,5,4,4,5,4,4,4,4,4,4,4,4,4,4,4,5,4,4,6
1,1,0,3,5,5,5,5,5,5,5,5,5,5,5,5,5,5,5,5,5,5,5,5,5,5,5,5,5,5,5,5,6
1,2,1,3,2,3,3,3,2,5,5,5,5,5,5,5,3,3,3,3,3,3,3,3,3,3,3,2,2,1,1,1,6
1,1,1,3,5,5,5,5,5,5,5,5,5,5,5,5,5,5,5,5,5,5,5,5,5,5,5,5,5,5,5,5,6
1,1,0,4,5,5,5,5,5,5,5,5,5,5,5,5,5,5,5,5,5,5,5,5,5,5,5,5,5,5,5,5,6
1,1,3,4,2,3,4,5,5,4,4,4,5,4,4,4,4,4,4,4,4,2,2,2,4,2,2,4,2,2,3,2,6
1,1,2,3,5,5,5,5,5,5,5,5,5,5,5,5,5,5,5,5,5,5,5,5,5,5,5,5,5,5,5,5,6
1,2,1,3,4,4,4,4,4,4,4,4,4,4,4,4,4,4,4,4,4,4,4,4,4,4,4,4,4,4,4,4,6
1,1,1,3,4,4,4,3,4,2,4,5,3,3,4,1,5,5,5,5,5,5,5,5,5,5,3,4,5,4,4,5,6
1,1,1,5,4,4,4,4,4,4,4,4,3,4,4,2,4,4,4,4,4,4,4,4,4,4,4,4,4,4,4,4,6
1,1,1,3,5,5,5,5,5,5,5,5,5,5,5,5,5,5,5,5,5,5,5,5,5,5,5,5,5,5,5,5,6
1,1,3,3,5,5,5,5,5,5,5,5,5,5,5,5,5,5,5,5,5,5,5,5,5,5,5,5,5,5,5,5,6
1,1,4,3,5,5,5,5,5,5,5,5,5,5,5,5,5,5,5,5,5,5,5,5,5,5,5,5,5,5,5,5,6
1,1,0,3,2,2,2,2,2,2,2,2,2,2,2,2,2,2,2,2,2,2,2,2,2,2,2,2,2,2,2,2,6
1,1,3,3,5,5,5,5,5,5,5,5,5,5,5,5,5,5,5,5,5,5,5,5,5,5,5,5,5,5,5,5,6
1,1,1,1,1,1,1,1,1,1,1,5,1,1,1,5,5,5,5,5,5,4,5,5,5,5,5,5,5,4,5,5,6
1,1,1,4,3,3,3,3,3,3,3,3,3,3,3,3,3,3,3,3,3,3,3,3,3,3,3,3,3,3,3,3,6
1,1,4,4,1,1,1,1,1,1,1,1,1,1,1,1,1,1,1,1,1,1,1,1,1,1,1,1,1,1,1,1,6
1,1,3,4,5,5,5,5,5,5,5,5,5,5,5,5,5,5,5,5,5,5,5,5,5,5,5,5,5,5,5,5,6
1,1,3,3,5,5,5,5,5,5,5,5,5,5,5,5,5,5,5,5,5,5,5,5,5,5,5,5,5,5,5,5,6
1,1,3,4,5,5,5,5,5,5,5,5,5,5,5,5,5,5,5,5,5,5,5,5,5,5,5,5,5,5,5,5,6
1,1,3,3,2,4,4,2,5,5,5,5,4,4,5,4,5,5,5,5,5,5,5,5,5,5,5,5,5,5,4,5,6
1,1,3,4,5,5,5,5,5,5,5,5,5,5,5,5,5,5,5,5,5,5,5,5,5,5,5,5,5,5,5,5,6
1,1,2,5,4,4,4,4,4,4,4,4,4,4,4,1,4,4,4,4,4,4,4,4,4,4,4,4,4,4,4,4,6
1,1,4,2,5,5,5,5,5,5,5,5,5,5,5,5,5,5,5,5,5,5,5,5,5,5,5,5,5,5,5,5,6
1,1,3,3,5,5,5,5,5,5,5,5,5,5,5,5,5,5,5,5,5,5,5,5,5,5,5,5,5,5,5,5,6
1,1,4,3,3,5,4,4,5,5,4,5,5,5,5,4,5,5,5,5,5,5,5,5,5,5,5,5,5,5,5,5,6
1,1,3,4,4,4,4,4,4,4,4,4,4,4,4,4,4,4,4,4,4,4,4,4,4,4,4,4,4,4,4,4,6
1,1,3,3,4,4,3,3,3,3,3,3,3,3,3,5,4,4,3,3,4,3,3,3,3,3,3,3,3,3,3,3,6
1,1,3,3,5,4,5,4,4,4,4,5,4,4,4,4,5,5,5,5,5,5,4,4,5,4,4,4,5,5,4,5,6
1,1,4,3,4,4,4,3,4,3,4,4,4,4,4,4,5,5,5,5,5,5,4,4,4,4,4,4,4,4,4,4,6
1,1,0,1,3,3,1,3,1,2,2,2,2,1,1,1,3,4,4,3,2,4,1,3,3,3,2,3,4,2,3,3,6
1,3,1,5,3,3,3,3,3,3,3,3,3,3,3,3,3,3,3,3,3,3,3,3,3,3,3,3,3,3,3,3,6
1,1,1,5,5,2,2,2,5,5,5,5,5,5,5,5,5,5,5,5,4,5,5,5,5,5,5,4,5,5,1,5,6
1,1,1,4,4,4,4,4,4,4,4,4,4,4,4,4,4,4,4,4,4,4,4,4,4,4,4,4,4,4,4,4,6
1,1,3,3,4,5,5,5,5,5,5,5,5,5,5,5,5,5,5,5,5,5,5,5,5,5,5,5,5,5,5,5,6
1,1,3,5,3,3,3,3,3,3,3,3,3,3,3,3,3,3,3,3,3,3,3,3,3,3,3,3,3,3,3,3,6
1,1,4,3,4,4,4,4,4,4,4,4,4,4,4,4,4,4,4,4,4,4,4,4,4,4,4,4,5,4,4,4,6
1,1,1,4,3,3,3,4,4,4,4,3,3,4,4,4,4,3,3,3,4,4,4,4,4,4,4,4,4,4,4,4,6
1,1,3,5,4,4,4,4,4,4,4,4,4,4,4,4,4,4,4,4,4,4,4,4,4,4,4,4,4,4,4,4,6
1,1,3,4,4,4,4,4,4,4,4,4,4,4,4,4,4,4,4,4,4,4,4,4,4,4,4,4,4,4,4,4,6
1,1,4,5,1,1,1,1,1,1,1,1,1,1,1,1,1,1,1,1,1,1,1,1,1,1,1,1,1,1,1,1,6
1,1,0,5,1,1,1,1,1,1,1,1,1,1,1,1,1,1,1,1,1,1,1,1,1,1,1,1,1,1,1,1,6
1,1,3,3,4,4,4,4,4,4,4,4,4,4,4,4,4,4,4,4,4,4,4,4,4,4,4,4,4,4,4,4,6
1,1,4,4,4,4,4,4,4,4,4,4,4,4,4,4,4,4,4,4,4,4,4,4,4,4,4,4,4,4,4,4,6
1,1,3,4,5,5,5,5,5,5,5,5,5,5,5,5,5,5,5,5,5,5,5,5,5,5,5,5,5,5,5,5,6
1,1,3,4,4,4,4,4,4,4,4,4,4,4,4,4,4,4,4,4,4,4,4,4,4,4,4,4,4,4,4,4,6
1,1,3,3,5,5,5,5,5,5,5,5,5,5,5,5,5,5,5,5,5,5,5,5,5,5,5,5,5,5,5,5,6
1,1,3,4,3,3,3,3,3,3,3,3,3,3,3,3,2,3,3,3,4,4,4,4,1,1,3,3,3,3,3,3,6
1,1,3,4,3,3,3,3,3,3,3,3,3,3,3,3,3,3,3,3,3,3,3,3,3,3,3,3,3,3,3,3,6
1,1,0,3,5,5,5,5,5,5,5,5,5,5,5,5,5,5,5,5,5,5,5,5,5,5,5,5,5,5,5,5,6
1,1,3,4,4,4,4,4,4,4,4,4,4,4,4,4,4,4,4,4,4,4,4,4,4,4,4,4,4,4,4,4,6
1,1,4,3,1,5,5,5,5,5,5,5,5,5,5,5,5,5,5,5,5,5,5,5,5,5,5,5,5,5,5,5,6
1,3,1,1,1,1,1,1,5,3,2,1,1,1,1,1,1,1,1,1,1,1,1,1,1,1,1,1,1,1,1,1,6
1,2,2,4,5,5,5,5,5,5,5,5,5,5,5,5,5,5,5,5,5,5,5,5,5,5,5,5,5,5,5,5,6
1,1,0,3,1,1,1,1,1,1,1,1,1,1,1,1,1,1,1,1,1,1,1,1,1,1,1,1,1,1,1,1,6
1,2,0,4,5,5,5,5,5,5,5,5,5,5,5,5,5,5,5,5,5,5,5,5,5,5,5,5,5,5,5,5,6
1,2,1,4,2,4,4,4,4,4,4,4,4,4,4,4,4,4,4,4,4,4,4,4,4,4,4,4,4,4,4,4,6
1,1,3,4,4,4,4,4,4,4,4,4,4,4,4,4,4,4,4,4,4,4,4,4,4,4,4,4,4,4,4,4,6
1,1,0,1,1,1,1,1,1,1,1,1,1,1,1,1,1,1,1,1,1,1,1,1,1,1,1,1,1,1,1,1,6
1,1,2,4,4,5,4,4,3,5,4,5,5,5,3,2,5,5,5,5,5,5,5,5,5,5,5,5,5,5,5,5,6
1,1,3,4,5,5,5,5,5,5,5,5,5,5,5,5,5,5,5,5,5,5,5,5,5,5,5,5,5,5,5,5,6
1,1,1,1,1,1,1,1,1,1,1,1,1,1,1,1,1,1,1,1,1,1,1,1,1,1,1,1,1,1,1,1,6
1,1,3,4,5,5,5,5,5,5,5,5,5,5,5,5,5,5,5,5,5,5,5,5,5,5,5,5,5,5,5,5,6
1,1,4,4,5,5,5,5,5,5,5,5,5,5,5,5,5,5,5,5,5,5,5,5,5,5,5,5,5,5,5,5,6
1,1,1,3,2,3,2,2,2,1,2,2,3,1,2,4,3,3,3,1,3,2,3,4,3,2,2,3,4,1,4,3,6
1,1,4,3,5,5,5,5,5,5,5,5,5,5,5,5,5,5,5,5,5,5,5,5,5,5,5,5,5,5,5,5,6
1,1,1,5,3,3,3,4,4,2,3,3,4,4,4,4,5,5,5,5,5,5,5,5,5,5,5,5,5,5,5,5,6
1,1,3,5,3,3,3,3,3,3,3,3,3,3,3,3,3,3,3,3,3,3,3,3,3,3,3,3,3,3,3,3,6
1,1,2,4,3,3,3,3,3,3,3,3,3,3,3,3,3,3,3,3,3,3,3,3,3,3,3,3,3,3,3,3,6
1,1,3,5,2,2,2,2,2,2,2,2,2,2,2,2,2,2,2,2,2,2,2,2,2,2,2,2,2,2,2,2,6
1,1,3,5,4,4,4,4,4,4,4,4,4,4,4,4,4,4,4,4,4,4,4,4,4,4,4,4,4,4,4,4,6
1,1,4,4,4,4,4,4,4,4,4,4,4,4,4,4,4,4,4,4,4,4,4,4,4,4,4,4,4,4,4,4,6
1,1,1,5,1,1,1,1,1,1,1,1,1,1,1,1,1,1,1,1,1,1,1,1,1,1,1,1,1,1,1,1,6
1,1,4,5,5,5,5,5,5,5,5,5,5,5,5,5,5,5,5,5,5,5,5,5,5,5,5,5,5,5,5,5,6
1,1,0,2,5,5,5,5,5,5,5,5,5,5,5,5,5,5,5,5,5,5,5,5,5,5,5,5,5,5,5,5,6
1,1,3,4,5,5,5,5,5,5,5,5,5,5,5,5,5,5,5,5,5,5,5,5,5,5,5,5,5,5,5,5,6
1,1,4,4,5,5,5,5,5,5,5,5,5,5,5,5,5,5,5,5,5,5,5,5,5,5,5,5,5,5,5,5,6
1,1,3,3,5,5,5,5,5,5,5,5,5,5,5,5,5,5,5,5,5,5,5,5,5,5,5,5,5,5,5,5,6
1,1,2,4,1,3,4,1,3,1,1,3,1,1,3,1,3,4,4,1,5,3,4,5,5,5,3,1,3,3,5,5,6
1,1,2,5,5,5,5,5,5,5,5,5,5,5,5,5,5,5,5,5,5,5,5,5,5,5,5,5,5,5,5,5,6
1,1,2,4,3,3,3,3,3,3,3,3,3,3,3,3,3,3,3,3,3,3,3,3,2,2,2,2,2,2,2,2,6
1,1,1,5,3,3,3,3,3,3,3,3,3,3,3,3,3,3,3,3,3,3,3,3,3,3,3,3,3,3,3,3,6
1,1,0,5,5,5,5,5,5,5,5,5,5,5,5,5,5,5,5,5,5,5,5,5,5,5,5,5,5,5,5,5,6
1,1,0,1,1,1,1,1,1,1,1,1,1,1,1,1,1,1,1,1,1,1,1,1,1,1,1,1,1,1,1,1,6
1,1,4,3,2,2,2,2,2,2,2,2,2,2,2,2,4,4,4,4,4,4,4,4,4,4,4,4,4,4,4,4,6
1,1,0,1,5,1,1,1,1,1,1,1,1,1,1,1,1,1,1,1,1,1,1,1,1,1,1,1,1,1,1,1,6
1,1,2,5,2,2,2,2,2,1,2,2,2,2,2,2,2,5,5,2,5,5,5,5,2,2,2,2,4,1,3,2,6
1,1,3,4,4,4,4,4,4,4,4,4,4,4,4,4,4,4,4,4,4,4,4,4,4,4,4,4,4,4,4,4,6
1,2,1,2,2,3,3,4,5,4,3,2,2,2,1,1,1,1,1,1,1,1,1,1,1,1,1,1,1,1,1,1,6
1,1,4,4,5,5,5,5,5,5,5,5,5,5,5,5,5,5,5,5,5,5,5,5,5,5,5,5,5,5,5,5,6
1,1,0,5,5,5,5,5,5,5,5,5,5,5,5,5,5,5,5,5,5,5,5,5,5,5,5,5,5,5,5,5,6
1,1,3,5,3,3,3,3,3,3,3,3,3,3,3,3,3,3,3,3,3,3,3,3,3,3,3,3,3,3,3,3,6
1,1,3,4,3,3,3,3,3,3,3,3,3,3,3,3,3,3,3,3,3,3,3,3,3,3,3,3,3,3,3,3,6
1,1,0,1,5,5,5,5,5,5,5,5,5,5,5,5,5,5,5,5,5,5,5,5,5,5,5,5,5,5,5,5,6
1,1,3,5,3,3,3,3,3,3,3,3,3,3,3,3,3,3,3,3,3,3,3,3,3,3,3,3,3,3,3,3,6
1,1,3,4,5,5,5,5,5,5,5,5,5,5,5,5,5,5,5,5,5,5,5,5,5,5,5,5,5,5,5,5,6
1,1,3,4,2,2,2,2,2,2,2,2,2,2,2,2,2,2,2,2,2,2,2,2,2,2,2,2,2,2,2,2,6
1,2,1,5,3,3,2,2,5,3,3,3,5,5,4,4,3,4,4,4,4,4,4,4,4,5,4,5,5,4,4,4,6
1,1,2,4,1,1,4,2,3,3,2,2,2,2,3,2,4,3,3,3,5,2,3,3,3,1,3,3,1,3,3,2,6
1,3,0,4,3,3,3,3,3,3,3,3,3,3,3,3,3,3,3,3,3,3,3,3,3,3,3,3,3,3,3,3,11
1,1,1,1,1,2,1,1,1,1,1,1,1,1,1,1,1,1,1,1,1,1,1,1,1,1,1,1,2,1,1,1,11
1,3,1,3,3,3,3,3,3,3,3,3,3,3,3,3,3,3,3,3,3,3,3,3,3,3,3,3,3,3,3,3,11
1,1,0,1,1,1,1,1,1,1,1,1,1,1,1,1,1,1,1,1,1,1,1,1,1,1,1,1,1,1,1,1,11
1,1,0,1,1,1,1,1,1,1,1,1,1,1,1,1,1,1,1,1,1,1,1,1,1,1,1,1,1,1,1,1,11
1,2,4,5,5,5,5,5,5,5,5,5,5,5,5,5,5,5,5,5,5,5,5,5,5,5,5,5,5,5,5,5,11
1,1,1,3,4,4,4,4,4,4,4,3,3,3,3,4,4,3,3,1,3,2,3,3,3,3,3,3,3,3,3,3,11
1,1,3,3,1,1,5,1,5,4,5,5,1,4,5,3,4,4,4,4,4,4,4,4,4,4,4,4,4,4,4,4,11
1,1,1,4,4,4,4,4,4,4,4,4,4,4,4,2,4,4,4,4,4,4,4,3,3,4,4,4,4,4,4,4,11
1,1,0,1,5,5,5,5,5,5,5,5,5,5,5,5,5,5,5,5,5,5,5,5,5,5,5,5,5,5,5,5,11
1,1,2,2,3,3,4,4,4,3,4,5,3,3,4,3,4,3,4,3,4,3,4,3,2,3,3,3,4,4,4,3,11
1,1,4,4,4,5,5,4,5,4,4,5,5,5,5,5,5,5,5,5,5,5,5,5,5,5,5,5,5,5,5,5,11
1,1,2,4,2,2,4,2,3,2,3,4,3,3,4,1,4,4,4,3,4,4,4,4,3,2,3,4,4,4,4,3,11
1,1,3,4,4,4,4,4,4,4,4,4,5,5,5,4,4,5,4,4,4,4,4,4,4,4,4,4,4,4,4,4,11
1,1,4,4,3,3,3,4,4,4,4,4,4,4,4,4,4,4,4,4,4,4,4,4,4,4,4,4,4,4,4,4,11
1,1,3,3,1,1,1,1,1,1,1,1,1,1,1,1,1,1,1,1,1,1,1,1,1,1,1,1,1,1,1,1,11
1,1,4,4,2,2,2,2,3,2,2,3,3,3,3,3,3,3,3,3,4,4,4,4,4,4,3,3,4,3,3,4,11
1,1,0,3,4,4,4,4,4,4,4,4,4,4,4,4,4,4,4,4,4,4,4,4,4,4,4,4,4,4,4,4,11
1,1,1,3,3,3,3,3,3,3,3,3,3,3,3,3,3,3,3,3,3,3,3,3,3,3,3,3,3,3,3,3,11
1,1,1,4,3,3,3,3,3,3,3,3,3,3,3,3,3,3,3,3,3,3,3,3,3,3,3,3,3,3,3,3,11
1,1,4,3,2,4,4,2,4,1,3,4,2,4,5,5,4,4,4,4,4,4,4,4,4,4,4,4,4,4,4,4,11
1,1,0,1,1,1,1,1,1,1,1,1,1,1,2,1,1,1,1,1,1,1,1,1,1,1,1,1,1,1,1,1,11
1,1,2,4,2,2,5,2,4,1,4,5,3,3,4,1,3,3,3,2,5,4,5,2,3,3,3,4,4,1,1,5,11
1,1,1,3,4,4,4,4,4,4,4,4,4,4,4,4,4,4,4,4,4,4,4,4,4,4,4,4,4,4,4,4,11
1,1,2,4,2,2,2,3,3,3,3,2,2,2,3,2,2,2,3,2,3,4,3,2,3,3,2,3,4,2,2,4,11
1,1,1,4,2,4,4,4,4,4,4,4,4,4,4,4,4,4,4,4,4,4,4,4,4,4,4,4,4,4,4,4,11
1,1,4,3,1,1,1,1,1,1,1,4,1,1,1,1,1,1,1,1,1,1,1,1,1,1,1,1,1,1,1,1,11
1,1,4,4,2,2,2,2,4,3,3,4,3,3,4,3,2,2,2,2,3,3,3,2,3,3,3,3,2,4,2,3,11
1,1,4,3,5,5,5,5,5,5,5,5,5,5,5,5,5,5,5,5,5,5,5,5,5,5,5,5,5,5,5,5,11
1,1,3,3,1,1,2,1,2,3,1,2,5,2,3,1,1,1,2,1,4,2,2,1,1,3,1,1,2,2,2,2,11
1,1,4,4,3,5,4,3,5,4,4,5,5,5,4,3,5,5,5,5,5,5,5,5,5,5,5,5,5,5,5,5,11
1,1,4,3,3,5,5,5,5,5,5,5,5,5,5,5,5,5,5,5,5,5,5,5,5,5,5,5,5,5,5,5,11
1,1,3,3,3,4,3,4,3,4,3,4,4,4,4,4,4,3,4,3,4,3,4,3,4,3,4,3,4,4,4,4,11
1,1,1,3,2,2,3,3,3,3,3,3,3,3,3,3,3,3,3,3,3,3,3,3,3,3,3,3,3,3,3,3,11
1,1,3,4,2,4,4,2,4,4,2,4,3,3,4,2,4,4,4,4,4,4,4,4,4,4,3,4,4,4,4,3,11
1,1,1,4,4,4,4,4,4,4,4,4,4,4,4,4,4,4,4,4,4,4,4,4,4,4,4,4,4,4,4,4,11
1,1,3,5,5,5,5,5,5,5,5,5,5,5,5,5,5,5,5,5,5,5,5,5,5,5,5,5,5,5,5,5,11
1,1,2,3,1,1,1,1,1,1,1,1,1,1,1,1,1,1,1,1,1,1,1,1,1,1,1,1,1,1,1,1,11
1,1,1,4,1,3,4,1,2,1,1,4,1,2,2,1,2,2,3,2,2,5,1,4,3,1,3,5,4,4,1,5,11
1,1,2,3,3,3,3,3,3,3,3,3,3,3,3,3,3,3,3,3,3,3,3,3,3,3,3,3,3,3,3,3,11
1,2,3,4,2,2,4,3,2,3,3,4,2,3,4,4,4,4,4,4,4,4,4,4,4,4,4,4,4,4,5,3,11
1,1,1,3,4,4,4,4,4,4,4,4,4,4,4,4,4,4,4,4,4,4,4,4,4,4,4,4,4,4,4,4,11
1,1,3,4,2,2,3,2,4,3,4,4,4,3,5,3,4,4,4,4,3,3,4,4,4,3,4,4,4,4,4,4,11
1,1,1,4,2,4,4,4,4,4,4,4,4,4,4,4,4,4,4,4,4,4,4,4,4,4,4,4,4,4,4,4,11
1,3,1,4,3,3,3,3,3,3,3,3,3,3,3,3,3,3,3,3,3,3,3,3,3,3,3,3,3,3,3,3,11
1,3,1,4,3,3,3,3,3,3,3,3,3,3,3,3,3,3,3,3,3,3,3,3,3,3,3,3,3,3,3,3,11
1,3,0,5,5,5,5,5,5,5,5,5,5,5,5,5,5,5,5,5,5,5,5,5,5,5,5,5,5,5,5,5,11
1,3,0,4,3,3,3,2,3,3,3,4,4,4,3,3,3,3,3,3,2,3,3,3,2,2,2,3,3,3,2,3,11
1,3,0,4,1,1,1,1,1,1,1,1,1,1,1,1,1,1,1,1,1,1,1,1,1,1,1,1,1,1,1,1,11
1,2,1,4,3,3,3,3,3,3,3,3,3,3,3,3,3,3,3,3,3,3,3,3,3,3,3,3,3,3,3,3,11
1,3,0,4,5,5,5,5,5,5,5,5,5,5,5,5,5,5,5,5,5,5,5,5,5,5,5,5,5,5,5,5,11
1,1,0,5,5,5,5,5,5,5,5,5,5,5,5,5,5,5,5,5,5,5,5,5,5,5,5,5,5,5,5,5,11
1,1,0,5,2,2,2,2,2,2,2,2,2,2,2,2,2,2,2,2,2,2,2,2,2,2,2,2,2,2,2,2,11
1,3,0,4,3,3,3,3,3,3,3,3,3,3,3,3,3,3,3,3,3,3,3,3,3,3,3,3,3,3,3,3,11
1,1,0,1,1,1,1,1,1,1,1,1,1,1,1,1,1,1,1,1,1,1,1,1,1,1,1,1,1,1,1,1,11
1,2,0,4,3,3,3,3,3,3,3,3,3,4,4,4,4,4,4,4,3,3,3,3,4,3,3,3,3,3,3,3,11
1,2,0,3,4,4,3,3,3,4,3,3,4,4,4,4,4,4,4,4,4,4,4,4,4,4,4,4,2,2,2,2,11
1,3,1,4,3,3,3,3,3,3,3,3,3,3,3,3,3,3,3,3,3,3,3,3,3,3,3,3,3,3,3,3,11
1,2,0,3,2,2,2,2,2,2,2,2,2,2,2,2,2,2,2,2,2,2,2,2,2,2,2,2,2,2,2,2,11
1,1,0,5,1,1,1,1,1,1,1,1,1,1,1,1,1,1,1,1,1,1,1,1,1,1,1,1,1,1,1,1,11
1,1,3,5,1,1,5,1,5,1,1,5,1,1,5,3,3,5,5,1,5,3,5,5,5,5,5,5,5,5,1,3,11
1,1,0,1,2,2,3,3,3,3,3,3,3,3,3,3,3,3,3,3,3,3,3,3,3,3,3,3,3,3,3,3,11
1,1,3,4,2,4,4,4,4,4,3,4,4,4,4,4,4,4,4,4,4,4,4,4,4,4,4,4,4,4,4,4,11
1,1,3,4,4,4,4,3,2,1,1,1,3,3,2,2,2,4,4,2,5,5,1,1,4,4,4,4,4,4,4,3,11
1,1,3,4,2,2,4,2,2,2,2,3,4,2,5,2,3,4,4,3,5,4,5,4,2,2,2,5,3,2,2,2,11
1,1,4,4,4,4,4,4,4,4,4,4,4,4,4,4,4,4,4,4,4,4,4,4,4,4,4,4,4,4,4,4,11
1,1,4,3,4,4,4,4,4,2,4,5,5,3,4,2,3,4,3,2,4,4,4,5,5,4,4,5,3,4,1,5,11
1,1,1,3,1,1,1,1,1,1,1,1,1,1,1,1,1,1,1,1,1,1,1,1,1,1,1,1,1,1,1,1,11
1,1,4,4,3,3,2,2,1,1,1,2,2,1,3,2,1,1,1,1,3,1,3,3,1,1,1,1,3,1,1,1,11
1,1,3,4,2,3,3,4,3,2,2,3,3,2,4,3,3,3,4,2,4,3,3,3,4,4,4,3,4,2,3,4,11
1,1,4,4,3,4,4,5,5,3,4,5,4,3,5,4,4,4,5,3,5,5,4,4,4,4,4,5,4,3,3,4,11
1,1,3,3,3,3,3,3,3,3,3,5,3,3,3,3,3,3,3,3,3,3,3,3,3,3,3,3,3,3,3,3,11
1,1,1,4,2,3,4,3,4,3,3,3,3,3,4,3,3,4,4,3,4,4,4,4,4,4,4,3,3,3,3,4,11
1,1,2,5,1,1,3,1,5,1,1,4,1,1,3,1,3,4,4,4,4,3,2,4,4,4,3,3,4,3,1,2,11
1,1,2,5,1,1,1,1,1,1,1,1,1,1,1,1,1,1,1,1,1,1,1,1,1,1,1,1,1,1,1,1,11
1,1,1,4,1,1,4,1,5,5,4,5,1,3,3,1,3,3,3,2,4,4,2,2,1,1,3,2,3,2,2,2,11
1,1,3,5,4,5,3,4,2,2,3,4,4,2,5,3,4,4,4,2,5,2,5,4,2,2,3,3,4,1,3,3,11
1,1,3,4,2,1,1,1,1,1,1,1,2,3,3,3,2,3,3,2,2,3,1,3,2,2,3,4,4,4,4,4,11
1,1,2,4,2,3,3,4,4,3,4,4,3,3,4,4,4,4,4,3,4,4,4,4,3,4,4,4,4,4,3,4,11
1,1,1,3,4,4,4,4,4,4,4,5,4,3,4,4,4,3,4,5,4,3,3,4,4,4,4,5,5,5,5,4,11
1,1,3,3,3,3,3,3,3,3,3,2,3,2,1,1,3,3,3,3,5,5,1,3,3,3,3,3,3,3,3,3,11
1,1,3,5,2,3,3,3,4,3,3,4,2,2,2,2,3,4,3,1,5,2,1,2,2,1,3,4,4,2,2,3,11
1,1,2,3,1,1,5,4,3,1,2,1,1,1,3,1,1,1,1,1,1,1,1,1,1,1,1,1,1,1,1,1,11
1,3,0,5,2,2,2,2,2,2,2,2,2,2,2,2,1,1,1,1,1,1,1,1,1,1,1,1,1,1,1,1,11
1,1,4,4,4,3,3,4,4,3,3,4,5,2,4,2,3,4,4,3,4,3,2,4,3,2,3,3,4,1,3,2,11
1,1,4,4,4,4,4,4,4,1,2,4,4,3,5,3,1,3,3,2,5,5,4,4,4,5,4,4,5,4,4,4,11
1,1,3,4,2,2,4,2,4,3,4,4,4,3,4,3,3,4,4,3,4,3,3,3,3,2,3,3,3,3,2,2,11
1,1,0,5,3,3,3,3,3,3,3,3,3,3,3,3,3,3,3,3,3,3,3,3,3,3,3,3,3,3,3,3,11
1,1,1,4,1,1,1,3,1,1,1,4,1,1,3,1,1,1,1,1,4,1,1,1,1,1,1,4,3,3,1,1,11
1,1,3,4,4,4,4,4,4,4,4,4,4,4,4,1,4,4,4,4,4,4,4,4,3,3,4,4,4,4,4,4,11
1,1,0,4,5,5,5,5,5,5,5,5,2,5,5,5,5,5,5,5,5,5,5,5,5,5,5,5,5,5,5,5,11
1,1,3,4,1,1,3,1,4,2,1,3,1,1,2,2,1,5,2,2,5,4,3,3,1,3,3,2,3,3,1,3,11
1,1,3,4,2,2,3,2,3,3,3,3,3,3,4,3,3,4,3,3,5,3,3,3,3,3,3,3,3,3,3,3,11
1,1,3,5,3,3,3,3,3,3,3,3,3,3,3,3,3,3,3,3,3,3,3,3,3,3,3,3,3,3,3,3,11
1,1,2,3,3,3,3,3,3,3,3,3,3,3,3,3,3,3,3,3,3,3,3,3,3,3,3,3,3,3,3,3,11
1,1,3,5,3,3,3,3,3,3,3,3,3,3,3,3,3,3,3,3,3,3,3,3,3,3,3,3,3,3,3,3,11
1,1,1,5,3,3,3,3,3,3,3,3,3,3,3,3,3,3,3,3,3,3,3,3,3,3,3,3,3,3,3,3,11
1,1,3,5,1,1,1,1,1,1,1,1,3,1,1,1,1,1,1,1,1,1,1,1,1,1,1,1,1,1,1,1,11
1,1,1,5,1,3,3,1,1,1,1,2,1,1,1,1,1,1,1,1,1,1,1,1,1,1,1,1,1,1,1,1,11
1,1,1,2,5,5,5,5,5,5,5,5,5,5,5,5,5,5,5,5,5,5,5,5,5,5,5,5,5,5,5,5,11
1,1,0,1,1,1,1,1,1,1,1,1,1,1,1,1,1,1,1,1,1,1,1,1,1,1,1,1,1,1,1,1,11
1,3,1,4,5,5,5,5,5,5,5,5,5,5,5,5,5,5,5,5,5,5,5,5,5,5,5,5,5,5,5,5,11
1,2,1,4,4,4,4,4,4,4,4,4,4,4,4,4,4,4,4,4,4,4,4,4,4,4,4,4,4,4,4,4,11
1,3,0,4,4,4,2,3,5,3,4,4,4,4,4,4,4,5,4,4,4,4,4,4,4,4,4,4,4,4,4,3,11
1,1,0,1,1,1,1,1,1,1,1,1,1,1,1,1,1,1,1,1,1,1,1,1,1,1,1,1,1,1,1,1,11
1,2,4,4,4,4,5,4,4,4,4,4,4,4,4,4,5,5,4,4,4,4,4,4,4,4,4,4,5,5,4,4,11
1,3,2,4,3,4,4,5,4,3,4,5,4,4,4,5,4,3,5,4,4,3,5,4,5,4,5,5,4,4,3,4,11
1,2,4,3,4,4,4,4,4,4,4,4,4,4,4,4,4,4,4,4,4,4,4,4,4,4,4,4,4,4,4,4,11
1,1,1,2,4,4,4,4,4,4,4,4,4,4,4,4,4,4,4,4,4,4,4,4,4,4,4,4,4,4,4,4,11
1,2,1,5,1,1,1,1,1,1,1,1,1,1,1,1,1,1,1,1,1,1,1,1,1,1,1,1,1,1,1,1,11
1,2,0,5,3,3,3,3,3,3,3,3,3,3,3,3,4,4,4,4,4,4,4,4,1,1,1,1,1,1,1,1,11
1,1,3,4,1,1,1,1,1,1,1,1,1,1,1,1,1,1,1,1,1,1,1,1,1,1,1,1,1,1,1,1,11
1,1,2,5,1,1,1,1,1,1,1,1,1,1,1,1,1,1,1,1,1,1,1,1,1,1,1,1,1,1,1,1,11
1,1,1,4,4,4,4,4,4,4,4,4,4,4,4,4,4,4,4,4,4,4,4,4,4,4,4,4,4,4,4,4,11
1,1,0,1,5,5,5,5,5,5,5,5,5,5,5,5,5,5,5,5,5,5,5,5,5,5,5,5,5,5,5,5,11
1,1,4,5,4,4,4,4,5,4,4,4,4,4,4,4,5,5,5,5,5,5,5,5,5,5,5,5,5,5,5,5,11
1,1,1,3,4,3,2,4,2,3,2,2,4,3,5,5,4,2,2,4,2,2,4,1,2,3,4,2,4,2,2,5,11
1,1,3,4,3,4,3,4,3,4,3,3,3,4,4,4,4,4,4,4,4,4,5,4,4,4,4,4,4,4,4,3,11
1,1,4,4,4,4,4,4,4,4,4,4,4,4,4,4,4,4,4,4,4,4,4,4,4,4,4,4,4,4,4,4,11
1,1,4,5,3,3,3,3,3,3,3,3,3,3,3,3,3,3,3,3,3,3,3,3,3,3,3,3,3,3,3,3,11
1,1,4,4,3,3,3,2,2,2,2,2,2,2,3,3,3,3,3,2,4,4,4,4,4,4,3,2,1,1,1,2,11
1,1,4,4,2,2,2,2,2,1,3,3,3,3,3,2,3,4,4,3,4,4,4,4,4,3,4,4,3,2,4,3,11
1,1,3,3,4,4,4,4,4,4,4,4,4,4,4,4,4,4,4,4,4,4,4,4,4,4,4,4,4,4,4,4,11
1,1,3,5,1,1,2,2,2,3,3,3,3,3,3,3,3,3,3,3,3,3,3,3,3,3,3,3,3,3,3,2,11
1,1,0,1,1,1,1,1,1,1,1,1,1,1,1,1,1,1,1,1,1,1,1,1,1,1,1,1,1,1,1,1,11
1,1,2,5,3,3,3,3,3,3,3,3,3,3,3,3,3,3,3,3,3,3,3,3,3,3,3,3,3,3,3,3,11
1,1,3,4,3,3,4,3,2,1,1,2,3,3,5,3,3,3,3,3,3,3,3,3,3,3,3,3,3,3,3,4,11
1,1,3,3,3,3,3,3,3,3,3,4,5,3,5,4,3,4,3,5,2,3,4,2,3,4,3,3,3,4,3,4,11
1,1,3,4,2,2,5,2,1,2,2,4,3,2,3,5,5,5,3,2,5,5,5,5,3,5,2,4,4,2,2,5,11
1,1,3,4,2,2,3,2,2,2,2,3,3,1,4,3,2,3,2,2,4,3,2,3,3,3,3,2,1,2,3,3,11
1,1,3,4,1,1,1,1,1,1,1,1,1,1,1,1,1,1,1,1,1,1,1,1,1,1,1,1,1,1,1,1,11
1,1,3,3,1,1,1,1,1,1,1,1,1,1,1,1,1,1,1,1,1,1,1,1,1,1,1,1,1,1,1,1,11
1,1,4,5,4,4,3,3,4,3,4,5,5,4,4,2,4,5,4,4,5,5,5,5,5,5,5,5,5,3,4,5,11
1,1,0,4,3,3,3,3,3,3,3,3,3,3,3,3,3,3,3,3,3,3,3,3,3,3,3,3,3,3,3,3,11
1,1,4,3,4,5,5,5,5,5,5,5,4,5,5,4,5,5,5,5,5,5,5,5,5,5,5,5,5,5,5,5,11
1,1,2,3,3,3,3,3,3,3,3,3,3,3,3,3,3,3,3,3,3,3,3,3,3,3,3,3,3,3,3,3,11
1,1,3,4,2,4,4,2,4,4,3,2,3,2,4,2,4,4,4,4,4,4,3,4,4,4,3,4,4,4,4,3,11
1,1,3,4,4,4,4,4,4,4,4,4,4,4,4,4,4,4,4,4,4,4,4,4,4,4,4,4,4,4,4,4,11
1,3,0,4,1,1,4,4,4,2,3,5,1,2,1,1,4,4,4,3,4,4,4,4,3,2,3,4,5,2,4,3,11
1,3,0,4,4,4,4,4,4,4,4,4,4,4,4,4,4,4,4,4,4,4,4,4,4,4,4,4,4,4,4,4,11
1,3,1,5,3,3,3,3,3,3,3,3,3,3,3,3,3,3,3,3,3,3,3,3,3,3,3,3,3,3,3,3,11
1,3,0,5,3,3,3,3,4,4,5,5,4,5,5,3,3,4,4,5,4,5,4,4,4,4,2,3,3,4,3,3,11
1,1,0,1,1,1,1,1,1,1,1,1,1,1,1,1,1,1,1,1,1,1,1,1,1,1,1,1,1,1,1,1,11
1,2,1,5,3,3,3,3,4,2,2,3,3,2,3,3,3,3,4,5,3,2,3,4,3,3,2,2,2,3,3,3,11
1,3,2,5,3,3,3,3,3,3,3,3,3,3,3,3,4,4,4,4,4,4,4,4,4,4,4,4,4,4,4,4,11
1,3,2,5,4,4,4,4,4,4,4,4,4,4,4,4,4,4,4,4,4,4,4,4,4,4,4,4,4,4,4,4,11
1,3,0,5,1,1,1,1,1,1,1,1,1,1,1,1,2,2,2,2,2,2,2,2,2,2,2,2,2,2,2,2,11
1,3,1,4,5,5,5,5,5,5,5,5,5,5,5,5,5,5,5,5,5,5,5,5,5,5,5,5,5,5,5,5,11
1,1,1,5,4,4,4,4,4,4,4,4,4,4,4,4,4,4,4,4,4,4,4,4,4,4,4,4,4,4,4,4,11
1,3,1,4,3,3,3,3,3,3,3,3,3,3,3,3,3,3,3,3,3,3,3,3,3,3,3,3,3,3,3,3,11
1,1,0,5,1,1,1,2,2,2,3,2,3,4,3,3,3,2,2,3,2,2,3,2,2,3,2,3,2,3,2,3,11
1,1,2,3,1,1,1,1,1,1,1,1,1,1,1,1,1,1,1,1,1,1,1,1,1,1,1,1,1,1,1,1,11
1,1,4,5,3,3,5,3,5,1,3,5,4,3,5,1,5,5,5,3,5,5,3,5,5,5,5,5,5,3,3,5,11
1,2,1,2,3,3,3,3,3,3,3,3,3,3,3,3,3,3,3,3,3,3,3,3,3,3,3,3,3,3,3,3,11
1,1,2,4,4,4,4,4,4,4,4,4,4,4,4,4,5,5,5,5,5,5,5,5,5,5,5,5,5,5,5,5,11
1,1,4,4,5,5,5,5,5,5,5,5,4,4,4,4,5,5,5,5,5,5,5,5,5,5,5,5,5,5,5,5,11
1,1,4,4,1,2,5,2,4,2,3,4,4,4,5,3,4,4,4,3,5,4,4,5,3,2,5,5,4,5,2,1,11
1,1,3,4,5,5,5,5,5,5,5,5,5,5,5,5,5,5,5,5,5,5,5,5,5,5,5,5,5,5,5,5,11
1,1,4,4,5,5,5,5,5,5,5,5,5,5,5,5,5,5,5,5,5,5,5,5,5,5,5,5,5,5,5,5,11
1,1,4,5,4,4,4,4,4,4,4,4,4,4,4,4,4,4,4,4,4,4,4,4,4,4,4,4,4,4,4,4,11
1,1,1,4,3,3,3,3,3,3,3,3,3,3,3,3,3,3,3,3,3,3,3,3,3,3,3,3,3,3,3,3,11
1,1,3,4,3,4,4,4,4,2,3,3,3,4,5,3,4,4,4,4,4,4,4,4,4,4,4,4,4,4,4,4,11
1,1,4,4,4,4,4,4,4,4,4,5,5,5,5,5,5,5,5,5,5,5,5,5,5,5,5,5,5,5,5,5,11
1,1,4,4,3,4,4,5,5,4,5,5,5,5,5,5,5,5,5,5,5,5,5,5,5,5,5,5,5,5,5,5,11
1,1,1,4,4,4,4,4,3,2,2,3,2,2,2,2,3,3,4,3,5,4,3,3,3,3,3,3,3,3,3,3,11
1,1,3,5,1,1,1,1,1,1,1,1,1,1,1,1,1,1,1,1,1,1,1,1,1,1,1,1,1,1,1,1,11
1,1,1,3,3,4,3,4,5,4,4,4,4,3,4,3,4,5,4,5,4,4,4,5,4,4,4,5,4,5,4,4,11
1,1,3,5,3,3,3,3,3,3,3,3,3,3,3,3,3,3,3,3,3,3,3,3,3,3,3,3,3,3,3,3,11
1,1,4,4,4,5,5,5,5,5,5,5,5,4,5,5,5,5,5,5,5,5,5,5,5,5,5,5,5,5,5,5,11
1,1,4,5,3,3,3,2,2,2,2,2,2,2,2,2,3,5,1,1,4,3,3,3,3,3,3,3,3,3,3,3,11
1,1,1,4,5,4,3,3,3,4,4,4,4,4,4,4,4,4,4,4,4,4,4,4,4,4,4,4,4,4,4,4,11
1,1,3,5,2,2,3,2,3,2,3,3,2,3,2,3,3,3,4,4,2,3,3,3,2,3,4,3,3,3,2,3,11
1,1,3,4,4,4,4,4,4,4,4,4,4,4,4,4,4,4,4,4,4,4,4,4,4,4,4,4,4,4,4,4,11
1,1,1,5,1,1,1,1,1,1,1,1,1,1,1,1,1,1,1,1,1,1,1,1,1,1,1,1,1,1,1,1,11
1,2,4,5,1,1,1,1,1,1,1,1,1,1,1,1,2,2,2,2,2,2,2,2,2,2,2,2,2,2,2,2,11
1,1,2,5,3,3,3,3,3,3,3,3,3,3,3,3,3,3,3,3,3,3,3,3,3,3,3,3,3,3,3,3,11
1,1,4,3,5,5,5,5,5,5,5,5,5,5,5,5,4,5,5,5,5,5,5,5,5,5,5,5,5,5,5,5,11
1,1,3,4,3,3,3,3,3,3,3,3,3,3,3,3,3,3,3,3,3,3,3,3,3,3,4,4,4,4,4,4,11
1,1,2,5,1,1,1,1,1,1,1,1,1,1,1,1,1,1,1,1,1,1,1,1,1,1,1,1,1,1,1,1,11
1,1,2,3,1,1,1,1,1,1,1,1,1,1,1,1,1,1,1,1,1,1,1,1,1,1,1,1,1,1,1,1,11
1,1,0,5,1,1,1,1,1,1,1,1,1,1,1,1,1,1,1,1,1,1,1,1,1,1,1,1,1,1,1,1,11
1,1,3,4,3,3,3,3,3,3,3,3,3,3,3,3,4,4,4,4,4,4,4,4,4,4,4,4,4,4,4,4,11
1,1,3,5,1,1,1,1,1,1,1,1,1,1,1,1,1,1,1,1,1,1,1,1,1,1,1,1,1,1,1,1,11
1,1,1,3,3,3,3,3,3,3,3,3,3,3,3,3,3,3,3,3,3,3,3,3,3,3,3,3,3,3,3,3,11
1,1,2,5,3,3,3,3,3,3,3,3,3,3,3,3,3,3,3,3,3,3,3,3,3,3,3,3,3,3,3,3,11
1,1,3,5,1,1,1,1,1,1,1,1,1,1,1,1,1,1,1,1,1,1,1,1,1,1,1,1,1,1,1,1,11
1,1,4,5,1,1,1,1,1,1,1,1,1,1,1,1,1,1,1,1,1,1,1,1,1,1,1,1,1,1,1,1,11
1,1,1,3,3,5,5,3,5,5,5,5,5,5,5,5,5,5,5,5,5,5,5,5,5,5,5,5,5,5,5,5,2
1,1,1,3,3,3,3,4,4,4,4,4,4,4,4,4,4,4,4,4,4,4,4,4,4,4,4,4,4,4,4,4,2
1,1,0,1,5,5,5,5,5,5,5,5,5,5,5,5,5,5,5,5,5,5,5,5,5,5,5,5,5,5,5,5,2
1,1,0,1,3,3,3,3,3,3,3,3,3,3,3,3,3,3,3,3,3,3,3,3,3,3,3,3,3,3,3,3,2
1,1,0,1,1,3,3,3,3,4,4,4,4,4,4,4,4,4,4,4,4,4,4,4,4,4,4,4,4,4,4,4,2
1,1,0,1,3,3,3,3,3,3,3,3,3,3,3,3,3,3,3,3,3,3,3,3,3,3,3,3,3,3,3,3,2
1,1,0,1,5,5,5,5,5,5,5,5,5,5,5,5,5,5,5,5,5,5,5,5,5,5,5,5,5,5,5,5,2
1,1,2,1,1,1,1,1,1,1,1,1,1,1,1,1,1,1,1,1,1,1,1,1,1,1,1,1,1,1,1,1,2
1,1,0,1,3,3,3,3,3,3,3,2,3,3,2,3,3,3,3,3,3,3,3,3,3,3,3,3,3,3,3,3,2
1,1,1,2,3,3,3,3,3,3,3,3,3,3,3,3,3,3,3,3,3,3,3,3,3,3,3,3,3,3,3,3,2
1,1,0,2,4,4,4,4,4,3,3,3,3,3,3,3,3,3,3,3,3,3,3,3,3,3,3,3,3,3,3,3,2
1,1,0,1,3,3,3,3,3,3,3,3,3,3,3,3,3,3,3,3,3,3,3,3,3,3,3,3,3,3,3,3,2
1,1,4,3,1,1,1,1,1,1,1,1,1,1,1,1,1,1,1,1,1,1,1,1,1,1,1,1,1,1,1,1,2
1,1,0,1,3,3,3,3,3,3,3,3,3,3,3,3,3,3,3,3,3,3,3,3,3,3,3,3,3,3,3,3,2
1,1,0,1,1,1,1,1,1,1,1,1,1,1,1,1,1,1,1,1,1,1,1,1,1,1,1,1,1,1,1,1,2
1,1,0,1,4,4,4,4,4,4,4,4,4,4,4,4,4,4,4,4,4,4,4,4,4,4,4,4,4,4,4,4,2
1,1,4,4,5,5,5,5,5,5,4,3,4,4,4,4,4,4,4,1,5,5,5,5,5,5,5,5,1,5,4,4,2
1,1,1,3,5,5,5,5,5,5,5,5,5,5,5,5,5,5,5,5,5,5,5,5,5,5,5,5,5,5,5,5,2
1,1,4,4,3,4,5,4,3,4,5,4,3,4,5,4,4,5,4,5,4,5,4,5,4,5,4,5,4,5,4,5,2
1,3,0,1,4,4,4,4,4,4,4,4,4,4,4,4,4,4,4,4,4,4,4,4,4,4,4,4,4,4,4,4,2
1,1,3,2,2,2,2,2,2,2,2,2,2,2,2,2,2,2,2,2,2,2,2,2,2,2,2,2,2,2,2,2,2
1,1,4,2,2,2,4,2,3,3,3,3,3,3,3,1,3,3,1,3,5,4,3,2,3,3,1,2,4,4,3,4,2
1,1,0,1,2,2,2,2,2,2,2,3,2,2,2,2,3,3,2,2,2,2,2,2,2,3,3,3,3,3,3,3,2
1,1,0,1,1,2,2,2,2,4,5,5,5,5,5,4,3,2,3,3,3,3,2,3,4,4,3,3,3,3,3,3,2
1,1,4,4,4,4,4,4,4,4,4,4,4,4,4,4,4,4,4,4,4,4,4,4,4,4,4,4,4,4,4,4,2
1,1,2,5,1,2,4,2,3,3,2,3,1,1,4,3,1,1,1,1,1,1,1,1,1,1,1,1,1,1,1,1,2
1,3,4,1,2,3,4,2,2,2,2,2,2,2,2,2,2,2,2,4,2,3,2,2,2,2,2,2,2,2,2,2,2
1,1,0,1,4,4,4,4,4,4,4,4,4,4,4,4,4,4,4,4,4,4,4,4,4,4,4,4,4,4,4,4,2
1,1,4,5,5,4,5,5,5,5,5,5,5,5,5,5,5,5,5,5,5,5,5,5,5,5,5,5,5,5,5,5,2
1,1,4,3,3,2,5,4,2,3,3,2,4,2,4,2,2,3,2,3,5,4,3,2,4,3,3,1,2,3,3,3,2
1,1,3,3,4,4,4,4,4,4,4,4,4,4,4,4,4,4,4,4,4,4,4,4,4,4,4,4,4,4,4,4,2
1,1,0,1,1,1,1,1,1,1,1,1,1,1,1,1,1,1,1,1,1,1,1,1,1,1,1,1,1,1,1,1,2
1,1,4,2,2,4,5,2,2,1,2,1,3,2,2,1,3,3,3,1,4,4,4,1,1,1,1,1,1,5,5,3,2
1,1,0,1,3,3,3,3,3,3,3,3,3,3,3,3,3,3,3,3,3,3,3,3,3,3,3,3,3,3,3,3,2
1,1,4,1,1,1,1,2,1,1,1,1,2,1,1,1,1,1,2,1,1,1,1,1,1,1,1,1,1,1,1,1,2
1,1,3,1,1,1,3,1,1,1,1,1,1,1,2,2,1,1,1,1,4,1,3,1,1,1,1,1,1,4,1,2,2
1,1,0,1,4,4,4,4,4,4,4,4,4,4,4,4,4,4,4,4,4,4,4,4,4,4,4,4,4,4,4,4,2
1,1,0,1,3,3,3,3,3,3,3,3,3,3,3,3,3,3,3,3,3,3,3,3,3,3,3,3,3,3,3,3,2
1,1,0,1,3,3,3,3,3,3,3,3,3,3,3,3,3,3,3,3,3,3,3,3,3,3,3,3,3,3,3,3,2
1,1,0,3,2,2,2,2,2,2,2,2,2,2,2,2,2,2,2,2,2,2,2,2,2,2,2,2,2,2,2,2,2
1,1,0,1,4,4,4,4,4,4,4,4,4,4,4,4,4,4,4,4,4,4,4,4,4,4,4,4,4,4,4,4,2
1,1,0,3,2,2,2,2,2,2,2,2,2,2,2,2,2,2,2,2,2,2,2,2,2,2,2,2,2,2,2,2,2
1,1,0,1,1,2,2,2,2,3,2,2,2,2,2,2,2,3,2,3,2,3,2,2,2,2,2,3,2,2,2,4,2
1,1,0,1,3,3,3,3,3,3,3,3,3,3,3,3,3,3,3,3,3,3,3,3,3,3,3,3,3,3,3,3,2
1,1,2,2,4,4,4,4,4,4,4,4,4,4,4,4,4,4,4,4,4,4,4,4,4,4,4,4,4,4,4,4,2
1,1,3,4,4,4,4,4,4,4,4,4,4,4,4,4,4,4,4,4,4,4,4,4,4,4,4,4,4,4,4,4,2
1,1,0,1,2,2,2,2,2,2,2,2,2,2,2,2,3,2,2,2,2,2,2,2,2,2,2,2,2,2,2,2,2
1,1,0,1,3,3,3,3,3,3,3,3,3,3,3,3,3,3,3,3,3,3,3,3,3,3,3,3,3,3,3,3,2
1,1,0,1,3,3,3,3,3,3,3,3,3,3,3,3,3,3,3,3,3,3,3,3,3,3,3,3,3,3,3,3,2
1,1,0,1,5,5,5,5,5,5,5,5,5,5,5,5,5,5,5,5,5,5,5,5,5,5,5,5,5,5,5,5,2
1,1,0,1,3,4,3,2,4,2,4,3,5,4,3,4,3,4,3,2,3,4,3,2,3,4,3,2,3,4,3,2,2
1,1,0,1,1,1,1,1,1,1,1,1,1,1,1,1,1,1,1,1,1,1,1,1,1,1,1,1,1,1,1,1,2
1,1,0,1,3,4,5,4,3,4,5,4,4,4,4,4,4,4,4,4,4,4,4,4,4,4,5,5,5,5,5,5,2
1,1,2,3,4,4,5,4,4,5,4,5,4,5,4,4,4,4,4,5,4,4,5,4,3,4,5,4,3,4,5,4,2
1,1,1,1,3,4,4,4,4,4,4,5,5,5,5,5,5,5,5,5,5,5,5,5,5,5,5,5,5,5,5,5,2
1,1,3,2,3,3,3,3,3,3,3,2,1,1,2,2,3,3,3,2,2,3,4,4,4,4,4,4,3,3,3,3,2
1,1,0,1,1,1,2,1,1,1,1,1,1,1,1,1,1,1,1,1,1,1,1,1,1,1,1,2,1,1,1,1,2
1,1,4,2,4,4,4,4,4,4,4,4,4,4,4,4,1,3,3,2,4,3,3,1,3,3,3,3,3,3,3,3,2
1,1,3,5,5,5,5,5,5,5,5,5,5,5,5,5,5,5,5,5,5,5,5,5,5,5,5,5,5,5,5,5,2
1,1,0,1,1,2,2,2,2,2,2,2,2,2,2,2,2,2,2,2,2,2,2,2,2,2,2,2,2,2,2,2,2
1,1,3,1,4,4,4,4,4,4,4,4,4,4,4,4,4,4,4,4,4,4,4,4,4,4,4,4,4,4,4,4,2
1,1,4,2,2,1,2,2,3,3,3,3,3,2,3,3,4,4,3,3,4,4,4,3,3,4,3,3,3,2,4,2,2
1,1,1,2,3,4,4,4,3,5,4,4,5,4,5,4,4,3,4,5,4,4,4,5,4,4,4,3,4,5,4,4,2
1,1,0,1,4,2,2,2,3,3,3,3,2,2,4,2,2,2,2,3,2,2,2,2,2,3,2,2,2,3,2,3,2
1,1,1,2,4,4,4,4,4,4,4,2,3,4,4,4,3,3,4,4,4,3,4,3,3,3,3,3,2,3,3,3,2
1,1,2,3,3,4,4,5,5,5,5,4,5,5,5,5,5,5,5,5,5,5,5,5,5,5,5,5,5,5,5,5,2
1,1,2,1,3,3,3,3,3,3,3,3,3,3,3,3,3,3,3,3,3,3,3,3,3,3,3,3,3,3,3,3,2
1,1,0,1,1,1,1,1,1,1,1,1,1,1,1,1,1,1,1,1,1,1,1,1,1,1,2,1,1,1,1,1,2
1,1,3,5,5,1,1,1,1,1,1,1,1,1,1,1,1,1,1,1,1,1,1,1,1,1,1,1,1,1,1,1,2
1,1,3,3,4,4,4,4,4,4,4,4,4,4,4,4,4,4,4,4,4,4,4,4,4,4,4,4,4,4,4,4,2
1,1,3,3,4,4,4,4,4,4,4,4,4,4,4,4,4,4,4,4,4,4,4,4,4,4,4,4,4,4,4,4,2
1,1,3,3,4,4,4,4,4,4,4,4,4,4,4,4,4,4,4,4,4,4,4,4,4,4,4,4,4,4,4,4,2
1,1,0,1,4,1,1,1,1,1,1,1,1,1,1,1,1,1,1,1,1,1,1,1,1,1,1,1,1,1,1,1,2
1,1,2,1,4,4,4,4,4,4,4,4,4,4,4,4,4,4,4,4,4,4,5,3,3,4,3,4,4,4,4,4,2
1,1,0,1,2,2,2,2,2,2,2,2,2,2,2,2,2,2,2,2,2,2,2,2,2,2,2,2,2,2,2,2,2
1,1,0,1,4,4,4,4,4,4,4,4,4,4,4,4,4,4,4,4,4,4,4,4,4,4,4,4,4,4,4,4,2
1,1,0,1,3,3,3,3,2,2,2,2,2,2,2,2,2,2,2,2,2,2,2,2,2,2,2,2,2,2,2,2,2
1,1,0,1,1,2,2,2,2,2,2,2,2,2,2,2,2,2,2,2,2,2,2,2,2,2,2,2,2,2,2,2,2
1,1,0,1,3,3,3,3,4,4,4,4,4,4,4,4,4,4,4,4,4,4,4,4,4,4,4,4,4,4,4,4,2
1,1,0,1,2,3,2,2,2,2,2,3,2,3,2,3,2,3,2,3,2,3,2,3,2,2,2,3,2,3,2,3,2
1,1,3,2,4,4,4,4,4,4,4,4,4,4,4,4,4,4,4,4,4,4,4,4,4,4,4,4,4,4,4,4,2
1,1,3,1,2,2,2,2,3,4,2,2,2,3,4,3,3,3,4,3,5,5,3,2,1,4,3,2,2,5,2,4,2
1,1,3,2,1,1,1,1,1,1,1,1,1,1,1,1,1,1,1,1,1,1,1,1,1,1,1,1,1,1,1,1,2
1,1,0,1,1,2,2,2,2,2,2,2,2,2,2,2,2,2,2,2,2,2,2,2,2,2,2,2,2,2,2,2,2
1,1,0,1,2,2,1,1,2,3,2,2,2,2,2,3,3,2,2,3,3,3,2,3,3,3,3,3,2,4,4,4,2
1,1,3,3,4,4,4,4,4,4,4,4,4,4,4,4,4,4,4,4,4,4,4,4,4,4,4,4,4,4,4,4,2
1,1,0,2,4,4,4,4,4,4,4,4,4,4,4,4,4,4,4,4,4,4,4,4,4,4,4,4,4,4,4,4,2
1,1,2,2,2,2,2,2,2,2,2,2,2,2,2,2,2,2,2,2,2,2,2,2,2,2,2,2,2,2,2,2,2
1,1,0,1,1,1,1,1,1,1,1,1,1,1,1,1,1,1,4,1,4,2,2,1,1,4,1,1,2,1,1,1,2
1,1,0,1,4,4,4,4,4,4,4,4,4,4,4,4,4,4,4,3,3,4,4,4,4,5,4,3,3,4,4,4,2
1,1,4,1,2,2,2,2,2,2,2,2,3,2,2,2,2,2,2,3,2,2,2,2,2,2,2,3,2,2,2,2,2
1,1,0,1,4,4,4,4,4,4,4,4,4,4,4,4,4,4,4,4,4,4,4,4,4,4,4,4,4,4,4,4,2
1,1,2,1,1,2,1,2,2,1,2,1,2,1,2,1,1,1,1,1,1,1,1,1,1,1,1,1,2,1,1,2,2
1,1,0,3,4,4,1,3,3,5,4,3,4,4,4,4,4,4,4,4,4,4,4,4,3,4,3,3,4,3,3,3,2
1,3,4,5,5,5,5,5,5,5,5,5,5,5,5,5,5,5,5,5,5,5,5,5,5,5,5,5,5,5,5,5,2
1,1,0,1,5,5,5,5,5,5,5,5,5,5,5,5,5,5,5,5,5,5,5,5,5,5,5,5,5,5,5,5,2
1,1,0,1,4,4,4,4,4,4,4,4,4,4,4,4,4,4,4,4,4,4,4,4,4,4,4,4,4,4,4,4,2
1,1,3,3,4,4,4,4,4,4,4,4,4,4,4,4,3,3,3,3,3,3,3,3,3,3,3,3,3,3,3,3,2
1,1,2,3,4,4,4,4,4,4,3,1,1,3,4,4,3,3,3,4,4,3,4,3,2,3,3,3,3,3,3,3,2
1,1,0,1,3,3,3,3,3,3,3,3,3,3,3,3,4,4,4,4,4,4,4,4,4,4,4,4,4,4,4,4,2
1,1,0,3,3,3,3,3,3,3,3,3,3,3,3,3,3,3,3,3,3,3,3,3,3,3,3,3,3,3,3,3,2
1,1,3,2,2,3,3,3,3,3,3,3,3,3,3,3,2,3,3,3,3,3,3,3,3,3,3,3,3,3,3,3,2
1,1,0,1,5,5,5,5,5,5,5,5,5,5,5,5,5,5,5,5,5,5,5,5,5,5,5,5,5,5,5,5,2
1,1,0,1,3,3,2,3,3,3,2,3,3,3,3,2,3,3,2,3,3,3,2,3,3,2,3,4,4,3,3,3,2
1,1,3,1,2,3,3,3,2,3,3,4,3,4,3,3,4,4,3,3,4,3,2,2,2,3,4,5,4,3,2,1,2
1,1,3,2,3,3,3,3,3,3,3,3,3,3,3,3,2,2,2,2,4,2,3,2,2,2,2,2,2,3,2,3,2
1,1,2,4,3,3,3,3,3,3,3,3,3,3,3,3,2,2,2,2,2,2,2,2,2,2,2,2,2,2,2,2,2
1,1,3,1,1,1,1,1,1,1,1,1,1,1,1,1,1,1,1,1,1,1,1,1,1,1,1,1,1,1,1,1,2
1,1,2,3,4,4,4,4,4,4,4,4,4,4,4,4,4,4,4,4,4,4,4,4,4,4,4,4,4,4,4,4,2
1,1,0,1,3,3,3,3,3,3,3,3,3,3,3,3,3,3,3,3,3,3,3,3,3,3,3,3,3,3,3,3,2
1,1,0,5,4,4,4,4,4,4,4,4,4,4,4,4,4,4,4,4,4,4,4,4,4,4,4,4,4,4,4,4,2
1,1,4,5,4,4,4,4,4,4,4,4,4,4,4,4,4,4,4,4,4,4,4,4,4,4,4,4,4,4,3,4,2
1,1,0,1,3,3,3,3,3,3,3,3,3,3,3,3,3,3,3,3,3,3,3,3,3,3,3,3,3,3,3,3,2
1,1,0,1,4,4,4,4,4,4,4,4,4,4,4,4,4,4,4,4,4,4,4,4,4,4,4,4,4,4,4,4,2
1,1,0,1,4,3,4,4,3,4,4,4,4,4,4,3,4,4,3,3,3,4,4,5,5,4,4,4,4,4,4,4,2
1,1,0,1,3,4,4,4,4,5,3,2,2,3,4,2,3,3,3,3,3,3,3,2,2,2,4,3,4,3,2,3,2
1,1,0,1,5,5,5,5,5,5,5,5,5,5,5,5,5,5,5,5,5,5,5,5,5,5,5,5,5,5,5,5,2
1,1,3,3,4,4,4,4,4,4,4,4,3,4,5,5,4,4,4,4,4,4,4,4,4,4,4,4,4,4,4,4,2
1,1,0,1,5,5,5,5,5,5,5,5,5,5,5,5,5,5,5,5,5,5,5,5,5,5,5,5,5,5,5,5,2
1,1,3,1,4,4,4,4,4,4,4,4,4,4,4,4,4,4,4,4,4,4,4,4,4,4,4,4,4,4,4,4,2
1,1,2,3,3,3,3,3,3,3,3,3,3,3,3,3,3,3,3,3,3,3,3,3,3,3,3,3,3,3,3,3,2
1,1,2,1,2,2,2,3,2,2,3,2,2,2,3,2,2,2,4,2,4,4,3,3,2,1,2,2,3,1,2,2,2
1,1,2,4,1,1,1,1,1,1,1,1,1,1,1,1,1,1,1,1,1,1,1,1,1,1,1,1,1,1,1,1,2
1,1,0,1,5,5,5,5,5,5,5,5,5,5,5,5,5,5,5,5,5,5,5,5,5,5,5,5,5,5,5,5,2
1,1,3,1,4,4,4,4,4,4,4,4,4,4,4,4,4,4,4,4,4,4,4,4,4,4,4,4,4,4,4,4,2
1,1,4,5,5,5,5,5,5,5,5,5,5,5,5,5,5,5,5,5,5,5,5,5,5,5,5,5,5,5,5,5,2
1,1,1,1,4,5,5,5,5,4,5,5,5,5,5,5,5,5,5,5,5,5,5,5,5,5,5,5,5,5,5,5,2
1,1,1,1,4,4,4,4,4,4,4,4,4,4,4,4,4,4,4,4,4,4,4,4,4,4,4,4,4,4,4,4,2
1,1,0,1,4,4,4,4,4,4,4,4,4,4,4,4,4,4,4,4,4,4,4,4,4,4,4,4,4,4,4,4,2
1,1,3,1,5,5,5,5,5,5,5,5,5,5,1,1,5,5,5,5,5,5,5,5,5,5,5,5,5,5,5,5,2
1,1,2,3,4,4,4,4,4,4,4,4,4,4,4,4,4,4,4,4,4,4,4,4,4,4,4,4,4,4,4,4,2
1,1,0,5,4,4,4,4,4,4,3,4,4,4,4,4,4,4,4,4,4,4,4,4,4,4,4,4,3,4,4,3,2
1,1,2,4,3,3,3,3,3,3,3,3,3,3,3,3,3,3,3,3,3,3,3,3,3,3,3,3,3,3,3,3,2
1,1,0,5,3,3,3,3,3,3,3,3,3,3,3,3,3,3,3,3,3,3,3,3,3,3,3,3,3,3,3,3,2
1,1,1,4,3,3,3,3,3,4,3,3,4,3,3,2,3,3,4,3,3,3,3,3,3,2,3,2,2,2,2,2,2
1,2,1,2,2,2,2,2,2,2,2,2,2,2,2,2,2,2,2,2,2,2,2,2,2,2,2,2,2,2,2,2,2
1,1,0,5,1,1,1,1,1,1,1,1,1,1,1,1,2,2,2,2,2,2,2,2,2,2,2,2,2,2,2,2,2
1,1,4,3,4,4,4,4,4,4,4,4,4,4,4,4,4,4,4,4,4,4,4,4,4,4,4,4,4,4,4,4,2
1,1,0,1,3,3,3,3,3,3,3,3,3,3,3,3,3,3,3,3,3,3,3,3,3,3,3,3,3,3,3,3,2
1,3,4,5,5,5,5,5,5,5,5,5,5,5,5,5,5,5,5,5,5,5,5,5,5,5,5,5,5,5,5,5,2
1,1,1,3,4,4,1,3,5,5,5,5,5,5,5,5,5,5,5,5,5,3,3,3,3,3,3,3,3,3,3,3,2
1,1,0,3,3,3,3,3,3,3,3,3,3,3,3,3,3,3,3,3,3,3,3,3,3,3,3,3,3,3,3,3,2
1,1,0,2,5,5,5,5,5,5,5,5,5,5,5,5,5,5,5,5,5,5,5,5,5,5,5,5,5,5,5,5,2
1,1,3,3,4,4,4,4,4,4,4,4,4,4,4,4,4,4,4,4,4,4,4,4,4,4,4,4,4,4,4,4,2
1,1,4,3,3,3,4,4,4,4,3,3,3,3,3,1,5,5,5,5,5,5,5,5,4,5,5,4,4,4,2,4,2
1,1,4,4,2,2,2,2,2,2,2,2,5,2,2,2,2,2,2,2,2,2,2,2,2,2,2,2,2,2,2,2,2
1,1,4,3,5,5,5,5,5,5,5,5,5,5,5,5,1,1,1,1,1,1,1,1,1,1,1,1,1,1,1,1,2
1,1,3,3,3,3,3,3,3,2,2,3,2,2,4,3,3,3,3,2,3,2,3,1,2,2,1,2,3,3,3,3,2
1,1,4,4,4,4,4,4,3,3,3,3,3,3,3,3,3,3,3,3,3,3,3,3,3,3,3,3,3,3,3,3,2
1,1,3,3,2,2,2,2,2,2,2,2,2,2,2,2,2,2,2,2,2,2,2,2,2,2,2,2,2,2,2,2,2
1,1,2,3,3,3,3,3,3,3,3,3,3,3,3,3,3,3,3,3,3,3,3,3,3,3,3,3,3,3,3,3,2
1,1,0,1,3,3,3,3,3,3,3,3,3,3,3,3,3,3,3,3,3,3,3,3,3,3,3,3,3,3,3,3,2
1,1,4,4,5,5,5,5,5,5,5,5,5,5,5,5,5,5,5,5,5,5,5,5,5,5,5,5,5,5,5,5,2
1,1,1,3,2,2,2,2,2,2,3,2,2,2,2,2,2,2,2,2,2,2,2,2,2,2,2,2,2,2,2,3,2
1,1,4,3,3,3,3,3,3,3,3,3,3,3,3,3,3,3,3,3,3,3,3,3,3,3,3,3,3,3,3,3,2
1,1,0,4,2,1,2,3,3,3,3,3,3,3,3,3,3,3,3,3,3,3,4,4,4,4,4,4,4,4,4,4,2
1,1,3,4,2,4,4,4,4,4,3,2,4,2,2,4,3,3,4,4,4,4,4,4,4,4,4,4,4,2,2,2,2
1,1,4,3,4,4,4,4,4,4,4,4,4,4,4,4,4,4,4,4,4,4,4,4,4,4,4,4,4,4,4,4,2
1,1,3,4,1,2,1,2,2,3,2,2,2,2,3,2,3,2,2,2,2,2,2,3,2,3,2,3,2,1,2,2,2
1,1,3,5,5,5,5,5,5,5,5,5,5,5,5,5,5,5,5,5,5,5,5,5,5,5,5,5,5,5,5,5,2
1,1,2,2,2,2,2,2,2,2,2,2,2,2,2,2,2,2,2,2,2,2,2,2,2,2,2,2,2,2,2,2,2
1,1,4,3,4,4,4,4,4,4,4,4,4,4,4,4,4,4,4,4,4,4,4,4,4,4,4,4,4,4,4,4,2
1,1,3,3,4,4,4,4,4,4,4,4,4,4,4,4,4,4,4,4,4,4,4,4,4,4,4,4,4,4,4,4,2
1,1,4,4,5,5,5,5,5,5,5,5,5,5,5,5,5,5,5,5,5,5,5,5,5,5,5,5,5,5,5,5,2
1,1,4,3,5,5,5,5,5,5,5,5,5,5,5,5,5,5,5,5,5,5,5,5,5,5,5,5,5,5,5,5,2
1,1,4,2,4,4,4,4,4,4,4,4,4,4,4,4,4,4,4,4,4,4,4,4,4,4,4,4,4,4,4,4,2
1,1,2,3,3,3,3,3,3,3,3,3,3,3,3,3,3,3,3,3,3,3,3,3,3,3,3,3,3,3,3,3,2
1,1,2,3,4,4,4,4,4,4,4,4,4,4,4,4,4,4,4,4,4,4,4,4,4,4,4,4,4,4,4,4,2
1,1,3,3,5,5,5,5,5,5,5,5,5,5,5,5,5,5,5,5,5,5,5,5,5,5,5,5,5,5,5,5,2
1,1,3,4,3,3,3,3,3,3,3,3,3,3,3,3,4,4,4,3,4,4,3,3,3,3,3,3,3,3,3,3,2
1,1,1,3,4,3,3,3,3,3,3,2,2,3,2,1,4,4,4,4,4,4,3,3,2,2,3,3,4,3,3,3,2
1,2,1,2,2,2,2,2,2,2,2,2,2,2,2,2,2,2,2,2,2,2,2,2,2,2,2,2,2,2,2,2,2
1,1,3,4,3,3,3,3,3,3,3,3,3,3,3,3,3,3,3,3,3,3,3,3,3,3,3,3,3,3,3,3,2
1,1,0,1,1,1,1,1,1,1,1,1,1,1,1,1,1,1,1,1,1,1,1,1,1,1,1,1,1,1,1,1,2
1,1,0,1,1,1,1,1,1,1,1,1,1,1,1,1,1,1,1,1,1,1,1,1,1,1,1,1,1,1,1,1,2
1,1,0,3,1,1,1,1,1,1,1,1,1,1,1,1,1,1,1,1,1,1,1,1,1,1,1,1,1,1,1,1,2
1,1,0,1,1,1,1,1,1,1,1,1,1,1,1,1,1,1,1,1,1,1,1,1,1,1,1,1,1,1,1,1,2
1,1,3,3,3,3,4,4,4,4,4,4,5,4,4,4,4,4,4,4,4,4,4,4,4,4,5,5,4,4,4,4,2
1,1,1,3,3,3,3,3,3,3,3,3,3,3,3,3,3,3,3,3,3,3,3,3,3,3,3,3,3,3,3,3,2
1,1,1,3,4,4,4,3,4,5,4,4,5,4,4,4,4,4,4,4,4,3,4,4,4,4,4,4,5,4,5,5,2
1,1,0,1,1,1,1,1,1,1,1,2,1,1,1,2,1,1,1,1,1,1,1,1,1,1,1,1,2,1,1,1,2
1,1,4,5,4,4,2,2,2,5,2,3,2,2,2,2,2,2,2,2,2,3,3,2,4,3,2,2,2,2,2,2,2
1,1,3,3,4,4,4,4,4,4,4,4,4,4,4,4,4,4,4,4,4,4,4,4,4,4,4,4,4,4,4,4,2
1,1,2,4,4,4,4,4,4,2,2,4,3,4,4,2,4,4,4,4,4,4,4,4,4,4,4,4,4,4,4,4,2
1,1,1,3,4,4,4,4,4,4,4,4,4,4,4,4,4,4,4,4,4,4,4,4,4,4,4,4,4,4,4,4,2
1,1,0,1,5,5,5,5,5,5,5,5,5,5,5,5,5,5,5,5,5,5,5,5,5,5,5,5,5,5,5,5,2
1,1,1,3,3,3,3,3,3,3,3,3,3,3,3,4,4,4,3,4,4,3,4,4,4,4,3,4,4,4,4,4,2
1,1,4,3,5,5,5,5,5,5,5,5,5,5,5,5,5,5,5,5,5,5,5,5,5,5,5,5,5,5,5,5,2
1,1,2,3,4,4,4,4,4,4,4,4,4,4,4,5,4,4,4,4,4,4,4,4,4,4,4,4,4,4,4,4,2
1,1,4,3,5,5,5,5,5,5,5,5,5,5,5,5,5,5,5,5,5,5,5,5,5,5,5,5,5,5,5,5,2
1,1,1,2,3,3,3,3,3,3,3,3,3,3,3,3,4,4,4,4,4,4,4,4,4,4,4,4,3,3,4,4,2
1,1,3,3,3,3,3,3,3,3,3,3,3,3,3,3,3,3,3,3,3,3,3,3,3,3,3,3,3,3,3,3,2
1,1,4,3,3,3,3,3,4,4,3,4,4,4,4,4,4,4,4,4,4,4,4,4,4,4,4,4,4,4,4,4,2
1,2,1,2,2,2,2,2,3,2,2,2,2,2,2,2,2,2,2,2,2,2,2,2,2,2,2,2,2,2,2,2,2
1,1,1,3,1,1,1,1,1,1,1,1,1,1,1,1,1,1,1,1,1,1,1,1,1,1,1,1,1,1,1,1,2
1,1,2,5,4,4,4,4,4,4,4,4,4,4,4,4,3,3,3,3,3,3,3,3,3,3,3,3,3,3,3,3,2
1,1,1,3,3,3,3,3,3,4,3,2,3,3,3,3,3,3,3,3,3,3,3,3,3,3,3,3,3,3,3,3,2
1,1,1,3,2,3,3,5,4,4,4,4,4,4,4,4,5,4,4,4,4,4,4,4,4,4,4,3,4,2,3,4,2
1,1,3,3,3,3,3,3,3,3,3,3,3,3,3,3,3,3,3,3,3,3,3,3,3,3,3,3,3,3,3,3,2
1,1,2,3,4,5,4,5,4,5,4,4,5,4,5,4,4,5,4,5,4,4,5,5,4,4,5,5,5,4,4,5,2
1,1,2,3,2,2,2,2,2,2,2,2,2,2,2,2,3,3,3,3,3,3,3,3,3,3,3,3,3,3,3,3,2
1,1,2,2,3,4,3,3,3,3,3,4,2,3,3,3,4,4,3,3,5,4,3,4,4,4,4,3,3,4,4,4,2
1,1,3,3,4,4,3,3,3,3,4,4,3,3,3,4,4,3,3,4,4,4,3,4,4,3,3,4,3,3,4,2,2
1,1,1,3,2,2,2,2,2,2,2,2,2,2,2,2,2,2,2,2,2,2,2,2,2,2,2,2,2,2,2,2,2
1,1,1,3,4,4,4,4,4,4,4,4,4,4,4,4,4,4,4,4,4,4,4,4,4,4,4,4,4,4,4,4,2
1,1,1,3,1,1,1,1,1,1,1,1,1,1,1,1,1,1,1,1,1,1,1,1,1,1,1,1,1,1,1,1,2
1,1,2,2,4,4,4,4,4,4,4,4,4,4,4,4,4,4,4,4,4,4,4,4,4,4,4,4,4,4,4,4,2
1,1,3,3,3,3,3,3,3,3,3,3,3,3,3,3,3,3,3,3,3,3,3,3,3,3,3,3,3,3,3,3,2
1,1,0,1,1,1,1,1,1,1,1,1,1,1,1,1,1,1,1,1,1,1,1,1,1,1,1,1,1,1,1,1,2
1,1,4,2,5,5,5,5,5,5,5,5,5,5,5,5,5,5,5,5,5,5,5,5,5,5,5,5,5,5,5,5,2
1,1,4,3,5,5,4,4,4,5,5,5,4,5,5,5,5,5,5,5,4,4,4,5,5,5,4,5,5,4,5,5,2
1,1,1,3,1,1,1,1,1,1,1,1,1,1,1,1,1,1,1,1,1,1,1,1,1,1,1,1,1,1,1,1,2
1,1,2,2,3,3,3,3,3,3,3,3,3,3,3,3,3,3,3,3,3,3,3,3,3,3,3,3,3,3,3,3,2
1,1,4,2,1,1,1,1,1,1,1,1,1,1,1,1,3,3,3,3,3,3,3,3,3,3,3,3,3,3,3,3,2
1,1,1,3,3,3,3,3,3,3,3,3,3,3,3,3,3,3,3,3,3,3,3,3,3,3,3,3,3,3,3,3,2
1,1,3,3,4,4,4,4,4,4,4,4,4,4,4,4,4,4,4,4,4,4,4,4,4,4,4,4,4,4,4,4,2
1,1,3,3,4,4,3,4,4,5,4,4,3,4,5,5,5,5,5,5,5,5,5,2,3,3,3,4,4,5,2,4,2
1,1,1,4,4,4,3,3,3,3,3,3,4,4,4,4,3,3,3,3,2,4,2,4,3,3,3,3,2,2,1,1,2
1,1,0,1,4,4,4,4,4,4,4,4,4,4,1,1,4,4,4,4,4,4,4,2,1,4,4,4,4,2,1,4,2
1,1,0,1,5,5,5,5,5,5,5,5,5,5,5,5,5,5,5,5,5,5,5,5,5,5,5,5,5,5,5,5,2
1,1,3,4,3,3,3,3,4,3,3,3,3,3,4,2,3,3,3,3,3,3,3,2,5,2,3,3,2,3,3,2,2
1,1,1,3,4,4,4,4,4,4,4,4,4,4,4,4,4,4,4,4,4,4,4,4,4,4,4,4,4,4,4,4,2
1,1,2,2,5,5,5,5,5,5,5,5,5,5,5,5,5,5,5,5,5,5,5,5,5,5,5,5,5,5,5,5,2
1,1,2,4,5,5,4,4,4,4,3,4,2,2,3,2,2,3,4,2,3,3,3,2,3,2,2,3,4,4,4,4,2
1,1,1,3,3,3,3,3,3,3,3,3,3,3,3,3,3,3,3,3,3,3,3,3,3,3,3,3,3,3,3,3,2
1,1,4,4,3,3,3,3,3,3,3,3,3,3,3,3,3,3,3,3,3,3,3,3,3,3,3,3,3,3,3,3,2
1,1,3,4,3,3,3,3,3,3,3,3,3,3,3,3,3,3,3,3,3,3,3,3,3,3,3,3,3,3,3,3,2
1,1,0,2,2,2,1,2,1,1,1,2,5,5,5,5,4,5,5,5,4,5,5,4,5,5,4,5,4,3,5,3,2
1,1,1,1,1,1,1,1,1,1,1,1,1,1,1,1,1,1,1,1,1,1,1,1,1,1,1,1,1,1,1,1,2
1,1,2,3,1,4,4,4,4,4,4,4,4,4,4,4,4,4,4,4,4,4,4,4,4,4,4,4,4,4,4,4,2
1,1,2,3,4,4,4,4,4,4,4,4,4,4,4,4,4,4,4,4,4,4,4,4,4,4,4,4,4,4,4,4,2
1,1,3,4,2,2,2,2,2,2,2,2,2,2,2,2,2,2,2,2,2,2,2,2,2,2,2,2,2,2,2,2,2
1,1,0,1,1,1,1,1,1,1,1,1,1,1,1,1,1,1,1,1,1,1,1,1,1,1,1,1,1,1,1,1,2
1,2,4,5,2,2,2,2,2,2,3,2,2,2,2,3,2,2,2,2,2,2,3,2,2,3,2,2,3,2,2,3,2
1,2,1,3,3,3,3,3,3,3,3,3,3,3,3,3,3,3,3,3,3,3,3,3,3,3,3,3,3,3,3,3,2
1,1,1,3,4,4,4,4,4,4,4,4,4,4,4,4,4,4,4,4,4,4,4,4,4,4,4,4,4,4,4,4,2
1,1,1,3,3,3,3,4,4,4,4,3,4,4,4,1,4,4,4,3,3,3,4,4,4,4,4,3,3,3,3,5,2
1,1,1,3,3,3,3,3,3,3,3,3,3,3,3,3,3,3,3,3,3,3,3,3,3,3,3,3,3,3,3,3,2
1,1,1,3,3,3,3,3,3,3,3,3,3,3,3,3,3,3,3,3,3,3,3,3,3,3,3,3,3,3,3,3,2
1,1,3,4,4,4,4,4,4,4,4,4,4,4,4,4,4,4,4,4,4,4,4,4,4,4,4,4,4,4,4,4,2
1,1,2,3,5,5,5,5,5,5,5,5,5,5,5,5,5,5,5,5,5,5,5,5,3,3,3,3,4,5,4,5,2
1,1,1,3,4,4,4,4,4,4,4,4,4,4,4,4,4,4,4,4,4,4,4,4,4,4,4,4,4,4,4,4,2
1,1,1,3,4,4,4,3,3,4,4,4,4,3,4,3,3,4,4,4,3,3,3,2,4,3,4,3,3,3,3,3,2
1,1,3,3,4,4,4,4,4,4,4,4,4,4,4,4,4,4,4,4,4,4,4,4,4,4,4,4,4,4,4,4,2
1,1,1,3,3,3,3,3,3,3,3,3,3,3,3,3,3,3,3,3,3,3,3,3,3,3,3,3,3,3,3,3,2
1,1,0,2,4,4,4,4,4,4,4,4,4,4,4,4,4,4,4,4,4,4,4,4,4,4,4,4,4,4,4,4,2
1,1,1,4,4,3,4,3,4,3,3,3,4,4,4,4,4,3,3,3,4,4,4,3,4,4,3,4,4,4,4,5,2
1,1,3,3,4,4,4,4,4,4,4,4,4,4,4,4,4,4,4,4,4,4,4,4,4,4,4,4,4,4,4,4,2
1,1,4,3,5,5,5,5,5,5,5,5,5,5,5,5,5,5,5,5,5,5,5,5,5,5,5,5,5,5,5,5,2
1,2,2,3,3,3,3,3,3,3,3,3,3,3,3,3,3,3,3,3,3,3,3,3,3,3,3,3,3,3,3,3,2
1,1,0,5,1,1,1,1,1,1,1,1,1,1,1,1,1,1,1,1,1,1,1,1,1,1,1,1,1,1,1,1,2
1,1,3,3,5,5,5,5,5,5,5,5,5,5,5,5,5,5,5,5,5,5,5,5,5,5,5,5,5,5,5,5,2
1,1,4,4,4,4,4,4,4,4,4,4,4,4,4,4,4,4,4,4,4,4,4,4,4,4,4,4,4,4,4,4,2
1,1,3,3,4,4,4,4,4,4,4,4,4,4,4,4,4,4,4,4,4,4,4,4,4,4,4,4,4,4,4,4,2
1,3,1,5,2,2,2,3,2,1,2,3,3,3,2,2,2,2,2,2,2,2,3,2,2,2,2,2,2,3,2,3,2
1,1,3,3,4,4,5,5,5,4,4,4,4,5,4,4,5,4,5,5,5,4,4,4,4,5,5,4,5,5,4,5,2
1,1,3,3,5,5,5,5,5,5,5,5,5,5,5,5,5,5,5,5,5,5,5,5,5,5,5,5,5,5,5,5,2
1,1,2,3,3,3,3,3,3,3,3,3,3,3,3,3,3,3,3,3,3,3,3,3,3,3,3,3,3,3,3,3,2
1,1,0,1,1,1,1,1,1,1,1,1,1,1,1,1,1,1,1,1,1,1,1,1,1,1,1,1,1,1,1,1,2
1,1,3,3,5,5,5,5,5,5,5,5,5,5,5,5,5,5,5,5,5,5,5,5,5,5,5,5,5,5,5,5,2
1,2,1,3,3,3,3,3,3,3,3,3,3,3,3,3,3,3,3,3,3,3,3,3,3,3,3,3,3,3,3,3,2
1,1,0,4,4,4,4,4,4,4,4,4,4,4,4,4,4,4,4,4,4,4,4,4,4,4,4,4,4,4,4,4,2
1,1,1,2,5,5,5,5,5,5,5,5,5,5,5,5,5,5,5,5,5,5,5,5,5,5,5,5,5,5,5,5,2
1,1,1,5,1,1,1,1,1,1,1,1,1,1,1,1,1,1,1,1,1,1,1,1,1,1,1,1,1,1,1,1,2
1,2,3,3,1,5,5,5,5,5,5,5,5,5,5,5,5,5,5,5,5,5,5,5,5,5,5,5,5,5,5,5,2
1,2,2,3,4,4,4,4,4,3,3,4,2,3,4,1,4,4,3,3,5,3,3,3,3,3,4,3,4,3,3,4,2
1,1,1,3,3,3,3,3,3,3,3,3,3,3,3,3,3,3,3,3,3,3,3,3,3,3,3,3,3,3,3,3,2
1,1,1,3,5,5,5,5,5,5,5,5,5,5,5,5,5,5,5,5,5,5,5,5,5,5,5,5,5,5,5,5,2
1,1,2,3,4,4,4,4,4,4,4,4,4,4,4,4,4,4,4,4,4,4,4,4,4,4,4,4,4,4,4,4,2
1,1,3,3,3,3,3,3,3,3,3,3,3,3,3,3,3,3,3,3,3,3,3,3,3,3,3,3,3,3,3,3,2
1,1,1,4,4,4,4,4,4,4,4,4,4,4,4,1,4,4,4,4,4,4,4,4,4,4,3,4,4,4,4,4,2
1,1,3,3,5,4,5,4,4,3,3,3,4,3,4,4,4,5,4,4,4,5,3,4,4,4,5,4,4,4,4,4,2
1,1,1,3,5,5,5,5,5,5,5,5,5,5,5,5,5,4,4,4,4,4,4,4,4,4,4,4,4,4,4,4,2
1,1,2,3,4,4,4,4,4,4,4,4,4,4,4,4,4,4,4,4,4,4,4,4,4,4,4,4,4,4,4,4,2
1,1,4,3,4,4,4,4,4,4,4,5,4,4,4,4,4,4,4,5,5,5,4,4,4,5,4,5,4,5,5,5,2
1,1,4,4,2,2,2,3,2,3,2,3,3,3,4,3,3,2,2,2,2,2,2,3,3,3,3,3,3,3,3,3,2
1,1,4,3,5,5,5,5,5,5,5,5,5,5,5,5,5,5,5,5,5,5,5,5,5,5,5,5,5,5,5,5,2
1,1,3,3,4,4,4,4,4,4,4,4,4,4,4,4,4,4,4,4,4,4,4,4,4,4,4,4,4,4,4,4,2
1,1,2,3,5,5,5,5,5,5,5,5,5,5,5,5,5,5,5,5,5,4,4,3,4,3,3,5,4,3,4,5,2
1,1,3,3,4,4,4,4,4,4,4,4,4,4,4,4,4,4,4,4,4,4,4,4,4,4,4,4,4,4,4,4,2
1,1,2,3,5,5,5,5,5,5,5,5,5,5,5,5,5,5,5,5,5,5,5,5,5,5,5,5,5,5,5,5,2
1,1,4,3,4,5,4,4,5,3,4,4,5,5,3,3,5,4,4,3,4,5,4,3,4,5,4,5,5,4,4,4,2
1,1,3,3,4,4,4,4,4,4,4,4,4,4,4,4,4,4,4,4,4,4,4,4,4,4,4,4,4,4,4,4,2
1,1,3,3,2,4,4,2,5,5,5,5,5,5,4,4,5,5,5,5,5,5,5,5,5,5,5,5,5,5,3,5,2
1,1,3,2,3,3,3,3,3,3,3,3,3,3,3,3,3,3,3,3,3,3,3,3,3,3,3,3,3,3,3,3,2
1,1,2,3,4,4,5,4,5,5,4,5,4,5,5,4,5,5,4,4,5,4,4,5,4,5,5,4,4,5,4,5,2
1,1,3,3,4,4,4,4,4,4,4,4,4,4,4,4,4,4,4,4,4,4,4,4,4,4,4,4,4,4,4,4,2
1,1,3,4,4,4,4,4,4,4,4,4,4,4,5,4,4,4,4,4,4,4,4,4,4,4,4,4,4,4,4,4,2
1,1,4,3,5,5,5,5,5,5,5,5,5,5,5,5,5,5,5,5,5,5,5,5,5,5,5,5,5,5,5,5,2
1,1,4,3,5,5,4,5,5,4,5,5,5,5,5,4,5,5,5,5,5,5,5,5,5,5,5,5,5,5,5,5,2
1,1,2,3,3,3,3,3,3,3,3,3,3,3,3,3,3,3,3,3,3,3,3,3,3,3,3,3,3,3,3,3,2
1,1,1,3,3,3,3,3,3,3,2,3,3,3,3,3,3,3,3,2,2,2,3,1,2,2,2,2,2,2,2,3,2
1,1,3,3,5,5,5,5,5,5,5,5,5,5,5,5,5,5,5,5,5,5,5,5,5,5,5,5,5,5,5,5,2
1,1,0,1,5,5,5,5,5,5,5,5,5,5,5,5,5,5,5,5,5,5,5,5,5,5,5,5,5,5,5,5,2
1,1,1,2,1,3,4,2,2,2,2,4,2,2,3,4,2,2,4,2,4,2,2,2,2,2,2,2,3,2,3,2,2
1,1,2,3,4,4,4,4,4,4,4,4,4,4,5,4,5,5,4,5,4,4,4,4,4,4,4,4,5,4,4,4,2
1,1,3,5,3,3,3,3,3,3,3,3,3,3,3,3,5,5,5,5,5,5,5,5,5,5,5,5,5,5,5,5,2
1,1,3,3,4,4,4,4,4,4,4,4,4,4,4,4,4,4,4,4,4,4,4,4,4,4,4,4,4,4,4,4,2
1,1,3,3,2,1,3,3,1,3,2,3,1,1,4,4,1,3,3,1,4,3,3,1,1,1,1,1,1,3,3,4,2
1,1,3,4,5,5,5,5,5,5,5,5,5,5,5,5,5,5,5,5,5,5,5,5,5,5,5,5,5,5,5,5,2
1,1,3,1,4,4,4,4,4,4,4,4,4,4,4,4,4,4,4,4,4,4,4,4,4,4,4,4,4,4,4,4,2
1,1,3,3,2,2,2,2,2,2,2,2,2,2,2,2,2,2,2,2,2,2,2,2,2,2,2,2,2,2,2,2,2
1,1,1,3,5,5,5,5,5,5,5,5,5,5,5,5,5,5,5,5,5,5,5,5,5,5,5,5,5,5,5,5,2
1,1,4,2,4,4,4,3,4,4,4,5,5,5,5,5,5,5,5,5,4,4,5,4,4,4,5,5,4,5,4,4,2
1,1,1,3,1,1,1,1,1,1,1,1,1,1,1,1,1,1,1,1,1,1,1,1,1,1,1,1,1,1,1,1,2
1,1,3,5,4,4,4,4,4,4,4,4,4,4,4,4,4,4,4,4,4,4,4,4,4,4,4,4,4,4,4,4,2
1,1,4,5,2,2,2,2,2,2,2,2,2,2,2,2,2,2,2,2,2,2,2,2,2,2,2,2,2,2,2,2,2
1,1,4,3,4,4,4,4,4,4,4,4,4,4,4,2,4,4,4,4,4,4,4,4,4,4,4,4,4,4,4,4,2
1,1,2,4,5,4,5,5,3,3,2,2,2,4,3,5,2,3,2,3,5,5,5,5,3,4,4,4,5,5,5,4,2
1,1,3,5,3,3,3,3,3,3,3,3,3,3,3,3,3,3,3,3,3,3,3,3,3,3,3,3,3,3,3,3,2
1,1,2,3,4,4,4,4,4,4,4,4,4,4,4,4,4,4,4,4,4,4,4,4,4,4,4,4,4,4,4,4,2
1,1,3,2,3,5,5,3,4,4,3,4,3,5,5,5,5,5,5,5,4,5,5,5,3,4,4,3,4,5,4,5,2
1,1,4,4,4,4,4,4,4,4,4,4,4,4,4,4,4,4,4,4,4,4,4,4,4,4,4,4,4,4,4,4,2
1,1,3,3,2,3,4,2,3,4,3,2,4,4,4,3,4,4,4,4,5,4,4,4,4,4,3,2,4,2,3,4,2
1,1,3,4,3,3,3,3,3,3,3,3,3,3,3,3,3,3,3,3,3,3,3,3,3,3,3,3,3,3,3,3,2
1,1,2,3,3,3,3,4,4,4,4,4,3,3,4,4,4,4,3,3,4,3,4,3,4,4,4,4,4,4,4,4,2
1,1,2,4,4,3,3,3,3,3,4,3,3,3,4,3,4,3,3,3,4,3,3,3,3,4,3,3,3,3,4,4,2
1,1,3,3,5,5,5,5,5,5,5,5,5,5,5,5,5,5,5,5,5,5,5,5,5,5,5,5,5,5,5,5,2
1,1,1,3,3,3,3,3,3,3,3,3,3,3,3,3,3,3,3,3,3,3,3,3,3,3,3,3,3,3,3,3,2
1,1,3,4,4,4,4,4,4,4,4,4,4,4,4,4,4,4,4,4,4,4,4,4,3,4,4,4,4,3,2,3,2
1,1,3,2,5,5,5,5,4,4,4,5,3,4,3,3,4,4,5,5,5,4,4,4,4,4,4,4,5,4,4,4,2
1,2,2,3,1,1,1,1,1,1,1,1,1,1,1,1,1,1,1,1,1,1,1,1,1,1,1,1,1,1,1,1,2
1,1,3,3,4,4,4,4,4,4,4,4,4,4,4,4,4,4,4,4,4,4,4,4,4,4,4,4,4,4,4,4,2
1,1,4,3,1,1,1,1,1,1,1,1,1,1,1,1,1,1,1,1,1,1,1,1,1,1,1,1,1,1,1,1,2
1,1,4,3,3,3,2,3,2,3,3,3,3,3,4,4,3,3,3,3,4,3,3,3,3,3,4,3,4,3,4,4,2
1,1,4,3,4,4,4,4,4,4,4,5,5,5,5,5,5,5,5,5,5,5,5,5,5,5,5,5,5,1,5,5,2
1,1,3,4,4,4,4,3,3,3,4,4,4,4,3,3,4,4,3,3,4,3,4,3,4,4,4,3,3,3,3,3,2
1,1,2,3,3,3,3,3,3,3,3,3,3,3,3,3,3,3,3,3,3,3,3,3,3,3,3,3,3,3,3,3,2
1,1,3,3,3,3,3,3,3,3,3,3,3,3,3,3,3,3,3,3,3,3,3,3,3,3,3,3,3,3,3,3,2
1,1,3,3,5,5,5,5,5,5,5,5,5,5,5,5,5,5,5,5,5,5,5,5,5,5,5,5,5,5,5,5,2
1,1,3,3,3,3,3,3,3,3,3,3,3,3,3,3,4,4,4,4,4,4,4,4,4,4,4,4,4,4,4,4,2
1,1,2,3,4,2,4,4,4,4,4,4,4,4,4,4,3,3,3,3,3,3,3,3,3,3,3,3,3,3,3,3,2
1,1,4,3,3,3,3,3,3,3,3,3,3,3,3,3,3,3,3,3,3,3,3,2,3,2,3,3,3,3,3,3,2
1,1,3,5,4,4,4,4,4,4,4,4,4,4,4,4,4,4,4,4,4,4,4,4,4,4,4,4,4,4,4,4,2
1,1,1,3,2,3,3,3,2,3,3,3,3,3,3,2,1,1,3,2,2,3,1,1,1,1,1,2,3,3,1,2,2
1,3,1,3,4,4,4,4,4,4,4,4,4,4,4,4,4,4,4,4,4,4,4,4,4,4,4,4,4,4,4,4,2
1,1,3,3,5,5,5,5,5,5,5,5,5,5,5,5,5,5,5,5,5,5,5,5,5,5,5,5,5,5,5,5,2
1,1,1,3,3,3,3,3,3,3,3,3,3,3,3,3,3,3,3,3,3,3,3,3,3,3,3,3,3,3,3,3,2
1,1,1,3,4,4,4,4,4,4,4,4,4,4,4,4,4,4,4,4,4,4,4,4,4,4,4,4,4,4,4,4,2
1,1,3,3,4,4,4,4,4,4,4,4,4,4,4,4,4,4,4,4,4,4,4,4,4,4,4,4,4,4,4,4,2
1,1,0,2,5,5,5,4,4,4,4,4,4,4,4,4,4,4,4,4,4,4,4,4,4,4,4,4,4,4,4,4,2
1,1,2,3,4,4,4,4,4,4,4,4,4,4,4,4,4,4,4,4,4,4,4,4,4,4,4,4,4,4,4,4,2
1,1,3,2,1,1,1,1,1,1,1,1,1,1,1,1,1,1,1,1,1,1,1,1,1,1,1,1,1,1,1,1,2
1,1,1,3,2,2,2,2,2,2,2,2,2,2,2,2,2,2,2,2,2,2,2,2,2,2,2,2,2,2,2,2,2
1,1,0,1,4,4,3,3,3,3,3,3,3,3,2,3,2,3,2,2,2,2,2,2,2,2,2,3,3,3,2,2,2
1,1,0,1,1,1,1,1,1,1,1,1,1,1,1,1,1,1,1,1,1,1,1,1,1,1,1,1,1,1,1,1,2
1,1,3,3,4,4,4,4,4,4,4,4,4,4,4,4,4,4,4,4,4,4,4,4,4,4,4,4,4,4,4,4,2
1,1,0,3,4,4,4,4,4,4,4,4,4,4,4,4,4,4,4,4,4,4,4,4,4,4,4,4,4,4,4,4,2
1,1,3,3,4,4,4,4,4,4,4,4,4,4,4,4,4,4,4,4,4,4,4,4,4,4,4,4,4,4,4,4,2
1,1,3,3,4,4,4,4,4,4,4,4,4,4,4,4,4,4,4,4,4,4,4,4,4,4,4,4,4,4,4,4,2
1,1,4,4,5,5,5,5,5,5,5,5,5,5,5,5,5,5,5,5,5,5,5,5,5,5,5,5,5,5,5,5,2
1,1,3,3,1,1,1,1,3,4,4,1,1,1,4,1,5,5,5,3,5,4,4,4,4,5,4,1,4,1,1,4,2
1,1,1,3,4,4,4,4,4,4,4,4,4,4,4,4,4,4,4,4,4,4,4,4,4,4,4,4,4,4,4,4,2
1,1,1,3,4,4,4,4,4,4,4,4,4,4,4,4,4,4,4,4,4,4,4,4,4,4,4,4,4,4,4,4,2
1,1,4,4,1,1,1,1,1,1,1,1,1,1,1,1,1,1,1,1,1,1,1,1,1,1,1,1,1,1,1,1,2
1,1,2,3,4,4,4,4,4,4,4,4,4,4,4,4,4,4,4,4,4,4,4,4,4,4,4,4,4,4,4,4,2
1,1,4,3,5,5,5,5,5,5,5,5,5,5,5,5,5,5,5,5,5,5,5,5,5,5,5,5,5,5,5,5,2
1,1,4,4,5,5,5,5,5,5,5,5,5,5,5,5,5,5,5,5,5,5,5,5,5,5,5,5,5,5,5,5,2
1,1,2,3,4,4,4,4,4,4,4,4,4,4,4,4,4,4,4,4,4,4,4,4,4,4,4,4,4,4,4,4,2
1,1,1,4,1,1,1,1,1,1,1,1,1,1,1,1,1,1,1,1,1,1,1,1,1,1,1,1,1,1,1,1,2
1,1,4,3,4,4,4,4,4,4,4,4,4,4,4,4,4,4,4,4,4,4,4,4,4,4,4,4,4,4,4,4,2
1,1,4,3,1,1,2,2,2,1,2,1,1,2,2,1,2,1,2,1,2,2,1,2,1,1,2,1,2,1,2,1,2
1,1,4,5,4,2,2,2,2,2,2,1,4,2,2,2,3,4,4,1,3,2,2,2,2,2,2,3,3,3,3,3,2
1,1,4,4,4,4,4,4,4,4,4,4,4,4,4,4,4,4,5,5,5,5,5,5,5,5,4,4,4,4,5,5,2
1,1,3,3,5,5,5,5,5,5,5,5,5,5,5,5,5,5,5,5,5,5,5,5,5,5,5,5,5,5,5,5,2
1,1,1,5,3,3,3,3,3,2,2,2,2,2,2,2,1,1,1,1,1,1,1,1,1,2,2,2,3,4,3,3,2
1,1,2,3,5,5,5,5,5,5,5,5,5,5,5,5,5,5,5,5,5,5,5,5,5,5,5,5,5,5,5,5,2
1,1,0,1,1,1,1,1,1,1,1,1,1,1,1,1,1,1,1,1,1,1,1,1,1,1,1,1,1,1,1,1,2
1,1,1,3,4,4,4,4,4,4,4,4,4,4,4,4,4,4,4,4,4,4,4,4,4,4,4,4,4,4,4,4,2
1,1,2,3,4,4,4,4,4,4,4,4,4,4,4,4,4,4,4,4,4,4,4,4,4,4,4,4,4,4,4,4,2
1,1,4,3,4,4,4,4,4,4,4,4,4,4,4,4,4,4,4,4,4,4,4,4,4,4,3,4,4,4,2,4,2
1,1,0,1,4,4,4,4,4,4,4,4,4,4,4,4,4,4,4,4,4,4,4,4,4,4,4,4,4,4,4,4,2
1,1,4,5,4,4,4,4,4,4,4,4,4,4,4,4,4,4,4,4,4,4,4,4,4,4,4,4,4,4,4,4,2
1,1,1,2,2,2,1,1,1,1,1,1,1,1,1,1,1,1,1,1,1,1,1,1,1,1,1,1,1,1,1,1,2
1,1,4,5,1,1,1,1,1,1,1,1,1,1,1,1,1,1,1,1,1,1,1,1,1,1,1,1,1,1,1,1,2
1,1,3,3,4,4,4,4,4,4,4,4,4,4,4,4,4,4,4,4,4,4,4,4,4,4,4,4,4,4,4,1,2
1,1,1,4,2,1,2,3,4,3,3,3,4,4,3,2,3,4,3,4,2,3,4,3,3,3,3,2,3,4,3,3,2
1,1,0,1,5,5,5,5,5,5,5,5,5,5,5,5,5,5,5,5,5,5,5,5,5,5,5,5,5,5,5,5,2
1,1,2,3,4,4,4,4,4,4,4,4,4,4,4,4,4,4,4,4,4,4,4,4,4,4,4,4,4,4,4,4,2
1,1,3,3,1,1,1,1,1,1,1,1,1,1,1,1,1,1,1,1,1,1,1,1,1,1,1,1,1,1,1,1,2
1,1,2,1,5,5,5,5,5,5,5,5,5,5,5,5,5,5,5,5,5,5,5,5,5,5,5,5,5,5,5,5,2
1,1,3,2,5,5,5,5,5,5,5,5,5,5,5,5,5,5,5,5,5,5,5,5,5,5,5,5,5,5,5,5,2
1,2,0,3,4,4,4,4,4,4,4,4,4,4,3,4,3,3,5,4,4,5,4,4,3,4,3,4,3,3,3,3,2
1,1,2,1,5,5,5,5,5,5,5,5,5,5,5,5,5,5,5,5,5,5,5,5,5,5,5,5,5,5,5,5,2
1,1,0,4,2,2,2,2,2,2,2,2,2,2,2,2,2,2,2,2,2,2,2,2,2,2,2,2,2,2,2,2,2
1,2,0,2,2,3,4,4,4,4,4,4,4,3,4,2,4,4,4,4,4,4,2,4,4,3,4,4,4,3,4,3,2
1,3,3,3,2,4,4,4,4,4,4,4,4,4,4,4,4,4,4,4,4,4,4,4,4,4,4,4,4,4,4,4,2
1,2,0,3,4,4,4,4,4,4,4,4,4,4,4,4,4,4,4,4,4,4,4,4,4,4,4,4,4,4,4,4,2
1,1,3,3,5,5,5,5,5,5,5,5,5,5,5,5,5,5,5,5,5,5,5,5,5,5,5,5,5,5,5,5,2
1,1,2,1,4,4,4,4,4,4,4,5,5,4,5,4,5,5,4,4,5,4,4,5,5,5,4,4,4,4,4,5,2
1,1,3,3,5,5,5,5,5,5,5,5,5,5,5,5,5,5,5,5,5,5,5,5,5,5,5,5,5,5,5,5,2
1,1,4,5,3,3,3,3,3,3,3,3,3,3,3,3,3,3,3,3,3,3,3,3,3,3,3,3,3,3,3,3,2
1,1,1,2,4,5,5,5,5,5,5,5,5,5,5,5,5,5,5,5,5,5,5,5,5,5,5,5,5,5,5,5,2
1,1,3,3,5,5,5,5,5,5,5,5,5,5,5,5,5,5,5,5,5,5,5,5,5,5,5,5,5,5,5,5,2
1,1,3,3,3,3,3,3,3,3,3,3,3,3,3,3,3,3,3,3,3,3,3,3,3,3,3,3,3,3,3,3,2
1,1,3,3,4,4,4,4,4,4,4,4,4,4,4,4,4,4,3,3,3,3,3,3,3,3,3,4,4,4,4,4,2
1,1,4,3,4,4,4,4,4,4,4,4,4,4,4,4,4,4,4,4,4,4,4,4,4,4,4,4,4,4,4,4,2
1,1,0,1,5,5,5,5,5,5,5,5,5,5,5,5,5,5,5,5,5,5,5,5,5,5,5,5,5,5,5,5,2
1,1,1,5,3,3,3,3,3,3,3,4,4,4,5,3,2,3,3,3,3,3,3,3,3,5,5,5,5,5,5,5,2
1,3,2,4,4,4,4,4,4,4,4,4,4,4,4,4,4,4,4,4,4,4,4,4,4,4,4,4,4,4,4,4,2
1,1,3,4,3,3,3,3,3,3,3,3,3,3,3,3,3,3,3,3,3,3,3,3,3,3,3,3,3,3,3,3,2
1,1,4,5,1,1,1,1,1,1,1,1,1,1,1,1,1,1,1,1,1,1,1,1,1,1,1,1,1,1,1,1,2
1,1,3,3,5,5,5,5,5,5,5,5,5,5,5,5,5,5,5,5,5,5,5,5,5,5,5,5,5,5,5,5,2
1,1,3,3,5,5,5,5,5,5,5,5,5,5,5,5,5,5,5,5,5,5,5,5,5,5,5,5,5,5,5,5,2
1,1,0,3,5,5,5,5,5,5,5,5,5,5,5,5,5,5,5,5,5,5,5,5,5,5,5,5,5,5,5,5,2
1,1,0,1,1,1,1,1,1,1,1,1,1,1,1,1,1,1,1,1,1,1,1,1,1,1,1,1,1,1,1,1,2
1,1,4,5,5,5,5,5,5,5,5,5,5,5,5,5,5,5,5,5,5,5,5,5,5,5,5,5,5,5,5,5,2
1,1,3,3,3,3,3,3,3,3,3,3,3,3,3,3,3,3,3,3,3,3,3,3,3,3,3,3,3,3,3,3,2
1,1,0,2,2,2,2,2,2,2,2,2,2,2,2,2,2,2,2,2,2,2,2,2,2,2,2,2,2,2,2,2,2
1,1,3,3,5,5,5,5,5,5,5,5,5,5,5,5,5,5,5,5,5,5,5,5,5,5,5,5,5,5,5,5,2
1,1,4,3,5,5,5,5,4,5,4,4,4,4,4,4,5,5,5,5,5,5,5,5,5,5,5,5,5,5,5,5,2
1,1,3,4,5,5,5,5,5,5,5,5,5,5,5,5,5,5,5,5,5,5,5,5,5,5,5,5,5,5,5,5,2
1,1,3,4,4,3,4,3,4,3,4,3,4,3,4,3,4,4,4,4,4,4,3,3,3,3,4,3,4,3,4,3,2
1,1,3,3,3,3,3,3,3,3,3,3,3,3,3,3,3,3,3,3,3,3,3,3,3,3,3,3,3,3,3,3,2
1,1,4,1,5,5,5,5,5,5,5,5,5,5,5,5,5,5,5,5,5,5,5,5,5,5,5,5,5,5,5,5,2
1,1,3,1,4,4,4,4,4,4,4,4,4,4,4,4,4,4,4,4,4,4,4,4,4,4,4,4,4,4,4,4,2
1,2,1,2,2,3,2,2,3,2,2,3,2,2,2,2,3,2,2,3,2,2,3,2,3,2,3,2,2,2,3,2,2
1,1,3,3,5,5,5,5,5,5,5,5,5,5,5,5,5,5,5,5,5,5,5,5,5,5,5,5,5,5,5,5,2
1,1,3,4,4,4,4,4,4,4,4,4,4,4,4,4,4,4,4,4,4,4,4,4,4,4,4,4,4,4,4,4,2
1,1,3,3,3,3,3,3,3,3,3,3,3,3,3,3,3,3,3,3,3,3,3,3,3,3,3,3,3,3,3,3,2
1,1,3,3,5,5,5,5,5,5,5,5,5,5,5,5,5,5,5,5,5,5,5,5,5,5,5,5,5,5,5,5,2
1,1,4,4,4,4,4,4,4,4,4,4,4,4,4,4,4,4,4,4,4,4,4,4,4,4,4,4,4,4,4,4,2
1,1,0,1,1,1,1,1,1,1,1,1,1,1,1,1,1,1,1,1,1,1,1,1,1,1,1,1,1,1,1,1,2
1,1,1,2,4,4,4,4,4,4,4,4,4,4,4,4,4,4,4,4,4,4,4,4,4,4,4,4,4,4,4,4,2
1,1,3,3,2,3,2,3,2,3,4,3,2,3,3,4,3,2,2,3,3,3,4,3,3,3,3,4,4,2,2,2,2
1,1,3,3,4,4,4,3,5,4,4,4,4,4,5,5,5,5,5,4,5,4,3,3,2,2,3,3,3,3,3,3,2
1,1,1,2,5,5,5,5,5,5,5,5,5,5,5,5,5,5,5,5,5,5,5,5,5,5,5,5,5,5,5,5,2
1,1,0,1,5,5,5,5,5,5,5,5,5,5,5,5,5,5,5,5,5,5,5,5,5,5,5,5,5,5,5,5,2
1,1,4,3,5,5,5,5,5,5,5,5,5,5,5,5,5,5,5,5,5,5,5,5,5,5,5,5,5,5,5,5,2
1,1,3,4,3,3,3,3,3,3,3,3,3,3,3,3,3,3,3,3,3,3,3,3,3,3,3,3,3,3,3,3,2
1,1,0,1,5,5,5,5,5,5,5,5,5,5,5,5,4,4,4,4,4,4,4,4,4,4,4,4,4,4,4,4,2
1,1,3,3,5,5,5,5,5,5,5,5,5,5,5,5,5,5,5,5,5,5,5,5,5,5,5,5,5,5,5,5,2
1,3,4,5,4,4,4,4,4,4,4,4,4,4,4,4,4,4,4,4,4,4,4,4,4,4,4,4,4,4,4,4,2
1,1,0,1,1,1,1,1,1,1,1,1,1,1,1,1,1,1,1,1,1,1,1,1,1,1,1,1,1,1,1,1,2
1,1,2,4,4,4,4,4,4,4,4,4,4,4,4,4,4,4,4,4,4,4,4,4,4,4,4,4,4,4,4,4,2
1,1,3,3,5,5,5,5,5,5,5,5,5,5,5,5,5,5,5,5,5,5,5,5,5,5,5,5,5,5,5,5,2
1,1,0,3,3,3,3,3,3,3,3,3,3,3,3,3,3,3,3,3,3,3,3,3,3,3,3,3,3,3,3,3,2
1,1,3,4,4,4,4,4,5,4,4,4,4,5,5,4,5,5,5,5,5,5,5,5,5,4,5,5,5,4,4,4,2
1,1,4,5,2,2,2,2,2,2,2,2,2,2,2,2,2,2,2,2,2,2,2,2,2,2,2,2,2,2,2,2,2
1,1,3,3,5,5,5,5,5,5,5,5,5,5,5,5,5,5,5,5,5,5,5,5,5,5,5,5,5,5,5,5,2
1,1,4,3,5,5,5,5,5,5,5,5,5,5,5,5,5,5,5,5,5,5,5,5,5,5,5,5,5,5,5,5,2
1,1,4,3,5,5,5,5,5,5,5,5,5,5,5,5,5,5,5,5,5,5,5,5,5,5,5,5,5,5,5,5,2
1,1,2,4,5,5,5,5,5,5,5,5,5,5,5,5,5,5,5,5,5,5,5,5,5,5,5,5,5,5,5,5,2
1,1,3,3,3,3,3,3,3,3,3,3,3,3,3,3,3,3,3,3,3,3,3,3,3,3,3,3,3,3,3,3,2
1,1,0,1,1,1,1,1,1,1,1,1,1,1,1,1,1,1,1,1,1,1,1,1,1,1,1,1,1,1,1,1,2
1,1,1,4,4,4,4,4,4,4,4,4,4,4,4,4,4,4,4,4,4,4,4,4,4,4,4,4,4,4,4,4,2
1,1,4,3,4,4,4,5,4,4,4,4,5,5,4,5,5,5,4,4,5,5,4,5,4,4,4,4,5,5,4,5,2
1,1,1,3,4,4,3,4,4,4,4,4,3,3,4,4,4,4,4,4,4,4,4,4,4,4,4,4,4,4,4,4,2
2,1,3,3,2,4,3,2,4,4,4,4,4,4,4,4,4,4,4,4,4,4,4,4,4,4,4,4,4,4,4,4,1
2,1,0,1,1,1,1,1,1,1,1,1,1,1,1,1,1,1,1,1,1,1,1,1,1,1,1,1,1,1,1,1,1
2,1,1,1,5,5,5,5,5,5,5,5,5,5,5,5,5,5,5,5,5,5,5,5,5,5,5,5,5,4,5,5,1
2,1,0,1,1,1,1,1,1,1,1,1,1,1,1,1,1,1,1,1,1,1,1,1,1,1,1,1,1,1,1,1,1
2,1,0,3,1,3,3,2,2,2,2,2,4,2,3,3,3,4,5,4,4,3,5,5,5,5,4,2,5,5,2,5,1
2,1,0,1,1,1,1,1,1,1,1,1,1,1,1,1,1,1,1,1,1,1,1,1,1,1,1,1,1,1,1,1,1
2,1,0,1,5,5,5,5,5,5,5,5,5,5,5,5,5,5,5,5,5,5,5,5,5,5,5,5,5,5,5,5,1
2,1,2,2,2,3,3,3,3,3,3,3,4,3,5,4,3,3,3,3,3,3,3,3,3,3,3,3,3,3,3,3,1
2,1,4,2,3,4,4,4,3,2,2,2,5,3,3,2,4,4,4,3,4,4,4,3,4,3,3,3,4,4,1,3,1
2,1,2,3,3,3,3,3,3,3,3,3,3,3,3,3,4,4,4,4,4,4,4,4,4,4,4,4,4,4,4,4,1
2,1,3,3,4,4,4,2,4,4,4,4,5,5,4,1,5,5,5,5,5,5,5,5,5,5,5,5,5,5,5,5,1
2,1,1,1,4,4,4,4,4,4,4,4,4,4,4,4,4,4,4,4,4,4,4,4,4,4,4,4,4,4,4,4,1
2,1,1,3,2,4,4,4,4,4,4,4,4,4,4,4,4,4,4,4,4,4,4,4,4,4,4,4,4,4,4,4,1
2,1,2,1,3,3,3,3,3,3,3,1,1,1,1,1,3,3,3,3,3,3,3,3,3,3,3,3,3,3,1,5,1
2,1,3,4,3,4,4,4,3,4,5,4,5,5,5,5,5,5,5,5,5,5,5,5,5,5,5,3,5,3,5,5,1
2,1,2,2,1,3,3,3,3,3,3,3,3,3,3,3,3,3,3,3,3,3,3,3,3,3,3,3,3,3,3,3,1
2,1,0,1,1,1,1,1,1,1,1,1,1,1,1,1,1,1,1,1,1,1,1,1,1,1,1,1,1,1,1,1,1
2,1,1,2,1,2,3,4,4,3,4,3,2,3,1,2,3,4,2,3,4,4,2,3,3,2,3,4,5,4,2,1,1
2,1,0,1,3,3,3,3,3,3,3,3,3,3,3,3,3,3,3,3,3,3,3,3,3,3,3,3,3,3,3,3,1
2,1,3,3,2,2,3,3,2,2,2,2,4,4,4,3,4,4,3,4,4,3,4,4,4,3,4,4,4,4,4,4,1
2,1,2,3,4,4,4,4,4,4,4,4,4,4,4,4,4,4,4,4,4,4,4,4,4,4,4,4,4,4,4,4,1
2,1,0,3,3,3,3,3,3,3,3,3,3,3,3,3,3,3,3,3,3,3,3,3,3,3,3,3,3,3,3,3,1
2,1,0,1,3,3,3,3,3,3,3,3,3,3,3,3,2,4,4,4,4,4,4,4,4,4,4,4,4,4,4,4,1
2,1,0,1,1,2,2,2,2,3,2,3,2,2,2,3,2,2,2,3,2,2,3,2,2,3,2,3,2,3,2,2,1
2,1,3,2,4,4,4,4,4,4,4,3,4,4,4,5,5,5,5,5,5,5,5,5,5,5,5,5,5,5,5,5,1
2,1,1,2,5,5,5,5,5,5,5,5,5,5,5,5,5,5,5,5,5,5,5,5,5,5,5,5,5,5,5,5,1
2,1,1,2,2,2,4,3,3,3,3,3,3,3,3,3,3,3,3,3,3,3,3,3,3,3,3,3,3,3,3,3,1
2,1,0,1,2,2,2,3,2,2,4,3,4,3,4,4,3,3,3,3,3,3,3,3,3,3,3,3,3,3,3,3,1
2,1,4,3,4,3,4,4,4,3,3,3,4,4,4,3,3,4,4,4,4,4,4,4,4,4,4,3,4,5,3,4,1
2,1,3,3,3,3,3,3,3,3,3,3,3,3,3,3,3,3,3,3,3,3,3,3,3,3,3,3,3,3,3,3,1
2,1,3,2,4,5,5,4,4,4,5,5,4,4,5,5,5,4,4,5,5,4,5,4,5,5,5,5,4,5,4,5,1
2,1,3,3,3,3,2,3,4,4,4,4,2,4,3,4,5,5,4,4,5,5,5,5,5,5,4,5,4,4,2,5,1
2,1,0,1,3,3,3,3,3,3,3,3,3,3,3,3,3,3,3,3,3,4,3,3,3,3,3,3,3,3,3,3,1
2,1,1,2,4,4,4,4,3,2,4,3,3,4,4,4,4,4,4,4,4,4,4,4,4,4,4,4,4,3,1,5,1
2,1,1,1,3,3,3,3,3,3,3,3,3,3,3,3,3,3,3,3,3,3,3,3,3,3,3,3,3,3,3,3,1
2,1,0,1,1,1,1,1,1,1,1,1,1,1,1,1,1,1,1,1,1,1,1,1,1,1,1,1,1,1,1,1,1
2,1,0,2,3,3,3,3,3,3,3,3,3,3,3,3,4,4,4,4,4,4,4,4,4,4,4,4,4,4,4,4,1
2,1,4,3,4,4,4,4,3,4,4,2,5,4,5,1,4,4,4,5,5,5,5,5,5,5,4,3,5,3,5,5,1
2,1,1,4,2,2,2,2,2,2,2,2,2,2,2,2,3,3,1,3,3,3,3,3,3,1,1,1,1,1,1,3,1
2,1,4,1,2,2,3,2,4,4,4,4,4,4,4,2,4,4,4,4,4,4,4,4,4,4,4,4,4,4,4,4,1
2,1,0,1,3,3,3,3,3,3,3,3,3,3,3,3,3,3,3,3,3,3,3,3,3,3,3,3,3,3,3,3,1
2,1,2,1,1,1,4,1,1,1,1,1,5,1,4,1,1,1,1,1,1,1,1,1,1,1,1,1,1,1,1,1,1
2,1,3,4,4,4,4,5,4,5,4,5,4,5,4,5,5,4,5,5,5,4,5,3,4,4,5,4,4,4,4,4,1
2,1,0,1,1,1,1,1,1,1,1,1,1,1,1,1,1,1,1,1,1,1,1,1,1,1,1,1,1,1,1,1,1
2,1,4,4,4,4,4,4,4,4,4,4,4,4,4,4,4,4,4,4,4,4,4,4,4,4,4,4,4,4,4,4,1
2,1,0,1,4,4,4,4,4,4,4,4,4,4,4,4,4,4,4,4,4,4,4,4,4,4,4,4,4,4,4,4,1
2,1,0,1,3,3,3,3,3,3,3,3,3,3,3,3,3,3,3,3,3,3,3,3,3,3,3,3,3,3,3,3,1
2,1,0,1,1,3,2,3,1,1,2,1,4,3,5,3,4,5,5,3,5,4,5,5,5,5,5,5,5,5,4,5,1
2,1,4,3,3,3,3,3,3,3,3,3,3,3,3,3,3,3,3,3,3,3,3,3,3,3,3,3,3,3,3,3,1
2,1,4,3,4,4,4,4,4,4,4,4,4,4,4,4,4,4,4,4,4,4,4,4,4,4,4,4,4,4,4,4,1
2,1,4,3,3,4,3,3,3,3,3,3,3,3,4,4,4,4,4,4,4,4,4,4,4,4,4,4,4,4,4,4,1
2,1,3,3,5,5,5,5,5,5,5,5,5,5,5,5,5,5,5,5,5,5,5,5,5,5,5,5,5,5,5,5,1
2,1,0,1,1,3,2,2,2,2,2,2,4,2,2,2,2,2,3,2,2,2,2,2,2,2,3,2,3,2,2,2,1
2,1,4,3,4,4,4,4,4,4,4,4,4,4,4,4,4,4,4,4,4,4,4,4,4,4,4,4,4,4,4,4,1
2,1,3,5,3,3,3,3,3,3,3,3,3,3,3,3,3,3,3,3,3,3,3,3,3,3,3,3,3,3,3,3,1
2,1,0,1,3,3,3,3,3,3,3,3,3,3,3,3,3,3,3,3,3,3,3,3,3,3,3,3,3,3,3,3,1
2,1,2,3,3,3,2,3,2,2,2,3,2,2,2,2,4,4,4,3,4,4,4,4,4,4,4,2,4,4,3,4,1
2,1,4,5,4,4,4,4,4,4,4,4,4,4,4,4,4,4,4,4,4,4,4,4,4,4,4,4,4,4,4,4,1
2,1,0,1,2,2,3,2,2,2,3,2,2,3,2,2,3,2,2,2,2,3,2,2,2,2,3,2,2,2,4,2,1
2,1,2,5,4,4,4,4,4,3,3,4,4,4,4,4,4,4,4,4,4,4,4,4,4,4,4,4,4,4,4,4,1
2,1,4,2,4,4,4,4,4,4,4,4,4,4,4,4,4,4,4,4,4,4,4,4,4,4,4,4,4,4,4,4,1
2,1,4,4,5,5,5,5,5,5,5,5,5,5,5,5,5,5,5,5,5,5,5,5,5,5,5,5,5,5,5,5,1
2,1,0,1,3,3,3,3,3,3,3,3,3,3,3,3,3,3,3,3,3,3,3,3,3,3,3,3,3,3,3,3,1
2,1,0,1,3,3,3,3,3,3,3,3,3,3,3,3,3,3,3,3,3,3,3,3,3,3,3,3,3,3,3,3,1
2,1,4,2,4,4,4,4,4,4,4,4,4,4,4,4,4,4,4,4,4,4,4,4,4,4,4,4,4,4,4,4,1
2,1,0,1,1,1,1,1,1,1,1,1,1,1,1,1,1,1,1,1,1,1,1,1,1,1,1,1,1,1,1,1,1
2,1,4,3,3,3,3,3,3,3,3,3,3,3,3,4,3,3,3,3,3,3,3,3,3,3,3,3,3,3,3,3,1
2,1,3,3,4,4,4,4,4,4,4,4,4,4,4,4,4,4,4,4,4,4,4,4,4,4,4,4,4,4,4,4,1
2,1,1,2,4,4,4,4,4,4,4,4,4,4,4,4,5,5,5,5,5,5,5,5,5,5,5,5,5,5,5,5,1
2,2,1,4,3,3,3,3,3,3,3,3,3,3,3,3,3,3,3,3,3,3,3,3,3,3,3,3,3,3,3,3,1
2,3,0,3,5,5,5,5,5,5,5,5,5,5,5,5,5,5,5,5,5,5,5,5,5,5,5,5,5,5,5,5,1
2,2,0,2,5,5,2,2,2,2,2,2,3,5,5,5,5,5,5,5,5,5,5,5,5,5,5,4,5,5,1,5,1
2,2,2,3,4,4,4,4,4,4,4,3,4,4,2,3,3,3,2,2,2,2,2,2,2,2,2,2,2,2,2,2,1
2,1,0,3,2,2,2,2,2,2,2,3,3,3,3,3,3,3,3,3,3,3,3,3,3,3,3,3,3,3,3,3,1
2,1,4,3,3,3,3,3,3,3,3,3,3,3,3,3,3,3,3,3,3,3,3,3,3,3,3,3,3,3,3,3,1
2,1,1,3,3,3,3,3,3,3,3,3,3,3,3,3,3,3,3,3,3,3,3,3,3,3,3,3,3,3,3,3,1
2,1,2,3,2,2,3,2,3,3,4,4,3,3,4,3,3,3,2,3,4,3,4,4,3,3,3,3,3,4,4,3,1
2,1,0,3,2,3,2,1,4,4,3,5,5,4,3,2,4,2,3,2,5,1,2,1,3,5,4,4,4,3,2,5,1
2,1,3,3,4,4,4,4,4,4,4,4,4,4,4,4,4,4,4,4,4,4,4,4,4,4,4,4,4,4,4,4,1
2,1,4,3,5,5,5,5,5,5,5,5,5,5,5,5,5,5,5,5,5,5,5,5,5,5,5,5,5,5,5,5,1
2,1,4,3,5,5,5,5,5,5,5,5,5,5,5,5,5,5,5,5,5,5,5,5,5,5,5,5,5,5,5,5,1
2,1,1,4,4,4,4,4,4,4,4,4,4,4,4,4,4,4,4,4,4,4,4,4,4,4,4,4,4,4,4,4,1
2,1,4,3,5,5,5,5,5,5,5,5,5,5,5,5,5,5,5,5,5,5,5,5,5,5,5,5,5,5,5,5,1
2,1,2,3,2,4,4,2,4,4,4,2,3,4,4,4,4,4,4,4,4,4,4,4,4,4,4,4,4,4,4,4,1
2,1,0,3,3,3,3,3,3,3,3,3,3,3,3,3,3,3,3,3,3,3,3,3,3,3,3,3,3,3,3,3,1
2,1,1,3,2,2,2,2,2,2,2,2,2,2,2,2,2,2,2,2,2,2,2,2,2,2,2,2,2,2,2,2,1
2,1,1,3,4,4,4,4,4,4,4,4,4,4,4,4,4,4,4,4,4,4,4,4,4,4,4,4,4,4,4,4,1
2,1,1,4,3,3,3,3,3,3,3,3,3,3,3,3,3,3,3,3,3,3,3,3,3,3,3,3,3,3,3,3,1
2,1,1,4,1,1,1,1,1,1,1,1,1,1,1,1,1,1,1,1,1,1,1,1,1,1,1,1,1,1,1,1,1
2,1,2,5,4,3,3,4,4,3,3,4,3,2,4,4,4,4,4,4,4,4,4,4,3,2,2,2,2,3,3,3,1
2,1,0,1,1,1,1,1,1,1,1,1,1,1,1,1,1,1,1,1,1,1,1,1,1,1,1,1,1,1,1,1,1
2,1,1,3,4,4,4,4,4,4,4,4,4,4,4,4,4,4,4,4,4,4,4,4,4,4,4,4,4,4,4,4,1
2,1,0,1,2,4,4,4,4,4,4,4,4,4,4,4,4,4,4,4,4,4,4,4,4,4,4,4,4,4,4,4,1
2,2,1,1,5,5,5,5,5,5,5,5,5,5,5,5,5,5,5,5,5,5,5,5,5,5,5,5,5,5,5,5,1
2,1,0,5,1,1,1,1,1,1,1,1,1,1,1,1,1,1,1,1,1,1,1,1,1,1,1,1,1,1,1,1,1
2,2,4,1,1,1,3,3,3,3,3,3,3,3,3,3,4,4,4,4,4,4,4,4,4,4,4,4,4,4,4,4,1
2,2,0,1,1,4,2,4,1,1,1,1,1,1,5,3,1,1,1,1,1,1,1,1,1,1,1,1,1,1,1,1,1
2,1,0,1,1,1,1,1,1,1,1,1,1,1,1,1,1,1,1,1,1,1,1,1,1,1,1,1,1,1,1,1,1
2,1,3,2,1,3,5,1,5,5,5,3,5,5,5,5,5,5,5,5,5,5,5,5,5,5,5,5,5,5,5,5,1
2,2,0,2,4,4,4,4,5,5,4,4,5,5,5,5,4,4,4,5,5,3,3,3,3,3,4,4,4,4,4,4,1
2,1,0,1,4,4,4,4,4,4,4,4,4,4,4,4,4,4,4,4,4,4,4,4,4,4,4,4,4,4,4,4,1
2,1,0,1,1,2,3,3,4,4,4,4,4,4,4,4,4,4,4,4,4,4,4,4,4,4,4,4,4,4,4,4,1
2,1,3,2,2,2,4,2,2,2,2,2,2,2,4,2,4,4,3,3,4,3,3,3,3,2,2,3,3,3,2,4,1
2,1,2,3,2,3,3,3,4,3,4,4,2,3,3,2,4,4,4,4,4,4,3,3,4,4,3,3,4,4,2,4,1
2,1,0,1,4,4,4,4,4,4,4,4,4,4,4,4,4,4,4,4,4,4,4,4,4,4,4,4,4,4,4,4,1
2,1,2,4,4,4,4,4,4,4,4,4,4,4,4,4,4,4,4,4,4,4,4,4,4,4,4,4,4,4,4,4,1
2,1,4,1,1,1,1,1,1,1,1,1,1,1,1,1,1,1,1,1,1,1,1,1,1,1,1,1,1,1,1,1,1
2,1,2,3,4,4,4,4,4,4,4,4,4,4,4,4,4,4,4,4,4,4,4,4,4,4,4,4,4,4,4,4,1
2,1,4,1,3,3,3,3,3,3,3,3,3,3,3,3,3,3,3,3,3,3,3,3,3,3,3,3,3,3,3,3,1
2,1,3,2,3,4,5,4,4,4,4,4,4,4,4,4,5,5,5,5,5,5,5,5,5,5,5,4,5,5,4,5,1
2,1,0,1,1,1,1,1,1,1,1,1,1,1,1,1,1,1,1,1,1,1,1,1,1,1,1,1,1,1,1,1,1
2,1,2,1,4,4,4,4,4,4,4,4,4,4,4,4,4,4,4,4,4,4,4,4,4,4,4,4,4,4,4,4,1
2,1,4,3,2,3,3,2,4,2,3,2,4,3,4,3,4,4,4,4,5,4,4,4,4,4,3,3,3,4,3,4,1
2,1,4,2,4,3,4,3,4,4,3,2,2,4,2,1,2,3,4,4,4,4,5,5,5,4,3,3,4,5,5,4,1
2,1,3,3,3,3,2,4,2,2,2,2,3,2,4,2,2,4,4,3,4,4,3,3,4,4,3,2,4,4,1,4,1
2,1,4,3,2,2,2,2,2,2,2,2,4,2,3,2,2,2,3,2,4,3,3,3,3,3,2,2,3,3,2,3,1
2,1,0,3,2,4,5,4,4,4,4,4,4,4,4,5,4,4,4,4,4,4,4,4,4,4,4,4,4,4,2,4,1
2,1,4,1,3,3,4,3,4,4,4,3,3,4,4,3,4,4,4,4,4,4,4,4,4,4,4,4,4,4,3,4,1
2,1,0,2,4,4,4,4,4,4,4,4,4,4,4,4,4,4,4,4,4,4,4,4,4,4,4,4,4,4,4,4,1
2,1,4,4,2,2,2,2,3,3,3,3,4,4,4,4,3,3,3,3,3,4,4,4,4,4,4,3,3,3,3,3,1
2,1,3,3,3,4,4,4,3,2,3,2,3,3,4,4,4,4,4,4,4,4,4,4,4,3,3,3,3,3,3,3,1
2,1,3,1,3,3,4,3,4,4,4,3,3,4,3,2,2,3,3,4,4,3,3,4,4,3,3,3,3,4,4,4,1
2,2,2,3,1,1,3,3,1,5,1,1,3,1,4,1,4,4,4,4,4,4,3,2,4,4,1,1,1,4,1,4,1
2,1,2,3,3,2,2,2,2,2,2,2,4,2,3,3,3,3,3,3,4,3,4,3,3,3,2,2,3,2,2,3,1
2,1,4,3,2,3,3,2,2,2,2,2,2,2,4,3,3,3,3,2,3,2,3,2,2,3,2,2,2,3,2,3,1
2,1,2,3,2,3,3,3,3,3,3,3,2,3,3,3,3,3,3,4,4,4,4,4,4,4,4,3,4,3,4,4,1
2,1,4,3,5,5,5,5,5,5,5,5,5,5,5,5,5,5,5,5,5,5,5,5,5,5,5,5,5,5,5,5,1
2,1,4,3,1,5,4,1,4,4,4,3,5,5,5,5,5,4,4,5,5,5,4,5,5,5,4,5,3,5,1,5,1
2,1,1,3,4,4,4,5,3,4,4,3,5,5,4,5,5,4,4,3,4,4,5,4,4,5,5,5,4,5,4,4,1
2,1,0,1,3,3,3,3,3,3,3,3,3,3,3,3,3,3,3,3,3,3,3,3,3,3,3,3,3,3,3,3,1
2,2,0,2,1,1,1,1,1,1,2,3,4,4,3,2,1,2,3,4,3,2,1,2,3,4,3,3,4,5,4,3,1
2,2,1,2,1,2,2,2,2,2,2,2,2,2,2,2,2,2,2,2,2,2,2,2,2,2,2,2,2,2,2,2,1
2,1,1,1,1,1,1,1,1,1,1,1,1,1,1,1,1,1,1,1,1,1,1,1,1,1,1,1,1,1,1,1,1
2,1,3,3,4,4,3,3,3,3,3,3,3,3,3,3,3,3,3,3,3,3,3,3,3,3,3,3,3,3,3,3,1
2,1,0,3,3,3,3,3,3,3,3,3,3,3,3,3,2,2,2,2,2,2,2,2,2,2,2,2,2,2,2,2,1
2,1,0,1,3,3,1,1,3,3,3,3,4,3,3,3,3,3,3,3,3,3,3,3,3,3,3,3,3,3,4,3,1
2,1,4,1,4,4,4,4,4,4,4,4,4,4,4,4,4,4,4,4,4,4,4,4,4,4,4,4,4,4,4,4,1
2,1,1,3,4,3,4,4,3,2,2,2,2,2,2,2,3,3,3,3,3,3,3,3,3,3,3,3,3,3,3,3,1
2,2,3,3,3,3,2,3,4,3,3,3,4,3,4,3,3,3,4,3,2,3,3,4,3,3,2,3,3,3,2,3,1
2,1,3,4,4,4,4,3,4,4,4,4,4,4,4,4,5,4,5,4,5,4,5,4,5,4,5,4,5,4,5,3,1
2,1,1,3,3,3,3,3,3,3,3,3,3,3,3,3,3,3,3,3,3,3,3,3,3,3,3,3,3,3,3,3,1
2,1,3,3,3,3,3,4,3,4,4,3,3,3,4,4,4,4,4,4,4,4,4,4,4,4,4,4,4,4,4,4,1
2,1,0,1,2,3,4,2,3,3,3,3,3,3,3,3,3,3,3,3,3,3,3,3,3,3,3,3,3,3,3,3,1
2,1,0,3,1,1,1,1,1,1,1,1,1,1,1,1,1,1,1,1,1,1,1,1,1,1,1,1,1,1,1,1,1
2,1,0,1,4,4,4,5,4,4,4,4,4,4,4,4,4,4,4,4,4,4,4,4,4,4,4,4,4,4,4,4,1
2,1,4,4,2,3,3,3,3,3,3,3,3,3,3,3,3,3,3,3,3,3,3,3,3,3,3,3,3,3,3,3,1
2,1,3,4,5,5,5,5,5,5,5,5,5,5,5,5,5,5,5,5,5,5,5,5,5,5,5,5,5,5,5,5,1
2,1,4,3,3,3,3,3,3,3,3,3,3,3,3,3,3,3,3,3,3,3,3,3,3,3,3,3,3,3,3,3,1
2,1,1,2,3,3,3,3,3,3,3,3,3,3,3,3,3,3,3,2,3,2,3,3,3,3,3,3,3,3,3,3,1
2,1,0,1,1,1,1,1,1,1,1,1,1,1,1,1,2,2,2,2,2,2,2,2,2,2,2,2,2,2,2,2,1
2,1,0,1,5,5,5,5,5,5,5,5,5,5,5,5,5,5,5,5,5,5,5,5,5,5,5,5,5,5,5,5,1
2,1,2,1,1,1,1,1,1,1,1,1,1,1,1,1,1,1,1,1,1,1,1,1,1,1,1,1,1,1,1,1,1
2,1,4,3,3,2,4,1,2,2,3,3,4,2,2,2,4,4,4,3,4,4,2,4,5,4,4,2,4,3,2,4,1
2,1,2,3,3,3,3,3,3,3,3,3,3,3,3,3,3,3,3,3,3,3,3,3,3,3,3,3,3,3,3,3,1
2,1,3,4,5,5,5,5,5,5,5,5,5,5,5,5,5,5,5,5,5,5,5,5,5,5,5,5,5,5,5,5,1
2,1,3,3,4,4,4,4,4,4,4,3,4,4,4,4,5,5,4,4,4,4,4,4,4,4,4,3,4,4,3,5,1
2,1,0,1,4,4,4,4,4,4,4,4,4,4,4,4,4,4,4,4,4,4,4,4,4,4,4,4,4,4,4,4,1
2,1,0,3,4,4,4,5,5,4,3,2,4,3,5,5,4,4,4,5,3,4,4,3,4,5,5,4,3,4,4,5,1
2,1,0,1,3,3,3,3,3,3,3,3,3,3,3,3,3,3,3,3,3,3,3,3,3,3,3,3,3,3,3,3,1
2,1,0,1,5,5,5,5,5,5,5,5,5,5,5,5,5,5,5,5,5,5,5,5,5,5,5,5,5,5,5,5,1
2,2,2,4,3,3,3,3,3,3,3,2,3,2,2,2,5,5,5,5,5,5,5,5,5,5,5,5,5,5,5,5,1
2,1,3,3,5,5,5,5,5,4,5,3,4,5,5,3,5,5,5,3,5,5,5,5,5,5,5,4,5,5,5,5,1
2,1,3,3,4,4,4,4,4,4,4,4,4,4,4,4,4,4,4,4,4,4,4,4,4,4,4,4,4,4,4,4,1
2,1,4,2,3,2,3,2,2,2,2,3,2,3,2,3,2,3,2,2,2,2,2,2,3,4,2,4,4,4,4,4,1
2,1,3,3,4,4,4,4,4,4,4,4,4,4,4,4,4,4,4,4,4,4,4,4,4,4,4,4,4,4,4,4,1
2,1,1,2,4,4,4,4,4,4,4,4,4,4,4,4,4,3,3,2,2,3,2,2,4,2,3,3,2,4,4,4,1
2,1,0,2,5,5,5,5,5,5,5,5,5,5,5,5,5,5,5,5,5,5,5,5,5,5,5,5,5,5,5,5,1
2,1,0,1,2,2,2,2,2,2,2,2,2,2,2,2,2,2,2,2,2,2,2,2,2,2,2,2,2,2,2,2,1
2,1,0,1,4,4,4,4,4,4,4,4,4,4,4,4,4,4,4,4,4,4,4,4,4,4,4,4,4,4,4,4,1
2,1,1,3,3,4,4,4,4,4,4,4,4,4,4,4,4,4,4,4,4,4,4,4,4,4,4,4,4,4,4,4,1
2,1,0,1,3,4,4,2,4,4,2,2,3,4,4,3,4,4,3,4,4,5,5,4,4,4,4,4,5,4,3,4,1
2,1,2,3,4,4,4,4,4,4,4,4,4,4,4,4,4,4,4,4,4,4,4,4,4,4,4,4,4,4,4,4,1
2,1,1,3,1,1,1,1,1,1,1,1,1,1,1,1,1,1,1,1,1,1,1,1,1,1,1,1,1,1,1,1,1
2,1,4,3,1,5,5,5,5,5,5,5,5,5,5,5,5,5,5,5,5,5,5,5,5,5,5,5,5,5,5,5,1
2,1,2,4,4,4,4,4,4,4,4,4,4,4,4,4,4,4,4,4,4,4,4,4,4,4,4,4,4,4,4,4,1
2,1,1,2,4,4,4,4,4,4,4,4,4,4,4,4,4,4,4,4,4,4,4,4,4,4,4,4,4,4,4,4,1
2,1,4,3,5,5,5,5,5,5,5,5,5,5,5,5,5,5,5,5,5,5,5,5,5,5,5,5,5,5,5,5,1
2,1,3,3,4,4,4,4,4,4,4,4,4,4,4,4,4,4,4,4,4,4,4,4,4,4,4,4,4,4,4,4,1
2,1,2,3,3,3,3,3,3,2,3,2,4,3,4,4,3,3,3,3,4,4,4,4,4,4,3,2,3,2,2,3,1
2,1,4,3,5,5,5,5,5,5,5,5,5,5,5,5,5,5,5,5,5,5,5,5,5,5,5,5,5,5,5,5,1
2,1,2,3,5,5,5,5,5,5,5,5,5,5,5,5,5,5,5,5,5,5,5,5,5,5,5,5,5,5,5,5,1
2,1,3,3,1,4,3,3,3,3,3,3,3,3,4,3,5,5,5,5,5,5,5,5,5,5,5,5,5,5,5,5,1
2,1,0,1,2,2,2,2,2,2,2,2,2,2,2,2,3,3,3,3,3,3,3,3,3,3,3,3,3,3,3,3,1
2,1,1,3,4,4,4,4,4,4,4,4,4,4,4,4,4,4,5,4,4,4,4,4,4,4,4,4,4,4,4,4,1
2,1,2,2,4,4,4,4,4,4,4,4,4,4,4,4,4,4,4,4,4,4,4,4,4,4,4,4,4,4,4,4,1
2,1,0,1,5,5,5,5,5,5,5,5,5,5,5,5,5,5,5,5,5,5,5,5,5,5,5,5,5,5,5,5,1
2,1,4,2,3,3,3,3,3,3,3,3,3,3,3,3,3,3,3,3,3,3,3,3,3,3,3,3,3,3,3,3,1
2,1,2,3,3,4,4,4,4,4,4,4,4,4,4,4,4,4,4,4,4,4,4,4,4,4,4,4,4,4,4,4,1
2,3,2,4,1,3,3,3,3,3,3,3,3,3,4,4,4,4,4,4,4,4,4,4,4,4,4,4,4,4,4,4,1
2,1,2,5,5,5,5,5,5,5,4,3,3,3,4,5,5,4,3,3,3,3,4,4,5,5,5,4,4,4,4,4,1
2,1,0,1,2,2,2,5,1,1,1,1,1,1,1,1,1,1,1,1,1,1,1,1,1,1,1,1,1,1,1,1,1
2,1,2,3,4,4,4,4,4,4,4,4,4,4,4,4,4,4,4,4,4,4,4,4,4,4,4,4,4,4,4,4,1
2,1,0,1,3,3,3,3,3,3,3,3,3,3,3,3,3,3,3,3,3,3,3,3,3,3,3,3,3,3,3,3,1
2,1,0,1,5,5,5,5,5,5,5,5,5,5,5,5,5,5,5,5,5,5,5,5,5,5,5,5,5,5,5,5,1
2,1,0,1,5,5,5,5,5,5,5,5,5,5,5,5,5,5,5,5,5,5,5,5,5,5,5,5,5,5,5,5,1
2,1,3,3,5,5,5,5,5,5,5,5,5,5,5,5,5,5,5,5,5,5,5,5,5,5,5,5,5,5,5,5,1
2,1,2,3,1,3,3,4,3,4,3,2,4,1,3,2,1,2,4,2,5,2,3,2,2,3,4,3,2,2,3,3,1
2,1,1,3,2,3,2,3,2,2,2,2,4,1,3,3,3,3,3,2,4,4,3,3,3,3,3,2,3,2,2,4,1
2,1,1,4,4,4,4,4,4,4,4,4,4,4,4,4,4,4,4,4,4,4,4,4,4,4,4,4,4,4,4,4,1
2,1,0,1,5,5,5,5,5,5,5,5,5,5,5,5,5,5,5,5,5,5,5,5,5,5,5,5,5,5,5,5,1
2,1,0,2,1,1,1,1,1,1,1,1,1,1,1,1,1,1,1,1,1,1,1,1,1,1,1,1,1,1,1,1,1
2,1,0,1,5,5,5,5,5,5,5,5,5,5,5,5,5,5,5,5,5,5,5,5,5,5,5,5,5,5,5,5,1
2,2,1,2,2,2,2,2,2,2,2,2,2,2,2,2,2,2,3,2,2,2,2,2,2,2,2,3,2,2,2,2,1
2,2,4,2,4,4,4,4,4,4,4,4,4,4,4,4,4,4,4,4,4,4,4,4,4,4,4,4,4,4,4,4,1
2,1,3,3,4,5,4,4,4,4,4,4,4,4,4,4,4,4,4,4,4,5,4,4,4,4,4,4,4,4,4,4,1
2,2,1,3,4,3,4,3,4,3,4,3,4,3,4,3,4,3,4,3,4,3,4,3,4,3,4,3,4,3,4,3,1
2,3,4,5,5,5,5,5,5,5,5,5,5,5,5,5,5,5,4,5,5,4,3,4,4,3,3,4,4,5,4,4,1
2,1,2,3,4,4,4,5,4,4,4,4,4,4,4,4,4,4,4,4,4,5,4,4,4,4,4,4,4,4,4,4,1
2,1,3,1,3,3,3,3,3,3,3,3,3,3,3,3,3,3,3,3,3,3,3,3,3,3,3,3,3,3,3,3,1
2,2,1,4,3,3,3,3,3,3,3,3,3,3,3,3,4,4,4,4,4,4,4,4,4,4,4,4,4,4,4,4,1
2,1,0,3,4,4,4,4,4,4,4,4,4,4,4,4,4,4,4,4,4,4,4,4,4,4,4,4,4,4,4,4,1
2,1,0,2,3,3,3,3,4,4,3,3,3,3,3,3,3,3,3,3,3,3,3,3,3,3,3,3,3,3,4,5,1
2,3,0,1,2,1,2,2,2,2,2,2,2,2,2,2,2,2,2,2,2,2,2,2,2,2,2,2,2,2,2,2,1
2,1,1,3,4,4,4,4,4,4,4,4,4,4,4,4,4,4,4,4,4,4,4,4,4,4,4,4,4,4,4,4,1
2,1,0,1,1,1,1,1,1,1,1,1,1,1,1,1,1,1,1,1,1,1,1,1,1,1,1,1,1,1,1,1,1
2,1,4,2,5,5,5,5,4,4,4,5,5,5,5,5,5,5,4,4,4,5,5,4,4,5,5,4,4,4,4,5,1
2,1,1,3,5,5,5,5,5,5,5,5,5,5,5,5,5,5,5,5,5,5,5,5,5,5,5,5,5,5,5,5,1
2,1,3,5,3,3,3,3,3,3,3,3,3,3,3,3,3,3,3,3,3,3,3,3,3,3,3,3,3,3,3,3,1
2,1,4,2,3,3,3,3,3,3,3,3,3,3,3,3,3,3,3,3,3,3,3,3,3,3,3,3,3,3,3,5,1
2,1,0,1,3,3,3,3,3,3,3,3,3,3,3,5,3,3,3,3,3,3,3,3,3,3,3,3,3,3,3,3,1
2,1,4,4,2,4,3,4,4,2,4,2,2,2,3,4,4,4,4,4,4,4,4,4,4,4,3,2,4,2,2,4,1
2,1,4,3,5,5,5,5,5,5,5,5,5,5,5,5,5,5,5,5,5,5,5,5,5,5,5,5,5,5,5,5,1
2,1,3,1,4,4,4,4,4,4,4,4,4,4,4,4,4,4,4,4,4,4,4,4,4,4,4,4,4,4,4,4,1
2,1,3,2,5,5,5,5,5,5,5,5,5,5,5,5,5,5,5,5,5,5,5,5,5,5,5,5,5,5,5,5,1
2,1,0,1,2,2,2,2,2,2,2,2,2,2,2,2,2,2,2,2,2,2,2,2,2,2,2,2,2,2,2,2,1
2,1,0,1,5,5,5,5,5,5,5,5,5,5,5,5,5,5,5,5,5,5,5,5,5,5,5,5,5,5,5,5,1
2,1,3,4,3,3,3,3,3,3,3,3,3,3,3,3,3,3,3,3,3,3,3,3,3,3,3,3,3,3,3,3,1
2,1,4,3,4,4,4,4,4,4,4,4,4,4,4,4,3,3,3,3,3,3,3,3,3,3,3,3,3,3,3,3,1
2,1,1,3,4,4,3,3,4,3,4,4,4,4,4,3,4,4,4,4,3,3,4,4,4,4,3,3,3,3,3,3,1
2,1,4,3,4,4,4,4,4,4,4,4,4,4,4,4,4,4,4,4,4,4,4,4,4,4,4,4,4,4,4,4,1
2,1,2,2,2,2,2,2,2,2,2,2,2,2,2,2,1,1,1,1,3,1,1,1,1,1,1,1,1,1,1,3,1
2,1,3,4,1,1,1,1,1,1,1,1,1,1,1,1,1,1,1,1,1,1,1,1,1,1,1,1,1,1,1,1,1
2,1,0,1,3,3,3,3,3,3,3,3,3,3,3,3,3,3,3,3,3,3,3,3,3,3,3,3,3,3,3,3,1
2,1,3,1,5,5,5,5,5,5,5,5,5,5,5,5,5,5,5,5,5,5,5,5,5,5,5,5,5,5,5,5,1
2,1,1,2,1,1,2,1,2,1,2,1,2,2,2,2,1,1,1,1,2,2,2,2,1,1,1,1,1,1,1,1,1
2,1,0,1,3,3,3,3,3,3,3,3,3,3,3,3,3,3,3,3,3,3,3,3,3,3,3,3,3,3,3,3,1
2,1,1,1,3,2,3,3,4,3,2,3,3,3,2,3,2,2,2,3,3,3,3,3,4,3,3,3,3,3,4,4,1
2,1,4,3,5,5,5,5,2,2,4,4,5,5,5,5,5,5,5,5,5,5,5,5,5,5,5,5,5,5,5,5,1
2,1,0,1,3,3,3,3,3,3,3,3,3,3,3,3,3,3,3,3,3,3,3,3,3,3,3,3,3,3,3,3,1
2,1,0,1,1,1,1,1,1,1,1,1,1,1,1,1,1,1,1,1,1,1,1,1,1,1,1,1,1,1,1,1,1
2,1,4,3,4,4,4,4,4,4,4,4,4,4,4,4,4,4,4,4,4,4,4,4,4,4,4,4,4,4,4,4,1
2,1,0,1,5,5,5,5,5,5,5,5,5,5,5,5,5,5,5,5,5,5,5,5,5,5,5,5,5,5,5,5,1
2,1,4,3,5,5,5,5,5,5,5,5,5,5,5,5,5,5,5,5,5,5,5,5,5,5,5,5,5,5,5,5,1
2,1,4,3,1,5,4,1,4,4,3,3,5,5,5,5,5,5,5,5,5,5,5,5,5,5,5,5,5,5,5,5,1
2,1,0,4,5,5,5,5,5,5,5,5,5,5,5,5,5,5,5,5,5,5,5,5,5,5,5,5,5,5,5,5,1
2,1,0,1,5,5,5,5,5,5,5,5,5,5,5,5,5,5,5,5,5,5,5,5,5,5,5,5,5,5,5,5,1
2,3,0,3,4,4,2,4,2,2,2,2,2,2,4,3,4,4,4,4,4,4,4,4,4,4,4,4,4,4,4,4,1
2,2,0,3,4,4,4,4,4,4,4,4,4,4,4,4,4,4,4,4,4,4,4,4,4,4,4,4,4,4,4,4,1
2,1,0,1,3,3,3,3,3,3,3,3,3,3,3,3,3,3,3,3,3,3,3,3,3,3,3,3,3,3,3,3,1
2,1,1,3,4,4,4,4,4,4,4,4,4,4,4,4,4,4,4,4,4,4,4,4,4,4,4,4,4,4,4,4,1
2,1,1,5,5,5,5,5,5,5,5,5,5,5,5,5,5,5,5,5,5,5,4,5,4,5,4,5,4,5,4,5,1
2,2,1,4,4,4,4,4,4,4,4,4,4,4,4,4,4,4,4,4,4,4,4,4,4,4,4,4,4,4,4,4,1
2,1,0,3,1,1,1,1,1,1,1,1,1,1,1,1,1,1,1,1,1,1,1,1,1,1,1,1,1,1,1,1,1
2,2,2,3,3,3,3,3,3,3,3,3,3,3,3,3,3,3,3,3,3,3,3,3,3,3,3,3,3,3,3,3,1
2,2,0,2,2,2,2,2,2,2,2,2,2,2,2,2,3,3,3,2,3,3,3,2,2,2,3,3,3,3,3,2,1
2,2,1,2,1,1,1,1,1,1,1,1,1,1,1,1,1,1,1,1,1,1,1,1,1,1,1,1,1,1,1,1,1
2,1,1,4,4,4,4,4,4,4,3,3,2,4,4,1,4,4,4,4,3,4,4,4,4,4,4,4,4,3,4,4,1
2,1,4,3,5,5,5,5,5,5,5,5,5,5,5,5,5,5,5,5,5,5,5,5,5,5,5,5,5,5,5,5,1
2,1,3,3,2,2,5,4,4,4,4,3,4,4,4,4,4,4,4,4,4,4,4,4,4,4,4,4,4,4,4,4,1
2,1,0,3,4,4,4,4,3,1,4,2,4,4,5,5,4,3,3,3,4,4,3,5,5,5,4,2,5,4,3,5,1
2,1,1,3,4,4,4,4,4,4,4,4,4,4,4,4,4,4,4,4,4,4,4,4,4,4,4,4,4,4,4,4,1
2,1,3,3,4,4,4,4,4,4,4,4,4,4,4,4,4,4,4,4,4,4,4,4,4,4,4,4,4,4,4,4,1
2,1,3,5,4,4,4,4,4,4,4,4,4,4,4,4,4,4,4,4,4,4,4,4,4,4,4,4,4,4,4,4,1
2,1,3,3,4,4,4,4,4,4,4,4,4,4,4,4,4,4,4,4,4,4,4,4,4,4,4,4,4,4,4,4,1
2,1,1,3,3,3,3,3,3,3,3,3,3,3,3,3,3,3,3,3,3,3,3,3,3,3,3,3,3,3,3,3,1
2,1,3,4,5,5,5,5,5,5,5,5,5,5,5,5,5,5,5,5,5,5,5,5,5,5,5,5,5,5,5,5,1
2,1,0,2,5,5,5,5,5,5,5,5,5,5,5,5,5,5,5,5,5,5,5,5,5,5,5,5,5,5,5,5,1
2,1,3,2,4,4,4,5,4,5,4,5,4,4,4,5,5,4,4,5,5,5,4,5,4,4,5,5,5,4,5,5,1
2,1,2,3,1,1,1,1,1,1,1,1,1,1,1,1,1,1,1,1,1,1,1,1,1,1,1,1,1,1,1,1,1
2,1,3,2,4,4,4,4,4,4,4,4,4,4,4,4,4,4,4,4,4,4,4,4,4,4,4,4,4,4,4,4,1
2,1,2,3,4,4,4,4,4,4,4,4,4,4,4,4,4,4,4,4,4,4,4,4,4,4,4,4,4,4,4,4,1
2,1,2,2,3,4,3,2,4,4,3,4,4,3,4,3,4,4,3,4,3,4,5,4,4,4,3,4,5,4,4,3,1
2,1,1,3,3,4,4,4,4,3,3,2,4,4,5,4,4,4,4,4,4,4,4,4,2,4,4,4,3,5,4,4,1
2,1,3,3,4,4,4,4,4,4,3,4,4,4,5,5,4,4,4,4,4,4,4,4,4,4,4,4,4,4,3,4,1
2,1,4,5,3,3,3,3,3,3,3,3,3,3,3,3,3,3,3,3,3,3,3,3,3,3,3,3,3,3,3,3,1
2,1,1,4,3,3,3,3,3,3,3,3,3,3,3,3,3,3,3,3,3,3,3,3,3,3,3,3,3,3,3,3,1
2,2,1,3,3,3,3,3,3,3,3,3,3,3,3,3,3,3,3,3,3,3,3,3,3,3,3,3,3,3,3,3,1
2,2,1,4,5,5,5,5,5,5,5,5,5,5,5,5,5,5,5,5,5,5,5,5,5,5,5,5,5,5,5,5,1
2,3,3,3,3,3,3,3,3,3,3,3,3,3,3,3,3,3,3,3,3,3,3,3,3,3,3,3,3,3,3,3,1
2,2,2,3,3,3,3,3,3,3,3,3,3,3,3,3,3,3,3,3,3,3,3,3,3,3,3,3,3,3,3,3,1
2,1,4,4,3,3,3,3,3,3,3,3,3,3,3,3,3,3,3,3,3,3,3,3,3,3,3,3,3,3,3,3,1
2,1,3,3,4,3,3,3,3,3,3,3,3,3,3,3,3,3,3,3,3,3,3,3,3,3,3,3,3,3,3,3,1
2,1,0,4,5,5,5,5,5,5,5,5,5,5,5,5,5,5,5,5,5,5,5,5,5,5,5,5,5,5,5,5,1
2,1,1,2,3,3,3,3,3,3,3,3,3,3,3,3,3,3,3,3,3,3,3,3,3,3,3,3,3,3,3,3,1
2,1,4,4,4,4,4,4,4,4,4,4,4,4,4,4,4,4,4,4,4,4,4,4,4,4,4,4,4,4,4,4,1
2,1,3,3,3,3,3,3,3,3,3,3,3,3,3,3,3,3,3,3,3,3,3,3,3,3,3,3,3,3,3,3,1
2,1,1,3,3,3,3,3,3,3,3,3,3,3,3,3,3,3,3,3,3,3,3,3,3,3,3,3,3,3,3,3,1
2,1,0,2,5,5,5,5,5,5,5,5,5,5,5,5,5,5,5,5,5,5,5,5,5,5,5,5,5,5,5,5,1
2,1,4,3,4,4,4,4,4,4,4,4,4,4,4,4,4,4,4,4,4,4,4,4,4,4,4,4,4,4,4,4,1
2,1,4,3,4,4,4,4,3,4,4,4,4,4,3,4,3,4,3,3,4,3,4,3,4,3,4,3,3,4,3,4,1
2,2,1,2,2,2,2,3,2,2,2,2,2,2,2,3,2,2,2,2,2,2,2,2,2,2,2,2,2,2,2,2,1
2,1,1,3,4,4,4,4,4,4,4,4,4,4,4,4,4,4,4,4,4,4,4,4,4,4,4,4,4,4,4,4,1
2,1,3,4,3,3,3,3,3,3,3,3,3,3,3,3,3,3,3,3,3,3,3,3,3,3,3,3,3,3,3,3,1
2,1,3,3,5,5,5,5,5,5,5,5,5,5,5,5,5,5,5,5,5,5,5,5,5,5,5,5,5,5,5,5,1
2,1,1,4,4,4,4,4,4,4,4,4,4,4,4,4,4,4,4,4,4,4,4,4,4,4,4,4,4,4,4,4,1
2,1,1,5,1,1,1,1,1,1,1,1,1,1,1,1,1,1,1,1,1,1,1,1,1,1,1,1,1,1,1,1,1
2,1,1,3,3,3,3,3,3,3,3,3,3,3,3,3,3,3,3,3,3,3,3,3,3,3,3,3,3,3,3,3,1
2,1,0,1,3,3,3,3,3,3,3,3,3,3,3,3,3,3,3,3,3,3,3,3,3,3,3,3,3,3,3,3,1
2,1,3,3,5,4,5,4,5,4,5,5,5,5,5,5,5,5,5,5,5,5,5,5,5,5,5,5,5,5,5,5,1
2,1,1,3,1,1,1,1,1,1,1,1,1,1,1,1,1,1,1,1,1,1,1,1,1,1,1,1,1,1,1,1,1
2,1,4,3,4,4,4,4,4,4,4,4,4,4,4,4,4,4,4,4,4,4,4,4,4,4,4,4,4,4,4,4,1
2,1,2,3,3,4,4,4,4,4,4,4,4,4,4,4,4,4,4,4,4,4,4,4,4,4,4,4,4,4,4,4,1
2,1,1,3,4,4,4,4,4,4,4,4,4,4,4,4,4,4,4,4,4,4,4,4,4,4,4,4,4,4,4,4,1
2,1,0,3,3,3,3,3,3,3,3,3,3,3,3,3,4,4,4,4,4,4,4,4,4,4,4,4,4,4,4,4,10
2,1,3,1,4,4,4,4,4,4,4,4,4,4,4,4,4,4,4,5,5,5,5,5,5,5,5,5,5,5,5,5,10
2,2,3,2,1,2,3,3,3,3,3,3,2,3,4,1,4,4,4,5,4,4,3,3,3,4,3,2,3,5,1,5,10
2,1,3,3,1,3,3,2,3,3,2,3,3,3,3,3,4,4,4,4,4,4,4,4,4,4,4,4,4,4,4,4,10
2,1,0,1,2,2,2,3,3,3,3,3,3,3,3,3,3,3,3,3,3,3,3,3,3,3,3,3,3,3,3,3,10
2,2,3,2,1,2,4,1,3,4,4,2,3,2,1,3,4,4,4,3,4,4,4,3,3,4,3,2,2,3,1,4,10
2,1,4,1,5,5,5,5,5,5,5,5,5,5,5,5,5,5,5,5,5,5,5,5,5,5,5,5,5,5,5,5,10
2,2,0,1,1,1,2,1,2,1,1,1,2,2,3,1,2,3,3,3,3,3,3,2,2,2,2,2,3,3,3,3,10
2,1,3,4,1,3,2,3,1,1,1,2,4,2,3,5,3,5,5,3,5,4,4,5,5,5,5,5,5,3,4,5,10
2,1,3,2,3,3,3,4,3,3,1,1,5,4,5,4,4,4,4,4,5,4,5,5,5,5,4,3,4,4,4,4,10
2,1,4,3,1,4,1,4,1,1,1,1,5,1,4,4,4,4,4,3,5,4,4,3,5,4,2,2,5,1,1,4,10
2,1,1,2,2,2,4,2,5,2,2,2,4,3,3,4,4,4,4,4,4,4,4,3,4,4,3,3,3,4,3,4,10
2,1,4,3,1,4,3,3,2,2,3,2,5,3,3,1,4,4,4,4,4,4,4,4,4,4,4,3,4,3,3,4,10
2,1,4,3,1,4,3,4,3,2,2,2,4,3,3,2,4,4,4,4,4,4,4,4,4,4,3,4,4,3,2,5,10
2,1,4,2,3,3,5,4,5,5,5,3,3,4,4,4,5,5,5,5,5,5,5,5,5,5,5,5,4,4,3,5,10
2,1,4,2,4,3,3,3,3,3,2,2,4,3,3,3,3,4,4,3,4,4,4,4,4,4,4,2,4,2,3,4,10
2,1,4,2,4,4,5,5,5,4,3,3,3,5,5,3,5,5,5,5,5,5,5,5,5,5,5,5,4,5,2,4,10
2,1,0,1,2,3,2,3,2,3,2,3,2,3,2,3,2,3,2,3,2,3,2,3,2,3,3,4,3,3,2,3,10
2,1,0,1,3,3,3,3,3,3,3,3,3,3,3,3,3,3,3,3,3,3,3,3,3,3,3,3,3,3,3,3,10
2,1,1,3,1,2,1,4,2,1,3,2,1,1,1,4,4,5,4,3,3,5,5,4,5,5,4,3,5,4,2,3,10
2,1,0,1,4,4,4,5,5,5,5,4,4,4,4,4,4,4,4,4,4,4,4,4,5,5,5,5,4,4,4,4,10
2,3,0,1,5,5,5,5,5,5,5,5,4,4,4,4,4,4,4,4,4,4,4,4,4,4,4,4,4,4,4,4,10
2,1,0,1,5,5,5,5,5,5,5,5,5,5,5,5,5,5,5,5,5,5,5,5,5,5,5,5,5,5,5,5,10
2,1,0,1,5,5,5,5,5,5,5,5,5,5,5,5,5,5,5,5,5,5,5,5,5,5,5,5,5,5,5,5,10
2,1,3,1,5,5,5,5,5,5,5,5,5,5,5,5,5,5,5,5,5,5,5,5,5,5,5,5,5,5,5,5,10
2,1,1,2,3,3,4,3,4,4,4,4,4,4,4,3,4,4,4,4,4,4,4,5,5,5,5,4,4,4,4,4,10
2,1,0,1,3,3,3,3,3,3,3,3,3,3,3,3,3,3,3,3,3,3,3,3,3,3,3,3,3,3,3,3,10
2,2,4,3,5,5,5,5,5,5,5,5,5,5,5,5,5,5,5,5,5,5,5,5,5,5,5,5,5,5,5,5,10
2,1,0,1,5,5,5,5,5,5,5,5,5,5,5,5,5,5,5,5,5,5,5,5,5,5,5,5,4,4,4,4,10
2,1,2,1,5,5,5,5,5,5,5,5,5,5,5,5,5,5,5,5,5,5,5,5,5,5,5,5,5,5,5,5,10
2,1,4,1,3,3,3,3,3,3,3,3,3,3,3,3,4,4,4,4,4,4,4,4,4,4,4,4,4,4,4,4,10
2,1,0,3,1,1,1,1,1,1,1,1,1,1,1,1,1,1,1,1,1,1,1,1,1,1,1,1,1,1,1,1,10
2,2,4,2,3,3,3,3,3,3,3,3,3,3,3,3,4,4,4,4,4,4,3,3,3,3,3,3,3,3,3,3,10
2,1,0,1,4,4,4,4,4,4,4,4,4,4,4,4,5,5,5,5,5,5,5,5,5,5,5,5,5,5,5,5,10
2,1,3,2,1,2,4,3,4,2,2,2,3,3,2,2,4,4,4,4,4,4,4,4,4,3,3,3,4,1,2,3,10
2,1,0,1,1,1,1,1,1,1,1,1,1,1,1,1,1,1,1,1,1,1,1,1,1,1,1,1,1,1,1,1,10
2,1,0,3,1,1,3,1,2,2,2,2,4,3,4,3,4,4,4,4,4,4,4,4,4,4,4,4,4,4,4,4,10
2,1,4,3,1,1,2,2,2,2,2,2,2,2,2,2,2,2,2,2,2,2,2,2,2,2,2,2,2,2,2,2,10
2,1,0,1,3,3,3,3,3,3,3,3,3,3,3,3,3,3,3,3,3,3,3,3,3,3,3,3,3,3,3,3,10
2,1,0,3,5,5,5,5,5,5,5,5,5,5,5,5,5,5,5,5,5,5,5,5,5,5,5,5,5,5,5,5,10
2,1,2,1,3,4,4,4,4,4,4,4,4,4,4,3,4,4,4,4,4,4,4,4,4,4,4,4,4,4,4,4,10
2,1,0,1,4,4,4,4,4,4,4,4,4,4,4,4,3,3,3,3,3,3,3,3,3,3,3,3,3,3,3,3,10
2,1,3,2,5,4,4,4,4,4,4,2,4,3,4,4,3,3,3,3,3,3,3,3,3,3,3,3,3,1,2,3,10
2,1,0,2,4,4,4,4,4,4,4,4,4,4,3,2,4,4,4,4,4,4,4,4,4,5,4,4,4,4,5,4,10
2,1,1,1,5,5,5,5,5,5,5,5,4,5,5,5,5,5,5,5,5,5,5,5,5,5,5,5,5,5,5,2,10
2,1,3,1,3,3,3,3,3,3,3,3,3,3,3,3,3,3,3,3,3,3,3,3,3,3,3,3,3,3,3,3,10
2,1,1,3,3,3,3,3,3,3,3,3,3,3,3,3,3,3,3,3,3,3,3,3,3,3,3,3,3,3,3,3,10
2,1,0,3,3,3,3,3,3,3,3,3,3,3,3,3,3,3,3,3,3,3,3,3,3,3,3,3,3,3,3,3,10
2,1,2,3,3,3,3,3,3,3,3,3,3,3,3,3,4,4,4,4,4,4,4,4,4,4,4,4,4,4,4,4,10
2,1,0,1,3,3,3,3,3,3,3,3,4,4,3,1,5,5,5,5,5,5,5,5,5,5,5,5,5,5,5,5,10
2,1,4,2,2,2,4,4,4,4,4,4,4,4,4,4,4,4,4,4,4,4,4,4,4,4,4,4,4,4,4,4,10
2,2,0,1,1,1,1,1,1,1,1,1,1,1,1,1,1,1,1,1,1,1,1,1,1,1,1,1,1,1,1,1,10
2,1,1,2,3,3,3,3,3,3,3,3,3,3,3,3,3,3,3,3,3,3,3,3,3,3,3,3,3,3,3,3,10
2,2,2,3,3,3,3,3,3,3,3,3,3,4,3,4,3,1,1,1,1,1,1,1,1,1,1,1,1,1,1,1,10
2,1,0,1,5,5,5,5,5,5,5,5,5,5,5,5,5,5,5,5,5,5,5,5,5,5,5,5,5,5,5,5,10
2,1,2,3,3,3,3,3,3,3,3,3,3,3,3,3,3,3,3,3,3,3,3,3,3,3,3,3,3,3,3,3,10
2,1,0,3,1,5,5,5,5,5,5,5,3,5,5,5,5,5,5,5,5,5,5,5,5,5,5,5,5,5,5,5,10
2,1,4,1,5,5,5,5,5,5,5,5,5,5,5,2,5,5,5,5,5,5,5,5,5,5,5,5,5,5,5,5,10
2,1,4,2,3,3,3,3,3,3,3,3,3,3,3,1,1,1,1,1,1,1,1,1,1,1,1,1,1,1,1,1,10
2,1,2,2,4,4,4,4,4,4,4,4,4,4,4,4,4,4,4,4,4,4,4,4,4,4,4,4,4,4,4,4,10
2,1,1,2,2,2,4,3,4,4,4,4,4,4,4,4,4,4,4,4,4,4,4,4,4,4,4,4,4,4,4,4,10
2,2,1,3,4,4,4,4,4,4,4,4,4,4,4,3,4,4,4,4,4,4,4,4,4,4,4,4,4,4,4,4,10
2,1,1,5,3,3,3,3,3,3,3,3,3,3,3,3,3,3,3,3,3,3,3,3,3,3,3,3,3,3,3,3,10
2,1,0,1,1,1,1,1,1,1,1,1,1,1,1,1,1,1,1,1,1,1,1,1,1,1,1,1,1,1,1,1,10
2,1,0,1,1,1,1,1,1,1,1,1,1,1,1,1,1,1,1,1,1,1,1,1,1,1,1,1,1,1,1,1,10
2,1,4,3,3,2,3,3,3,2,2,2,5,4,3,1,5,5,5,5,5,5,4,4,4,5,5,3,3,2,2,3,10
2,1,3,5,4,4,4,4,4,4,4,4,4,4,4,4,4,4,4,4,4,3,4,4,4,4,4,4,4,4,4,4,10
2,1,2,2,4,4,4,4,4,4,4,4,4,4,4,4,4,4,4,4,4,4,4,4,4,4,4,4,4,4,4,4,10
2,1,0,1,1,1,1,3,1,1,1,2,1,1,1,1,1,1,1,1,1,1,1,1,1,2,2,2,2,2,2,2,10
2,1,0,1,3,3,3,3,3,3,3,3,3,3,3,3,4,4,4,4,4,4,4,4,4,4,4,4,4,4,4,4,10
2,1,0,2,4,4,4,4,4,4,4,4,4,4,4,4,4,4,4,4,4,4,4,4,4,4,4,4,4,4,4,4,10
2,1,4,2,1,5,5,1,5,5,5,5,5,5,5,5,5,5,5,5,5,5,5,5,5,5,5,5,5,5,5,5,10
2,1,0,1,3,3,3,3,3,3,3,3,3,3,3,3,2,2,2,2,2,2,2,2,2,2,2,2,2,2,2,2,10
2,1,0,1,2,2,2,2,2,2,2,2,2,2,2,2,2,2,2,2,2,2,2,2,2,2,2,2,2,2,2,2,10
2,2,4,2,2,3,3,3,3,3,3,3,3,3,3,3,3,3,3,3,3,3,3,3,3,3,3,3,3,3,3,3,10
2,1,2,4,4,4,4,4,4,4,4,4,4,4,4,4,4,4,4,4,4,4,4,4,4,4,4,4,4,4,4,4,10
2,1,3,3,3,3,3,3,3,3,3,3,3,3,3,3,3,3,3,3,3,3,3,3,3,3,3,3,3,3,3,3,10
2,1,2,3,4,4,4,4,4,4,4,4,4,4,4,4,3,3,3,3,3,3,3,3,3,3,3,3,3,3,3,3,10
2,1,0,3,1,1,1,1,4,2,4,4,4,4,4,3,4,4,4,4,4,4,4,4,4,4,4,4,4,4,4,4,10
2,1,0,3,1,3,3,3,3,4,4,3,4,4,4,4,4,4,4,4,4,4,4,4,4,4,4,4,4,4,4,4,10
2,1,3,4,4,4,4,4,4,4,4,4,4,4,4,4,4,4,4,4,4,4,4,4,4,4,4,4,4,4,4,4,10
2,1,2,3,5,5,5,5,5,5,5,5,5,5,5,5,5,5,5,5,5,5,5,5,5,5,5,5,5,5,5,5,10
2,1,0,1,1,1,4,4,4,4,3,3,3,3,3,3,3,3,3,3,3,3,3,3,3,3,3,3,3,3,3,3,10
2,1,0,1,4,4,4,4,4,4,4,4,4,4,4,4,3,3,3,3,4,4,3,4,4,4,4,4,3,3,4,4,10
2,1,0,1,3,3,3,3,3,3,3,3,3,3,3,3,3,3,3,3,3,3,3,3,3,3,3,3,3,3,3,3,10
2,1,0,1,4,4,4,4,4,4,4,4,4,4,4,4,4,4,4,4,4,3,3,4,4,4,4,4,4,4,4,4,10
2,1,2,2,5,5,5,5,5,5,5,5,5,5,5,5,5,5,5,5,5,5,5,5,5,5,5,5,5,5,5,5,10
2,1,4,5,3,3,3,3,3,3,3,3,3,3,3,3,3,3,3,3,3,3,3,3,3,3,3,3,3,3,3,3,10
2,1,0,1,5,5,5,5,5,5,5,5,5,5,5,5,4,4,4,4,4,4,4,4,4,4,4,4,4,4,4,4,10
2,1,2,2,3,3,3,3,3,3,3,3,3,3,3,3,4,4,4,4,4,4,3,3,4,4,4,4,4,4,4,4,10
2,1,1,3,3,3,3,3,3,3,3,3,3,3,3,3,3,3,3,3,3,3,3,3,3,3,3,3,3,3,3,3,10
2,1,0,1,5,5,5,5,5,5,5,5,5,5,5,5,5,5,5,5,5,5,5,5,5,5,5,5,5,5,5,5,10
2,1,0,1,1,1,1,1,1,1,1,1,1,1,1,1,1,1,1,1,1,1,1,1,1,1,1,1,1,1,1,1,10
2,1,0,1,3,1,2,2,2,2,2,2,2,2,2,2,2,2,2,2,2,2,2,2,2,2,2,2,2,2,2,2,10
2,1,0,1,5,5,5,5,5,5,5,5,5,5,5,5,5,5,5,5,5,5,5,5,5,5,5,5,5,5,5,5,10
2,1,2,1,4,4,4,4,4,4,4,4,4,4,4,4,4,4,4,4,4,4,4,4,4,4,4,4,4,4,4,4,10
2,1,2,3,5,5,5,4,4,5,4,5,4,5,4,4,5,5,5,5,5,5,5,5,5,5,5,5,5,5,5,5,10
2,1,3,4,1,2,2,3,5,2,2,3,3,2,3,2,2,3,2,2,2,2,2,3,2,2,2,2,2,2,2,2,10
2,1,0,1,3,3,3,3,3,3,3,3,3,3,3,3,3,3,3,3,3,3,3,3,3,3,3,3,3,3,3,3,10
2,1,1,4,3,3,3,4,3,3,3,3,3,3,2,2,2,3,2,2,2,2,2,2,4,2,2,2,2,2,2,2,10
2,1,4,3,5,5,5,5,5,5,5,4,4,4,5,5,4,4,5,5,5,5,4,4,4,4,4,4,5,5,4,4,10
2,1,1,3,4,4,4,4,4,4,4,4,4,4,4,4,4,4,4,4,4,4,4,4,4,4,4,4,4,4,4,4,10
2,1,1,5,5,5,5,5,5,5,5,5,5,5,5,5,5,5,5,5,5,5,5,5,5,5,5,5,5,5,5,5,10
2,2,1,3,3,3,3,3,3,3,3,3,3,3,3,3,3,3,3,3,3,3,3,3,3,3,3,3,3,3,3,3,10
2,1,4,3,5,5,5,5,5,5,5,5,5,5,5,5,5,5,5,5,5,5,5,5,5,5,5,5,5,5,5,5,10
2,1,3,4,4,4,4,4,4,4,4,4,4,4,4,4,4,4,4,4,4,4,4,4,4,4,4,4,4,4,4,4,10
2,1,3,4,3,3,3,3,3,3,3,3,3,3,3,3,3,3,3,3,3,3,3,3,3,3,3,3,3,3,3,3,10
2,1,0,1,3,3,3,3,3,3,3,3,3,3,3,3,3,3,3,3,3,3,3,3,3,3,3,3,3,3,3,3,10
2,1,3,3,4,4,4,4,4,4,4,4,4,4,4,4,4,4,4,4,4,4,4,4,4,4,4,4,4,4,4,4,10
2,1,4,3,4,4,4,4,4,4,4,4,4,4,4,4,4,4,4,4,4,4,4,4,4,4,4,4,4,4,4,4,10
2,1,3,4,5,5,5,4,5,5,5,5,4,5,5,5,5,5,5,5,5,5,5,5,5,5,5,5,5,5,5,5,10
2,1,3,3,2,3,2,2,3,3,2,2,3,3,4,2,4,4,4,3,4,4,4,4,4,4,4,3,3,4,3,4,10
2,1,3,3,2,2,2,2,2,2,2,2,2,2,2,3,2,2,2,2,2,2,2,2,2,2,2,2,2,2,2,2,10
2,1,1,4,4,4,4,4,4,4,4,4,4,4,4,4,4,4,4,4,4,4,4,4,4,4,4,4,4,4,4,4,10
2,1,2,3,4,4,4,4,4,4,4,4,4,4,4,4,4,5,5,5,5,5,5,4,4,4,4,4,4,4,4,4,10
2,1,2,5,1,1,1,1,1,1,1,1,1,1,1,1,1,1,1,1,1,1,1,1,1,1,1,1,1,1,1,1,10
2,1,2,3,4,4,4,4,4,4,4,4,4,4,4,4,4,4,4,4,4,4,4,4,4,4,4,4,4,4,4,4,10
2,1,4,2,4,4,4,4,4,4,4,4,4,4,4,4,4,4,4,4,4,4,4,4,4,4,4,4,4,4,4,4,10
2,1,1,3,3,4,3,3,3,4,3,3,3,4,4,3,3,4,3,3,4,4,4,4,4,4,3,4,4,4,3,4,10
2,1,3,5,4,4,4,4,4,4,4,4,4,4,4,4,4,4,4,4,4,4,4,4,4,4,4,4,4,4,4,4,10
2,1,3,3,4,4,4,4,4,4,4,4,4,4,4,4,4,4,4,4,4,4,4,4,4,4,4,4,4,4,4,4,10
2,1,3,3,4,4,4,4,4,4,4,4,4,4,4,4,4,4,4,4,4,4,4,4,4,4,4,4,4,4,4,4,10
2,1,2,3,2,3,3,3,3,3,3,3,3,3,3,3,3,3,3,3,3,3,3,3,3,3,3,3,3,3,3,3,10
2,1,1,3,3,4,4,4,4,4,4,3,4,4,4,5,4,4,4,4,4,4,4,4,4,4,4,4,4,4,4,4,10
2,1,2,3,4,3,2,3,1,2,2,2,2,2,2,2,4,2,2,2,3,3,2,3,2,2,2,2,2,2,2,2,10
2,1,3,4,3,3,3,3,3,3,3,3,3,3,3,3,3,3,3,3,3,3,3,3,3,3,3,3,3,3,3,3,10
2,1,2,3,3,3,3,3,3,3,3,3,3,3,3,3,4,4,4,4,4,4,4,4,4,4,4,4,4,4,4,4,10
2,1,3,3,1,1,1,2,2,3,3,3,2,2,2,1,1,2,2,1,1,2,2,2,2,2,2,2,2,2,2,1,10
2,1,3,3,3,4,2,3,3,3,3,2,4,4,4,4,4,4,4,4,4,4,4,4,4,4,4,3,4,4,4,4,10
2,1,3,5,3,3,3,3,3,3,3,3,3,3,3,3,3,3,3,3,3,3,3,3,3,3,3,3,3,3,3,3,10
2,1,2,3,4,4,4,4,4,4,4,4,4,4,4,5,5,5,5,5,5,5,5,5,5,5,5,5,5,5,5,5,10
2,1,3,3,4,4,4,4,4,4,4,4,4,4,4,4,4,4,4,4,4,4,4,4,4,4,4,4,4,4,4,4,10
2,1,2,2,4,4,4,4,3,4,3,3,5,4,1,1,3,4,4,4,4,4,3,3,3,3,3,3,3,3,4,4,10
2,1,0,3,3,3,3,3,3,3,3,3,3,3,3,3,3,3,3,3,3,3,3,3,3,3,3,3,3,3,3,3,10
2,1,3,2,2,2,2,2,2,2,2,2,2,2,2,2,2,2,2,2,2,2,2,2,2,2,2,2,2,2,2,2,10
2,1,3,3,2,2,2,2,2,3,3,3,2,3,3,3,3,2,2,2,2,2,2,3,3,3,3,2,3,3,3,3,10
2,1,3,3,5,5,5,5,5,5,5,5,5,5,5,5,5,5,5,5,5,5,5,5,5,5,5,5,5,5,5,5,10
2,1,2,3,4,4,4,4,4,5,4,4,5,4,4,4,5,5,5,5,5,5,5,5,4,5,5,5,5,4,5,5,10
2,1,4,2,4,4,3,3,3,4,4,4,3,3,3,4,3,3,3,3,3,3,3,3,3,3,3,3,3,3,3,3,10
2,1,1,4,3,3,3,3,3,3,3,3,3,3,3,3,3,3,3,3,3,3,3,3,3,3,3,3,3,3,3,3,10
2,1,1,3,4,4,4,4,4,4,4,4,4,4,5,4,4,4,4,4,4,4,4,4,4,4,4,4,4,4,4,4,10
2,1,3,4,4,4,4,4,4,4,4,3,3,3,4,4,4,4,4,3,4,4,4,4,4,4,3,3,3,3,3,3,10
2,1,0,3,5,5,5,5,5,5,5,5,5,5,5,5,5,5,5,5,5,5,5,5,5,5,5,5,5,5,5,5,10
2,2,1,3,4,4,4,4,4,4,4,4,4,4,4,4,4,4,4,4,4,4,4,4,4,4,4,4,4,4,4,4,10
2,1,0,1,5,5,5,5,5,5,5,5,5,5,5,5,5,5,5,5,5,5,5,5,5,5,5,5,5,5,5,5,10
2,2,1,2,2,2,2,2,2,2,2,2,2,2,2,2,2,2,2,2,2,2,2,2,2,2,2,2,2,2,2,2,10
2,1,1,3,3,3,3,3,3,3,3,3,3,3,3,3,3,3,3,3,3,3,3,3,3,3,3,3,3,3,3,3,10
2,1,1,3,3,3,3,3,3,3,3,3,3,3,3,3,3,3,3,3,3,3,3,3,3,3,3,3,3,3,3,3,10
2,1,3,3,3,3,3,3,3,3,3,3,3,3,3,3,3,3,3,3,3,3,3,3,3,3,3,3,3,3,3,3,10
2,1,1,3,4,4,4,4,4,4,4,4,4,4,4,4,4,4,4,4,4,4,4,4,4,4,4,4,4,4,4,4,10
2,1,2,3,4,4,4,4,4,4,4,4,4,4,5,5,5,5,5,5,5,5,5,5,5,5,5,5,5,5,5,5,10
2,1,0,3,5,5,5,5,5,5,5,5,5,5,5,5,5,5,5,5,5,5,5,5,5,5,5,5,5,5,5,5,10
2,2,0,1,4,5,5,5,4,5,3,2,2,4,4,5,5,5,5,5,5,5,4,4,4,5,3,3,4,4,4,5,10
2,1,1,4,1,1,1,1,1,1,1,1,1,1,1,1,1,1,1,1,1,1,1,1,1,1,1,1,1,1,1,1,10
2,1,3,3,5,5,5,5,5,5,5,5,5,5,5,5,5,5,5,5,5,5,5,5,5,5,5,5,5,5,5,5,10
2,1,2,4,4,4,4,4,4,4,5,5,5,5,5,5,3,5,5,3,5,5,5,5,5,5,5,5,5,5,5,5,10
2,1,2,3,4,4,4,4,4,4,4,4,4,4,4,4,4,4,4,4,4,4,4,4,4,4,4,4,4,4,4,4,10
2,2,1,3,3,3,3,3,3,3,3,3,3,3,3,3,3,3,3,3,3,3,3,3,3,3,3,3,3,3,3,3,10
2,1,2,4,4,4,4,4,4,4,4,4,4,4,4,4,4,4,4,4,4,4,4,4,4,4,4,4,4,4,4,4,10
2,2,2,2,4,4,4,4,4,4,4,4,4,4,4,4,4,4,4,4,4,4,4,4,4,4,4,4,4,4,4,4,10
2,1,1,3,3,3,3,3,3,3,3,3,3,4,4,4,3,2,3,3,3,2,3,4,4,4,3,4,4,1,5,5,10
2,1,3,4,3,3,3,3,3,3,3,3,3,3,3,3,3,3,3,3,3,3,3,3,3,3,3,3,3,3,3,3,10
2,3,1,3,4,4,4,4,4,4,4,4,4,4,4,4,4,4,4,4,4,4,4,4,4,4,4,4,4,4,4,4,10
2,1,1,3,4,4,4,3,4,5,4,2,2,2,2,2,4,3,2,4,2,3,3,3,2,4,3,3,3,3,2,4,10
2,1,3,3,4,4,4,4,4,4,4,4,4,4,4,4,4,4,4,4,4,4,4,4,4,4,4,4,4,4,4,4,10
2,1,4,3,5,5,5,5,5,5,5,5,5,5,5,5,5,5,5,5,5,5,5,5,5,5,5,5,5,5,5,5,10
2,1,2,3,4,4,4,4,1,4,4,1,1,2,2,1,4,3,4,4,5,5,4,4,4,4,4,4,4,4,1,5,10
2,1,1,3,4,4,4,4,4,4,4,4,4,4,4,4,4,4,4,4,4,4,4,4,4,4,4,4,4,4,4,4,10
2,1,1,3,4,4,4,4,4,4,4,4,4,4,4,4,4,4,4,4,4,4,4,4,4,4,4,4,4,4,4,4,10
2,1,2,3,5,5,5,5,5,5,5,5,5,5,5,5,5,5,5,5,5,5,5,5,5,5,5,5,5,5,5,5,10
2,1,0,2,1,2,2,1,1,1,1,1,1,1,1,1,1,1,1,1,1,2,1,1,2,1,1,1,1,1,1,2,10
2,1,4,2,4,4,4,4,4,4,4,4,4,4,4,3,4,4,4,4,4,4,4,4,4,4,4,4,4,4,4,4,10
2,1,3,5,5,5,5,5,5,5,5,5,5,5,5,5,5,5,5,5,5,5,5,5,5,5,5,5,5,5,5,5,10
2,1,2,3,4,4,4,4,4,4,4,4,4,4,4,4,4,4,4,4,4,4,4,4,4,4,4,4,4,4,4,4,10
2,1,2,3,3,3,3,3,3,3,3,3,3,3,3,3,3,3,3,3,3,3,3,3,3,3,3,3,3,3,3,3,10
2,1,1,3,3,3,3,3,3,3,3,3,3,3,3,3,3,3,3,3,3,3,3,3,3,3,3,3,3,3,3,3,10
2,1,0,3,4,4,4,4,4,4,4,4,4,4,4,4,4,4,4,4,4,4,4,4,4,4,5,5,5,5,5,5,10
2,1,1,2,2,2,2,2,2,2,2,2,2,2,2,2,2,2,2,2,2,2,2,2,2,2,2,2,2,2,2,2,10
2,3,1,2,2,3,2,2,4,2,2,2,3,2,2,4,2,2,2,2,2,2,2,2,3,2,3,2,2,3,2,2,10
2,1,3,4,2,3,2,4,2,4,4,4,4,4,4,4,4,4,4,4,4,4,4,4,4,4,4,4,4,4,4,4,10
2,1,1,3,3,3,3,3,3,3,3,3,3,3,3,3,3,3,3,3,3,3,3,3,3,3,3,3,3,3,3,3,10
2,1,3,2,4,4,4,4,4,4,4,4,3,3,3,3,4,4,4,4,4,4,4,4,4,4,3,4,4,4,4,4,10
2,1,0,3,2,2,2,2,2,2,2,2,2,2,2,2,2,2,2,2,2,2,2,2,2,2,2,2,2,2,2,2,10
2,1,4,5,4,4,4,4,4,4,4,4,4,4,4,4,4,4,4,4,4,4,4,4,4,4,4,4,4,4,4,4,10
2,1,3,4,1,1,1,1,1,1,1,1,1,1,1,1,1,1,1,1,1,1,1,1,1,1,1,1,1,1,1,1,10
2,1,1,3,5,5,5,5,5,5,5,5,5,5,5,5,5,5,5,5,5,5,5,5,5,5,5,5,5,5,5,5,10
2,1,1,3,2,2,2,2,2,2,2,2,2,2,2,2,2,2,2,2,2,2,2,2,2,2,2,2,2,2,2,2,10
2,1,0,3,1,5,5,1,5,5,5,5,5,4,5,5,5,5,5,5,5,5,5,5,5,5,5,5,5,5,5,5,10
2,1,1,3,5,5,5,5,5,5,5,5,5,5,5,5,5,5,5,5,5,5,5,5,5,5,5,5,5,5,5,5,10
2,1,2,2,1,1,1,1,1,1,1,1,1,1,1,1,1,1,1,1,1,1,1,1,1,1,1,1,1,1,1,1,10
2,1,2,3,4,4,5,5,5,5,5,5,5,5,5,5,5,5,5,5,5,5,5,5,5,5,4,3,5,5,5,5,10
2,1,0,3,3,3,3,3,3,3,3,3,3,3,3,3,3,3,3,3,3,3,3,3,3,3,3,3,3,3,3,3,10
2,1,1,3,3,1,1,3,2,2,2,1,2,1,1,2,2,2,1,2,1,1,1,1,1,1,1,1,1,1,1,1,10
2,1,1,3,3,3,3,3,3,3,3,3,3,3,3,3,3,3,3,3,3,3,3,3,3,3,3,3,3,3,3,3,10
2,2,1,3,3,3,3,3,3,3,3,3,3,3,3,3,3,3,3,3,3,3,3,3,3,3,3,3,3,3,3,3,10
2,1,1,4,1,2,2,3,4,3,4,5,4,3,3,3,2,2,2,3,3,3,2,2,1,1,1,1,3,4,5,4,10
2,2,1,3,3,3,3,3,3,3,3,3,3,3,3,3,3,3,3,3,3,3,3,3,3,3,3,3,3,3,3,3,10
2,1,3,2,2,2,2,1,2,3,4,4,5,5,5,3,3,4,2,4,3,5,2,1,2,4,1,5,3,2,4,1,10
2,2,0,3,1,1,1,1,1,1,1,1,1,1,1,1,1,1,1,1,1,1,1,1,1,1,1,1,1,1,1,1,10
2,1,1,3,4,4,4,4,4,4,4,4,4,4,4,4,4,4,4,4,4,4,4,4,4,4,4,4,4,4,4,4,10
2,1,0,1,1,1,1,1,1,1,1,1,1,1,1,1,1,1,1,1,1,1,1,1,1,1,1,1,1,1,1,1,10
2,2,2,3,1,1,3,1,1,3,2,1,2,2,2,2,4,3,3,2,3,3,3,3,2,3,3,3,3,3,3,3,10
2,2,0,3,5,5,5,5,5,5,5,5,5,5,5,5,5,5,5,5,5,5,5,5,5,5,5,5,5,5,5,5,10
2,1,3,4,3,3,3,3,3,3,3,3,3,3,3,3,3,3,3,3,3,3,3,3,3,3,3,3,3,3,3,3,10
2,1,2,3,5,5,5,5,5,5,5,5,5,5,5,5,5,5,5,5,5,5,5,5,5,5,5,5,5,5,5,5,10
2,1,1,1,1,1,1,1,1,1,1,1,1,1,1,1,1,1,1,1,1,1,1,1,1,1,1,1,1,1,1,1,10
2,1,2,5,2,2,2,2,2,2,2,2,2,2,3,3,3,3,3,4,3,4,4,4,4,4,4,4,4,4,4,4,10
2,1,3,4,5,5,5,5,5,5,5,5,5,5,5,5,5,5,5,5,5,5,5,5,5,5,5,5,5,5,5,5,10
2,2,0,5,1,1,1,1,1,1,1,1,1,1,1,1,1,1,1,1,1,1,1,1,1,1,1,1,1,1,1,1,10
2,1,1,1,1,1,2,2,3,3,3,3,3,3,3,3,3,3,3,3,3,3,3,3,3,3,3,3,3,3,3,3,10
2,1,4,5,3,3,3,3,3,3,3,3,3,3,3,3,3,3,3,3,3,3,2,3,3,3,3,3,3,3,3,3,10
2,2,1,5,1,1,1,1,1,1,1,1,1,1,1,1,1,1,1,1,1,1,1,1,1,1,1,1,1,1,1,1,10
2,2,1,5,1,1,1,1,1,1,1,1,1,1,1,1,1,1,1,1,1,1,1,1,1,1,1,1,1,1,1,1,10
2,1,3,3,3,3,3,3,3,3,3,3,3,3,3,3,3,3,3,3,3,3,3,3,3,3,3,3,3,3,3,3,10
2,1,1,2,3,3,3,3,3,3,3,3,3,3,3,3,3,3,3,3,3,3,3,3,3,3,3,3,3,3,3,3,10
2,1,3,3,1,1,1,1,1,1,1,1,1,1,1,1,1,1,1,1,1,1,1,1,1,1,1,1,1,1,1,1,10
2,2,1,3,5,5,5,5,5,5,5,5,5,5,5,5,5,5,5,5,5,5,5,5,5,5,5,5,5,5,5,5,10
2,1,1,5,3,3,3,3,3,3,3,3,3,3,3,3,3,2,3,3,3,3,3,3,3,3,3,3,3,3,3,3,10
2,1,3,4,5,5,5,5,5,5,5,5,5,5,5,5,5,5,5,5,5,5,5,5,5,5,5,5,5,5,5,5,10
2,1,3,4,1,1,1,1,1,1,1,1,1,1,1,1,1,1,1,1,1,1,1,1,1,1,1,1,1,1,1,1,10
2,1,4,3,4,4,4,4,4,4,4,4,4,4,4,4,4,4,4,4,4,4,4,4,4,4,4,4,4,4,4,4,10
2,1,1,4,1,2,3,2,1,4,2,3,3,4,5,5,5,4,4,4,4,4,4,4,4,4,4,4,4,4,4,4,10
2,1,4,4,4,4,4,4,4,4,4,2,2,2,4,2,4,4,4,4,4,4,4,4,4,4,4,4,4,4,4,4,10
2,1,3,3,3,3,3,3,3,3,3,3,3,3,3,3,3,3,3,3,3,3,3,3,3,3,3,3,3,3,3,3,10
2,1,2,3,4,4,4,4,4,4,4,4,4,4,4,4,4,4,4,4,4,4,4,4,4,4,4,4,4,4,4,4,10
2,1,4,4,5,4,4,4,4,5,5,5,5,5,5,5,5,5,5,5,5,5,5,5,5,4,4,5,5,5,5,5,10
2,1,1,2,2,2,2,3,2,3,2,2,2,2,2,2,3,2,2,2,2,2,2,2,2,2,2,3,2,2,2,2,10
2,1,4,4,3,3,3,3,3,3,3,3,3,3,3,3,3,3,3,3,3,3,3,3,3,3,3,3,3,3,3,3,10
2,1,0,1,1,1,1,1,1,1,1,1,1,1,1,1,1,1,1,1,1,1,1,1,1,1,1,1,1,1,1,1,10
2,3,4,5,1,2,3,3,2,2,2,2,2,2,2,2,2,2,2,2,2,2,2,2,2,2,2,2,2,2,2,2,10
2,1,4,3,4,4,4,4,4,4,4,4,4,4,4,4,4,4,4,4,4,4,4,4,4,4,4,4,4,4,4,4,10
2,1,3,3,2,2,2,2,2,2,2,2,2,2,2,2,2,2,2,2,2,2,2,2,2,2,2,2,2,2,2,2,10
2,1,4,3,3,4,5,3,5,5,4,3,4,5,5,5,5,5,5,5,5,5,5,5,3,5,5,4,4,5,3,5,10
2,1,4,3,2,2,2,2,2,2,2,2,2,2,2,2,2,2,2,2,2,2,2,2,2,2,2,2,2,2,2,2,10
2,1,4,3,3,3,3,3,3,3,3,3,3,3,3,3,4,4,4,4,4,4,4,4,4,4,4,4,4,4,4,4,10
2,1,0,4,5,5,5,5,5,5,5,5,5,5,5,5,5,5,5,5,5,5,5,5,5,5,5,5,5,5,5,5,10
2,1,1,3,1,1,1,1,1,1,1,1,1,1,1,1,1,1,1,1,1,1,1,1,1,1,1,1,1,1,1,1,10
2,1,2,4,1,1,1,1,1,4,4,1,3,1,5,2,4,4,4,4,4,4,3,2,2,3,2,1,2,1,1,2,10
2,1,2,2,4,4,4,4,4,4,4,4,4,4,4,4,3,3,3,3,3,3,3,3,3,3,3,3,3,3,3,3,10
2,1,4,4,5,5,5,5,5,5,5,5,5,5,5,5,5,5,5,5,5,5,5,5,5,5,5,5,5,5,5,5,10
2,1,3,2,4,4,4,4,4,4,4,4,4,4,4,4,4,4,4,4,4,4,4,4,4,4,4,4,4,4,4,4,10
2,1,4,4,3,3,3,3,3,3,3,3,3,3,3,3,3,3,3,3,3,3,3,3,3,3,3,3,3,3,3,3,10
2,1,3,3,1,1,1,1,1,1,1,1,1,1,1,1,1,1,1,1,1,1,1,1,1,1,1,1,1,1,1,1,10
2,3,3,3,4,4,4,4,4,4,4,4,4,4,4,4,4,4,4,4,4,4,4,4,4,4,4,4,4,4,4,4,10
2,1,0,3,3,4,4,4,3,5,4,4,3,4,4,4,5,5,4,4,4,4,4,4,4,4,4,3,4,4,4,4,10
2,1,3,4,5,5,5,5,5,5,5,5,5,5,5,5,5,5,5,5,5,5,5,5,5,5,5,5,5,5,5,5,10
2,1,3,4,4,4,4,4,4,4,4,4,4,4,4,4,4,4,4,4,4,4,4,4,4,4,4,4,4,4,4,4,10
2,1,3,4,4,3,3,3,3,3,3,3,3,3,3,3,3,3,3,3,3,3,3,3,3,3,3,3,3,3,3,3,10
2,1,2,2,2,2,2,2,2,2,2,2,2,2,2,2,2,2,2,2,2,2,2,2,2,2,2,2,2,2,3,2,10
2,1,4,3,4,4,4,4,4,4,4,4,4,4,4,4,4,4,4,4,4,4,4,4,4,4,4,4,5,5,5,5,10
2,1,4,3,2,2,2,2,2,2,2,2,2,2,2,2,2,2,2,2,2,2,2,2,2,2,2,2,2,2,2,2,10
2,1,4,4,4,4,4,4,4,4,4,4,4,4,4,4,4,4,4,4,4,4,4,4,4,4,4,4,4,4,4,4,10
2,1,2,2,2,2,2,2,2,2,2,2,2,2,2,2,2,2,2,2,2,2,2,2,2,2,2,2,2,2,2,2,10
2,1,4,3,4,4,4,4,5,5,5,3,4,4,5,4,5,5,5,5,5,5,5,5,5,5,5,4,5,5,3,5,10
2,1,2,4,3,3,3,3,3,3,3,3,3,3,3,3,3,3,3,3,3,3,3,3,3,3,3,3,3,3,3,3,10
2,2,3,5,5,5,5,5,5,5,5,5,5,5,5,5,5,5,5,5,5,5,5,5,5,5,5,5,5,5,4,5,10
2,1,4,5,5,3,3,2,2,2,2,2,2,2,2,2,2,2,2,2,2,2,2,2,2,2,2,2,2,2,2,2,10
2,1,0,5,1,4,2,2,2,2,2,2,2,2,2,2,2,2,2,2,2,2,2,2,2,2,2,2,2,2,2,2,10
2,1,3,2,3,3,3,3,3,3,3,3,3,3,3,3,3,3,3,3,3,3,3,3,3,3,3,3,3,3,3,3,10
2,2,0,1,2,5,5,2,5,5,2,5,2,5,5,2,4,4,4,4,4,4,4,4,4,4,4,4,4,4,4,4,10
2,2,1,1,3,3,3,3,3,1,1,1,1,1,1,1,2,3,3,2,4,3,4,3,3,2,2,1,2,2,1,2,10
2,1,0,2,1,1,5,1,2,1,1,3,2,3,1,1,5,5,5,4,5,5,4,4,4,4,4,4,4,4,4,4,10
2,2,0,2,1,5,5,3,3,2,1,2,1,3,2,2,2,4,4,5,5,4,4,5,4,4,3,3,4,3,3,4,10
2,1,1,1,3,4,4,4,4,4,4,2,2,3,3,3,4,4,4,4,4,4,4,4,4,4,4,4,4,4,4,4,10
2,3,0,2,3,3,3,3,3,3,3,3,3,3,3,3,4,4,4,4,4,4,4,4,4,4,4,4,4,4,4,4,10
2,1,3,3,1,4,5,2,5,5,5,5,5,5,5,5,5,5,5,5,5,5,5,5,5,5,5,5,5,5,5,5,10
2,1,1,2,3,4,4,3,2,2,3,2,4,2,4,4,3,4,3,2,4,5,3,3,3,4,2,3,3,2,4,2,10
2,1,1,3,3,3,5,3,2,1,1,1,4,4,3,3,2,3,3,3,3,3,3,2,3,4,3,2,2,3,1,1,10
2,1,3,5,3,3,1,3,2,1,1,1,3,1,1,2,3,3,3,3,3,3,1,3,1,3,3,3,3,1,1,1,10
2,1,2,3,2,4,4,3,4,4,2,3,2,3,3,3,4,4,3,4,4,4,4,4,4,4,4,4,4,4,2,4,10
2,1,4,2,5,5,5,5,5,3,5,5,5,5,5,5,5,5,5,5,5,5,5,5,5,5,5,5,5,3,2,5,10
2,1,0,1,1,3,3,4,2,2,3,2,4,3,4,4,4,4,4,4,4,4,4,4,4,4,3,2,3,3,1,4,10
2,1,0,1,1,2,4,1,2,2,2,2,3,4,3,2,4,4,4,3,4,3,3,4,4,4,3,3,3,3,2,3,10
2,1,4,3,2,3,3,2,3,3,4,2,3,2,4,3,4,4,4,3,5,4,3,4,5,5,3,2,4,2,1,2,10
2,1,1,2,1,2,4,1,1,1,1,3,3,2,3,2,5,5,5,4,5,5,3,5,5,5,3,2,4,1,1,4,10
2,1,4,2,3,2,3,3,2,1,2,2,4,2,5,3,4,4,5,3,5,4,3,3,4,3,2,2,3,3,3,3,10
2,1,0,3,4,4,4,4,4,4,4,4,4,4,4,4,4,4,4,4,4,4,4,4,4,4,4,4,4,4,4,4,10
2,1,0,3,2,4,4,3,4,4,2,2,3,4,1,1,5,5,5,5,5,5,4,2,4,5,2,2,4,3,4,4,10
2,1,0,3,5,5,5,5,4,4,4,4,3,3,3,3,5,5,5,5,5,5,5,5,5,5,4,4,5,4,3,5,10
2,1,2,3,4,4,4,4,4,4,4,4,4,4,4,4,4,4,4,4,4,4,4,4,4,4,4,4,4,4,4,4,10
2,1,0,3,1,3,4,4,5,4,5,5,5,4,4,3,4,3,4,4,3,5,4,3,3,4,5,4,5,4,3,2,10
2,2,1,3,3,3,3,3,3,3,3,3,3,3,3,3,3,3,3,3,3,3,3,3,3,3,3,3,3,3,3,3,10
2,1,0,1,3,3,3,3,3,3,3,3,3,3,3,3,3,3,3,3,3,3,3,3,3,3,3,3,3,3,3,3,10
2,1,3,3,3,3,3,3,3,3,3,3,3,3,3,3,3,3,3,3,3,3,3,3,3,3,3,3,3,3,3,3,10
2,1,0,2,3,2,4,3,2,3,4,4,3,3,3,2,3,2,3,4,3,3,2,2,3,3,2,3,3,2,3,3,10
2,1,0,1,2,3,2,4,4,4,4,4,4,4,4,4,3,3,3,3,3,3,3,3,3,3,3,3,3,3,3,3,10
2,1,3,5,3,3,4,4,3,3,3,3,3,3,3,3,2,2,2,3,3,4,4,4,3,3,4,3,3,3,3,3,10
2,1,0,1,4,4,4,4,4,4,4,4,4,4,4,4,4,4,4,4,4,4,4,4,4,4,4,4,4,4,4,4,10
2,2,0,2,3,3,3,3,3,3,3,3,3,3,3,3,3,3,3,3,3,3,3,3,3,3,3,3,3,3,3,3,10
2,1,3,3,1,1,3,1,3,1,2,2,4,2,3,2,3,3,3,1,4,4,3,1,1,1,2,2,2,1,1,1,10
2,1,3,1,1,2,2,2,2,1,3,5,5,5,5,5,4,5,3,4,4,5,5,4,3,4,4,5,5,4,5,5,10
2,1,2,2,1,3,5,1,1,1,3,1,1,2,1,1,4,4,3,4,5,5,3,5,5,5,3,3,5,5,5,5,10
2,1,4,3,5,5,5,5,5,5,5,5,5,5,5,5,5,5,5,5,5,5,5,5,5,5,5,5,5,5,5,5,10
2,1,0,1,3,3,2,3,3,2,3,2,4,4,3,3,5,5,4,5,5,5,5,4,5,4,4,4,4,4,4,4,10
2,1,1,1,4,4,4,4,4,4,4,2,3,4,4,4,4,4,4,4,4,4,4,4,4,4,3,4,4,4,4,4,10
2,1,1,3,2,2,3,3,3,3,3,3,3,3,3,3,4,4,4,4,4,4,4,4,4,4,4,4,4,4,4,4,10
2,1,1,2,2,2,2,2,2,3,3,2,5,4,3,3,4,3,3,3,4,4,4,4,3,3,3,3,3,3,3,3,10
2,1,3,1,1,2,2,2,2,2,2,2,2,4,2,2,2,2,2,2,2,2,2,2,2,2,2,2,2,2,3,3,10
2,1,0,2,5,5,5,5,5,5,5,5,5,5,5,5,5,5,5,5,5,5,5,5,5,5,5,5,5,5,5,5,10
2,1,2,1,1,3,2,2,3,2,1,1,4,3,3,2,3,4,4,4,4,4,3,3,2,3,2,1,3,2,1,3,10
2,1,0,1,1,1,1,1,1,1,1,1,1,1,1,1,2,2,2,2,2,2,2,2,2,2,2,2,2,2,2,2,10
2,1,2,3,1,3,4,1,3,1,4,1,3,3,5,5,5,5,5,5,5,5,5,4,4,4,4,4,4,4,4,4,10
2,1,4,2,1,5,3,1,4,2,3,2,5,4,5,5,3,3,5,5,5,5,5,5,5,5,2,5,3,2,2,5,10
2,1,3,2,2,2,4,3,3,2,2,2,2,2,3,2,3,4,4,4,4,4,4,4,3,2,3,3,3,1,2,2,10
2,1,1,3,4,4,4,4,4,3,4,4,4,4,4,3,4,4,4,4,4,4,4,4,4,4,4,4,4,4,4,4,10
2,1,2,2,4,4,4,4,4,4,4,4,4,4,4,4,4,4,4,4,4,4,4,4,4,4,4,4,4,4,4,4,10
2,1,0,1,1,1,1,1,1,1,1,1,1,1,1,1,1,1,1,1,1,1,1,1,1,1,1,1,1,1,1,1,10
2,2,4,2,3,2,4,3,3,1,3,3,4,3,2,2,4,3,4,3,5,4,4,4,4,4,4,4,3,4,3,3,10
2,1,3,3,3,2,2,2,2,2,2,2,2,2,2,2,2,2,2,2,2,2,3,3,2,4,2,4,3,3,3,3,10
2,1,1,4,3,2,2,3,2,3,3,1,3,3,3,3,3,3,3,3,3,3,3,3,3,3,3,3,3,3,3,3,10
2,1,4,3,3,3,3,3,3,3,3,3,3,3,3,3,3,3,3,3,3,3,3,3,3,3,3,3,3,3,3,3,10
2,1,3,2,4,4,4,4,4,4,4,4,4,4,4,4,4,4,4,4,4,4,4,4,4,4,4,4,4,4,4,4,10
2,1,0,1,1,1,1,1,1,1,1,1,1,1,1,1,1,1,1,1,1,1,1,1,1,1,1,1,1,1,1,1,10
2,1,0,1,2,2,2,2,2,2,2,2,2,2,2,2,2,2,2,2,2,2,2,2,2,2,2,2,2,2,2,2,10
2,1,1,2,4,4,4,3,4,3,5,3,4,4,3,4,4,5,3,3,4,4,4,3,4,4,4,4,5,4,4,4,10
2,1,0,1,3,3,3,3,3,3,3,3,3,3,3,3,3,3,3,3,3,3,3,3,3,3,3,3,3,3,3,3,10
2,1,0,1,3,3,4,2,4,3,4,2,3,4,4,3,4,4,4,4,5,5,5,5,5,5,5,4,5,4,4,4,10
2,1,1,2,2,3,4,2,3,3,3,2,4,4,4,3,4,5,5,5,5,5,5,5,5,5,5,5,5,5,5,5,10
2,1,3,1,1,1,1,1,2,2,1,2,2,2,1,1,3,2,3,3,2,2,1,2,2,2,3,3,3,1,1,1,10
2,1,1,3,3,3,4,3,4,2,2,3,4,3,4,2,3,3,3,3,3,3,3,3,3,3,3,3,3,3,3,3,10
2,1,0,1,5,5,5,5,5,5,5,5,5,5,5,5,5,5,5,5,5,5,5,5,5,5,5,5,5,5,5,5,10
2,1,0,1,1,1,1,1,1,1,1,1,1,1,1,1,1,1,1,1,1,1,2,1,3,3,2,3,4,2,4,3,10
2,1,0,1,4,4,4,4,4,4,4,4,4,4,4,4,4,4,4,4,4,4,4,4,4,4,4,4,4,4,4,4,10
2,1,0,1,3,3,3,3,3,3,3,3,3,3,3,3,3,3,3,3,3,3,3,3,3,3,3,3,3,3,3,3,10
2,1,0,1,1,1,1,1,1,1,1,1,1,1,1,1,1,1,1,1,1,1,1,1,1,1,1,1,1,1,1,1,10
2,1,2,2,5,5,5,5,5,5,5,5,5,5,5,5,5,5,5,5,5,5,5,5,5,5,5,5,5,5,5,5,10
2,1,2,1,4,4,4,4,4,4,4,4,4,4,4,4,4,4,4,4,4,4,4,4,4,4,4,4,4,4,4,4,10
2,1,0,1,4,4,4,4,4,4,4,4,4,4,4,4,4,4,4,4,4,4,4,4,4,4,4,4,4,4,4,4,10
2,1,0,1,5,5,5,5,5,5,5,5,5,5,5,5,5,5,5,5,5,5,5,5,5,5,5,5,5,5,5,5,10
2,1,2,2,4,4,4,4,4,4,4,4,4,4,5,4,5,4,4,4,4,4,4,4,4,4,4,4,4,4,4,4,10
2,1,3,4,1,2,2,2,1,2,2,2,3,1,2,2,2,2,1,2,1,1,1,2,1,1,2,3,3,2,2,3,10
2,1,4,3,2,3,4,5,5,3,4,3,4,3,4,3,4,4,4,4,4,4,5,5,4,5,4,4,4,4,4,4,10
2,1,0,1,4,4,4,4,4,4,4,4,4,4,4,4,4,4,4,4,4,4,4,4,4,4,4,4,4,4,4,4,10
2,1,0,1,3,3,3,3,3,3,3,3,3,3,3,3,3,3,3,3,3,3,3,3,3,3,3,3,3,3,3,3,10
2,1,4,3,1,3,5,3,5,5,5,5,4,5,5,3,5,5,5,5,5,5,5,5,5,5,5,5,5,5,5,5,10
2,1,1,1,4,4,4,4,4,4,2,2,2,3,4,4,3,4,4,4,4,4,4,4,4,4,4,4,4,4,4,4,10
2,1,3,4,2,4,4,2,3,3,4,2,4,4,5,3,4,4,4,4,4,4,4,4,4,4,4,4,4,4,2,4,10
2,1,1,1,2,4,4,4,4,3,5,3,5,5,5,5,5,5,4,4,4,5,5,5,5,4,5,3,4,5,3,5,10
2,1,1,3,4,4,4,4,4,4,4,4,4,4,4,4,4,4,4,4,4,4,4,4,4,4,4,4,4,4,4,4,10
2,1,1,2,1,1,4,3,1,1,1,1,3,1,4,4,4,4,4,4,4,4,4,4,4,4,4,4,4,4,4,4,10
2,1,0,1,2,2,4,2,2,2,2,2,3,2,4,2,2,4,3,2,4,3,2,2,2,2,2,2,2,2,2,2,10
2,1,1,3,3,3,3,3,3,3,3,3,3,3,3,3,4,4,4,4,4,4,4,4,4,4,4,4,4,4,4,4,10
2,1,1,2,1,2,3,3,2,2,4,3,3,2,2,1,3,4,3,3,2,4,2,1,4,4,3,2,2,3,4,3,10
2,1,0,1,4,4,4,4,4,4,4,4,4,4,4,4,4,4,4,4,4,4,4,4,4,4,4,4,4,4,4,4,10
2,1,1,2,4,4,4,4,4,4,4,4,4,4,4,4,4,4,5,5,4,4,4,4,4,4,4,4,4,4,4,4,10
2,2,1,3,1,2,2,2,2,2,2,2,2,2,2,2,2,2,2,2,2,2,2,2,2,3,3,2,2,2,2,2,10
2,1,0,1,5,5,5,5,5,5,5,5,5,5,5,5,5,5,5,5,5,5,5,5,5,5,5,5,5,5,5,5,10
2,1,0,3,3,4,4,3,4,3,3,4,4,3,4,3,3,3,4,4,4,3,3,4,4,4,3,4,4,3,4,3,10
2,2,4,3,4,4,4,4,4,4,4,4,4,4,4,4,4,4,4,4,4,4,4,4,4,4,4,4,4,4,4,4,10
2,1,0,3,3,3,3,3,3,3,3,3,3,3,3,3,3,3,3,3,3,3,3,3,3,3,3,3,3,3,3,3,10
2,1,0,1,4,4,4,4,4,4,4,4,4,4,4,4,4,4,4,4,4,4,4,4,4,4,4,4,4,4,4,4,10
2,2,0,1,2,2,2,2,2,2,2,2,2,2,2,2,2,2,2,2,2,2,2,2,2,2,2,2,2,2,2,2,10
2,1,1,1,3,3,3,3,3,3,3,3,3,3,3,3,3,3,3,3,3,3,3,3,3,3,3,3,3,3,3,3,10
2,1,0,3,3,3,3,3,3,3,3,3,3,3,3,3,3,3,3,3,3,3,3,3,3,3,3,3,3,3,3,3,10
2,1,0,2,3,3,3,3,2,3,3,2,3,4,3,5,4,4,4,3,3,3,3,2,3,3,4,4,4,4,5,2,10
2,1,0,1,1,1,1,1,1,1,1,1,1,1,1,1,1,1,1,1,1,1,1,1,1,1,1,1,1,1,1,1,10
2,1,3,1,4,4,4,4,4,4,4,4,4,4,4,4,4,4,4,4,4,4,4,4,4,4,4,4,4,4,4,4,10
2,2,2,2,4,4,4,4,4,4,4,4,4,4,3,4,4,4,4,4,4,4,4,4,4,4,4,4,4,4,4,4,10
2,2,1,3,1,1,3,2,1,2,3,1,2,2,3,4,2,1,3,2,2,3,2,1,2,2,1,2,3,3,1,2,10
2,1,3,1,4,4,4,4,4,4,4,4,4,4,4,4,4,4,4,4,4,4,4,4,4,4,4,4,4,4,4,4,10
2,1,0,1,3,3,3,3,3,3,3,3,3,3,3,3,3,3,3,3,3,3,3,3,3,3,3,3,3,3,3,3,10
2,1,0,1,1,1,1,1,1,1,1,1,1,1,1,1,1,1,1,1,1,1,1,1,1,1,1,1,1,1,1,1,10
2,1,0,1,5,5,5,5,5,5,5,5,5,5,5,5,5,5,5,5,5,5,5,5,5,5,5,5,5,5,5,5,10
2,1,0,1,1,1,1,1,1,1,1,1,1,1,1,1,2,2,2,2,2,2,2,2,2,2,2,2,2,2,2,2,10
2,1,0,1,4,4,4,4,4,4,4,4,4,4,4,4,4,4,4,4,4,4,4,4,4,4,4,4,4,4,4,4,10
2,1,0,1,4,4,4,4,4,4,4,4,4,4,4,4,4,4,4,4,4,4,4,4,4,4,4,4,4,4,4,4,10
2,1,3,3,3,3,3,3,3,3,3,3,3,3,3,3,3,3,3,3,3,3,3,3,3,3,3,3,3,3,3,3,10
2,1,1,2,4,4,4,4,4,4,4,4,4,4,4,4,4,4,4,4,4,4,4,4,4,4,4,4,4,4,4,4,10
2,1,1,2,2,3,3,3,3,3,3,3,3,3,3,3,4,4,4,4,4,4,4,4,4,4,4,4,4,4,4,4,10
2,1,0,1,3,3,3,3,3,3,3,3,3,3,3,3,3,3,3,3,3,3,3,3,3,3,3,3,3,3,3,3,10
2,1,2,4,3,3,3,3,3,3,3,3,3,3,3,3,3,3,3,3,3,3,3,3,3,3,3,3,3,3,3,3,10
2,1,4,5,1,1,1,1,1,1,1,1,1,1,1,1,1,1,1,1,1,1,1,1,1,1,1,1,1,1,1,1,10
2,1,2,3,3,3,3,3,3,3,3,3,3,3,3,3,3,3,3,3,3,3,3,3,3,3,3,3,3,3,3,3,10
2,1,3,3,2,4,4,4,3,4,4,3,2,2,3,3,4,4,4,2,3,3,3,2,1,4,3,2,1,4,2,2,10
2,1,0,2,4,4,4,4,4,4,4,4,4,4,4,4,4,4,4,4,4,4,4,4,4,4,4,4,4,4,4,4,10
2,1,3,3,5,5,5,5,5,5,5,5,5,5,5,5,5,5,5,5,5,5,5,5,5,5,5,5,5,5,5,5,10
2,1,0,1,3,3,3,3,3,3,3,3,3,3,3,3,3,3,3,3,3,3,3,3,3,3,3,3,3,3,3,3,10
2,1,2,2,3,3,3,3,3,3,3,3,3,3,3,3,3,3,3,3,3,3,3,3,3,3,3,3,3,3,3,3,10
2,1,0,1,1,3,3,1,2,2,2,3,3,3,3,3,3,3,3,3,3,3,3,3,3,3,3,3,3,3,3,3,10
2,1,0,1,1,5,5,5,5,5,5,5,5,5,5,5,5,5,5,5,5,5,5,5,5,5,5,5,5,5,5,5,10
2,1,2,2,5,5,5,5,5,5,5,5,5,5,5,5,5,5,5,5,5,5,5,5,5,5,5,5,5,5,5,5,10
2,1,1,1,5,5,5,5,5,5,5,5,5,5,5,5,5,5,5,5,5,5,5,5,5,5,5,5,5,5,5,5,10
2,1,0,1,5,5,5,5,5,5,5,5,5,5,5,5,5,5,5,5,5,5,5,5,5,5,5,5,5,5,5,5,10
2,1,0,1,4,4,4,4,4,4,4,4,4,4,4,4,4,4,4,4,4,4,4,4,4,4,4,4,4,4,4,4,10
2,1,3,4,5,5,5,5,5,5,5,5,5,5,5,5,5,5,5,5,5,5,5,5,5,5,5,5,5,5,5,5,10
2,3,1,1,4,2,4,4,4,4,4,4,3,4,4,3,4,4,4,4,4,4,4,4,4,4,4,4,4,4,4,4,10
2,1,3,1,2,2,5,2,2,2,2,2,2,2,2,2,4,4,4,4,4,4,4,4,4,2,1,1,3,4,1,4,10
2,1,0,1,3,3,3,3,3,3,3,3,3,3,3,3,3,3,3,3,3,3,3,3,3,3,3,3,3,3,3,3,10
2,1,0,1,1,1,1,1,1,1,1,1,1,1,1,1,1,1,1,1,1,1,1,1,1,1,1,1,1,1,1,1,10
2,1,1,2,4,4,3,3,3,4,3,4,5,5,4,4,4,4,3,3,3,4,5,5,4,4,4,3,3,4,4,5,10
2,1,2,2,3,3,3,3,3,3,3,3,3,3,3,3,3,3,3,3,3,3,3,3,3,3,3,3,3,3,3,3,10
2,1,4,3,4,5,5,5,5,3,5,5,5,5,5,5,5,5,5,5,5,5,5,5,5,5,5,5,5,5,5,5,10
2,1,0,1,4,4,4,4,4,4,4,4,4,4,4,4,4,4,4,4,4,4,4,4,4,4,4,4,4,4,4,4,10
2,1,2,3,1,1,1,1,1,1,1,1,1,1,1,1,1,1,1,1,1,1,1,1,1,1,1,1,1,1,1,1,10
2,2,0,3,4,3,3,4,4,4,4,3,4,4,4,4,3,3,3,4,4,4,4,4,4,4,4,5,4,4,4,4,10
2,1,2,3,5,5,5,5,5,5,5,5,5,5,5,5,5,5,5,5,5,5,5,5,5,5,5,5,5,5,5,5,10
2,1,1,3,5,5,5,5,5,5,5,5,5,5,5,5,5,5,5,5,5,5,5,5,5,5,5,5,5,5,5,5,10
2,2,3,3,4,4,4,4,4,4,4,3,5,4,4,4,5,4,4,4,4,5,5,5,5,5,5,5,5,5,5,5,10
2,1,1,4,1,1,2,2,1,2,1,1,1,1,1,2,1,1,1,1,1,2,2,2,1,1,1,1,1,1,1,1,10
2,1,4,3,3,3,3,3,3,3,3,3,3,3,3,3,3,3,3,3,3,3,3,3,3,3,3,3,3,3,3,3,10
2,2,3,3,3,3,5,4,5,5,4,4,2,5,5,5,5,4,3,4,4,4,4,3,3,4,4,4,4,4,4,4,10
2,1,1,3,4,4,4,4,4,4,4,4,4,4,4,4,4,4,4,4,4,4,4,4,4,4,4,4,4,4,4,4,10
2,2,2,3,5,1,2,2,2,2,2,2,2,2,2,2,2,2,2,2,2,2,2,2,2,2,2,2,2,2,2,2,10
2,1,0,1,1,1,1,1,1,1,1,1,1,1,1,1,1,1,1,1,1,1,1,1,1,1,1,1,1,1,1,1,10
2,1,3,3,3,3,3,4,3,3,3,4,3,3,5,5,5,4,4,5,4,5,4,3,4,5,4,4,5,5,5,5,10
2,2,1,3,3,3,3,3,3,3,3,3,3,3,3,3,3,3,3,3,3,3,3,3,3,3,3,3,3,3,3,3,10
2,1,2,3,3,3,3,3,3,4,3,3,3,4,3,2,2,3,3,3,4,2,2,2,2,3,2,2,3,3,2,2,10
2,2,1,1,1,1,1,1,1,1,1,1,1,1,1,1,1,1,1,1,1,1,1,1,1,1,1,1,1,1,1,1,10
2,2,3,3,2,4,4,4,4,4,4,4,4,4,4,4,4,4,4,4,4,4,4,4,4,4,4,4,4,4,4,4,10
2,1,1,3,3,4,3,4,4,5,4,4,4,5,4,4,4,4,5,4,4,4,4,5,4,3,4,4,3,4,3,4,10
2,2,0,3,5,5,5,5,5,5,5,5,5,5,5,5,5,5,5,5,5,5,5,5,5,5,5,5,5,5,5,5,10
2,1,2,3,2,2,2,2,2,2,2,2,2,2,2,2,2,2,2,2,2,2,2,2,4,2,2,2,2,2,2,2,10
2,1,0,3,1,1,1,1,1,1,1,1,1,1,1,1,1,1,1,1,1,1,1,1,1,1,1,1,1,1,1,1,10
2,2,1,2,1,1,1,1,1,1,1,1,1,1,1,1,1,1,1,1,1,1,1,1,1,1,1,1,1,1,1,1,10
2,1,2,3,4,4,4,4,4,4,4,4,4,4,4,4,4,4,4,4,4,4,4,4,4,4,4,4,4,4,4,4,10
2,1,4,1,1,1,1,1,1,1,1,1,1,1,1,1,1,1,1,1,1,1,1,1,1,1,1,1,1,1,1,1,10
2,1,3,3,4,4,4,4,4,5,4,2,2,2,2,2,2,2,3,2,3,2,2,3,2,3,2,3,3,2,3,2,10
2,1,4,4,1,1,1,1,1,1,1,1,1,1,1,1,1,1,1,1,1,1,1,1,1,1,1,1,1,1,1,1,10
2,1,3,4,4,2,4,3,2,3,4,3,3,2,4,3,3,3,4,2,3,3,4,5,2,3,3,2,4,3,3,5,10
2,1,3,3,5,5,5,5,5,5,5,5,5,5,5,5,5,5,5,5,5,5,5,5,5,5,5,5,5,5,5,5,10
2,1,4,4,2,1,1,1,1,1,1,1,1,1,1,1,1,1,1,1,1,1,1,1,1,1,1,1,1,1,1,1,10
2,1,3,3,3,3,3,3,3,3,3,3,3,3,3,3,3,3,3,3,3,3,3,3,3,3,3,3,3,3,3,3,10
2,1,4,4,5,5,5,5,5,5,5,5,5,5,5,5,5,5,5,5,5,5,5,5,5,5,5,5,5,5,5,5,10
2,1,3,3,2,3,5,2,4,4,4,4,3,4,4,4,5,5,5,5,5,5,5,5,5,5,5,4,4,4,3,5,10
2,1,2,2,2,2,2,2,2,2,2,2,2,2,2,2,2,2,2,2,2,2,2,2,2,2,2,2,2,2,2,2,10
2,1,4,3,2,4,4,2,4,3,4,2,4,4,4,4,5,5,5,5,5,5,5,5,5,5,4,3,5,4,2,5,10
2,1,2,4,2,4,4,4,4,4,4,4,4,4,4,4,4,4,4,4,4,4,4,4,4,4,4,4,4,4,4,4,10
2,1,3,5,4,4,4,4,4,4,3,3,1,2,1,1,4,4,4,3,4,4,4,4,4,4,4,4,4,4,2,3,10
2,1,4,3,4,4,4,4,4,4,4,4,4,4,4,4,4,4,4,4,4,4,4,4,4,4,4,4,4,4,4,4,10
2,1,4,3,2,4,4,4,4,5,3,3,4,4,4,4,5,5,5,5,5,5,5,4,4,5,4,4,5,5,4,5,10
2,1,1,3,5,5,5,5,5,5,5,5,5,5,5,5,5,5,5,5,5,5,5,5,5,5,5,5,5,5,5,5,10
2,1,4,3,5,5,5,5,5,5,5,5,5,5,5,5,4,5,5,4,5,5,5,5,5,5,5,5,5,5,5,5,10
2,1,1,3,4,4,4,4,4,4,4,4,4,4,4,4,3,3,3,3,3,3,3,3,4,4,4,5,5,5,5,5,10
2,1,1,2,4,4,4,4,4,4,4,4,4,4,4,4,4,4,4,4,4,4,4,4,4,4,4,4,4,4,4,4,10
2,1,1,2,5,5,5,5,5,5,5,5,5,5,5,5,5,5,5,5,5,5,5,5,5,5,5,5,5,5,5,5,10
2,1,0,2,3,3,4,4,4,4,4,4,4,4,4,4,4,4,4,4,4,4,4,4,4,4,4,4,4,4,4,4,10
2,1,0,1,4,4,4,4,4,4,4,4,4,4,4,4,4,4,4,4,4,4,4,4,4,4,4,4,4,4,4,4,10
2,2,0,2,4,4,4,4,4,4,4,4,4,4,4,4,4,4,4,4,4,4,4,4,4,4,4,4,4,4,4,4,10
2,2,0,1,1,1,1,1,2,2,3,3,3,3,3,3,5,4,3,3,3,3,3,3,3,3,3,3,2,2,2,2,10
2,1,2,2,2,4,4,4,1,5,1,1,1,1,1,1,5,5,5,5,5,5,5,5,5,5,5,1,5,5,2,5,10
2,1,3,4,5,5,5,5,5,5,5,5,5,5,5,5,5,5,5,5,5,5,5,5,5,5,5,5,5,5,5,5,10
2,1,3,4,3,3,3,3,3,3,3,3,4,4,3,3,4,2,1,3,3,3,3,3,3,3,3,3,3,3,3,3,10
2,1,3,2,4,4,4,4,4,4,4,4,4,4,4,4,4,4,4,4,4,4,4,4,4,4,4,4,4,4,4,4,10
2,1,2,3,1,3,2,3,3,3,3,3,3,3,3,3,3,3,3,4,4,4,3,4,4,4,4,4,4,4,4,4,10
2,1,1,2,3,3,3,3,3,3,3,3,3,3,3,3,3,3,3,3,3,3,3,3,3,3,3,3,3,3,3,3,10
2,1,4,3,5,5,5,5,5,5,5,5,5,5,5,5,5,5,5,5,5,5,5,5,5,5,5,5,5,5,5,5,10
2,1,4,4,1,1,1,1,1,1,1,1,1,1,1,1,1,1,1,1,1,1,1,1,1,1,1,1,1,1,1,1,10
2,1,4,2,5,5,5,5,5,5,5,5,5,5,5,5,5,5,5,5,5,5,5,5,5,5,5,5,5,5,5,5,10
2,1,2,3,2,2,2,2,2,2,2,2,2,2,2,2,2,2,2,2,2,2,2,2,2,2,2,2,2,2,2,2,10
2,1,3,3,4,4,4,4,4,4,4,4,4,4,4,4,4,4,4,4,4,4,4,4,4,4,4,4,4,4,4,4,10
2,1,4,5,3,3,3,3,3,3,3,3,3,3,3,3,3,3,3,3,3,3,3,3,3,3,3,3,3,3,3,3,10
2,1,1,2,2,2,2,2,2,2,2,2,2,2,2,2,2,2,2,2,2,2,2,3,2,2,2,2,2,4,2,5,10
2,1,3,3,5,5,5,5,5,5,5,5,5,5,5,5,5,5,5,5,5,5,5,5,5,5,5,5,5,5,5,5,10
2,1,3,4,3,3,3,3,4,4,4,4,4,4,4,4,4,4,4,4,4,4,4,4,4,4,4,4,4,4,4,4,10
2,1,3,3,3,4,4,4,4,4,4,4,4,4,4,4,4,4,4,4,4,4,4,4,4,4,4,4,4,4,4,4,10
2,1,2,3,3,3,3,3,3,3,3,3,3,3,3,3,3,3,3,3,3,3,3,3,3,3,3,3,3,3,3,3,10
2,1,4,3,3,3,3,3,3,3,3,3,3,3,3,3,3,3,3,3,3,3,3,3,3,3,3,3,3,3,3,3,10
2,1,2,3,4,4,4,4,4,4,4,4,4,4,4,4,4,4,4,4,4,4,4,4,4,4,4,4,4,4,4,4,10
2,1,3,3,4,4,4,4,4,4,4,4,4,4,4,4,4,4,4,4,4,4,4,4,4,4,4,4,4,4,4,4,10
2,1,4,4,4,4,4,4,4,4,4,4,4,4,4,4,4,4,4,4,4,4,4,4,4,4,4,4,4,4,4,4,10
2,1,3,3,5,5,5,5,5,5,5,5,5,5,5,5,5,5,5,5,5,5,5,5,5,5,5,5,5,5,5,5,10
2,1,3,3,4,4,4,4,4,4,4,4,4,4,4,4,4,4,4,4,4,4,4,4,4,4,4,4,4,4,4,4,10
2,1,4,3,5,5,5,5,5,5,5,5,5,5,5,5,5,5,5,5,5,5,5,5,5,5,5,5,5,5,5,5,10
2,1,1,3,3,3,3,3,3,3,3,3,3,3,3,3,3,3,3,3,3,3,3,3,3,3,3,3,3,3,3,3,10
2,1,1,2,5,5,5,5,5,5,5,5,2,5,4,1,5,5,5,5,5,5,5,5,5,5,5,5,5,5,5,5,10
2,1,3,4,5,5,5,5,5,5,5,5,5,5,5,2,2,2,2,3,2,2,2,2,2,2,2,2,2,3,2,2,10
2,1,2,3,4,4,4,4,4,4,4,4,4,4,4,4,4,4,4,3,3,3,3,3,3,3,3,3,3,3,3,3,10
2,1,3,4,4,4,5,5,5,5,5,4,5,5,5,5,5,4,5,5,5,5,5,5,5,5,5,5,4,5,5,5,10
2,1,2,3,4,4,4,4,4,4,4,4,4,4,4,4,5,5,5,5,5,5,5,5,5,5,5,5,5,5,5,5,10
2,1,3,3,4,4,4,4,4,4,4,2,4,4,4,4,5,5,5,4,4,4,4,4,4,4,4,4,4,3,3,4,10
2,1,4,3,3,3,3,3,3,3,3,3,3,3,3,3,3,3,4,4,4,4,4,4,4,4,4,4,4,4,4,4,10
2,1,2,3,3,3,3,3,3,3,3,3,3,3,3,3,3,3,3,3,3,3,3,3,3,3,3,3,3,3,3,3,10
2,1,3,3,2,3,3,3,3,3,3,3,3,3,3,3,3,3,3,3,3,3,3,3,3,3,3,3,3,3,3,3,10
2,1,0,2,3,3,3,3,3,3,3,3,3,3,3,3,3,3,3,3,3,3,3,3,3,3,3,3,3,3,3,3,10
2,3,4,5,3,2,3,3,3,3,3,3,3,3,3,3,3,2,2,2,2,2,2,2,2,2,2,2,2,2,2,2,10
2,1,3,3,5,5,5,5,5,5,5,5,5,5,5,5,5,5,5,5,5,5,5,5,5,5,5,5,5,5,5,5,10
2,1,2,4,4,4,4,4,4,4,4,4,4,4,4,4,5,5,5,5,5,5,5,5,5,5,5,5,5,5,5,5,10
2,1,3,3,4,4,4,4,4,4,4,3,4,4,4,4,4,4,4,4,4,4,4,4,4,4,4,4,4,4,4,4,10
2,1,1,2,1,1,1,1,1,1,1,1,1,1,1,1,1,1,1,1,1,1,1,1,1,1,1,1,1,1,1,1,10
2,1,1,2,4,4,4,4,4,4,4,4,4,4,4,4,4,4,4,4,4,4,4,4,4,4,4,4,4,4,4,4,10
2,1,4,5,3,3,3,3,3,3,3,3,3,3,3,3,3,3,3,3,3,3,3,3,3,3,3,3,3,3,3,3,10
2,1,2,3,2,4,5,2,4,4,4,4,2,3,3,2,4,4,4,4,4,4,4,4,4,4,4,4,4,2,2,5,10
2,1,2,3,2,3,3,3,3,3,3,3,3,3,3,3,4,4,4,4,4,4,4,4,4,4,4,4,4,4,4,4,10
2,1,2,3,1,1,1,1,1,1,1,1,1,1,1,1,1,1,1,1,1,2,3,3,3,3,3,3,3,3,3,3,10
2,1,3,3,4,4,4,4,4,4,4,4,4,4,4,4,4,4,4,4,4,4,4,4,4,4,4,4,4,4,4,4,10
2,1,3,3,3,3,3,3,3,3,3,3,3,3,3,3,3,3,3,3,3,3,3,3,3,3,3,3,3,3,3,3,10
2,1,4,3,5,5,5,5,5,5,5,5,5,5,5,5,5,5,5,5,5,5,5,5,5,5,5,5,5,5,5,5,10
2,1,4,2,5,5,5,5,5,5,5,5,5,5,5,5,5,5,5,5,5,5,5,5,5,5,5,5,5,5,5,5,10
2,1,4,3,4,4,4,4,4,4,4,4,4,4,4,4,4,4,4,4,4,4,4,4,4,4,4,4,4,4,4,4,10
2,1,1,1,2,2,2,2,3,2,4,4,3,3,3,3,2,2,2,2,2,2,3,3,3,3,3,3,2,2,2,2,10
2,1,1,4,3,3,3,3,3,3,3,3,3,3,3,3,3,3,3,3,3,3,3,3,3,3,3,3,3,3,3,3,10
2,1,4,3,4,4,4,4,4,4,4,4,4,4,4,4,4,4,4,4,4,4,4,4,4,4,4,4,4,4,4,4,10
2,1,2,3,2,4,4,4,4,4,4,4,4,4,4,4,4,4,4,4,4,4,4,4,4,4,4,4,4,4,4,4,10
2,1,2,4,5,4,5,4,4,4,4,4,4,4,4,3,3,3,3,4,4,3,5,4,4,3,4,3,4,4,4,3,10
2,1,3,3,3,3,3,3,3,3,3,3,3,3,2,3,2,4,2,2,4,3,3,4,3,3,3,3,3,3,2,3,10
2,1,3,3,4,4,4,4,4,5,4,4,4,4,3,3,4,4,4,4,4,4,5,4,4,4,4,4,4,4,4,4,10
2,1,1,3,4,4,4,5,4,5,4,3,4,4,4,5,5,4,4,5,4,4,4,4,5,4,5,4,3,4,3,4,10
2,1,2,3,5,5,5,5,5,5,5,5,5,5,5,5,5,5,5,5,5,5,5,5,5,5,5,5,5,5,5,5,10
2,2,0,3,3,3,3,3,3,3,3,3,3,3,3,3,3,3,3,3,3,3,3,3,3,3,3,3,3,3,3,3,10
2,3,1,3,4,4,4,5,4,4,4,4,3,3,4,2,4,4,4,4,4,4,4,4,3,4,4,4,3,4,4,4,10
2,1,1,4,3,3,3,3,3,3,3,3,3,3,3,3,3,3,3,3,3,3,3,3,3,3,3,3,3,3,3,3,10
2,1,0,1,1,1,1,1,1,1,1,1,1,1,1,1,1,1,1,1,1,1,1,1,1,1,1,1,1,1,1,1,10
2,1,0,1,1,1,1,1,1,1,1,1,1,1,1,1,1,1,1,1,1,1,1,1,1,1,1,1,1,1,1,1,10
2,2,1,5,2,2,2,2,2,2,2,2,2,2,2,2,2,2,2,2,2,2,2,2,2,2,2,2,2,2,2,2,10
2,1,0,3,3,3,3,3,3,3,3,3,3,3,3,3,3,3,3,3,3,3,3,3,3,3,3,3,3,3,3,3,10
2,2,0,3,3,3,3,3,3,3,3,3,3,3,3,3,3,3,3,3,3,3,3,3,3,3,3,3,3,3,3,3,10
2,2,0,3,5,5,5,5,5,5,5,5,5,5,5,5,5,5,5,5,5,5,5,5,5,5,5,5,5,5,5,5,10
2,2,0,3,2,3,4,4,4,4,4,4,4,4,4,4,4,4,4,4,4,4,4,4,4,4,4,4,4,4,4,4,10
2,1,0,1,4,4,4,4,4,4,4,4,4,4,4,4,4,4,4,4,4,4,4,4,4,4,4,4,4,4,4,4,10
2,2,0,3,3,3,3,1,1,1,1,1,1,1,1,4,3,2,2,2,2,2,1,1,1,1,1,1,1,1,1,1,10
2,2,1,2,3,2,2,2,2,2,2,2,2,2,2,2,2,2,2,2,2,2,2,2,2,2,2,2,2,2,4,2,10
2,1,1,2,1,1,1,1,1,1,1,1,1,1,1,1,1,1,1,1,1,1,1,1,1,1,1,1,1,1,1,1,10
2,1,0,3,3,3,3,3,3,3,3,3,3,3,3,3,3,3,3,3,3,3,3,3,3,3,3,3,3,3,3,3,10
2,1,1,2,3,3,3,3,3,3,3,3,3,3,3,3,3,3,3,3,3,3,3,3,3,3,3,3,3,3,3,3,10
2,1,3,3,5,5,5,5,5,5,5,5,5,5,5,5,5,5,5,5,5,5,5,5,5,5,5,5,5,5,5,5,10
2,1,1,2,5,5,5,5,5,5,5,5,5,5,5,5,5,5,5,5,5,5,5,5,5,5,5,5,5,5,5,5,10
2,1,1,3,5,5,3,4,4,5,4,4,3,4,4,3,4,4,4,4,4,4,4,4,4,4,4,4,4,4,4,4,10
2,1,2,3,2,4,4,2,3,4,4,4,4,4,5,4,5,5,5,5,5,5,5,5,5,5,5,4,5,5,5,5,10
2,1,3,3,2,2,4,2,3,5,3,2,3,3,4,4,4,4,4,3,4,4,4,4,4,4,3,3,4,4,3,5,10
2,2,1,4,1,1,1,1,1,1,1,1,1,1,1,1,1,1,1,1,1,1,1,1,1,1,1,1,1,1,1,1,10
2,1,1,3,3,3,3,3,3,3,3,3,3,3,3,3,3,3,3,3,3,3,3,3,3,3,3,3,3,3,3,3,10
2,1,1,4,3,3,3,3,3,3,3,3,3,3,3,3,2,2,2,2,2,2,2,2,2,2,2,2,3,3,3,3,10
2,1,1,3,4,4,4,4,4,4,4,4,4,4,4,4,4,4,4,4,4,4,4,4,4,4,4,4,4,4,4,4,10
2,1,2,2,3,3,3,3,3,3,3,3,3,3,3,3,3,3,3,3,3,3,3,3,3,3,3,3,3,3,3,3,10
2,1,2,3,4,4,4,4,4,4,4,4,4,4,4,4,4,4,4,4,4,4,4,4,4,4,4,4,4,4,4,4,10
2,1,3,3,4,4,4,4,4,4,3,2,1,1,3,3,4,4,4,4,4,4,4,4,2,4,4,4,4,1,1,3,10
2,1,1,2,4,4,4,4,4,4,4,4,4,4,4,4,4,4,4,4,4,4,4,4,4,4,4,4,4,4,4,4,10
2,1,1,3,4,4,4,4,4,4,4,4,4,4,4,4,4,4,4,4,4,4,4,4,4,4,4,4,4,4,4,4,10
2,1,0,1,4,4,4,4,4,4,4,4,4,4,4,4,4,4,4,4,4,4,4,4,4,4,4,4,4,4,4,4,10
2,1,0,4,3,3,3,3,3,3,3,3,3,3,3,3,3,3,3,3,3,3,3,3,3,3,3,3,3,3,3,3,10
2,1,3,3,4,4,4,4,4,4,4,4,4,4,4,4,4,4,4,4,4,4,4,4,4,4,4,4,4,4,4,4,10
2,1,3,3,4,4,4,4,4,4,4,4,4,4,4,4,4,4,4,4,4,4,4,4,4,4,4,4,4,4,4,4,10
2,1,1,3,4,4,4,4,4,4,4,4,4,4,4,4,4,4,4,4,4,4,4,4,4,4,4,4,4,4,4,4,10
2,1,1,3,1,1,1,1,1,1,1,1,1,1,4,1,5,4,4,1,4,2,5,2,3,4,1,3,4,4,4,4,10
2,1,1,3,4,4,4,4,4,4,4,4,4,4,4,4,4,4,4,4,4,4,4,4,4,4,4,4,4,4,4,4,10
2,1,1,3,4,4,3,4,3,4,4,3,3,4,4,3,4,4,4,4,4,4,4,4,4,4,4,4,4,4,3,4,10
2,1,3,2,4,4,4,3,3,4,3,4,4,4,4,3,4,4,4,4,4,4,4,4,4,4,4,4,4,3,3,4,10
2,1,1,3,3,3,3,3,3,3,3,3,3,3,3,3,3,3,3,3,3,3,3,3,3,3,3,3,3,3,3,3,10
2,1,0,2,3,4,4,4,3,4,3,3,3,3,3,3,4,4,4,4,4,4,4,3,3,3,3,3,3,3,3,3,10
2,1,1,2,5,5,5,4,5,5,3,3,3,4,4,4,5,5,5,5,5,5,5,5,5,5,5,4,5,4,3,5,10
2,1,0,1,1,1,1,1,1,1,1,1,1,1,1,1,1,1,1,1,1,1,1,1,1,1,1,1,1,1,1,1,10
2,1,4,3,2,4,3,2,4,2,3,4,3,4,5,4,3,2,3,4,3,2,4,4,3,2,3,3,4,3,2,3,10
2,1,3,3,4,4,4,4,4,4,2,4,4,4,4,4,5,5,5,5,5,5,5,5,5,5,5,5,5,5,5,5,10
2,1,1,2,5,5,5,5,5,5,5,5,5,5,5,5,5,5,5,5,5,5,5,5,5,5,5,3,5,4,4,5,10
2,1,0,4,3,3,3,3,3,3,3,3,3,3,3,3,3,3,3,3,3,3,3,3,3,3,3,3,3,3,3,3,10
2,1,3,3,4,4,4,4,4,4,4,4,3,4,4,4,4,5,4,4,4,5,5,4,5,5,5,5,4,4,4,4,10
2,1,2,4,4,4,4,4,4,4,4,4,4,4,4,4,4,4,4,4,4,4,4,4,4,4,4,4,4,4,4,4,10
2,1,2,3,4,4,4,4,4,4,4,4,3,3,4,3,4,3,4,5,5,5,4,4,4,3,3,4,3,3,3,3,10
2,1,2,3,4,4,4,4,4,4,4,4,4,4,4,4,4,4,4,4,4,4,4,4,4,4,4,4,4,4,4,4,10
2,1,2,4,3,3,3,3,3,3,3,3,3,3,2,4,3,3,3,3,3,3,3,3,3,3,3,3,3,3,3,3,10
2,1,2,4,1,1,1,1,1,1,1,1,1,1,1,1,1,1,1,1,1,1,1,1,1,1,1,1,1,1,1,1,10
2,1,2,3,5,5,5,5,5,5,5,5,5,5,5,5,5,5,5,5,5,5,5,5,5,5,5,5,5,5,5,5,10
2,1,3,3,3,3,3,3,3,3,3,3,3,3,3,3,3,3,3,3,3,3,3,3,3,3,3,3,3,3,3,3,10
2,1,2,4,3,3,3,3,3,3,3,3,3,3,3,3,3,3,3,3,3,3,3,3,3,3,3,3,3,3,3,3,10
2,1,3,2,3,3,4,4,4,5,3,3,2,3,3,4,5,4,4,4,4,4,2,2,3,3,2,2,3,3,4,3,10
2,1,4,4,4,4,4,4,4,4,4,4,4,4,4,4,4,4,4,4,4,4,4,4,4,4,4,4,4,4,4,4,10
2,1,1,3,4,4,4,4,4,4,4,4,4,4,4,4,4,4,4,4,4,4,4,4,4,4,4,4,4,4,4,4,10
2,1,3,3,3,3,3,3,3,3,3,3,3,3,3,3,3,3,3,3,3,3,3,3,3,3,3,3,3,3,3,3,10
2,3,2,3,3,2,4,3,2,4,2,3,2,2,3,1,4,4,5,3,5,4,4,4,4,4,3,2,4,2,3,3,3
2,1,0,3,2,2,3,3,3,3,3,3,3,3,3,5,4,4,4,3,4,4,4,4,4,4,4,4,4,3,4,4,3
2,1,4,4,5,5,5,5,5,5,5,5,5,5,5,5,5,5,5,5,5,5,5,5,5,5,5,5,5,5,5,5,3
2,1,3,3,1,3,2,2,3,1,3,1,5,3,5,2,2,4,4,3,5,5,5,5,5,5,5,3,4,2,1,3,3
2,2,3,3,1,1,1,1,1,2,3,3,4,4,3,3,5,4,3,3,3,4,3,3,2,3,1,1,5,4,4,4,3
2,1,3,4,4,4,4,4,4,4,4,4,4,4,4,4,4,4,4,4,4,4,4,4,4,4,4,4,4,4,4,4,3
2,1,0,1,5,3,3,5,4,3,3,4,5,3,3,3,4,5,5,5,5,5,5,5,5,5,5,5,5,5,5,5,3
2,1,3,3,1,4,4,3,4,4,3,4,5,4,4,4,4,5,5,5,5,5,5,5,5,5,5,5,5,5,5,5,3
2,1,4,4,1,4,5,4,5,3,2,2,5,5,5,2,4,4,4,5,5,5,5,5,5,5,4,3,4,4,5,5,3
2,1,0,3,2,4,4,2,3,2,2,2,5,4,3,2,4,4,4,4,4,4,4,3,4,5,3,4,4,4,4,4,3
2,1,1,3,1,1,4,2,3,1,1,3,3,2,4,1,4,4,3,2,4,4,4,3,4,4,3,2,2,3,2,3,3
2,1,3,5,1,1,1,1,1,1,1,1,1,1,1,1,2,1,1,1,5,4,5,2,5,5,1,1,1,1,4,4,3
2,1,4,4,1,2,3,3,4,3,2,2,5,4,5,3,4,5,4,4,3,4,1,3,5,5,3,3,5,3,4,4,3
2,1,0,1,3,3,3,3,3,3,3,3,3,3,3,3,3,3,3,3,3,3,3,3,3,3,3,3,3,3,3,3,3
2,1,3,3,5,5,5,5,5,5,5,5,5,5,5,5,5,5,5,5,5,5,5,5,5,5,5,5,5,5,5,5,3
2,2,0,4,1,1,4,1,1,1,1,1,1,1,1,1,3,2,3,2,4,4,4,3,3,3,3,3,4,4,4,4,3
2,2,0,3,4,4,4,4,4,4,4,4,4,4,4,4,4,4,4,4,4,4,4,4,4,4,4,4,4,4,4,4,3
2,1,0,1,4,4,4,4,4,4,4,4,4,4,4,4,4,4,4,4,4,4,4,4,4,4,4,4,4,4,4,4,3
2,1,3,3,2,3,2,2,3,5,3,3,2,3,3,4,3,1,2,3,1,2,2,1,1,1,3,3,1,2,1,1,3
2,1,0,1,5,5,5,4,4,4,4,4,4,4,4,4,5,5,5,4,5,4,5,5,5,5,5,5,5,5,5,5,3
2,1,4,2,3,3,3,3,3,3,3,3,3,3,3,3,3,3,3,3,3,3,3,3,3,3,3,3,3,3,3,3,3
2,1,0,1,4,4,4,4,4,4,4,4,4,4,4,4,4,4,4,4,4,4,4,4,4,4,4,4,4,4,4,4,3
2,1,2,4,1,3,4,1,5,1,4,3,4,2,1,1,5,5,5,3,5,5,5,5,5,5,5,5,5,3,5,5,3
2,1,2,3,1,4,4,3,4,1,4,2,4,5,5,5,5,5,3,5,5,5,5,5,5,5,5,5,5,5,5,5,3
2,1,0,1,1,1,1,1,1,1,1,1,1,1,1,1,3,3,3,3,3,3,3,3,3,3,3,3,3,3,3,3,3
2,1,2,3,4,5,4,1,5,2,3,3,4,4,3,5,5,5,3,5,5,5,5,5,5,5,5,5,5,1,4,3,3
2,1,2,4,2,2,2,2,2,2,2,2,2,2,2,2,1,1,1,1,4,2,1,2,3,3,2,2,3,2,4,3,3
2,1,1,5,1,1,1,1,1,1,1,1,1,1,1,1,1,1,1,1,1,1,1,1,1,1,1,1,1,1,1,1,3
2,1,1,4,5,5,5,5,4,2,4,3,3,3,2,2,4,4,4,3,4,4,4,4,5,4,4,4,4,4,4,4,3
2,1,1,1,1,1,1,1,1,1,1,1,1,1,1,1,1,1,1,1,1,1,1,1,1,1,1,1,1,1,1,1,3
2,1,0,2,3,3,3,3,3,3,3,3,3,3,3,3,3,3,3,3,3,3,3,3,3,3,3,3,3,3,3,3,3
2,1,2,1,3,3,3,3,3,3,3,3,3,3,3,3,3,3,3,3,3,3,3,3,3,3,3,3,3,3,3,3,3
2,1,3,4,3,3,3,3,3,3,3,3,3,3,3,3,4,4,4,4,4,4,4,4,4,4,4,4,4,4,4,4,3
2,1,2,2,1,1,3,3,3,3,3,3,3,3,3,3,3,3,3,3,3,3,3,3,3,3,3,3,3,3,3,3,3
2,1,1,1,5,5,5,5,5,5,5,5,5,5,5,5,5,5,5,5,5,5,5,5,5,5,5,5,5,5,5,5,3
2,1,0,1,2,3,3,3,3,3,3,3,3,3,3,3,4,4,4,4,4,4,4,4,4,3,4,4,3,4,3,4,3
2,1,0,1,3,3,3,3,3,3,3,3,3,3,3,3,3,3,3,3,3,3,3,3,3,3,3,3,3,3,3,3,3
2,1,3,3,5,5,4,5,5,4,4,4,5,5,5,4,3,4,4,4,4,5,4,3,5,5,4,5,4,5,4,4,3
2,1,3,3,2,2,2,2,2,2,2,2,2,2,2,2,2,2,2,2,2,2,2,2,2,2,2,2,2,2,2,2,3
2,2,0,1,3,3,3,3,3,3,3,3,3,3,3,3,3,3,3,3,3,3,3,3,3,3,3,3,3,3,3,3,3
2,1,4,3,5,5,5,5,5,5,5,5,5,5,5,2,5,5,5,5,5,5,5,5,5,5,5,5,5,5,5,5,3
2,1,3,2,4,4,4,4,4,4,4,4,4,4,4,4,4,4,4,4,4,4,4,4,4,4,4,4,4,4,4,4,3
2,1,3,3,2,3,3,3,3,3,2,3,3,3,3,3,4,4,4,3,4,4,3,3,3,3,4,3,4,4,3,3,3
2,1,4,4,1,2,1,1,2,2,2,2,2,2,2,2,2,2,3,2,4,3,1,1,3,4,4,4,5,3,1,1,3
2,1,3,3,4,4,4,4,4,4,4,4,4,4,4,4,4,4,4,4,4,4,4,4,4,4,4,4,4,4,4,4,3
2,1,4,3,3,3,4,3,2,1,1,2,3,3,3,2,4,4,4,4,4,4,4,4,4,4,4,4,4,4,4,4,3
2,1,4,2,3,3,3,3,3,3,3,3,3,3,3,3,3,3,3,3,3,3,3,3,3,3,3,3,3,3,3,3,3
2,1,3,3,1,2,1,3,3,3,5,4,4,3,4,4,4,4,4,4,5,5,5,4,4,4,4,4,4,5,4,5,3
2,1,4,3,3,3,3,3,2,2,2,3,4,3,3,3,4,4,4,4,5,4,4,4,4,4,4,3,4,4,3,4,3
2,1,3,3,4,4,4,4,4,4,4,4,4,4,4,4,4,4,4,4,4,4,4,4,4,4,4,4,4,4,4,4,3
2,1,1,3,4,4,4,4,4,3,2,2,2,2,3,2,4,4,4,4,4,4,4,4,4,4,4,4,4,4,4,4,3
2,1,0,1,5,5,5,5,5,5,5,5,5,5,5,5,5,5,5,5,5,4,3,4,4,4,4,3,4,4,4,4,3
2,1,4,3,1,1,4,1,3,3,3,2,3,3,3,3,4,4,3,3,4,4,4,4,4,4,4,4,4,4,3,4,3
2,1,2,3,4,4,4,4,4,4,4,4,4,4,4,4,4,4,4,4,4,4,4,4,4,4,4,4,4,4,4,4,3
2,1,3,2,3,3,3,3,4,3,4,3,4,4,4,3,4,3,4,3,4,4,4,3,3,3,4,4,3,3,4,5,3
2,1,1,3,3,3,3,3,3,3,3,3,3,3,3,3,3,3,3,3,3,3,3,3,3,3,3,3,3,3,3,3,3
2,1,0,1,3,3,3,3,3,3,3,3,3,3,3,3,3,3,3,3,3,3,3,3,3,3,3,3,3,3,3,3,3
2,1,2,5,3,3,3,3,3,3,3,3,3,3,3,3,3,4,3,3,4,4,4,4,4,4,3,2,3,4,2,4,3
2,1,0,1,4,4,4,4,4,4,4,4,4,4,4,4,4,4,4,4,4,4,4,4,5,4,4,4,4,4,4,4,3
2,1,0,4,4,5,5,5,5,5,5,5,5,5,5,5,5,5,5,5,5,5,5,5,5,5,5,5,5,5,5,5,3
2,1,1,3,4,4,4,4,4,4,4,4,4,4,4,4,4,4,4,4,4,4,4,4,4,4,4,4,4,4,4,4,3
2,3,2,1,3,3,3,3,3,3,3,3,3,3,3,3,3,3,3,3,3,3,3,3,3,3,3,3,3,3,3,3,3
2,1,2,4,3,3,3,3,3,3,3,3,3,3,3,3,3,3,3,3,3,3,3,3,3,3,3,3,3,3,3,3,3
2,1,0,1,5,5,5,5,5,5,5,5,4,3,3,2,2,3,2,4,3,4,4,3,5,5,4,3,4,4,4,3,3
2,1,1,3,4,4,4,4,4,4,4,4,4,4,4,4,4,4,4,4,4,4,4,4,4,4,4,4,4,4,4,4,3
2,1,3,1,3,3,3,3,3,3,3,3,3,3,3,3,3,3,3,3,3,3,3,3,3,3,3,3,3,3,3,3,3
2,1,0,1,4,4,4,4,4,4,4,4,4,4,4,4,4,4,4,4,4,4,4,4,4,4,4,4,4,4,4,4,3
2,1,1,3,3,3,3,3,3,3,3,3,3,3,3,3,3,3,3,3,3,3,3,3,3,3,3,3,3,3,3,3,3
2,1,0,1,3,3,3,3,3,3,3,3,3,3,3,3,3,3,3,3,3,3,3,3,3,3,3,3,3,3,3,3,3
2,1,0,1,3,3,3,3,3,3,3,3,3,3,3,3,3,3,3,3,3,3,3,3,3,3,3,3,3,3,3,3,3
2,1,2,3,4,4,4,4,4,4,4,4,4,4,4,4,4,4,4,4,4,4,4,4,4,4,4,4,4,4,4,4,3
2,1,0,1,4,4,4,4,4,3,3,3,3,3,3,3,3,3,3,3,3,3,3,3,3,3,3,3,3,3,3,3,3
2,1,0,1,3,3,3,3,3,3,3,3,3,3,3,3,3,3,3,3,3,3,3,3,3,3,3,3,3,3,3,3,3
2,1,2,3,5,5,4,4,4,4,4,4,4,4,4,4,4,4,4,4,4,4,4,4,4,4,4,4,4,4,4,4,3
2,1,2,3,4,4,4,4,4,4,4,4,4,4,4,4,4,4,4,4,4,4,4,4,4,4,4,4,4,4,4,4,3
2,2,1,2,2,2,2,2,2,2,2,2,2,2,2,2,2,2,2,2,2,2,2,2,2,2,2,2,2,2,2,2,3
2,1,4,3,1,3,4,1,2,2,2,3,4,3,4,3,4,4,4,2,4,4,3,3,3,4,3,3,3,3,3,3,3
2,1,2,2,3,3,3,3,3,3,3,3,3,3,3,3,3,3,3,3,3,3,3,3,3,3,3,3,3,3,3,3,3
2,1,0,1,2,2,2,2,2,2,2,2,2,2,2,3,2,3,3,2,3,2,3,3,3,4,5,4,3,2,1,1,3
2,1,0,1,1,1,1,1,1,1,1,1,1,1,1,1,1,1,1,1,1,1,2,2,2,2,2,2,2,2,2,2,3
2,1,0,1,4,4,4,4,4,4,4,4,4,4,4,4,4,4,4,4,4,4,4,4,4,4,4,4,4,4,4,4,3
2,1,1,5,1,1,2,2,2,1,1,1,1,1,1,1,4,4,4,4,4,4,4,4,4,4,4,4,4,4,4,4,3
2,1,2,4,4,4,4,4,4,4,4,4,4,4,4,4,4,4,4,4,4,4,4,4,4,4,4,4,4,4,4,4,3
2,1,4,3,4,4,4,4,4,4,4,4,4,4,4,4,4,4,4,4,4,4,4,4,4,4,4,4,4,4,4,4,3
2,1,0,1,4,4,4,4,4,4,4,4,4,4,4,4,4,4,4,4,4,4,4,4,4,4,4,4,4,4,4,4,3
2,1,2,3,4,4,4,4,4,4,4,4,4,4,4,4,4,4,4,4,4,4,4,4,4,4,4,4,4,4,4,4,3
2,1,4,3,5,1,1,1,1,1,1,1,1,1,1,1,3,1,3,1,1,1,1,1,3,3,3,1,3,4,5,4,3
2,1,3,3,3,3,3,3,3,3,3,3,3,3,3,3,3,3,3,3,3,3,3,3,3,3,3,3,3,3,3,3,3
2,1,4,1,4,4,4,4,4,4,4,4,4,4,4,4,4,4,4,4,4,4,4,4,4,4,4,4,4,4,4,4,3
2,1,0,1,3,3,3,3,3,4,4,4,4,4,3,3,4,4,4,4,5,5,5,3,3,3,3,3,3,3,3,3,3
2,1,0,1,3,3,3,3,3,3,3,3,3,3,3,3,3,3,3,3,3,3,3,3,3,3,3,3,3,3,3,3,3
2,1,0,5,1,1,1,1,1,1,1,1,1,1,1,1,1,1,1,1,1,1,1,1,1,1,1,1,1,1,1,1,3
2,1,0,1,4,4,4,4,4,4,4,5,5,3,4,4,4,4,4,4,3,5,5,4,3,3,4,4,4,4,5,3,3
2,1,0,1,3,3,3,3,3,3,3,3,3,3,3,3,3,3,3,3,3,3,3,3,3,3,3,3,3,3,3,3,3
2,1,0,4,2,4,4,4,4,4,4,4,4,4,4,4,4,4,4,4,4,4,4,4,4,4,4,4,4,4,4,4,3
2,1,0,3,3,3,3,3,1,1,1,1,1,1,1,1,1,1,1,1,1,1,1,1,1,1,1,1,1,1,1,1,3
2,1,2,3,5,5,5,5,5,5,5,5,5,5,5,5,5,5,5,5,5,5,5,5,5,5,5,5,5,5,5,5,3
2,1,1,2,4,4,4,4,4,4,4,4,4,4,4,4,5,4,4,4,4,4,4,4,4,4,4,4,4,4,4,4,3
2,1,3,4,4,4,4,4,4,4,4,4,4,4,4,4,4,4,4,4,4,4,4,4,4,4,4,4,4,4,4,4,3
2,1,0,1,4,4,4,4,4,4,4,4,4,4,4,4,4,4,4,4,4,4,4,4,4,4,4,4,4,4,4,4,3
2,1,0,1,4,4,4,4,4,4,4,4,4,4,4,4,4,4,4,4,4,4,4,4,4,4,4,4,4,4,4,4,3
2,1,1,3,4,4,4,4,4,3,4,2,3,4,4,3,4,4,4,4,4,4,4,4,3,4,3,4,4,4,4,4,3
2,1,1,3,5,5,5,5,5,5,5,5,5,5,5,5,5,5,5,5,5,5,5,5,5,5,5,5,5,5,5,5,3
2,2,0,4,3,3,3,3,3,3,3,3,3,3,3,3,3,3,3,3,3,3,3,3,3,3,3,3,3,3,3,3,3
2,1,1,2,5,5,1,1,1,1,1,1,1,1,1,1,1,1,1,1,1,1,1,1,1,1,1,1,1,1,1,1,3
2,1,1,4,2,2,3,2,3,3,3,3,3,3,3,3,3,3,3,3,3,3,3,3,3,3,3,3,3,3,3,3,3
2,2,1,2,2,2,2,2,2,2,2,2,2,2,2,2,2,2,2,2,2,2,2,2,2,2,2,2,2,2,2,2,3
2,1,3,4,4,4,4,4,4,4,4,4,4,4,4,4,4,4,4,4,4,4,4,4,4,4,4,4,4,4,4,4,3
2,1,4,3,5,5,5,5,5,5,5,5,5,5,5,5,5,5,5,5,5,5,5,5,5,5,5,5,5,5,5,5,3
2,2,0,3,4,4,4,4,4,4,4,4,4,4,4,4,4,4,4,4,4,4,4,4,4,4,4,4,4,4,4,4,3
2,1,0,1,3,3,3,3,3,3,3,3,3,3,3,3,3,3,3,3,3,3,3,3,3,3,3,3,3,3,3,3,3
2,1,4,1,1,1,1,1,1,1,1,1,1,1,1,1,1,1,1,1,1,1,1,1,1,1,1,1,1,1,1,1,3
2,1,3,3,3,3,4,4,3,3,4,5,3,3,3,3,3,3,3,3,4,4,4,4,3,5,4,4,4,5,4,3,3
2,1,3,4,3,2,2,2,2,1,2,2,2,3,2,2,2,3,2,2,2,3,2,2,5,3,2,3,4,2,2,2,3
2,1,3,4,3,3,3,3,3,3,3,3,3,3,3,3,3,3,3,3,3,3,3,3,3,3,3,3,3,3,3,3,3
2,1,1,4,4,4,4,5,4,4,4,3,3,3,3,3,3,3,3,3,3,3,3,3,3,3,3,3,3,3,3,3,3
2,1,0,5,5,5,5,5,5,5,5,5,5,5,5,5,5,5,5,5,5,5,5,5,5,5,5,5,5,5,5,5,3
2,1,3,3,3,3,3,3,3,3,3,3,3,3,3,3,4,4,4,4,4,4,4,4,4,4,4,4,4,4,4,4,3
2,1,4,4,5,5,5,5,5,5,5,5,5,5,5,5,5,5,5,5,5,5,5,5,5,5,5,5,5,4,2,2,3
2,1,4,4,4,4,4,4,4,4,4,4,4,4,4,4,4,4,4,4,4,4,4,4,4,4,4,4,4,4,4,4,3
2,1,0,2,4,4,4,4,4,4,4,4,4,4,4,4,4,4,4,4,4,4,4,4,4,4,4,4,4,4,4,4,3
2,1,2,2,3,3,4,4,3,2,2,2,4,3,4,3,4,4,4,4,4,4,4,4,4,4,4,4,4,4,4,4,3
2,1,1,4,2,3,3,4,3,3,3,2,2,2,2,2,2,2,2,3,3,3,3,3,3,3,3,3,3,3,3,3,3
2,1,1,4,1,1,3,1,3,1,3,3,1,1,2,2,3,4,3,1,4,3,4,3,3,4,3,3,4,3,2,3,3
2,1,1,4,3,3,3,3,2,2,2,3,4,2,3,1,2,2,2,2,5,2,5,4,4,4,4,4,4,4,4,4,3
2,1,0,1,3,3,3,3,3,3,3,3,3,3,3,3,3,3,3,3,3,3,3,3,3,3,3,3,3,3,3,3,3
2,1,4,4,5,5,5,5,5,5,5,5,5,5,5,5,5,5,5,5,5,5,5,5,5,5,5,5,5,5,5,5,3
2,2,1,3,4,2,2,2,2,3,2,2,2,2,2,2,2,2,2,2,3,2,2,3,3,2,2,2,2,3,2,2,3
2,1,4,3,3,3,3,3,3,3,3,3,3,3,3,3,3,3,3,3,3,3,3,3,3,3,3,3,3,3,3,3,3
2,1,3,5,1,3,2,2,2,2,2,2,4,1,1,1,2,2,3,3,3,3,2,2,1,1,1,1,1,1,1,1,3
2,1,4,3,4,4,4,4,4,4,4,4,4,4,4,4,4,4,4,4,4,4,4,4,4,4,4,4,4,4,4,4,3
2,1,3,4,4,4,5,4,3,4,4,4,5,4,4,5,4,5,4,3,3,3,4,5,4,4,4,4,5,4,4,4,3
2,1,3,3,1,1,1,1,1,1,1,1,1,1,1,1,1,1,1,1,1,1,1,1,1,1,1,1,1,1,1,1,3
2,1,2,3,3,3,3,3,3,3,3,3,3,3,3,3,3,3,3,3,3,3,3,3,3,3,3,3,3,3,3,3,3
2,1,3,4,4,4,4,4,4,4,4,4,3,3,4,4,4,3,3,3,3,3,3,3,3,3,3,3,3,3,3,3,3
2,1,1,3,4,4,4,4,4,4,4,4,4,4,4,4,4,4,4,4,4,4,4,4,4,4,4,4,4,4,4,4,3
2,1,4,3,5,5,5,5,5,5,5,5,5,5,5,5,5,5,5,5,5,5,5,5,5,5,5,5,5,5,5,5,3
2,1,3,4,5,5,5,5,5,5,5,5,5,5,5,5,5,5,5,5,5,5,5,5,5,5,5,5,5,5,5,5,3
2,1,0,1,5,5,5,5,5,5,5,5,5,5,5,5,5,5,5,5,5,5,5,5,5,5,5,5,5,5,5,5,3
2,1,3,3,5,5,5,5,5,5,5,5,5,5,5,5,5,5,5,5,5,5,5,5,5,5,5,5,5,5,5,5,3
2,1,1,3,5,5,5,5,5,5,5,5,5,5,5,5,5,5,5,5,5,5,5,5,5,5,5,5,5,5,5,5,3
2,1,0,4,1,1,1,1,2,1,2,1,2,1,2,2,1,1,2,1,2,1,2,1,2,3,1,2,2,3,3,1,3
2,2,1,4,3,3,3,3,3,3,3,3,3,3,3,3,3,3,3,3,3,3,3,3,3,3,3,3,3,3,3,3,3
2,3,0,4,4,4,4,4,4,4,4,4,4,4,4,4,4,4,4,4,4,4,4,4,4,4,4,4,4,4,4,4,3
2,2,1,4,3,3,3,3,3,3,3,3,3,3,3,4,4,3,3,3,3,3,3,3,3,3,3,3,3,3,3,4,3
2,2,1,4,2,2,2,2,2,2,2,2,2,2,2,2,2,2,2,2,2,2,2,2,2,2,2,2,2,2,2,2,3
2,1,3,4,5,5,5,5,5,5,5,5,5,5,5,5,5,5,5,5,5,5,5,5,5,5,5,5,5,5,5,5,3
2,2,3,3,3,3,2,3,3,3,3,3,3,3,3,3,1,1,1,1,4,2,3,2,3,3,3,3,3,3,3,3,3
2,1,1,4,3,3,3,3,3,3,3,3,3,3,3,3,3,3,3,3,3,3,3,3,3,3,3,3,3,3,3,3,3
2,1,3,5,3,3,3,3,3,3,3,3,3,3,3,3,3,3,3,3,3,3,3,3,3,3,3,3,3,3,3,3,3
2,1,4,5,5,5,5,5,5,5,5,5,5,5,5,5,5,5,5,5,5,5,5,5,5,5,5,5,5,5,5,5,3
2,1,2,4,3,3,3,3,3,3,3,3,3,3,3,3,3,3,3,3,3,3,3,3,3,3,3,3,3,3,3,3,3
2,1,4,3,4,4,4,4,4,4,4,4,4,4,4,4,4,4,4,4,4,4,4,4,4,4,4,4,4,4,4,4,3
2,1,3,4,3,3,3,4,3,2,2,2,2,3,4,4,2,2,3,1,4,2,3,3,3,4,4,2,2,2,2,4,3
2,1,3,4,5,5,5,5,5,5,5,5,5,5,5,5,5,5,5,5,5,5,5,5,5,5,5,5,5,5,5,5,3
2,1,3,5,3,3,3,3,3,3,3,3,3,3,3,3,3,3,3,3,3,3,3,3,3,3,3,3,3,3,3,3,3
2,1,1,4,4,4,4,4,4,4,4,4,4,4,4,4,4,4,4,4,4,4,4,4,4,4,4,4,4,4,4,4,3
2,1,4,3,5,5,5,5,5,5,5,5,5,5,5,5,5,5,5,5,5,5,5,5,5,5,5,5,5,5,5,5,3
2,1,0,5,3,3,3,3,3,3,3,3,3,3,3,3,3,3,3,3,3,3,3,3,3,3,3,3,3,3,3,3,3
2,1,4,4,4,4,4,4,4,4,4,4,4,4,4,4,4,4,4,4,4,4,4,4,4,4,4,4,4,4,4,4,3
2,1,4,4,3,3,3,3,3,3,3,3,3,3,3,3,3,3,3,3,3,3,3,3,3,3,3,3,3,3,3,3,3
2,1,4,5,1,1,1,1,2,2,2,2,2,2,2,2,2,2,2,2,2,2,2,2,2,2,2,2,2,2,2,2,3
2,1,4,5,4,4,4,4,4,4,4,4,4,4,4,4,4,4,4,4,4,4,4,4,4,4,4,4,4,4,4,4,3
2,1,4,5,2,2,2,1,2,1,2,1,2,1,2,1,2,1,2,1,2,1,2,1,2,1,2,1,2,1,2,1,3
2,1,4,3,2,2,2,2,2,2,2,2,2,2,2,2,2,2,2,2,2,2,2,2,2,2,2,2,2,2,2,2,3
2,1,4,5,4,4,4,4,4,4,4,4,4,4,4,4,4,4,4,4,4,4,4,4,4,4,4,4,4,4,4,4,3
2,1,4,5,2,3,3,4,1,1,1,2,3,3,2,2,3,3,3,3,5,1,4,5,5,5,2,3,4,4,2,5,3
2,1,4,3,4,4,4,4,4,4,4,4,4,4,4,4,4,4,4,4,4,4,4,4,4,4,4,4,4,4,2,4,3
2,1,1,3,3,3,3,3,3,3,3,3,3,3,3,3,3,3,3,3,3,3,3,3,3,3,3,3,3,3,3,3,3
2,1,3,4,4,4,4,4,4,4,4,4,4,4,4,4,4,4,4,4,4,4,4,4,4,4,4,4,4,4,4,4,3
2,1,2,4,2,2,3,4,4,4,4,3,3,3,3,3,4,4,4,4,4,4,4,4,4,4,4,4,4,4,4,4,3
2,1,3,4,4,4,4,4,4,4,4,4,4,4,4,4,4,4,5,5,5,5,5,5,5,5,5,5,5,5,5,5,3
2,1,3,4,4,4,4,4,4,4,4,4,4,4,4,4,4,4,4,4,4,4,4,4,4,4,4,4,4,4,4,4,3
2,1,2,5,1,1,1,1,1,1,1,1,1,1,1,1,2,3,1,1,4,2,2,3,3,3,3,1,3,1,1,3,3
2,1,3,4,5,5,5,4,2,2,1,3,2,2,5,3,4,4,4,3,5,5,4,4,5,5,5,5,5,5,5,5,3
2,1,2,4,3,3,2,3,2,2,2,2,4,2,3,2,4,3,3,2,4,3,3,4,3,3,3,3,3,3,3,3,3
2,1,4,4,4,4,4,4,4,4,4,4,4,4,4,4,4,4,4,3,4,3,3,3,2,3,3,3,2,3,3,3,3
2,1,2,3,2,2,3,2,4,3,3,2,2,3,3,3,4,5,4,4,5,4,4,5,4,4,3,5,4,3,4,5,3
2,1,3,4,4,4,4,4,4,4,4,4,4,4,4,4,4,4,4,4,4,4,4,4,4,4,4,4,4,4,4,4,3
2,1,3,3,5,5,5,5,4,5,5,5,5,5,5,5,5,5,5,5,5,5,5,5,5,5,5,5,5,5,5,5,3
2,1,4,4,3,3,3,3,5,5,5,5,5,5,5,5,3,5,5,3,5,5,5,5,5,5,5,5,5,5,5,5,3
2,1,3,3,4,4,4,4,4,4,4,4,4,4,4,4,4,4,4,3,3,4,3,3,3,4,4,4,4,3,3,4,3
2,1,3,3,4,4,4,4,4,4,4,4,4,4,4,4,4,4,4,4,4,4,4,4,4,4,4,4,4,4,4,4,3
2,1,2,2,2,2,1,2,1,2,1,2,5,2,1,1,1,1,1,1,1,1,1,1,1,1,1,1,1,1,1,1,3
2,1,1,3,5,4,4,4,4,5,4,4,5,5,5,4,4,4,4,4,4,5,5,5,5,5,5,4,4,4,5,5,3
2,1,0,5,3,3,3,3,3,3,3,3,3,3,3,3,3,3,3,3,3,3,3,3,3,3,3,3,3,3,3,3,3
2,1,3,5,3,3,3,3,3,3,3,3,3,2,3,1,3,3,3,2,5,4,3,4,4,4,4,3,3,3,3,3,3
2,1,3,4,4,4,4,4,4,4,4,4,4,4,4,4,4,4,4,4,4,4,4,4,4,4,4,4,4,4,4,4,3
2,1,4,3,4,4,4,4,3,3,2,3,3,3,3,5,3,3,4,3,3,3,3,2,3,3,4,4,4,3,4,3,3
2,1,4,3,5,5,5,5,5,5,4,4,4,4,4,3,5,5,5,5,5,5,5,5,5,5,5,5,5,5,5,5,3
2,1,3,4,4,4,4,4,4,4,4,4,4,4,4,4,4,4,4,4,4,4,4,4,4,4,4,4,4,4,4,4,3
2,1,3,4,5,5,5,5,5,5,5,5,5,5,5,4,5,5,5,5,5,5,5,5,5,5,5,5,5,5,5,5,3
2,1,0,4,4,4,4,4,4,2,3,4,4,4,4,4,4,5,4,4,4,4,4,4,4,4,4,4,4,4,4,4,3
2,1,0,4,4,4,4,4,4,4,4,4,4,4,4,4,4,4,4,4,4,4,4,4,4,4,4,4,4,4,4,4,3
2,1,3,3,1,1,1,1,1,1,1,1,1,1,1,1,1,1,1,1,1,1,1,1,1,1,1,1,1,1,1,1,3
2,1,2,4,5,5,5,5,5,5,5,5,5,5,5,5,5,5,5,5,5,5,5,5,5,5,5,5,5,5,5,5,3
2,1,3,4,3,4,3,4,3,3,3,3,2,3,3,2,3,3,3,3,3,3,3,3,3,3,3,3,3,3,3,3,3
2,1,0,5,4,4,4,4,4,4,4,4,4,4,4,4,4,4,4,4,4,4,4,4,4,4,4,4,4,4,4,4,3
2,3,1,5,3,3,3,3,3,3,3,3,3,3,3,3,3,3,3,3,3,3,3,3,3,3,3,3,3,3,3,3,3
2,3,0,4,4,4,4,4,4,4,4,4,4,4,4,4,4,4,4,4,4,4,4,4,4,4,4,4,4,4,4,4,3
2,2,1,4,4,4,4,4,4,4,4,4,4,4,4,4,4,4,4,4,4,4,4,4,4,4,4,4,4,4,4,4,3
2,1,1,5,4,4,4,4,4,4,4,4,4,4,4,4,4,4,4,4,4,4,4,4,4,4,4,4,4,4,4,4,3
2,1,1,5,2,2,2,2,2,2,2,2,2,2,2,2,3,3,3,3,3,3,3,3,3,3,3,3,2,2,2,2,3
2,1,0,3,1,1,1,1,1,1,1,1,1,1,1,1,1,1,1,1,1,1,1,1,1,1,1,1,1,1,1,1,3
2,1,1,3,4,4,4,4,4,4,4,4,4,4,4,4,4,4,4,4,4,4,4,4,4,4,4,4,4,4,4,4,3
2,1,3,3,4,4,4,4,4,4,4,4,4,4,4,4,4,4,4,4,4,4,4,4,4,4,4,4,4,4,4,4,3
2,1,3,4,4,4,4,4,4,2,2,4,2,5,5,4,4,5,5,4,3,5,3,4,4,4,4,4,5,4,3,3,3
2,2,4,3,1,1,1,1,1,1,1,1,1,1,1,1,3,2,1,1,5,3,3,1,1,1,1,1,1,1,1,1,3
2,2,1,2,2,2,2,2,2,2,2,2,2,2,2,2,2,2,2,2,2,2,2,2,2,2,2,2,2,2,2,2,3
2,1,3,4,3,3,3,3,3,3,3,3,3,3,2,3,3,3,3,3,3,3,3,3,3,3,3,3,3,3,3,3,3
2,1,3,3,4,4,4,4,4,4,4,4,4,4,4,4,4,4,4,4,4,4,4,4,4,4,4,4,4,4,4,4,3
2,1,0,4,3,3,3,3,3,3,3,3,3,3,3,3,3,3,3,3,3,3,3,3,3,3,3,3,3,3,3,3,3
2,1,3,3,5,5,5,5,5,5,5,5,5,5,5,5,5,5,5,5,5,5,5,5,5,5,5,5,5,5,5,5,3
2,1,3,4,5,5,5,5,5,5,5,5,5,5,5,5,5,5,5,5,5,5,5,5,5,5,5,5,5,5,5,5,3
2,1,2,4,3,3,3,3,3,3,3,3,3,3,3,3,3,3,3,3,3,3,3,3,3,3,3,3,3,3,3,3,3
2,1,4,3,5,5,5,5,5,5,5,5,5,5,5,5,5,5,5,5,5,5,5,5,5,5,5,5,5,5,5,5,3
2,1,1,4,3,3,3,3,3,3,3,3,3,3,3,3,3,3,3,3,3,3,3,3,3,3,3,3,3,3,3,3,3
2,1,1,4,4,4,4,4,1,1,1,1,5,4,5,5,4,4,4,4,5,5,5,5,5,5,5,5,5,5,5,5,3
2,1,0,3,5,5,5,5,4,4,4,4,4,4,4,4,4,4,4,4,4,4,4,4,4,4,4,4,4,4,4,4,3
2,2,0,5,1,1,1,1,1,1,1,1,1,1,1,1,1,1,1,1,1,1,1,1,1,1,1,1,1,1,1,1,3
2,1,3,3,2,4,4,4,4,4,3,3,5,4,4,3,4,5,5,5,5,5,5,5,5,5,5,4,5,5,5,5,3
2,1,2,3,2,4,4,3,4,3,3,3,5,5,5,1,5,5,5,5,5,5,4,5,5,5,3,3,5,4,5,5,3
2,1,2,3,2,4,4,2,4,2,2,2,3,4,4,3,4,4,4,4,4,4,4,4,4,4,4,4,4,4,4,4,3
2,1,3,4,4,4,4,4,3,3,3,3,3,4,4,2,4,4,4,4,5,5,5,4,4,4,4,4,4,5,4,5,3
2,1,1,4,3,2,1,3,4,2,1,3,4,3,4,2,4,4,4,3,4,4,3,3,4,4,3,2,3,3,4,2,3
2,1,3,3,3,3,4,5,4,3,3,3,2,3,3,3,4,4,5,4,5,5,5,5,5,5,5,4,5,4,4,4,3
2,2,0,4,1,1,1,1,1,1,1,1,1,1,1,1,2,2,2,2,2,2,2,2,2,2,2,2,2,2,2,2,3
2,1,0,3,1,1,3,1,1,1,2,3,2,2,2,1,4,4,4,4,4,4,4,4,4,4,4,4,4,4,4,4,3
2,2,4,4,1,1,2,2,2,3,3,4,4,4,2,2,2,2,3,1,4,4,4,1,1,1,1,2,2,2,2,4,3
2,1,4,4,4,4,5,4,5,3,3,4,4,4,3,3,4,5,5,4,5,5,5,5,5,5,5,4,5,5,5,5,3
2,1,4,3,2,2,3,4,4,2,4,1,5,4,5,4,5,5,5,4,5,5,5,5,5,5,4,4,5,4,4,4,3
2,1,4,3,4,4,4,4,4,4,3,4,4,4,4,4,4,4,3,3,4,4,4,3,4,4,4,3,4,4,4,4,3
2,1,3,3,1,1,5,3,2,1,1,1,3,2,5,3,5,4,4,2,4,5,4,5,5,5,5,4,5,4,4,4,3
2,1,3,4,1,2,4,2,3,2,3,3,3,3,2,2,3,4,4,3,3,3,3,3,4,4,4,4,4,3,3,3,3
2,1,4,3,2,2,3,3,3,2,3,3,4,4,4,3,3,4,3,3,4,4,4,4,4,4,4,3,2,3,2,3,3
2,1,2,4,2,3,3,4,2,2,2,2,4,3,3,2,4,4,4,3,5,5,3,4,4,4,3,2,4,2,4,4,3
2,1,0,1,2,2,2,2,2,2,2,2,2,2,2,2,2,2,2,2,2,2,2,2,2,2,2,2,2,2,2,2,3
2,1,1,3,3,5,4,3,4,1,1,3,4,4,4,3,3,4,4,4,4,4,3,3,5,4,2,4,4,4,4,2,3
2,1,3,3,4,3,2,4,2,2,2,2,4,3,3,2,2,3,4,3,4,4,3,4,4,4,3,2,4,4,3,4,3
2,1,0,1,1,1,1,1,1,1,1,1,1,1,1,1,1,1,1,1,1,1,1,1,1,1,1,1,1,1,1,1,3
2,2,1,3,1,1,1,1,1,1,1,1,1,1,1,1,1,1,1,1,1,1,1,2,1,1,1,1,1,1,1,1,3
2,1,0,1,4,4,4,4,4,4,4,4,4,4,4,4,4,4,4,4,4,4,4,4,4,4,4,4,4,4,4,4,3
2,1,1,4,3,3,3,3,3,3,3,3,3,3,3,3,3,3,3,3,3,3,3,3,3,3,3,3,3,3,3,3,3
2,2,2,3,3,3,3,3,3,3,3,3,3,3,3,3,3,3,3,3,3,3,3,3,3,3,3,3,3,3,3,3,3
2,1,3,3,5,5,5,5,5,5,5,5,5,5,5,5,5,5,5,5,5,5,5,5,5,5,5,5,5,5,5,5,3
2,1,1,2,3,3,3,3,3,3,3,3,3,3,3,3,3,3,3,3,3,3,3,3,3,3,3,3,3,3,3,3,3
2,2,3,2,1,3,1,1,1,1,1,1,1,1,1,1,1,1,1,1,1,1,1,1,1,1,1,1,1,1,1,1,3
2,1,1,3,2,2,2,2,2,2,2,2,2,2,2,2,2,2,2,2,2,2,2,2,2,2,2,2,2,2,2,2,3
2,3,1,2,1,1,1,1,1,1,1,3,3,2,4,4,5,5,5,5,5,5,5,5,5,5,5,5,4,4,5,5,3
2,1,4,4,4,4,4,4,4,4,4,4,4,4,4,4,4,4,4,4,4,4,4,4,4,4,4,4,4,4,4,4,3
2,1,0,1,1,1,1,1,1,1,1,1,1,1,1,1,1,1,1,1,1,1,1,1,1,1,1,1,1,1,1,1,3
2,1,3,3,2,2,3,2,4,2,2,2,3,2,4,2,3,3,3,2,4,4,4,3,4,3,3,3,2,3,4,4,3
2,1,1,3,3,3,3,3,3,3,3,3,3,3,3,3,3,3,3,3,3,3,3,3,3,3,3,3,3,3,3,3,3
2,1,0,1,3,4,4,4,4,4,4,4,4,4,4,4,4,4,4,4,4,4,4,4,4,4,4,4,4,4,4,4,3
2,1,4,5,4,4,4,4,4,4,4,4,4,4,4,4,4,4,4,4,4,4,4,4,4,4,4,4,4,4,4,4,3
2,1,2,3,3,3,4,3,4,4,4,4,3,4,4,2,3,3,4,3,4,4,4,4,4,4,4,3,3,3,3,3,3
2,1,1,4,1,3,3,3,3,3,3,3,3,3,3,3,3,3,3,3,3,3,3,3,3,3,3,3,3,3,3,3,3
2,1,3,3,5,5,5,5,5,5,5,5,5,5,5,5,5,5,5,5,5,5,5,5,5,5,5,5,5,5,5,5,3
2,1,2,2,3,5,4,4,5,5,4,5,5,5,5,5,5,5,5,5,5,5,5,5,5,5,5,5,5,5,5,5,3
2,1,2,4,2,5,4,3,4,3,4,4,4,4,4,2,4,4,4,4,4,4,4,4,4,4,4,4,4,4,4,4,3
2,1,0,1,3,3,3,3,3,3,3,3,3,3,3,3,3,3,3,3,3,3,3,3,3,3,3,3,3,3,3,3,3
2,1,0,1,3,4,4,4,3,1,2,2,3,3,4,3,4,5,4,3,5,4,3,5,5,5,3,2,4,4,3,5,3
2,1,4,3,4,5,5,5,5,5,5,5,5,5,5,5,5,5,5,5,5,5,5,5,5,5,5,5,5,5,5,5,3
2,1,2,3,5,5,5,5,5,2,2,2,5,3,5,5,5,5,5,3,5,5,5,4,5,5,3,3,3,4,1,5,3
2,1,0,4,4,4,4,4,4,4,4,4,4,4,4,4,5,5,5,5,5,5,5,5,5,5,5,5,5,5,5,5,3
2,1,1,3,4,4,4,4,4,4,4,3,4,3,3,3,4,4,4,4,4,4,4,4,4,4,4,4,4,4,4,4,3
2,1,1,2,3,3,4,3,4,3,4,5,4,3,4,5,3,4,5,4,3,4,5,4,3,4,5,4,3,4,5,4,3
2,1,4,4,1,2,3,1,2,1,2,2,4,3,3,2,4,4,3,3,4,4,3,4,4,3,3,3,4,4,4,4,3
2,1,3,3,2,3,3,3,3,3,3,3,3,3,3,3,4,4,4,4,4,4,4,4,4,4,4,4,4,4,4,4,3
2,1,2,3,5,5,5,5,5,5,5,5,5,5,5,5,5,5,5,5,5,5,5,5,5,5,5,5,5,5,5,5,3
2,3,3,3,1,1,1,1,1,1,1,1,1,1,1,1,1,1,1,1,1,1,1,1,1,1,1,1,1,1,1,1,3
2,1,3,3,1,2,2,2,2,3,2,2,3,2,2,2,2,2,2,1,5,4,2,3,3,2,3,3,4,3,4,4,3
2,1,1,3,5,5,3,5,3,4,3,2,3,3,3,2,2,2,2,2,5,2,2,3,3,3,2,2,3,3,1,3,3
2,1,1,3,1,2,4,4,3,1,1,1,1,1,3,1,4,4,4,4,4,4,4,4,4,4,4,4,4,4,4,4,3
2,1,4,3,3,3,4,3,4,3,3,2,4,3,4,3,3,3,4,4,4,4,4,4,4,4,3,3,3,4,4,4,3
2,1,0,1,5,5,5,5,5,5,5,5,5,5,5,5,5,5,5,5,5,5,5,5,5,5,5,5,5,5,5,5,3
2,2,0,3,1,1,1,1,1,1,1,1,1,1,1,1,1,1,1,1,1,1,1,1,1,1,1,1,1,1,1,1,3
2,2,1,3,4,4,4,4,4,4,4,4,4,4,4,4,4,4,4,4,4,4,4,4,4,4,4,4,4,4,4,4,3
2,1,2,3,3,3,3,3,3,3,3,3,3,3,3,3,3,3,3,3,3,3,3,3,3,3,3,3,3,3,3,3,3
2,1,2,3,3,3,3,3,3,3,3,3,3,3,3,3,3,3,3,3,3,3,3,3,3,3,3,3,3,2,2,3,3
2,1,4,4,1,1,1,1,1,1,1,1,5,1,1,1,1,2,1,1,5,1,1,5,5,5,5,1,1,5,5,3,3
2,1,3,3,1,1,3,1,1,1,1,1,1,1,1,1,1,2,5,1,5,4,3,1,3,3,1,1,3,3,1,3,3
2,1,4,5,1,1,3,1,1,1,1,1,5,1,1,1,1,1,1,1,4,4,1,1,3,3,1,1,1,1,1,1,3
2,1,3,3,5,5,5,5,5,5,5,5,5,5,5,5,5,5,4,4,4,4,4,4,4,4,4,4,4,4,4,4,3
2,1,0,1,1,2,2,2,2,2,2,2,2,2,2,2,2,2,2,2,2,2,2,2,2,2,2,2,2,2,2,2,3
2,1,0,1,3,3,3,3,3,3,3,3,3,3,3,3,3,3,3,3,3,3,3,3,3,3,3,3,3,3,3,3,3
2,1,2,3,4,4,4,4,4,4,4,4,4,4,4,4,4,4,4,4,4,4,4,4,4,4,4,4,4,4,4,4,3
2,1,3,3,4,4,4,4,4,4,4,4,3,3,4,4,4,4,4,4,3,3,4,3,3,4,3,3,4,4,4,4,3
2,2,0,3,3,3,3,3,3,3,3,3,3,3,3,3,3,3,3,3,3,3,3,3,3,3,3,3,3,3,3,3,3
2,1,3,3,3,3,3,3,3,3,3,3,3,3,3,3,3,3,3,3,3,3,3,3,3,3,3,3,3,3,3,3,3
2,1,0,5,1,1,1,1,1,1,1,1,1,1,1,1,1,1,1,1,1,1,1,1,1,1,1,1,1,1,1,1,3
2,1,4,4,3,4,3,3,3,2,3,3,3,3,3,3,3,3,3,3,3,3,3,3,3,3,3,3,3,3,3,3,3
2,1,0,1,3,3,3,4,4,3,2,3,3,3,4,4,4,4,4,4,4,4,4,4,4,4,4,4,4,4,4,4,3
2,1,3,3,3,3,3,3,3,3,3,3,3,3,3,3,4,4,4,4,4,4,4,4,4,4,4,4,4,4,4,4,3
2,1,0,1,4,4,4,4,4,4,4,4,4,4,4,4,4,4,4,4,4,4,4,4,4,4,4,4,4,4,4,4,3
2,1,0,3,2,2,4,2,2,2,3,2,3,4,4,3,3,4,3,2,4,4,3,4,4,4,3,2,4,4,3,2,3
2,1,3,1,1,1,1,1,1,1,1,1,1,1,1,1,1,1,1,1,1,1,1,1,1,1,1,1,1,1,1,1,3
2,1,3,3,2,2,4,2,2,2,2,2,3,2,4,4,4,4,3,3,5,4,4,4,4,4,3,2,3,2,3,2,3
2,1,3,3,2,2,2,2,3,2,2,2,1,2,4,3,3,3,3,3,3,3,3,3,3,3,3,3,3,3,3,3,3
2,1,3,3,3,3,3,3,3,3,3,3,3,3,3,3,3,3,2,2,3,3,3,3,3,3,2,2,3,3,3,3,3
2,1,4,4,3,3,3,3,3,3,3,3,3,3,3,3,3,3,3,3,3,3,3,3,3,3,3,3,3,3,3,3,3
2,1,4,2,5,5,5,5,5,5,5,5,5,5,5,5,5,5,5,5,5,5,5,5,5,5,5,5,5,5,5,5,3
2,1,0,1,3,3,3,3,3,3,3,3,3,3,3,3,3,3,3,3,3,3,3,3,3,3,3,3,3,3,3,3,3
2,1,3,3,2,2,4,2,2,2,3,2,4,3,3,3,1,3,3,2,5,4,4,3,4,4,4,3,4,3,3,4,3
2,1,3,3,4,4,4,4,4,5,4,4,4,4,5,4,4,4,4,5,4,5,4,5,5,5,4,5,4,5,4,3,3
2,1,4,3,5,5,5,5,5,5,5,5,5,5,5,5,5,5,5,5,5,5,4,5,5,5,5,5,5,1,5,5,3
2,1,4,1,3,4,5,3,1,1,3,5,5,1,5,1,3,3,5,5,5,5,5,5,5,5,3,5,5,3,5,5,3
2,1,3,4,3,3,4,3,2,2,2,2,4,3,5,4,4,4,4,3,4,4,4,4,4,4,4,4,5,4,3,5,3
2,1,3,4,3,4,4,4,2,2,2,3,4,3,3,4,4,4,4,4,4,4,3,4,4,4,4,4,4,4,3,4,3
2,2,3,3,5,5,5,5,5,5,5,5,5,5,5,5,5,5,5,5,5,5,5,5,5,5,5,5,5,5,5,5,3
2,1,3,3,3,4,3,4,4,4,3,4,4,4,3,2,4,4,3,4,4,4,4,3,2,3,3,3,3,3,3,3,3
2,1,0,1,5,5,5,5,5,5,5,5,5,5,5,5,5,5,5,5,5,5,5,5,5,5,5,5,5,5,5,5,3
2,2,0,2,4,4,4,4,4,4,4,4,4,4,4,4,4,4,4,4,4,4,4,4,4,4,4,4,4,4,4,4,3
2,1,1,3,3,3,4,4,3,3,4,4,4,4,4,3,4,4,4,4,4,4,4,4,4,4,4,4,4,4,4,4,3
2,2,1,2,3,3,3,2,3,3,4,3,4,3,4,2,4,4,4,4,4,4,4,4,4,4,4,4,4,4,4,4,3
2,1,1,3,5,5,5,5,5,5,5,5,5,5,5,5,5,5,5,5,5,5,5,5,5,5,5,5,5,5,5,5,3
2,1,4,3,5,5,4,5,5,2,4,5,5,5,5,4,5,4,4,4,4,4,4,4,4,4,4,3,3,5,4,5,3
2,1,2,5,5,5,5,5,5,5,5,5,5,5,5,5,5,5,5,4,5,5,5,5,3,5,4,3,5,5,5,1,3
2,1,0,1,1,3,2,3,2,2,2,3,5,4,1,2,1,4,4,3,3,3,3,4,4,3,1,1,3,3,3,3,3
2,1,4,2,4,4,4,4,4,4,4,4,4,4,4,4,4,4,4,4,4,4,4,4,4,4,4,4,4,4,4,4,3
2,1,4,3,3,3,3,4,4,3,3,4,4,3,4,3,4,4,4,4,4,4,4,4,4,4,4,4,4,4,4,4,3
2,1,1,3,2,3,4,3,3,3,3,4,4,4,4,4,3,3,4,4,3,4,4,5,4,4,3,4,4,4,4,4,3
2,1,0,1,4,2,2,2,2,2,2,2,3,2,2,2,2,3,2,2,2,2,2,2,2,3,2,2,2,2,2,2,3
2,2,2,3,2,2,2,2,3,2,1,2,4,4,5,4,3,3,3,3,3,4,4,4,4,4,4,4,4,4,4,4,3
2,1,4,2,4,4,4,4,4,4,4,4,4,4,4,4,4,4,4,4,4,4,4,4,4,4,4,4,4,4,4,4,3
2,1,4,5,5,5,5,5,5,5,5,5,5,5,5,5,5,5,5,5,5,5,5,5,5,5,5,5,5,5,5,5,3
2,2,3,3,3,3,3,3,3,3,3,3,3,3,3,3,3,3,3,3,3,3,3,3,3,3,3,3,3,3,3,3,3
2,1,2,3,4,4,4,4,4,4,4,4,4,4,5,4,5,5,5,4,4,4,4,4,4,4,4,3,4,4,4,4,3
2,1,2,3,3,3,3,3,3,3,3,3,3,3,3,3,3,3,3,3,3,3,3,3,3,3,3,3,3,3,3,3,3
2,1,3,2,3,3,3,3,3,3,3,3,3,3,3,3,3,3,3,3,3,3,3,3,3,3,3,3,3,3,3,3,3
2,1,2,3,4,4,4,4,4,4,4,4,4,4,4,4,3,4,4,3,4,3,4,4,4,4,4,4,4,4,4,4,3
2,1,4,5,5,5,5,5,5,5,5,5,5,5,5,5,5,5,5,5,5,5,5,5,5,5,5,5,5,5,5,5,3
2,1,3,4,3,3,3,3,3,3,3,3,3,3,3,3,3,3,3,3,3,3,3,3,3,3,3,3,3,3,3,3,3
2,1,1,4,4,4,4,4,4,4,4,4,4,4,4,4,4,4,4,4,4,4,4,4,4,4,4,4,4,4,4,4,3
2,1,0,1,2,3,4,2,3,2,2,3,4,3,4,3,3,4,4,5,4,5,4,5,4,5,3,4,4,4,3,4,3
2,1,2,3,2,4,4,2,4,4,4,4,4,4,4,4,4,4,4,4,4,4,4,4,4,4,4,4,4,4,4,4,3
2,1,1,2,3,3,3,3,3,3,3,3,3,3,3,3,3,3,3,3,3,3,3,3,3,3,3,3,3,3,3,3,3
2,1,4,2,5,5,5,5,5,5,5,5,5,5,5,5,5,5,5,5,5,5,5,5,5,5,5,5,5,5,5,5,3
2,1,0,1,3,3,3,3,3,3,3,3,3,3,3,3,3,3,3,3,3,3,3,3,3,3,3,3,3,3,3,3,3
2,1,3,4,4,4,4,4,4,4,4,4,4,4,4,4,4,4,4,4,4,4,4,4,4,4,4,4,4,4,4,4,3
2,1,0,1,5,5,5,5,5,5,5,5,5,5,5,5,5,5,5,5,5,5,5,5,5,5,5,5,5,5,5,5,3
2,1,2,4,4,4,3,3,3,3,3,3,3,3,3,3,1,3,3,3,3,3,1,1,3,3,3,3,3,3,3,1,3
2,1,0,1,3,3,3,2,2,2,2,2,2,2,2,2,2,2,2,2,2,2,2,2,2,2,2,2,2,2,2,2,3
2,1,3,3,4,3,3,3,4,4,3,3,4,4,3,3,3,3,4,5,4,3,2,2,3,3,4,3,4,4,4,4,3
2,1,0,1,2,2,2,2,2,2,2,2,2,2,2,2,2,2,2,2,2,2,2,2,2,2,2,2,2,2,2,2,3
2,1,3,3,3,3,3,3,3,3,3,3,3,3,3,3,5,5,4,4,3,3,4,4,4,3,3,4,4,3,3,3,3
2,1,0,1,1,1,1,1,1,1,1,1,1,1,1,1,1,1,1,1,1,1,1,1,1,1,1,1,1,1,1,1,3
2,1,3,3,1,5,5,5,5,5,5,5,5,5,5,5,5,5,5,5,5,5,5,5,5,5,5,5,5,5,5,5,3
2,1,2,1,4,4,4,4,4,4,4,4,4,4,4,4,4,4,4,4,4,4,4,4,4,4,4,4,4,4,4,4,3
2,1,3,2,4,4,4,4,4,4,4,4,4,4,4,4,4,4,4,4,4,4,4,4,4,4,4,4,4,4,4,4,3
2,1,0,1,5,5,5,5,5,5,5,5,5,5,5,5,5,5,5,5,5,5,5,5,5,5,5,5,5,5,5,5,3
2,1,0,3,3,3,3,3,3,3,3,3,3,3,3,3,3,3,3,3,3,3,3,3,3,3,3,3,3,3,3,3,3
2,1,1,2,5,5,5,5,5,5,5,5,5,5,5,5,5,5,5,5,5,5,5,5,5,5,5,5,5,5,5,5,3
2,1,0,1,2,3,3,1,3,2,3,1,3,2,2,2,3,1,2,1,3,3,3,2,3,2,2,1,2,1,1,2,3
2,1,3,2,2,2,2,2,2,2,2,2,2,2,3,3,1,1,2,1,2,1,2,1,2,2,2,2,2,2,2,2,3
2,1,3,3,3,3,3,3,3,3,3,3,3,3,3,3,3,3,3,3,3,3,3,3,3,3,3,3,3,3,3,3,3
2,1,3,1,4,4,4,4,4,4,4,4,4,4,4,4,4,4,4,4,4,4,4,4,4,4,4,4,4,4,4,4,3
2,1,3,1,4,4,4,4,4,4,4,4,4,4,4,4,4,4,4,4,4,4,4,4,4,4,4,4,4,4,4,4,3
2,1,4,4,4,4,4,4,4,4,4,4,4,4,4,4,4,4,4,4,4,4,4,4,4,4,4,4,4,4,4,4,3
2,1,1,3,3,4,4,4,4,4,4,4,4,4,4,4,4,4,4,4,4,4,4,4,4,4,4,4,4,4,4,4,3
2,1,2,4,4,4,4,4,4,4,4,4,4,4,4,4,4,4,4,4,4,4,4,4,4,4,4,4,4,4,4,4,3
2,1,0,3,4,4,4,4,4,4,4,4,4,4,4,4,4,4,4,4,4,4,4,4,4,4,4,4,4,4,4,4,3
2,1,3,1,4,4,4,4,4,4,4,4,4,4,4,4,4,4,4,4,4,4,4,4,4,4,4,4,4,4,4,4,3
2,1,2,3,3,3,3,3,3,3,3,3,3,3,3,3,3,3,3,3,3,3,3,3,3,3,3,3,3,3,3,3,3
2,1,0,1,5,5,5,5,5,5,5,5,5,5,5,5,5,5,5,5,5,5,5,5,5,5,5,5,5,5,5,5,3
2,1,0,1,1,1,1,1,1,1,1,1,1,1,1,1,1,1,1,1,1,1,1,1,1,1,1,1,1,1,1,1,3
2,1,1,3,3,3,3,3,3,3,3,3,3,3,3,3,3,3,3,3,3,3,3,3,3,3,3,3,3,3,3,3,3
2,1,3,3,2,2,1,4,3,2,1,1,4,1,2,2,3,4,4,2,5,5,4,4,4,4,3,3,3,3,3,5,3
2,1,1,4,3,3,3,3,3,3,3,3,3,3,3,3,3,3,3,3,3,3,3,3,3,3,3,3,3,3,3,3,3
2,1,3,5,5,5,5,5,5,5,5,5,5,5,5,5,5,5,5,5,5,5,5,5,5,5,5,5,5,5,5,5,3
2,1,0,1,1,1,1,1,1,1,1,1,1,1,1,1,1,1,1,1,1,1,2,1,1,1,1,1,1,1,1,1,3
2,1,0,1,5,5,5,5,5,5,5,5,5,5,5,5,5,5,5,5,5,5,5,5,5,5,5,5,5,5,5,5,3
2,1,0,1,4,4,4,4,4,4,4,4,4,4,4,4,4,4,4,4,4,4,4,4,4,4,4,4,4,4,4,4,3
2,1,0,1,4,4,4,4,4,4,4,4,4,4,4,4,4,4,4,4,4,4,4,4,4,4,4,4,4,4,4,4,3
2,1,0,1,1,1,1,1,1,1,1,1,1,1,1,1,1,1,1,1,1,1,1,1,1,1,1,1,1,1,1,1,3
2,1,1,3,1,1,1,1,2,1,3,4,3,5,4,2,2,2,3,3,4,2,4,3,5,2,2,3,4,5,4,3,3
2,1,0,1,1,1,1,1,1,1,1,1,1,1,1,1,1,1,1,1,1,1,1,1,1,1,1,1,1,1,1,1,3
2,2,1,3,3,3,3,3,3,3,3,3,3,3,3,3,3,3,3,3,3,3,3,3,3,3,3,3,3,3,3,3,3
2,1,2,4,4,4,4,4,4,3,3,4,4,4,4,3,4,4,4,4,4,3,5,4,4,4,4,4,4,5,4,5,3
2,2,1,4,3,3,3,3,3,3,3,3,3,3,3,3,3,3,3,3,3,3,3,3,3,3,3,3,3,3,3,3,3
2,1,1,2,3,1,2,3,3,3,1,2,1,1,2,1,1,1,3,1,4,2,3,3,4,3,2,4,2,2,1,4,3
2,1,2,4,2,2,2,2,2,2,2,2,2,2,2,2,2,2,2,2,3,2,2,2,2,2,2,2,2,2,2,2,3
2,2,3,3,3,3,3,3,3,3,3,3,3,3,3,3,3,3,3,3,3,3,3,3,3,3,3,3,3,3,3,3,3
2,1,0,1,1,1,1,1,1,1,1,1,1,1,1,1,1,1,1,1,1,1,1,1,1,1,1,1,1,1,1,1,3
2,1,1,3,3,4,4,3,3,4,3,2,3,4,4,4,4,4,3,4,4,4,4,3,4,3,4,4,4,4,5,5,3
2,2,1,3,4,4,4,4,4,4,4,4,4,4,4,4,4,4,4,4,4,4,4,4,4,4,4,4,4,4,4,4,3
2,1,1,5,1,3,1,2,1,1,1,1,1,1,1,1,2,2,2,2,2,2,2,2,2,2,2,2,2,2,2,2,3
2,1,1,3,4,3,3,3,3,3,3,3,4,3,4,2,4,4,4,4,4,4,4,4,4,4,4,4,4,4,4,4,3
2,1,1,4,3,3,3,3,3,3,3,3,3,3,3,3,3,3,3,3,3,3,3,3,3,3,3,3,3,3,3,3,3
2,1,3,3,4,4,5,4,4,4,4,4,4,4,4,4,4,4,4,4,4,4,4,4,4,5,3,4,4,4,4,4,3
2,1,3,3,4,4,4,4,4,4,4,4,4,4,4,4,4,4,4,4,4,4,4,4,4,4,4,4,4,4,4,4,3
2,1,1,3,5,5,5,5,5,5,5,5,5,5,5,5,5,5,5,5,5,5,5,5,5,5,5,5,5,5,5,5,3
2,1,2,3,1,1,3,1,1,1,1,1,3,1,3,3,2,3,2,2,5,3,2,4,4,3,3,1,3,2,2,4,3
2,1,3,4,5,4,4,4,4,4,3,4,4,4,3,4,4,4,4,5,4,4,4,5,5,5,4,4,4,3,3,3,3
2,1,3,3,4,4,4,4,4,4,4,4,4,4,4,4,4,4,4,4,4,4,4,4,4,4,4,4,4,4,4,4,3
2,1,1,4,4,4,4,4,4,4,4,4,4,4,4,4,4,4,4,4,4,4,4,4,4,4,4,4,4,4,4,4,3
2,1,3,3,5,5,5,5,5,5,5,5,5,5,5,5,5,1,5,5,5,5,5,5,5,5,5,5,5,5,5,5,3
2,1,0,1,1,1,1,1,1,1,1,1,1,1,1,1,1,1,1,1,1,1,1,1,1,1,1,1,1,1,1,1,3
2,1,2,3,3,3,3,3,3,3,3,3,3,3,3,3,3,3,3,3,3,3,3,3,3,3,3,3,3,3,3,3,3
2,1,2,3,3,3,3,3,3,3,3,3,3,3,3,3,3,3,3,3,3,3,3,3,3,3,3,3,3,3,3,3,3
2,1,3,3,4,4,4,4,4,2,4,4,4,4,4,4,4,4,4,4,4,4,4,4,4,4,4,4,4,4,4,4,3
2,1,1,5,5,5,5,5,5,5,5,4,4,4,4,4,4,3,5,4,5,3,4,5,4,3,5,4,3,5,5,5,3
2,1,0,4,4,4,4,4,3,3,3,3,3,3,3,3,3,3,3,3,3,3,3,3,3,3,3,3,3,3,3,3,3
2,1,2,2,4,4,4,4,4,4,4,4,4,4,4,4,4,4,4,4,4,4,4,4,4,4,4,4,4,4,4,4,3
2,1,3,3,5,5,5,5,5,5,5,5,5,5,5,5,5,5,5,5,5,5,5,5,5,5,5,5,5,5,5,5,3
2,1,1,2,2,2,2,2,3,2,2,2,2,3,2,2,2,2,2,2,2,2,3,2,2,2,2,2,2,2,2,2,3
2,1,1,3,4,4,4,4,4,4,4,4,4,4,4,4,4,4,4,4,4,4,4,4,4,4,4,4,4,4,4,4,3
2,1,4,4,4,4,4,4,4,4,4,4,4,4,4,4,4,4,4,4,4,4,4,4,4,4,4,4,4,4,4,4,3
2,1,0,5,2,5,5,1,1,1,1,2,1,1,1,1,1,1,1,1,5,1,1,5,2,1,5,1,1,2,1,5,3
2,1,2,3,1,1,1,1,1,1,1,1,1,1,1,1,1,1,1,1,1,1,1,1,1,1,1,1,1,1,1,1,3
2,1,3,4,2,2,4,2,2,1,1,1,3,2,3,3,4,4,4,1,4,2,4,2,3,3,3,2,3,2,2,4,3
2,1,4,4,1,2,2,2,2,2,3,2,2,2,2,2,2,2,2,2,2,2,3,4,2,2,2,2,3,2,2,2,3
2,1,3,3,4,4,3,3,3,3,3,3,3,3,3,3,3,3,3,3,3,3,3,3,3,3,3,3,3,3,3,3,3
2,1,2,3,2,2,2,2,2,2,2,2,2,2,2,2,2,2,2,2,2,2,2,2,2,2,2,2,2,2,2,2,3
2,1,0,4,4,4,4,4,4,4,4,4,4,4,4,4,4,4,4,4,4,4,4,4,4,4,4,4,4,4,4,4,3
2,1,0,3,4,4,4,4,4,4,4,4,4,4,4,4,4,4,4,4,4,4,4,4,4,4,4,4,4,4,4,4,3
2,1,1,4,3,3,3,2,3,4,3,3,3,3,3,3,3,3,4,3,4,3,3,3,3,3,4,4,4,4,3,3,3
2,1,4,4,4,4,4,4,4,4,4,4,4,4,4,4,4,4,4,4,4,4,4,4,4,4,4,4,4,4,4,4,3
2,1,4,3,5,5,5,5,5,5,5,5,5,5,5,5,5,5,5,5,5,5,5,5,5,5,5,5,5,5,5,5,3
2,1,3,4,5,5,5,5,5,5,5,5,5,5,5,5,5,5,5,5,5,5,5,5,5,5,5,5,5,5,5,5,3
2,1,3,3,1,3,4,4,3,2,4,3,5,3,4,3,4,4,4,4,5,5,5,5,5,5,5,5,5,5,2,5,3
2,1,3,4,5,5,5,4,3,1,1,2,5,3,2,1,4,5,5,4,5,4,4,4,5,5,4,4,4,5,4,5,3
2,1,0,1,1,1,1,1,1,1,1,1,1,1,1,2,1,1,3,2,1,1,2,1,4,3,1,1,1,2,1,1,3
2,1,1,4,3,3,3,3,3,3,3,3,3,3,3,3,3,3,3,3,3,3,3,3,3,3,3,3,3,3,3,3,3
2,1,0,1,1,1,1,1,1,1,1,1,1,1,1,1,1,1,1,1,1,1,1,1,1,1,1,1,1,1,1,1,3
2,1,0,1,5,5,5,5,5,5,5,5,5,5,5,5,5,5,5,5,5,5,5,5,5,5,5,5,5,5,5,5,3
2,1,0,4,2,2,2,2,2,2,2,2,3,4,4,4,4,3,4,3,3,4,4,4,4,3,3,3,3,3,4,4,3
2,1,1,4,4,4,5,4,5,4,4,3,3,3,4,5,4,5,5,4,4,4,3,5,4,5,4,5,5,4,4,5,3
2,1,0,1,1,1,1,1,1,1,1,1,1,1,1,1,1,1,1,1,1,1,1,1,1,1,1,1,1,1,1,1,3
2,2,1,3,3,3,3,3,3,3,3,3,3,3,3,3,3,3,3,3,3,3,3,3,3,3,3,3,3,3,3,3,3
2,2,2,5,5,5,5,5,5,5,5,5,5,5,5,5,5,5,5,5,5,5,5,5,5,5,5,5,5,5,5,5,3
2,1,0,4,4,4,4,4,4,4,4,4,4,4,4,4,4,4,4,4,4,4,4,4,4,4,4,4,4,4,4,4,3
2,1,1,4,4,4,4,4,4,4,4,4,4,4,4,4,4,4,4,4,4,4,4,4,4,4,4,4,4,4,4,4,3
2,1,1,3,4,4,4,4,4,3,3,3,4,3,4,2,4,4,4,4,4,4,4,4,4,4,5,5,5,5,5,5,3
2,1,0,1,1,1,1,1,1,1,1,1,1,1,1,1,1,1,1,1,1,1,1,1,1,1,1,1,1,1,1,1,3
2,1,2,3,3,3,3,3,3,3,3,3,3,3,3,3,3,3,3,3,3,3,3,3,3,3,3,3,3,3,3,3,3
2,1,1,4,4,3,4,4,4,4,4,4,3,4,3,4,4,3,5,4,3,5,3,3,4,4,4,4,4,4,4,4,3
2,1,1,3,4,4,4,4,4,4,4,4,4,4,4,4,4,4,4,4,4,4,4,4,4,4,4,4,4,4,4,4,3
2,1,4,3,4,4,4,4,4,4,4,4,4,4,4,4,4,4,4,4,4,4,4,4,4,4,4,4,4,4,4,4,3
2,1,1,5,4,4,4,4,4,4,4,4,3,4,3,3,4,4,4,4,4,4,4,4,4,4,4,4,4,4,4,4,3
2,2,4,2,2,2,2,2,3,2,2,2,2,2,2,2,2,2,5,5,5,5,5,5,5,5,5,5,5,5,5,5,3
2,1,1,5,3,3,3,3,3,3,3,2,2,2,2,2,2,2,2,2,2,2,2,2,2,2,2,2,3,3,3,3,3
2,1,4,5,4,4,2,3,4,5,4,3,2,3,4,5,4,3,4,5,4,3,4,5,4,3,4,5,4,3,4,5,3
2,1,3,3,2,4,4,2,4,3,4,3,4,4,4,3,5,5,5,5,5,5,5,5,5,5,5,5,5,5,5,5,3
2,1,0,3,3,3,3,3,3,3,3,3,3,3,3,3,3,3,3,3,3,3,3,3,3,3,3,3,3,3,3,3,3
2,1,1,4,3,3,3,3,3,3,4,4,3,4,4,3,4,3,3,4,4,3,3,4,4,4,3,3,4,3,3,3,3
2,1,1,1,1,1,1,1,1,1,1,1,1,1,1,1,1,1,1,1,1,1,1,1,1,1,1,1,1,1,1,1,3
2,1,0,1,2,2,1,1,2,3,3,2,5,1,1,1,2,4,4,4,4,4,2,5,5,5,4,3,5,4,3,4,3
2,1,3,3,4,4,4,4,4,2,4,2,4,3,3,2,4,4,4,4,4,4,4,4,4,4,4,4,4,4,4,4,3
2,3,2,3,3,3,3,3,3,3,3,3,3,3,3,3,3,3,3,3,3,3,3,3,3,3,3,3,3,3,3,3,3
2,3,1,4,3,4,3,3,2,3,2,3,3,2,3,3,2,2,3,1,2,2,2,3,3,3,2,3,3,3,3,4,3
2,2,1,4,5,5,5,5,5,5,5,5,5,5,5,5,5,5,5,5,5,5,5,5,5,5,5,5,5,5,5,5,3
2,1,0,1,1,1,1,1,1,2,1,1,2,1,1,2,1,1,1,2,1,1,2,1,1,1,2,1,1,1,2,1,3
2,2,0,3,5,5,5,5,5,5,5,5,5,5,5,5,1,1,1,1,1,1,1,1,1,1,1,1,1,1,1,1,3
2,2,1,4,4,4,4,4,4,5,5,4,2,3,4,2,4,4,4,4,4,4,4,3,3,3,4,4,4,3,4,4,3
2,1,1,4,3,3,3,3,3,3,3,3,3,3,3,3,3,3,3,3,3,3,3,3,3,3,3,3,3,3,3,3,3
2,3,1,3,3,3,3,3,3,3,3,3,3,3,3,3,3,3,3,3,3,3,3,3,3,3,3,3,3,3,3,3,3
2,1,2,3,3,3,3,3,3,3,3,3,3,3,3,3,3,3,3,3,3,3,3,3,3,3,3,3,3,3,3,3,3
2,1,0,4,4,4,4,4,4,4,4,4,4,4,4,4,4,4,4,4,4,4,4,4,4,4,4,4,4,4,4,4,3
2,1,0,1,1,1,1,1,1,1,1,1,1,1,1,1,1,1,1,1,1,1,1,1,1,1,1,1,1,1,1,1,3
2,2,2,3,3,3,3,3,3,3,3,3,3,3,3,3,3,3,3,3,3,3,3,3,3,3,3,3,3,3,3,3,3
2,1,4,4,3,3,3,3,3,3,3,3,3,3,3,3,3,3,3,3,3,3,3,3,3,3,3,3,3,3,3,3,3
2,1,3,4,4,4,4,4,4,4,4,4,4,4,4,4,4,4,4,4,4,4,4,4,4,4,4,4,4,4,4,4,3
2,2,1,3,5,5,5,5,5,5,5,5,5,5,5,1,5,5,5,5,5,5,5,5,5,5,5,5,5,5,5,5,3
2,1,1,4,3,3,3,3,3,3,3,3,3,3,3,3,3,3,3,3,3,3,3,3,3,3,3,3,3,3,3,3,3
2,1,3,5,3,3,3,3,3,3,3,3,3,3,3,3,3,3,3,3,3,3,3,3,3,3,3,3,3,4,4,4,3
2,1,1,5,1,1,1,1,1,1,1,1,1,1,1,1,1,1,1,1,1,1,1,1,1,1,1,1,1,1,1,1,3
2,1,2,3,3,3,3,3,3,3,3,3,3,3,3,3,3,3,3,3,3,3,3,3,3,3,3,3,3,3,3,3,3
2,1,1,5,2,2,2,2,2,2,2,2,2,2,2,2,2,2,2,2,2,2,2,2,2,2,2,2,2,2,2,2,3
2,1,4,4,4,4,4,4,4,4,4,4,4,4,4,4,4,4,4,4,4,4,4,4,4,4,4,4,3,4,4,4,3
2,1,3,4,3,3,3,3,3,3,3,3,3,3,3,3,3,3,3,3,3,3,3,3,3,3,3,3,3,3,3,3,3
2,1,4,4,4,4,4,4,4,4,4,4,4,4,4,4,4,4,4,4,4,4,4,4,4,4,4,4,4,4,4,4,3
2,1,3,4,3,3,3,3,3,3,3,3,3,3,3,3,3,3,3,3,3,3,3,3,3,3,3,3,3,3,3,3,3
2,1,0,1,1,1,1,1,1,1,1,1,1,1,1,1,1,1,1,1,1,1,1,1,1,1,1,1,1,1,1,1,3
2,1,3,4,3,3,3,3,3,3,3,3,3,3,3,3,3,3,3,3,3,3,3,3,3,3,3,3,3,3,3,3,3
2,1,4,4,2,3,4,3,5,4,5,5,5,4,4,4,4,4,4,4,4,4,4,4,4,4,4,4,4,4,4,4,3
2,1,4,3,3,3,3,3,3,3,3,3,3,3,3,3,3,3,3,3,3,3,3,3,3,3,3,3,3,3,3,3,3
2,1,3,4,4,4,4,4,4,4,4,4,4,4,4,4,4,4,4,4,4,4,4,4,4,4,4,4,4,4,4,4,3
2,1,2,5,3,3,3,3,3,3,3,3,3,3,3,3,3,3,3,3,3,3,3,3,3,3,3,3,3,3,3,3,3
2,1,1,4,1,1,1,1,1,1,1,1,1,1,1,1,1,1,1,1,1,1,1,1,1,1,1,1,1,1,1,1,3
2,1,4,5,3,3,3,3,3,3,3,3,3,3,3,3,2,2,2,2,2,3,4,4,5,5,4,4,3,2,1,1,3
2,1,3,5,5,1,1,5,5,1,5,5,5,5,1,1,5,5,1,5,5,5,5,5,5,5,5,1,5,5,1,1,3
2,2,2,3,3,3,3,3,3,3,3,3,3,3,3,3,3,3,3,3,3,3,3,3,3,3,3,3,3,3,3,3,3
2,1,1,4,4,4,4,4,4,4,4,4,4,4,4,4,4,4,4,4,4,4,4,4,4,4,4,4,4,4,4,4,3
2,1,2,1,1,1,3,1,1,1,1,4,4,3,4,2,4,4,4,4,4,4,4,3,3,4,2,1,4,5,2,5,5
2,1,2,3,1,1,5,1,1,1,1,1,1,1,3,1,3,5,5,5,5,5,5,5,5,5,5,5,5,5,5,5,5
2,1,4,2,3,4,3,5,3,2,3,4,3,5,3,4,3,4,4,5,5,5,4,3,4,5,5,4,4,3,4,5,5
2,1,2,4,2,3,4,3,3,4,3,2,4,3,4,3,3,4,4,4,4,4,4,3,4,4,3,3,3,3,3,4,5
2,1,0,1,2,4,3,3,3,4,3,2,3,3,2,2,4,4,4,4,4,4,4,3,4,4,3,4,4,4,3,3,5
2,1,2,1,3,5,2,4,4,4,1,2,4,3,5,5,5,5,5,5,5,5,5,5,5,5,5,5,5,5,5,5,5
2,1,2,3,3,4,4,4,4,4,4,4,4,4,4,4,3,3,3,3,3,3,3,3,3,3,3,3,3,3,3,3,5
2,1,3,3,4,4,4,4,4,4,4,4,4,3,3,1,4,4,4,4,4,5,5,5,5,5,5,5,5,4,5,5,5
2,1,0,1,1,1,1,1,1,1,1,1,1,1,1,1,1,1,1,1,1,1,1,1,1,1,1,1,1,1,1,1,5
2,1,0,1,5,5,5,5,5,5,5,5,5,3,4,3,5,5,5,5,5,5,5,5,5,5,5,5,5,5,5,5,5
2,1,4,3,5,4,4,4,3,4,2,2,5,4,4,4,4,4,4,5,5,5,5,4,4,4,3,3,4,4,2,4,5
2,1,4,3,2,3,4,3,4,3,4,3,4,3,4,3,4,4,4,4,4,4,3,4,5,5,5,5,5,5,5,5,5
2,1,2,3,4,4,4,4,4,4,4,4,4,4,3,2,4,4,4,4,4,4,4,4,4,4,4,4,4,4,4,4,5
2,1,4,2,4,4,4,4,4,4,4,4,4,4,4,4,4,4,4,4,4,4,4,4,4,4,4,4,4,4,4,4,5
2,1,3,3,4,4,4,4,3,4,2,2,4,4,4,4,4,4,4,4,4,5,5,5,5,5,5,5,5,5,5,5,5
2,1,3,2,4,5,4,5,5,5,4,5,4,4,5,3,5,5,5,5,5,5,4,5,5,5,5,4,5,5,5,5,5
2,1,3,2,5,5,5,5,5,5,5,5,5,5,5,5,5,5,5,5,5,5,5,5,5,5,5,5,5,5,5,5,5
2,1,0,1,2,3,3,2,3,3,2,3,3,3,3,1,3,3,3,3,3,3,3,3,3,3,2,1,3,3,3,1,5
2,1,0,1,1,1,1,1,5,5,5,5,5,5,5,5,5,5,5,5,5,5,5,5,5,5,5,5,5,5,5,5,5
2,1,3,3,2,3,5,4,5,5,3,2,4,3,3,3,4,4,4,4,4,4,3,4,4,4,3,2,4,4,3,4,5
2,1,4,3,1,1,4,1,1,1,1,1,4,1,1,1,1,1,1,1,1,1,1,1,4,4,1,1,1,1,1,1,5
2,1,4,4,4,4,3,2,2,2,2,2,4,3,2,2,2,2,2,2,4,3,3,2,4,5,3,3,4,4,2,2,5
2,1,3,3,2,2,2,2,2,3,4,3,3,2,5,2,4,4,4,4,4,5,5,5,5,5,5,3,4,5,5,5,5
2,1,3,3,3,4,1,5,5,5,5,5,5,5,1,2,5,5,5,5,5,5,5,5,5,5,5,5,5,5,5,5,5
2,1,0,2,3,4,2,4,4,4,4,2,4,4,4,2,4,5,5,5,5,5,5,4,5,5,4,4,4,4,4,4,5
2,1,2,3,1,1,3,1,1,1,1,1,1,1,1,1,2,1,1,2,4,3,3,2,3,3,2,2,2,1,2,3,5
2,1,0,1,4,4,4,4,4,4,4,4,4,4,4,4,4,4,4,4,4,4,4,4,4,4,4,4,4,4,4,4,5
2,1,2,4,1,3,5,2,4,2,2,2,2,2,2,2,3,3,3,3,3,3,3,3,3,3,3,3,3,3,3,3,5
2,1,3,1,1,1,1,1,1,1,1,1,3,1,4,1,1,1,1,1,3,1,1,1,1,1,1,1,1,1,1,1,5
2,1,4,2,2,2,4,3,2,1,2,1,2,2,2,3,2,3,3,1,5,4,4,4,4,4,3,2,3,3,4,4,5
2,1,3,4,5,5,5,5,5,5,5,5,5,5,5,5,5,5,5,5,5,5,5,5,5,5,5,5,5,5,5,5,5
2,1,3,3,1,3,4,4,4,4,1,3,2,2,1,1,4,5,5,4,5,5,3,4,5,5,4,2,5,4,3,5,5
2,1,0,4,3,3,3,3,3,3,3,2,3,3,3,3,3,3,3,3,3,3,3,3,3,3,3,3,3,3,3,3,5
2,1,0,1,3,3,3,3,3,3,3,3,3,3,3,3,3,3,3,3,3,3,3,3,3,3,3,3,3,3,3,3,5
2,1,3,1,4,4,4,4,4,4,4,4,4,4,3,3,5,5,5,5,5,5,5,5,5,5,4,4,5,5,4,5,5
2,1,0,1,3,3,3,3,3,3,3,3,3,3,3,3,4,4,4,4,4,4,4,4,4,4,4,4,4,4,4,4,5
2,1,4,2,3,4,2,3,2,3,4,3,2,3,2,4,2,3,3,2,1,2,2,2,2,2,3,4,3,3,2,2,5
2,1,0,1,3,3,3,3,3,3,3,3,3,3,3,3,2,3,4,3,3,3,4,3,3,3,3,3,3,2,2,2,5
2,1,0,1,1,2,3,1,3,2,1,2,4,3,3,3,3,3,4,4,2,5,3,3,4,5,5,4,4,4,4,4,5
2,1,3,3,4,4,4,4,4,2,2,2,5,2,4,3,4,4,4,3,4,4,4,3,4,4,2,2,4,2,2,2,5
2,1,3,4,3,3,3,3,3,3,3,3,3,3,3,3,3,3,3,3,3,3,3,3,3,3,3,3,3,3,3,3,5
2,1,2,2,3,3,3,3,3,3,3,3,3,3,3,3,3,3,3,3,3,3,3,3,3,3,3,3,3,3,3,3,5
2,1,0,1,3,3,3,3,3,3,3,3,3,3,3,3,3,3,3,3,3,3,3,3,3,3,3,3,3,3,3,3,5
2,1,3,4,4,4,4,4,4,4,3,2,2,2,3,2,4,4,4,2,4,4,4,3,4,3,2,2,4,2,2,4,5
2,1,0,1,4,5,5,4,5,5,5,5,3,4,4,4,5,5,5,5,5,5,5,5,5,5,5,5,5,5,5,5,5
2,1,3,2,1,2,3,3,3,2,3,2,4,2,4,3,3,3,3,3,4,3,3,3,3,2,2,2,3,4,2,3,5
2,1,0,1,2,3,2,5,4,4,2,2,5,1,4,2,1,4,3,5,2,3,5,1,2,1,3,4,2,2,1,3,5
2,1,0,1,1,1,1,1,1,1,1,1,1,1,1,1,1,1,1,1,1,1,1,1,1,1,1,1,1,1,1,1,5
2,1,4,4,4,4,4,4,4,5,5,5,5,4,2,3,5,5,5,5,5,5,5,5,5,5,5,5,5,5,5,5,5
2,1,3,3,1,2,1,3,2,2,3,3,2,2,3,3,3,2,3,3,3,2,2,3,3,2,2,2,3,3,4,4,5
2,1,3,1,3,3,3,3,2,3,2,4,3,2,3,3,4,4,3,3,4,4,4,4,4,4,4,4,4,4,4,4,5
2,1,0,1,3,3,3,3,3,3,3,3,3,3,3,3,3,3,3,3,3,3,3,3,3,3,3,4,2,3,5,3,5
2,1,0,1,2,2,2,2,2,2,2,2,2,2,2,2,2,2,2,2,2,2,2,2,2,2,2,2,2,2,2,2,5
2,1,0,1,1,1,1,1,1,1,1,3,1,1,1,1,3,3,3,3,3,3,3,3,3,3,3,3,3,3,3,3,5
2,1,3,2,2,4,3,4,3,2,2,3,4,3,4,3,4,4,3,4,4,4,4,5,5,5,4,2,4,4,4,4,5
2,1,3,3,3,3,3,3,3,3,3,3,3,3,3,3,3,3,3,3,3,3,3,3,3,3,3,3,3,3,3,3,5
2,1,4,3,5,5,5,5,5,5,5,5,5,5,5,5,5,5,5,5,5,5,5,5,5,5,5,5,5,5,5,5,5
2,1,0,1,1,1,1,1,1,1,1,1,1,1,1,1,1,1,1,1,1,1,1,1,1,1,1,1,1,1,1,1,5
2,1,0,1,5,1,1,2,1,1,2,1,1,2,1,1,2,1,1,1,1,1,1,1,1,1,1,1,1,1,1,1,5
2,1,4,3,2,4,4,4,4,3,3,4,5,4,5,3,4,4,4,4,4,5,5,5,5,5,3,3,4,4,4,5,5
2,1,2,3,3,3,3,3,3,3,3,3,3,3,3,3,3,3,3,3,3,3,3,3,3,3,3,3,3,3,3,3,5
2,1,0,1,4,4,4,4,5,5,5,5,5,5,5,5,5,5,5,5,5,5,5,5,5,5,5,5,5,5,5,5,5
2,1,0,1,3,3,3,3,3,3,3,3,3,3,3,3,3,3,3,3,3,3,3,3,3,3,3,3,3,3,3,3,5
2,1,0,1,4,4,4,4,4,4,4,4,4,4,4,4,4,4,4,4,4,4,4,4,4,4,4,4,4,4,4,4,5
2,1,0,1,4,4,4,4,3,3,4,4,3,4,4,3,3,3,3,3,3,3,3,3,3,3,3,3,3,3,3,3,5
2,1,0,1,3,3,3,3,3,3,3,3,3,3,3,3,3,3,3,3,3,3,3,3,3,3,3,3,3,3,3,3,5
2,1,0,1,3,3,3,3,3,3,3,3,3,3,3,3,3,3,3,3,3,3,3,3,3,3,3,3,3,3,3,3,5
2,1,4,2,5,5,5,5,5,5,5,5,5,5,5,5,5,5,5,5,5,5,5,5,5,5,5,5,5,5,5,5,5
2,1,0,1,5,5,5,5,5,5,5,5,5,5,5,5,5,5,5,5,5,5,5,5,5,5,5,5,5,5,5,5,5
2,3,4,5,5,5,5,5,5,5,5,5,5,5,5,5,5,5,5,5,5,5,5,5,5,5,5,5,5,5,5,5,5
2,2,1,3,4,4,4,4,4,4,4,4,4,4,4,4,4,4,4,4,4,4,4,4,4,4,4,4,4,4,4,4,5
2,3,0,1,5,5,5,5,5,5,5,5,5,5,5,5,5,5,5,5,5,5,5,5,5,5,5,5,5,5,5,5,5
2,1,1,2,3,3,3,3,3,3,3,3,3,3,3,3,3,3,3,3,3,3,3,3,3,3,3,3,3,3,3,3,5
2,2,3,3,3,3,3,3,3,3,3,3,3,3,3,3,3,3,3,3,3,3,3,3,3,4,4,4,4,4,4,4,5
2,1,0,1,1,1,1,1,1,1,1,1,1,1,1,1,1,1,1,1,1,1,1,1,1,1,1,1,1,1,1,1,5
2,1,0,1,5,5,5,5,5,5,5,5,5,5,5,5,5,5,5,5,5,5,5,5,5,5,5,5,5,5,5,5,5
2,1,3,3,5,5,5,5,5,5,5,5,5,5,5,5,5,5,5,5,5,5,5,5,5,5,5,5,5,5,5,5,5
2,1,2,1,3,3,3,3,3,3,3,3,3,3,3,3,3,3,3,3,3,3,3,3,3,3,3,3,3,3,3,3,5
2,1,0,1,3,3,3,3,3,3,3,3,3,3,3,3,3,3,3,3,3,3,3,3,3,3,3,3,3,3,3,3,5
2,1,1,3,2,3,3,3,2,2,3,3,2,4,4,3,4,5,5,3,3,3,3,3,4,3,2,3,4,3,4,3,5
2,1,3,3,4,4,3,4,3,4,4,3,4,4,4,3,4,4,4,3,3,4,4,4,4,4,3,3,4,4,3,4,5
2,1,0,5,1,1,1,1,1,1,1,1,1,1,1,1,1,1,1,1,1,1,1,1,1,1,1,1,1,1,1,1,5
2,1,2,2,2,4,4,2,4,3,4,4,4,4,4,2,4,4,4,4,4,4,4,4,4,4,4,4,4,4,4,4,5
2,1,0,1,2,2,2,2,2,2,2,2,2,2,2,2,2,2,2,2,2,2,2,2,2,2,2,2,2,2,2,2,5
2,1,0,1,5,5,5,5,5,5,5,5,5,5,5,5,5,5,5,5,5,5,5,5,5,5,5,5,5,5,5,5,5
2,1,0,1,5,5,5,5,5,5,5,5,5,5,5,5,5,5,5,5,5,5,5,5,5,5,5,5,5,5,5,5,5
2,1,0,1,1,1,2,3,3,3,3,3,3,3,3,3,3,3,3,3,3,3,3,3,3,3,3,3,3,3,3,3,5
2,1,0,1,4,4,4,4,4,4,4,4,4,4,4,4,4,4,4,4,4,4,4,4,4,4,3,2,3,3,4,3,5
2,1,0,2,4,4,4,4,4,4,4,4,4,4,4,4,4,4,4,4,4,4,4,4,4,4,4,4,4,4,4,4,5
2,1,1,2,2,2,1,1,1,1,1,1,1,1,1,1,1,1,1,1,1,1,1,1,1,1,1,1,1,1,1,1,5
2,1,0,1,1,1,1,1,1,1,1,1,1,1,1,1,1,1,1,1,1,1,1,1,1,1,1,1,1,1,1,1,5
2,2,3,3,5,3,4,5,4,4,5,3,4,3,5,4,4,4,4,3,4,3,4,4,5,5,4,3,4,4,1,4,5
2,1,0,1,1,1,1,2,3,4,3,3,4,2,2,3,3,2,3,3,3,2,3,4,1,2,2,3,3,3,4,3,5
2,1,0,1,1,1,1,1,1,1,1,1,1,1,1,1,1,1,1,1,1,1,1,1,1,1,1,1,1,1,1,1,5
2,1,4,1,4,4,4,4,4,4,4,4,4,4,4,4,4,4,4,4,4,4,4,4,4,4,4,4,4,4,4,4,5
2,1,1,4,4,4,4,4,4,4,4,4,4,4,4,4,4,4,4,4,4,4,4,4,4,4,4,4,4,4,4,4,5
2,1,3,3,4,4,4,4,4,4,4,4,4,4,4,4,5,5,5,5,5,5,5,5,5,5,5,5,5,5,5,5,5
2,1,2,2,2,2,2,3,4,4,1,4,1,3,4,1,3,4,4,3,5,5,5,5,5,5,5,3,5,5,2,5,5
2,1,2,1,3,3,3,3,3,3,3,3,3,3,3,3,4,4,4,4,5,5,5,5,5,5,5,5,5,5,5,4,5
3,1,0,1,3,3,3,3,3,3,3,3,3,3,3,3,3,3,3,3,3,3,3,3,3,3,3,3,3,3,3,3,7
3,1,0,1,4,4,4,4,4,4,4,4,4,4,4,4,4,4,4,4,4,4,4,4,4,4,4,4,4,4,4,4,7
3,1,0,1,1,1,1,1,1,1,1,1,1,1,1,1,1,1,1,1,1,1,1,1,1,1,1,1,1,1,1,1,7
3,3,0,1,4,4,4,4,4,4,4,4,4,4,4,4,4,4,4,4,4,4,4,4,4,4,4,4,4,4,4,4,7
3,3,0,4,5,5,5,5,5,5,5,5,5,5,5,5,5,5,5,5,5,5,5,5,5,5,5,5,5,5,5,5,7
3,1,0,1,3,3,3,3,3,3,3,3,3,3,3,3,3,3,3,3,3,3,3,3,3,3,3,3,3,3,3,3,7
3,1,0,1,1,1,1,1,1,1,1,1,1,1,1,1,1,1,1,1,1,1,1,1,1,1,1,1,1,1,1,1,7
3,1,0,1,5,5,5,5,5,5,5,5,5,5,5,5,5,5,5,5,5,5,5,5,5,5,5,5,5,5,5,5,7
3,3,4,5,1,1,1,1,1,1,1,1,1,1,1,1,1,1,1,1,1,1,1,1,1,1,1,1,1,1,1,1,7
3,2,1,4,2,3,3,3,4,4,4,3,3,4,4,4,3,3,3,4,4,4,3,3,3,3,4,4,3,3,3,4,7
3,2,0,5,1,2,2,2,2,2,2,2,2,2,2,2,3,3,3,3,3,3,3,3,3,3,3,3,3,3,3,3,7
3,1,1,5,3,3,3,4,3,3,4,3,3,4,4,4,4,3,4,4,4,4,4,3,3,4,4,4,4,4,4,4,7
3,1,0,1,1,1,1,1,1,1,1,1,1,1,1,1,1,1,1,1,1,1,1,1,1,1,1,1,1,1,1,1,7
3,2,0,5,4,4,4,4,4,4,4,4,4,4,4,4,4,4,4,4,4,4,4,4,4,4,4,4,4,4,4,4,7
3,2,1,1,3,3,3,3,3,3,3,3,3,3,3,3,3,3,3,3,3,3,3,3,3,3,3,3,3,3,3,3,7
3,2,0,3,3,3,4,3,3,3,3,2,2,3,3,2,3,4,4,4,4,3,3,4,3,3,2,3,3,3,2,3,7
3,2,1,2,2,2,3,3,3,3,3,3,2,2,2,2,4,4,4,3,4,3,3,4,3,2,2,3,4,2,3,4,7
3,2,3,3,3,3,3,3,3,4,2,3,3,3,3,2,3,3,4,3,3,3,3,4,4,4,3,3,3,3,3,4,7
3,2,1,3,2,2,2,2,2,2,2,2,2,2,2,2,2,2,2,2,2,2,2,2,2,2,2,2,2,2,2,2,7
3,1,1,1,4,4,4,4,4,4,4,4,4,4,4,4,4,4,4,4,4,4,4,4,4,4,4,4,4,4,4,4,7
3,2,0,5,3,3,3,3,3,3,2,2,3,2,4,3,3,3,3,4,4,4,4,4,3,5,5,5,5,4,5,5,7
3,2,4,5,1,1,1,1,1,1,1,1,1,1,1,1,1,1,1,1,1,1,1,1,1,1,1,1,1,1,1,1,7
3,1,0,1,3,3,3,3,3,3,3,3,3,3,3,3,3,3,3,3,3,3,3,3,3,3,3,3,3,3,3,3,7
3,1,0,1,3,3,3,3,3,3,3,3,3,3,3,3,3,3,3,3,3,3,3,3,3,3,3,3,3,3,3,3,7
3,2,0,4,2,2,3,2,3,2,2,2,2,2,2,1,4,3,4,3,3,3,3,3,3,3,3,3,3,3,3,3,7
3,2,3,2,4,4,4,4,4,4,4,4,4,4,4,4,4,4,4,4,4,4,4,4,4,4,4,4,4,4,4,4,7
3,2,0,3,2,2,2,2,2,2,2,2,2,2,2,2,2,2,2,2,2,2,2,2,2,2,2,2,2,2,2,2,7
3,1,0,1,4,3,3,1,1,3,3,4,4,3,2,2,2,2,2,4,3,2,4,4,2,2,2,4,4,3,4,4,7
3,2,1,3,2,3,4,4,4,4,4,4,4,4,2,4,4,4,4,4,4,4,4,4,4,4,4,4,4,4,4,4,7
3,1,0,1,3,3,3,3,3,3,3,3,3,3,3,3,3,3,3,3,3,3,3,3,3,3,3,3,3,3,3,3,7
3,3,0,4,2,2,3,2,2,1,2,1,2,3,3,1,2,2,2,1,3,3,1,1,2,1,1,1,2,1,2,2,7
3,1,0,1,3,3,3,3,3,3,2,2,2,2,2,2,2,2,2,2,2,2,2,2,2,2,2,2,2,3,3,2,7
3,2,1,1,3,3,3,3,3,3,3,3,3,3,3,3,3,3,3,3,3,3,3,3,3,3,3,3,3,3,3,3,7
3,3,2,4,1,1,5,5,5,5,5,5,5,5,5,5,4,4,4,4,4,4,4,4,4,4,4,4,4,4,4,4,7
3,1,0,1,3,3,3,3,3,3,3,3,3,3,3,3,3,3,3,3,3,3,3,3,3,3,3,3,3,3,3,3,7
3,1,0,1,1,1,1,1,1,1,1,1,1,1,1,1,1,1,1,1,1,1,1,1,1,1,1,1,1,1,1,1,7
3,1,0,1,1,1,1,1,1,1,1,1,1,1,1,1,1,1,1,1,1,1,1,1,1,1,1,1,1,1,1,1,7
3,1,0,1,1,1,1,1,1,1,1,1,1,1,1,1,1,1,1,1,1,1,1,1,1,1,1,1,1,1,1,1,7
3,2,0,1,2,2,2,2,2,2,2,2,2,2,2,2,2,2,2,2,2,2,2,2,2,2,2,2,2,2,2,2,7
3,1,2,4,2,3,3,3,3,3,3,4,2,3,1,1,4,4,4,4,4,4,4,4,4,4,4,4,4,4,4,4,7
3,1,2,3,1,2,3,3,1,2,2,2,4,3,1,3,3,4,2,3,5,3,2,1,2,2,3,3,2,3,3,3,7
3,1,0,1,1,1,1,1,1,1,1,1,1,1,1,1,1,1,1,1,1,1,1,1,1,1,1,1,1,1,1,1,7
3,1,3,4,3,3,2,3,4,3,2,3,3,2,3,3,3,2,2,3,2,1,2,3,2,2,3,2,2,3,2,2,7
3,1,3,4,2,2,3,2,2,2,2,2,2,2,1,2,3,3,3,2,3,2,2,2,2,2,2,2,3,2,2,3,7
3,1,0,1,4,3,3,3,3,4,4,3,3,4,4,4,3,4,4,4,3,3,3,3,3,3,4,3,3,3,3,3,7
3,1,3,3,2,2,3,2,3,3,3,3,3,3,3,3,3,3,3,3,3,3,3,3,3,3,3,3,3,2,2,3,7
3,1,0,1,1,1,1,1,1,1,1,1,1,1,1,1,1,1,1,1,1,1,1,1,1,1,1,1,1,1,1,1,7
3,3,2,5,5,4,4,4,4,3,4,4,4,4,4,4,4,5,5,4,4,4,4,4,4,4,4,4,4,4,4,4,7
3,1,4,3,5,4,3,3,3,3,3,3,3,4,4,4,4,4,4,4,4,3,3,4,4,4,4,4,4,4,4,5,7
3,1,0,1,2,2,2,2,2,2,2,2,2,2,2,2,2,2,2,2,2,2,2,2,2,2,2,2,2,2,2,2,7
3,1,1,5,1,1,1,1,1,1,1,1,1,1,1,1,1,1,1,1,1,1,1,1,1,1,1,1,1,1,1,1,7
3,1,2,1,4,4,4,4,4,4,4,4,4,4,4,4,4,4,4,4,4,4,4,4,4,4,4,4,4,4,4,4,7
3,2,0,2,2,2,2,2,2,2,2,2,2,2,2,2,2,2,2,2,2,2,2,2,2,2,2,2,2,2,2,2,7
3,1,0,5,5,5,5,5,5,5,5,5,5,5,5,5,5,5,5,5,5,5,5,5,5,5,5,5,5,5,5,5,7
3,3,2,3,4,4,3,4,3,3,4,4,4,3,3,4,3,3,3,3,3,3,4,4,4,4,4,3,4,3,3,3,7
3,1,1,5,1,1,1,1,1,1,1,1,1,1,1,1,1,1,1,1,1,1,2,2,2,2,2,2,2,2,2,2,7
3,1,0,1,4,4,4,4,4,4,4,5,4,4,4,3,4,4,4,4,4,4,4,4,4,4,4,4,4,4,4,4,7
3,1,0,1,3,3,4,3,4,4,4,3,3,2,2,2,2,3,3,3,3,3,4,3,3,4,4,3,3,3,4,4,7
3,1,0,1,3,3,3,3,3,3,3,3,3,3,3,3,3,3,3,3,3,3,3,3,3,3,3,3,3,3,3,3,7
3,1,3,5,3,3,3,3,3,2,3,3,3,3,1,3,4,4,4,4,4,3,4,4,4,4,3,4,4,4,4,4,7
3,1,0,1,4,4,3,3,5,5,5,5,3,3,3,3,3,3,3,3,3,3,3,3,3,3,3,3,3,5,4,4,7
3,1,0,1,4,4,4,4,4,4,4,4,4,4,4,4,4,4,4,4,4,4,4,4,4,4,4,4,4,4,4,4,7
3,1,0,1,2,1,5,3,2,2,2,1,3,2,2,2,5,4,4,2,4,2,2,2,4,3,3,2,4,4,4,4,7
3,1,3,5,5,5,5,5,5,5,5,5,5,5,5,5,5,5,5,5,5,5,5,5,5,5,5,5,5,5,5,5,7
3,1,4,4,2,2,2,4,2,1,1,2,2,2,1,1,3,3,4,2,1,3,1,4,3,4,3,2,4,2,1,2,7
3,1,3,4,1,1,1,1,1,1,1,1,1,1,1,1,1,3,1,1,1,1,1,1,1,1,1,1,1,1,1,1,7
3,1,0,1,3,3,3,3,3,3,3,3,3,3,3,3,3,3,3,3,3,3,3,3,3,3,3,3,3,3,3,3,7
3,1,2,5,1,1,4,2,2,4,2,2,1,2,1,1,4,4,4,3,4,3,3,5,5,5,3,3,5,5,4,5,7
3,1,0,3,3,4,3,4,2,3,3,4,2,2,4,2,4,4,4,4,4,4,3,3,3,3,3,3,3,3,3,4,7
3,1,0,1,1,1,1,1,1,1,5,1,1,1,1,1,1,1,1,1,1,1,1,1,1,1,1,1,1,1,1,1,7
3,1,1,4,2,3,3,3,2,3,3,2,2,3,2,2,3,3,3,3,3,3,3,3,3,3,3,3,3,3,3,3,7
3,1,3,4,3,3,3,3,3,3,3,3,3,3,3,3,3,3,3,3,3,3,3,3,3,3,3,3,3,3,3,3,7
3,1,1,5,4,4,4,4,2,2,2,2,1,2,2,2,4,4,4,4,4,4,3,4,4,4,4,2,4,2,3,5,7
3,1,0,1,1,3,3,3,3,3,3,3,3,3,3,3,3,3,3,3,3,3,3,3,3,3,3,3,3,3,3,3,7
3,1,0,3,1,2,3,2,3,3,2,3,2,3,2,4,4,3,2,3,3,4,3,2,3,3,3,3,3,2,3,2,7
3,1,3,5,2,2,2,3,3,3,2,2,3,2,2,2,3,3,3,2,3,2,2,2,3,3,3,2,3,2,3,2,7
3,1,0,1,3,3,3,3,2,3,2,3,2,2,3,1,3,3,3,1,3,1,1,3,3,4,2,2,3,3,3,3,7
3,1,0,1,3,3,3,2,3,3,3,2,3,3,2,2,3,3,3,4,4,3,3,3,2,2,3,3,4,4,3,4,7
3,1,0,1,2,2,2,2,2,2,2,2,2,2,2,2,2,2,2,2,2,2,2,2,2,2,2,2,2,2,2,2,7
3,1,3,4,1,1,3,1,3,2,2,3,1,1,1,3,1,1,1,1,4,1,1,1,1,2,1,1,3,1,1,1,7
3,1,0,1,1,1,1,1,1,1,1,1,1,1,1,1,1,1,1,1,1,1,1,1,1,1,1,1,1,1,1,1,7
3,1,0,1,3,3,3,3,3,3,3,3,3,3,3,3,3,3,3,3,3,3,3,3,3,3,3,3,3,3,3,3,7
3,1,1,5,2,2,2,2,1,1,1,1,1,1,2,1,1,2,3,1,4,1,2,3,3,3,1,1,2,2,1,2,7
3,1,0,1,2,2,3,4,4,3,4,3,5,4,4,4,3,4,5,4,5,4,5,4,5,4,3,4,5,5,4,3,7
3,1,0,1,5,4,3,4,3,3,2,2,2,3,4,5,4,5,3,2,1,3,4,5,4,3,4,5,2,2,4,5,7
3,1,3,5,3,3,3,3,3,3,3,3,3,3,3,3,3,3,3,3,3,3,3,3,3,3,3,3,3,3,3,3,7
3,1,4,4,1,2,2,2,3,2,3,2,4,3,2,2,2,3,3,2,4,2,3,2,2,3,3,2,2,3,2,3,7
3,1,0,1,1,2,3,3,3,3,3,3,3,3,3,3,2,4,3,4,4,4,3,4,4,4,4,3,4,3,3,4,7
3,1,0,1,1,1,1,3,3,3,3,3,3,3,3,3,3,3,3,3,3,3,3,3,3,3,3,3,3,3,3,3,7
3,1,0,1,1,2,2,2,2,2,2,2,2,2,2,2,2,2,2,2,2,2,3,2,2,2,2,2,2,2,2,2,7
3,1,0,1,3,3,3,3,3,3,3,3,3,3,3,3,3,3,3,3,3,3,3,3,3,3,3,3,3,3,3,3,7
3,1,0,1,1,1,1,1,1,1,1,1,1,1,5,5,5,1,1,2,1,1,1,1,2,1,1,2,1,1,1,1,7
3,1,3,5,1,1,1,1,1,1,1,1,1,1,1,1,1,1,1,1,1,1,1,1,1,1,1,1,1,1,1,1,7
3,1,1,1,3,3,3,3,3,3,3,3,3,3,3,3,3,3,3,3,3,3,3,3,3,3,3,3,3,3,3,3,7
3,1,0,5,3,3,3,3,3,3,3,3,3,3,3,3,3,3,3,3,3,3,3,3,3,3,3,3,3,3,3,3,7
3,1,3,4,1,2,4,2,1,2,1,1,1,1,1,1,2,2,3,1,4,1,1,2,3,3,3,3,3,2,2,3,7
3,1,0,1,1,1,1,1,1,1,1,1,1,1,1,1,1,1,1,1,1,1,1,1,1,1,1,1,1,1,1,1,7
3,1,0,1,3,3,3,3,3,3,3,3,3,3,3,3,2,2,2,2,2,2,2,2,2,2,2,2,2,2,2,2,7
3,1,2,4,2,3,1,2,2,3,2,2,4,3,2,2,5,5,5,3,5,3,4,5,5,5,5,5,5,5,5,5,7
3,2,0,1,3,3,3,3,3,3,3,3,3,3,3,3,3,3,3,3,3,3,3,3,3,3,3,3,3,3,3,3,7
3,1,0,1,3,3,3,3,3,3,3,3,3,3,3,3,3,3,3,3,3,3,3,3,3,3,3,3,3,3,3,3,7
3,1,0,1,4,4,4,4,4,4,4,4,4,4,4,4,4,4,4,4,4,4,4,4,4,4,4,4,4,4,4,4,7
3,3,3,4,5,4,4,4,4,4,4,4,4,4,4,4,4,4,5,3,5,4,3,3,3,4,4,3,5,5,5,3,7
3,1,4,3,4,4,4,4,4,4,4,4,4,4,4,4,4,4,4,4,4,4,4,4,4,4,4,4,4,4,4,4,7
3,1,0,1,4,4,4,4,4,4,4,4,4,4,4,4,4,4,4,4,4,4,4,4,4,4,4,4,4,4,4,4,7
3,1,2,1,3,3,4,3,3,4,2,3,3,3,4,4,3,3,3,4,4,4,4,3,3,4,3,3,3,3,4,4,7
3,1,3,4,3,3,3,3,3,3,3,3,3,3,3,3,3,3,3,3,3,3,3,3,3,3,3,3,3,3,3,3,7
3,1,0,1,1,1,1,1,1,1,1,1,1,1,1,1,1,1,1,1,1,1,1,1,1,1,1,1,1,1,1,1,7
3,1,0,3,4,4,4,3,4,3,3,4,4,4,4,4,4,4,4,4,4,3,4,4,4,4,4,4,4,4,4,4,7
3,1,0,1,3,3,3,3,3,3,3,3,3,3,3,3,3,3,3,3,3,3,3,3,3,3,3,3,3,3,3,3,7
3,1,0,1,5,5,5,5,5,5,5,5,5,5,5,5,5,5,5,5,5,5,5,5,5,5,5,5,5,5,5,5,7
3,1,0,1,5,5,5,5,5,5,5,5,5,5,5,5,5,5,5,5,5,5,5,5,5,5,5,5,5,5,5,5,7
3,1,3,1,5,5,5,5,5,5,5,5,5,5,5,5,5,5,5,5,5,5,5,5,5,5,5,5,5,5,5,5,7
3,1,0,1,2,2,4,4,4,4,4,4,4,2,2,2,3,3,3,3,3,3,3,3,3,3,3,3,3,3,3,3,7
3,1,0,1,3,3,3,3,3,3,3,3,3,3,3,3,3,3,3,3,3,3,3,3,3,3,3,3,3,3,3,3,7
3,1,3,5,4,4,4,4,4,4,4,4,4,4,4,4,4,4,4,4,4,4,4,4,4,4,4,4,4,4,4,4,7
3,1,1,3,3,3,3,3,3,3,3,3,3,3,3,3,3,3,3,3,3,3,3,3,3,3,3,3,3,3,3,3,7
3,1,0,1,2,2,2,2,2,2,2,2,2,2,2,2,2,2,2,2,2,2,2,2,2,2,2,2,2,2,2,2,7
3,1,0,1,2,2,2,3,3,3,3,3,3,2,2,3,3,2,3,3,3,3,2,3,3,3,3,3,2,3,2,3,7
3,1,0,5,2,4,3,3,2,5,4,4,3,3,3,4,3,2,3,4,3,5,5,2,4,4,3,4,3,3,2,3,7
3,1,0,1,4,4,4,4,4,4,4,4,4,4,4,4,4,4,4,4,4,4,4,4,4,4,4,4,4,4,4,4,7
3,1,0,1,3,3,3,3,3,3,3,3,3,3,3,3,3,3,3,3,3,3,3,3,3,3,3,3,3,3,3,3,7
3,1,0,1,1,1,1,1,1,1,1,1,1,1,1,1,1,1,1,1,1,1,1,1,1,1,1,1,1,1,1,1,7
3,1,1,3,4,4,4,4,4,4,4,4,4,4,4,4,4,4,4,4,4,4,4,4,4,4,4,4,4,4,4,4,7
3,1,2,4,5,5,5,5,5,5,5,5,5,5,5,5,5,5,5,5,5,5,5,5,5,5,5,5,5,5,5,5,7
3,1,4,5,2,2,2,2,2,2,2,2,2,2,2,2,2,2,2,2,2,2,2,2,2,2,2,2,2,2,2,2,7
3,1,3,5,3,2,2,2,2,1,2,2,1,1,2,1,1,1,2,1,1,2,1,2,1,2,1,1,2,1,1,2,7
3,1,3,1,2,4,4,4,2,5,3,3,2,2,1,2,5,5,5,5,5,5,5,5,5,5,5,3,5,3,5,5,7
3,1,3,3,2,4,4,2,4,4,4,4,4,5,5,4,4,5,5,5,5,5,5,4,4,4,4,5,5,5,4,5,7
3,1,3,5,1,1,1,1,1,2,2,1,1,1,1,2,3,3,2,1,4,2,4,3,3,1,1,1,3,1,1,3,7
3,1,4,3,4,4,4,4,4,4,4,4,4,4,4,4,4,4,4,4,4,4,4,4,4,4,4,4,4,4,4,4,7
3,1,2,3,1,1,1,1,1,1,1,1,1,1,1,1,3,3,3,2,4,2,3,2,2,2,1,4,3,2,3,2,7
3,1,0,1,3,3,3,3,3,3,3,4,3,2,2,1,1,1,1,1,1,1,1,1,1,1,1,1,1,1,1,1,7
3,1,0,1,1,1,1,1,1,1,1,1,1,1,1,1,1,1,1,1,1,1,1,1,1,1,1,1,1,1,1,1,7
3,1,0,1,5,5,4,4,5,4,3,4,4,4,3,4,4,4,4,5,3,5,4,4,5,5,5,4,4,4,5,5,7
3,1,0,1,1,1,1,1,1,1,1,1,1,1,1,1,1,1,1,1,1,1,1,1,1,1,1,1,1,1,1,1,7
3,1,2,5,2,3,1,2,2,1,1,1,1,1,1,1,4,4,4,5,5,3,3,4,3,1,1,1,5,1,1,5,7
3,1,0,1,3,3,3,3,3,3,3,3,3,3,3,3,3,3,3,3,3,3,3,3,3,3,3,3,3,3,3,3,7
3,1,0,1,5,5,5,5,5,5,5,5,5,5,5,5,4,4,4,4,4,5,5,5,5,5,5,5,5,5,5,5,7
3,1,0,5,1,1,1,1,1,1,1,1,1,1,1,1,1,1,1,1,1,1,1,1,1,1,1,1,1,1,1,1,7
3,1,3,1,3,3,3,2,4,5,4,5,5,5,4,3,4,4,4,5,4,5,4,5,5,5,5,3,3,4,4,5,7
3,1,0,1,4,4,4,4,4,4,4,4,4,4,4,4,4,4,4,4,4,4,4,4,4,4,4,4,4,4,4,4,7
3,1,4,5,3,3,3,3,3,3,3,3,3,3,3,3,3,3,3,3,3,3,3,3,3,3,3,3,3,3,3,3,7
3,1,0,5,5,5,5,5,5,5,5,5,5,5,5,5,5,5,5,5,5,5,5,5,5,5,5,5,5,5,5,5,7
3,1,0,3,3,4,4,4,4,4,4,4,4,4,4,4,4,4,4,4,4,4,4,4,4,4,4,4,4,4,4,4,7
3,1,4,1,4,4,4,5,4,5,4,5,4,4,4,4,4,4,4,4,4,4,4,5,4,4,4,4,4,4,4,4,7
3,1,4,5,4,4,3,4,3,3,4,4,4,4,3,3,4,4,4,4,4,4,4,4,4,4,4,4,4,4,4,4,7
3,3,1,5,1,1,1,1,1,1,1,1,1,1,1,1,1,1,1,1,1,1,1,1,1,1,1,1,1,1,1,1,7
3,3,1,3,3,3,3,3,3,3,3,3,3,3,3,3,3,3,3,3,3,3,3,3,3,3,3,3,3,3,3,3,7
3,1,0,1,1,1,1,1,1,1,1,1,1,1,1,1,1,1,1,1,1,1,1,1,1,1,1,1,1,1,1,1,7
3,1,0,1,3,3,3,3,3,3,3,3,3,3,3,3,3,3,3,3,3,3,3,3,3,3,3,3,3,3,3,3,7
3,3,0,3,2,2,2,2,2,2,2,2,2,2,2,2,2,2,2,2,2,2,2,2,2,2,2,2,2,2,2,2,7
3,1,0,1,3,3,3,3,3,3,3,3,3,3,3,3,3,3,3,3,3,3,3,3,3,3,3,3,3,3,3,3,7
3,1,0,1,3,2,2,2,2,2,2,2,2,2,2,2,2,2,2,2,2,2,2,2,2,2,2,2,2,2,2,2,7
3,1,0,1,1,1,1,1,1,1,1,1,1,1,1,1,1,1,1,1,1,1,1,1,1,1,1,1,1,1,1,1,7
3,2,0,3,3,3,3,3,3,3,3,3,3,3,3,3,3,3,3,3,3,3,3,3,3,3,3,3,3,3,3,3,7
3,1,2,3,1,2,2,2,3,2,1,2,2,2,3,3,2,1,2,2,1,3,1,2,2,2,2,1,2,2,2,2,7
3,3,0,1,4,4,4,4,4,4,4,4,4,4,4,4,4,4,4,4,4,4,4,4,4,4,4,4,4,4,4,4,7
3,1,0,1,1,1,1,1,1,1,1,1,1,1,1,1,1,1,1,1,1,1,1,1,1,1,1,1,1,1,1,1,7
3,1,0,1,4,4,4,4,4,4,4,4,4,4,4,1,1,1,1,1,1,1,1,2,2,2,2,2,2,2,2,2,7
3,3,1,4,1,1,1,1,1,1,1,1,1,1,1,1,1,1,1,1,1,1,1,1,1,1,1,1,1,1,1,1,7
3,1,2,3,4,4,4,4,4,4,4,4,4,4,4,4,4,4,4,4,4,4,4,4,4,4,4,4,4,4,4,4,7
3,2,2,3,4,4,4,4,4,4,4,4,4,4,4,4,4,4,4,4,4,4,4,4,4,4,4,4,4,4,4,4,7
3,1,0,1,3,3,3,3,3,3,3,3,3,3,3,3,3,3,3,3,3,3,3,3,3,3,3,3,3,3,3,3,7
3,2,3,3,5,4,1,1,2,1,1,1,3,2,3,1,3,4,5,3,5,4,4,5,5,5,3,4,5,5,4,5,7
3,2,0,5,5,5,5,5,5,5,5,5,5,5,5,5,5,5,5,5,5,5,5,5,5,5,5,5,5,5,5,5,7
3,2,0,5,4,1,1,1,1,1,1,5,3,1,4,4,5,3,4,4,5,4,4,4,5,4,2,2,4,3,5,4,7
3,2,1,3,3,4,4,3,3,3,3,4,4,4,2,4,4,3,3,5,5,4,5,4,4,4,4,3,3,4,4,4,7
3,2,0,3,3,3,3,3,3,3,3,3,3,3,3,3,3,3,3,3,3,3,3,3,3,3,3,3,3,3,3,3,7
3,2,0,1,2,3,2,3,4,4,3,2,3,4,4,3,3,4,3,4,3,4,3,3,4,3,4,3,4,4,4,5,7
3,2,0,5,5,5,5,4,3,2,1,2,3,4,5,4,3,2,1,2,3,4,5,4,3,2,1,2,3,4,5,4,7
3,2,1,4,3,3,3,2,3,3,4,3,3,2,2,2,3,3,3,3,3,3,3,2,2,1,2,3,4,4,3,2,7
3,2,0,4,2,2,3,2,2,2,2,2,2,2,2,2,3,3,3,2,3,2,3,3,3,3,2,2,3,3,2,3,7
3,1,0,1,1,1,1,1,1,1,1,1,1,1,1,1,1,1,1,1,1,1,1,1,1,1,1,1,1,1,1,1,7
3,1,0,1,2,3,3,2,2,3,1,4,3,2,1,2,2,3,3,3,3,3,3,3,3,3,3,3,3,3,3,3,7
3,2,0,5,1,1,1,1,1,1,1,1,1,1,1,1,1,1,1,1,1,1,1,1,1,1,1,1,1,1,1,1,7
3,2,1,2,2,2,2,2,2,2,2,2,2,2,2,2,2,2,2,2,2,2,2,2,2,2,2,2,2,2,2,2,7
3,1,0,1,3,3,3,3,3,3,3,3,3,3,3,4,4,4,4,4,4,4,4,4,4,4,4,4,4,4,4,4,7
3,2,2,3,1,1,3,2,2,2,2,2,2,2,2,2,2,2,2,2,2,2,2,2,2,2,2,2,2,2,2,2,7
3,1,0,1,3,3,3,3,3,3,3,3,3,3,3,3,3,3,3,3,3,3,3,3,3,3,3,3,3,3,3,3,7
3,2,1,5,5,5,5,5,5,5,5,5,5,5,5,5,5,5,5,5,5,5,5,5,5,5,5,5,5,5,5,5,7
3,2,3,5,3,3,3,3,3,3,2,3,3,3,3,3,2,2,2,2,2,2,2,3,3,3,3,3,3,3,3,3,7
3,1,0,1,5,5,4,2,2,2,4,4,5,5,5,5,2,2,2,2,2,2,2,5,4,2,2,2,2,4,2,2,7
3,1,4,5,5,5,5,5,5,5,5,5,5,5,5,5,5,5,5,5,5,5,5,5,5,5,5,5,5,5,5,5,7
3,1,0,1,2,2,2,2,2,2,2,3,3,3,3,3,5,5,5,5,5,5,5,5,5,5,5,4,4,3,3,3,7
3,1,2,3,4,4,4,4,4,4,4,4,4,4,4,4,4,4,4,4,4,4,4,3,3,3,3,4,5,4,5,5,7
3,1,4,4,4,5,5,4,5,5,4,5,5,4,5,5,5,5,5,5,5,5,5,5,5,5,5,5,4,5,5,5,7
3,1,0,1,1,1,1,1,1,1,1,1,1,1,1,1,1,1,1,1,1,1,1,1,1,1,1,1,1,1,1,1,7
3,1,0,1,3,3,3,3,3,3,3,3,3,3,3,3,3,3,3,3,3,3,3,3,3,3,3,3,3,3,3,3,7
3,1,4,2,5,5,5,5,5,5,5,5,5,5,5,5,5,5,5,5,5,5,5,5,5,5,5,5,5,5,5,5,7
3,1,4,5,4,4,4,4,4,4,4,4,4,4,4,4,4,4,4,4,4,4,4,4,4,4,4,4,4,4,4,4,7
3,1,1,3,1,2,2,2,3,2,2,2,1,2,2,2,4,4,3,2,5,2,3,3,4,4,4,4,4,4,4,5,7
3,1,3,3,5,5,5,5,5,5,5,5,5,5,5,5,5,5,5,5,5,5,5,5,5,5,5,5,5,5,5,5,7
3,1,1,1,3,3,3,3,3,3,3,3,3,3,3,3,3,3,3,3,3,3,3,3,3,3,3,3,3,3,3,3,7
3,1,0,1,2,2,2,2,3,2,2,2,2,2,2,2,2,2,2,2,2,2,2,2,2,2,2,2,2,2,2,2,7
3,1,1,3,3,3,3,3,3,3,3,3,3,3,3,3,3,3,3,3,3,3,3,3,3,3,3,3,3,3,3,3,7
3,1,0,3,3,3,3,3,4,4,4,4,4,4,4,4,4,4,4,4,4,4,4,4,4,4,4,4,4,4,3,3,7
3,1,3,4,3,3,3,3,3,3,3,3,3,3,3,3,4,4,4,2,2,2,2,2,2,2,2,3,2,2,2,2,7
3,1,4,1,5,5,5,5,5,5,5,5,5,5,5,5,5,5,5,5,5,5,5,5,5,5,5,5,5,5,5,5,7
3,1,3,3,4,4,4,4,4,4,4,4,4,4,4,4,4,4,4,4,4,4,4,4,4,4,4,4,4,4,4,4,7
3,1,3,4,4,4,4,4,4,4,4,4,4,4,4,4,4,4,4,4,4,4,4,4,4,4,4,4,4,4,4,4,7
3,1,0,1,1,1,1,1,1,1,1,1,1,1,1,1,1,1,1,1,1,1,1,1,1,1,1,1,1,1,1,1,7
3,1,2,4,3,3,3,3,3,3,3,3,3,3,3,3,3,3,3,3,3,3,3,3,3,3,3,3,3,3,3,3,7
3,1,0,1,1,1,1,1,1,1,1,1,1,1,1,1,1,1,1,1,1,1,1,1,1,1,1,1,1,1,1,1,7
3,1,4,3,3,3,4,3,4,4,3,3,3,4,3,3,4,4,4,4,4,4,4,4,4,4,3,3,3,4,3,5,7
3,1,0,1,4,3,4,4,4,4,4,3,4,3,4,4,4,5,4,3,4,4,3,4,4,4,2,4,4,4,2,4,7
3,1,4,1,3,3,3,3,3,3,3,3,3,3,3,3,3,3,3,3,3,3,3,3,3,3,3,3,3,3,3,3,7
3,1,0,1,3,3,3,3,3,3,3,3,3,3,3,3,3,3,3,3,3,3,3,3,3,3,3,3,3,3,3,3,7
3,1,1,3,2,2,4,2,2,2,1,1,1,2,3,1,2,2,3,2,4,2,2,4,2,4,1,1,4,3,1,4,7
3,1,4,4,3,5,4,5,3,5,5,4,3,4,4,5,5,5,4,5,5,4,5,5,4,5,5,5,4,5,5,5,7
3,1,4,4,4,4,4,4,4,5,5,4,4,4,4,4,4,5,4,4,4,4,4,4,4,4,4,4,4,4,4,4,7
3,3,4,4,3,3,3,3,2,2,3,3,3,3,3,3,4,4,4,4,4,4,4,4,4,4,4,4,4,4,4,4,7
3,1,1,5,4,4,4,4,4,4,4,4,4,4,4,4,4,4,4,4,4,4,4,4,4,4,4,4,4,4,4,4,7
3,1,2,4,3,3,3,3,3,3,3,3,3,3,3,3,3,3,3,3,3,3,3,3,3,3,3,3,3,3,3,3,7
3,1,0,1,4,4,4,4,4,4,4,4,4,4,4,4,4,4,4,4,4,4,4,4,4,4,4,4,4,4,4,4,7
3,1,0,4,5,5,5,5,5,5,5,5,5,5,5,5,5,5,3,3,4,2,3,4,4,4,4,4,4,4,4,4,7
3,1,0,1,2,2,2,2,2,3,2,2,3,3,3,3,3,3,3,3,3,3,3,3,3,3,3,4,3,3,4,3,7
3,1,0,1,3,3,3,3,3,3,3,3,3,3,3,3,3,3,3,3,3,3,3,3,3,3,3,3,3,3,3,3,7
3,1,4,3,3,3,3,4,4,4,4,4,4,3,4,3,3,3,3,3,3,4,4,4,4,3,4,4,4,3,4,4,7
3,1,0,1,4,4,4,4,4,4,4,4,4,4,4,4,4,4,4,4,4,4,4,4,4,4,4,4,4,4,4,4,7
3,1,0,1,4,4,4,4,4,4,4,4,4,4,4,4,4,4,4,4,4,4,4,4,4,4,4,4,4,4,4,4,7
3,3,2,4,3,3,3,3,3,3,3,3,3,3,3,3,3,3,3,3,3,3,3,3,3,3,3,3,3,3,3,3,7
3,1,0,1,1,1,1,1,1,1,1,1,1,1,1,1,1,1,1,1,1,1,1,1,1,1,1,1,1,1,1,1,7
3,1,3,4,5,5,5,5,5,5,5,5,5,5,5,5,5,5,5,5,5,5,5,5,5,5,5,5,5,5,5,5,7
3,1,2,4,2,2,2,2,2,2,2,2,2,2,1,1,3,4,4,3,4,3,3,4,4,4,2,2,4,2,2,4,7
3,1,3,4,4,4,4,4,4,4,4,4,4,4,4,4,4,4,4,4,4,4,4,4,4,4,4,4,4,4,4,4,7
3,1,0,5,3,3,3,3,3,3,3,3,3,3,3,3,3,3,3,3,3,3,3,3,3,3,3,3,3,3,3,3,7
3,1,3,5,2,2,2,2,2,2,2,2,2,2,2,2,2,2,2,2,2,2,2,2,2,2,2,2,2,2,2,2,7
3,1,0,4,4,4,4,4,4,1,4,4,4,4,4,4,5,5,5,5,5,5,5,5,5,5,5,5,5,5,3,5,7
3,1,0,1,1,1,1,1,1,1,1,1,1,1,1,1,1,1,1,1,1,1,1,1,1,1,1,1,1,1,1,1,7
3,3,3,4,2,2,2,3,3,3,2,2,3,2,3,3,3,4,4,2,3,3,4,4,4,4,2,4,3,3,2,4,7
3,1,3,5,3,3,3,3,3,3,3,3,3,3,3,3,3,3,3,3,3,3,3,3,3,3,3,3,3,3,3,3,7
3,1,3,4,3,3,3,3,3,3,3,4,4,2,3,4,4,4,4,4,4,3,2,3,3,4,4,3,4,3,2,4,7
3,1,3,5,1,3,3,3,3,3,3,3,3,3,3,3,3,3,3,3,3,3,3,3,3,3,3,3,3,3,3,3,7
3,1,0,1,4,4,4,4,4,4,4,4,4,4,4,4,4,4,4,4,4,4,4,4,4,4,4,4,4,4,4,4,7
3,1,3,4,3,3,3,3,3,3,3,3,3,3,3,3,3,3,3,3,3,3,3,3,3,3,3,3,3,3,3,3,7
3,1,0,1,3,3,3,3,3,3,3,3,3,3,3,3,3,3,3,3,3,3,3,3,3,3,3,3,3,3,3,3,7
3,3,3,4,3,3,3,3,3,3,3,3,3,3,3,3,3,2,2,2,2,2,2,3,3,2,3,2,3,3,3,3,7
3,1,2,1,3,3,3,3,3,3,3,3,3,3,3,3,3,3,3,3,3,3,3,3,3,3,3,3,3,3,3,3,7
3,1,4,3,3,3,3,3,3,3,3,3,3,3,3,3,3,3,3,3,3,3,3,3,3,3,3,3,3,3,3,3,7
3,1,0,1,3,3,3,3,3,3,3,3,3,3,3,3,3,3,3,3,3,3,3,3,3,3,3,3,3,3,3,3,7
3,1,4,1,5,5,5,5,5,5,5,5,5,5,5,5,5,5,5,5,5,5,5,5,5,5,5,5,5,5,5,5,7
3,1,3,4,2,2,2,2,3,3,3,3,2,2,2,3,3,3,3,4,4,4,3,3,4,3,3,4,4,3,3,3,7
3,1,3,3,5,5,5,5,4,4,5,3,2,4,3,2,5,5,5,5,5,3,5,5,5,5,4,3,5,5,4,5,7
3,1,0,1,3,3,3,3,3,3,3,3,3,3,3,3,3,3,3,3,3,3,3,3,3,3,3,3,3,3,3,3,7
3,1,0,1,3,3,3,3,3,3,3,3,3,3,3,3,3,3,3,3,3,3,3,3,3,3,3,3,3,3,3,3,7
3,1,4,5,3,4,4,4,4,4,4,3,3,3,4,3,4,4,4,4,3,3,4,4,3,3,4,3,4,4,4,4,7
3,1,3,4,3,4,4,5,4,3,4,4,3,4,4,3,4,4,4,3,4,4,4,4,5,5,3,5,5,5,2,5,7
3,1,0,4,4,4,4,4,4,4,4,4,4,4,4,4,4,4,4,4,4,4,4,4,4,4,4,4,4,4,4,4,7
3,1,1,5,5,4,5,4,5,4,4,5,4,4,5,4,4,4,5,5,4,4,5,5,4,4,4,5,5,5,4,5,7
3,1,2,1,3,3,3,3,3,3,3,3,3,3,3,3,3,3,3,3,3,3,3,3,3,3,3,3,3,3,3,3,7
3,1,0,4,1,4,3,5,1,3,2,1,3,3,3,3,4,4,4,1,5,2,3,3,3,3,1,1,3,4,2,3,7
3,1,1,5,2,2,2,2,2,2,2,2,1,2,2,2,4,4,4,3,4,3,3,4,3,3,3,3,4,3,2,3,7
3,1,0,1,2,2,2,2,2,2,2,2,2,2,2,2,2,2,2,2,2,2,2,2,2,2,2,2,2,2,2,2,7
3,1,4,4,2,4,4,4,4,4,4,4,4,4,4,4,4,4,4,4,4,4,4,4,4,4,4,4,4,4,4,4,7
3,1,3,5,2,4,4,2,4,4,4,4,4,4,4,4,5,5,5,5,5,5,5,5,5,5,5,5,5,5,2,4,7
3,1,0,1,1,1,1,1,1,1,1,1,1,1,1,1,1,1,1,1,1,1,1,1,1,1,1,1,1,1,1,1,7
3,1,3,4,5,5,5,5,5,5,5,5,5,5,5,5,5,5,5,5,5,5,5,5,5,5,5,5,5,5,5,5,7
3,1,3,4,5,5,5,5,5,5,5,5,5,5,5,5,5,5,5,5,5,5,5,5,5,5,5,5,5,5,5,5,7
3,1,4,3,4,4,4,4,4,4,4,4,4,4,4,4,4,4,4,4,4,4,4,4,4,4,4,4,4,4,4,4,7
3,1,0,1,4,4,4,4,4,4,4,4,4,4,4,4,4,4,4,4,4,4,4,4,4,4,4,4,4,4,4,4,7
3,1,4,5,5,5,5,5,5,5,5,5,5,5,5,5,5,5,5,5,5,5,5,5,5,5,5,5,5,5,5,5,7
3,1,2,5,1,1,5,1,1,4,1,1,1,1,1,1,2,4,3,1,4,1,2,3,3,3,1,1,3,3,1,1,7
3,1,4,4,4,4,4,4,2,2,3,3,3,3,2,3,4,4,4,3,4,2,3,3,4,3,3,2,4,4,3,4,7
3,1,0,1,5,5,5,5,5,5,5,5,5,5,5,5,5,5,5,5,5,5,5,5,5,5,5,5,5,5,5,5,7
3,1,0,1,1,1,1,1,1,1,1,1,1,1,1,1,1,1,1,1,1,1,1,1,1,1,1,1,1,1,1,1,7
3,1,4,3,4,4,4,4,4,4,4,4,4,4,4,4,4,4,4,4,4,4,4,4,4,4,4,4,4,4,4,4,7
3,1,0,1,1,1,1,1,1,1,1,1,1,1,1,1,1,1,1,1,1,1,1,1,1,1,1,1,1,1,1,1,7
3,1,3,1,3,3,3,3,3,3,3,3,3,3,3,3,3,3,3,3,3,3,3,3,3,3,3,3,3,3,3,3,7
3,1,1,3,5,4,4,3,4,3,3,4,4,3,3,2,5,5,4,3,3,3,4,4,3,3,3,3,3,3,3,3,7
3,1,0,1,4,4,4,4,4,4,4,4,4,4,4,4,4,4,4,4,4,4,4,4,4,4,4,4,4,4,4,4,7
3,1,4,1,5,4,4,5,5,5,5,5,5,5,5,5,5,5,5,4,4,4,4,4,5,5,5,5,5,5,5,5,7
3,1,4,5,1,1,1,1,1,1,1,1,1,1,1,1,5,5,5,5,5,5,5,5,5,5,5,5,5,5,5,5,7
3,1,3,1,2,2,4,2,2,4,4,4,4,4,4,4,4,4,4,4,4,4,4,4,4,4,4,4,4,4,4,4,7
3,1,3,5,3,3,3,3,3,3,3,3,3,3,3,3,4,4,4,4,4,4,4,4,4,4,4,4,4,4,4,4,7
3,1,0,5,3,3,3,3,3,3,3,3,3,3,3,3,3,3,3,3,3,3,3,3,3,3,3,3,3,3,3,3,7
3,1,3,3,1,4,3,1,3,4,4,1,5,4,1,1,4,4,4,4,4,4,4,4,4,4,4,2,4,4,1,4,7
3,1,0,5,3,3,3,3,3,3,3,3,3,3,3,3,3,3,3,3,3,3,3,3,3,3,3,3,3,3,3,3,7
3,1,3,1,2,2,4,2,4,3,3,3,4,3,2,2,4,5,4,4,4,4,5,5,5,5,5,5,5,5,5,5,7
3,1,4,2,1,1,1,1,1,1,1,1,1,1,1,1,1,1,1,1,1,1,1,1,1,1,1,1,1,1,1,1,7
3,1,4,1,3,3,3,3,3,3,3,3,3,3,3,3,3,3,3,3,3,3,3,3,3,3,3,3,3,3,3,3,7
3,1,2,3,4,4,4,4,4,4,4,4,4,4,4,4,4,4,4,4,4,4,4,4,4,4,4,4,4,4,4,4,7
3,1,3,1,5,5,5,5,5,5,5,5,5,5,5,5,5,5,5,5,5,5,5,5,5,5,5,5,5,5,5,5,7
3,1,4,5,3,4,4,4,4,4,4,4,3,3,3,3,4,4,4,4,4,4,4,4,4,4,4,4,4,4,3,4,7
3,1,0,4,5,5,5,5,5,5,5,5,5,5,5,5,5,5,5,5,5,5,5,5,5,5,5,5,5,5,5,5,7
3,1,0,1,4,4,4,4,4,4,4,4,4,4,4,4,4,4,4,4,4,4,4,4,4,4,4,4,4,4,4,4,7
3,2,3,3,3,3,3,3,3,3,3,3,3,3,3,3,3,3,3,3,3,3,3,3,3,3,3,3,3,3,3,3,7
3,3,0,1,3,3,3,3,3,3,3,3,3,3,3,3,3,3,3,3,3,3,3,3,3,3,3,3,3,3,3,3,7
3,1,0,1,3,3,3,3,3,3,3,3,3,3,3,3,3,3,3,3,3,3,3,3,3,3,3,3,3,3,3,3,7
3,3,2,4,3,3,3,3,3,3,3,3,3,3,3,3,3,3,3,3,3,3,3,3,3,3,3,3,3,3,3,3,7
3,1,0,1,3,3,3,3,3,3,2,2,2,2,2,2,2,2,2,2,2,2,2,2,2,2,2,3,2,2,2,2,7
3,3,3,4,3,3,3,3,3,3,3,3,3,3,3,3,3,3,3,3,3,3,3,3,3,3,3,3,3,3,3,3,7
3,2,4,3,5,5,5,5,5,5,5,4,4,5,4,5,4,4,5,5,2,2,2,5,5,5,5,5,5,5,4,5,7
3,1,0,1,2,2,3,4,3,3,3,2,2,2,2,2,2,2,2,2,2,2,2,2,2,2,2,2,2,2,2,2,7
3,2,2,3,3,3,3,3,3,3,3,3,3,3,3,3,3,3,3,3,3,3,3,3,3,3,3,3,3,3,3,3,7
3,2,2,2,3,3,3,3,3,3,3,3,3,3,3,3,3,3,3,3,3,3,3,3,3,3,3,3,3,3,3,3,7
3,2,4,2,5,5,5,5,5,5,5,5,5,5,5,5,5,5,5,5,5,5,5,5,5,5,5,5,5,5,5,5,7
3,1,0,1,1,1,1,1,1,1,1,1,1,1,1,1,1,1,1,1,1,1,1,1,1,1,1,1,1,1,1,1,7
3,2,2,2,3,3,3,3,3,3,3,3,3,3,3,3,3,3,3,3,3,3,3,3,3,3,3,3,3,3,3,3,7
3,2,4,3,3,3,4,3,3,3,2,2,3,3,3,3,4,4,4,5,4,4,3,4,4,4,4,3,4,4,3,4,7
3,1,0,1,1,1,1,1,1,1,1,1,1,1,1,1,1,1,1,1,1,1,1,1,1,1,1,1,1,1,1,1,7
3,3,3,4,3,3,3,3,3,3,3,3,3,3,3,3,3,3,3,3,3,3,3,3,3,3,3,3,3,3,3,3,7
3,1,0,1,3,3,4,3,2,2,4,2,4,4,5,4,3,2,5,3,4,3,5,3,5,5,3,3,4,4,5,2,7
3,1,0,1,1,1,2,1,2,3,2,2,2,2,2,2,2,2,2,2,2,2,2,2,2,2,2,2,2,2,2,2,7
3,3,3,1,1,1,1,1,1,1,1,1,1,1,1,1,1,1,1,1,1,1,1,1,1,1,1,1,1,1,1,1,7
3,1,0,1,3,3,3,3,3,3,3,3,3,3,3,3,3,3,3,3,3,3,3,3,3,3,3,3,3,3,3,3,7
3,1,0,1,3,3,3,3,3,3,3,3,3,3,3,3,3,3,3,3,3,3,3,3,3,3,3,3,3,3,3,3,7
3,1,0,1,1,2,2,2,2,2,2,2,2,2,2,2,2,2,3,2,2,2,2,2,2,2,2,2,2,2,2,2,7
3,1,0,1,3,2,2,2,3,4,3,3,2,2,2,5,5,5,5,4,4,3,3,2,1,1,3,3,5,5,4,3,7
3,2,4,4,4,4,4,4,4,4,4,4,4,4,4,4,4,4,4,4,4,4,4,4,4,4,4,4,4,4,4,4,7
3,1,0,3,3,3,3,3,3,3,3,3,3,3,3,3,3,3,3,3,3,3,3,3,3,3,3,3,3,3,3,3,7
3,1,0,1,4,4,4,4,4,4,4,4,4,4,4,4,4,4,4,4,4,4,4,4,4,4,4,4,4,4,4,4,7
3,1,0,1,1,1,1,1,1,2,2,2,2,2,2,2,2,2,2,2,2,2,2,2,2,2,2,2,1,2,2,2,7
3,1,0,1,1,2,2,2,2,2,2,2,2,2,2,2,2,2,2,2,2,2,2,2,2,2,2,2,2,2,2,2,7
3,1,0,1,1,1,1,1,1,1,1,1,1,1,1,1,1,1,1,1,1,1,1,1,1,1,1,1,1,1,1,1,7
3,1,0,1,1,2,2,2,2,2,2,3,2,2,3,2,2,2,3,2,2,2,2,3,2,2,3,2,2,3,2,2,7
3,1,0,1,1,1,1,1,1,1,1,1,1,1,1,1,1,1,1,1,1,1,1,1,1,1,1,1,1,1,1,1,7
3,1,0,1,1,1,1,1,1,1,1,1,1,1,1,1,1,1,1,1,1,1,1,1,1,1,1,1,1,1,1,1,7
3,2,4,3,4,4,4,4,4,4,4,4,4,4,4,4,4,4,4,4,4,4,4,4,4,4,4,4,4,4,4,4,7
3,1,4,1,2,2,2,2,2,2,2,2,2,2,2,2,2,2,2,2,2,2,2,2,2,2,2,2,2,2,2,2,7
3,2,0,1,2,2,2,2,2,2,2,2,2,2,2,2,2,2,2,2,2,2,2,2,2,2,2,2,2,2,2,2,7
3,2,0,1,1,1,1,1,1,1,1,1,1,1,1,1,1,1,1,1,1,1,1,1,1,1,1,1,1,1,1,1,7
3,2,0,1,1,1,1,1,1,1,1,1,1,1,1,1,1,1,1,1,1,1,1,1,1,1,1,1,1,1,1,1,7
3,2,0,1,1,1,1,1,1,1,2,1,1,1,1,1,1,1,1,1,1,1,1,1,1,1,1,1,1,1,1,1,7
3,1,2,1,4,4,4,4,4,2,4,3,4,4,3,4,4,3,4,3,3,4,3,3,4,3,4,4,4,3,4,4,7
3,1,1,5,1,1,1,4,1,1,1,1,1,1,1,1,2,3,3,2,2,3,2,3,3,3,2,2,2,3,3,3,7
3,1,3,5,3,3,3,3,3,3,3,3,3,3,3,3,3,3,3,3,3,3,3,3,3,3,3,3,3,3,3,3,7
3,1,3,4,3,3,3,3,3,3,3,3,3,3,3,3,3,3,3,3,3,3,3,3,3,3,3,3,3,3,3,3,7
3,1,0,1,3,3,3,3,3,3,3,3,3,3,3,3,3,3,3,3,3,3,3,3,3,3,3,3,3,3,3,3,7
3,3,1,4,4,4,4,4,4,4,4,4,4,4,4,4,4,4,4,4,4,4,4,4,4,4,4,4,4,4,4,4,7
3,1,0,1,2,2,2,3,3,3,3,3,3,3,3,3,3,3,3,3,3,3,3,3,3,3,3,3,3,3,3,3,7
3,1,1,5,1,1,1,1,1,1,1,1,1,1,1,1,1,1,1,1,1,1,2,2,1,1,1,1,1,1,1,1,7
3,1,0,1,3,3,3,3,3,3,3,3,3,3,3,3,3,3,3,3,3,3,3,3,3,3,3,3,3,3,3,3,7
3,1,0,1,3,3,3,3,3,3,3,3,3,3,3,3,3,3,3,3,3,3,3,3,3,3,3,3,3,3,3,3,7
3,1,1,5,2,2,2,2,2,2,2,2,2,2,2,2,2,2,2,2,2,2,2,2,2,2,2,2,2,2,2,2,7
3,1,0,1,1,1,1,1,1,1,1,1,1,1,1,1,1,1,1,1,1,1,1,1,1,1,1,1,1,1,1,1,7
3,1,2,3,3,3,3,3,3,3,3,3,3,3,3,3,3,3,3,3,3,3,3,3,3,3,3,3,3,3,3,3,7
3,1,2,3,3,3,3,3,3,3,3,3,3,3,3,3,3,3,3,3,3,3,3,3,3,3,3,3,3,3,3,3,7
3,1,0,1,4,4,4,4,4,4,4,4,4,4,4,4,4,4,4,4,4,4,4,4,4,4,4,4,4,4,4,4,7
3,1,0,1,1,1,1,1,1,1,1,1,1,1,1,1,1,1,1,1,1,1,1,1,1,1,1,1,1,1,1,1,7
3,1,2,5,4,4,4,5,4,4,4,4,4,3,4,4,4,4,4,4,4,4,4,4,4,4,4,4,4,4,4,4,7
3,1,1,1,3,3,3,3,3,3,3,3,3,3,3,3,3,3,3,3,3,3,3,3,3,3,3,3,3,3,3,3,7
3,1,3,4,3,3,3,3,3,3,3,3,3,3,3,3,3,3,3,3,3,3,3,3,3,3,3,3,3,3,3,3,7
3,1,0,1,5,5,5,5,5,5,5,5,5,5,5,5,5,5,5,5,5,5,5,5,5,5,5,5,5,5,5,5,7
3,1,3,2,2,3,3,3,3,3,3,3,3,3,3,1,3,3,3,3,3,3,3,3,3,3,3,3,3,3,3,3,7
3,1,0,3,3,3,3,3,3,3,3,3,3,3,3,3,3,3,3,3,3,3,3,3,3,3,3,3,3,3,3,3,7
3,1,4,1,1,1,1,1,1,1,1,1,1,1,1,1,1,1,1,1,1,2,1,1,1,1,1,1,1,1,1,1,7
3,1,2,4,2,2,3,2,3,3,3,2,2,3,3,2,4,4,3,2,4,2,2,5,3,3,3,2,4,3,2,3,7
3,1,3,4,1,1,1,2,2,1,1,2,2,1,1,1,1,1,1,1,2,1,3,1,3,3,1,1,1,2,1,1,7
3,1,2,3,3,3,3,3,3,3,3,3,3,3,3,3,3,3,3,3,3,3,3,3,3,3,3,3,3,3,3,3,7
3,1,1,3,2,2,2,2,2,2,2,2,2,2,2,2,2,2,2,2,2,2,2,2,2,2,2,2,2,2,2,2,7
3,1,3,5,1,1,1,1,1,1,1,1,1,1,1,1,1,1,1,1,1,1,1,1,1,1,1,1,1,1,1,1,7
3,1,3,5,4,3,4,4,4,3,4,3,3,3,3,3,4,4,4,4,3,3,3,4,4,4,4,4,4,4,4,4,7
3,1,0,1,4,4,4,4,4,4,4,4,4,4,4,4,3,4,3,3,3,3,3,3,3,3,3,2,3,3,3,3,7
3,1,4,4,1,2,2,2,3,3,4,3,3,2,3,3,3,3,3,2,3,3,3,2,3,3,3,3,2,2,3,2,7
3,1,1,3,1,4,3,2,4,4,3,2,5,5,2,5,4,4,4,4,4,4,4,4,5,5,4,5,5,3,2,4,7
3,1,0,1,4,4,4,4,4,4,4,4,4,4,4,4,4,4,4,4,4,4,4,4,4,4,4,4,4,4,4,4,7
3,1,1,3,1,1,5,2,1,4,2,2,1,1,3,3,3,3,3,1,5,1,1,4,4,4,4,4,4,1,1,5,7
3,1,0,1,3,3,3,3,3,3,3,3,3,3,3,3,3,3,3,3,3,3,3,3,3,3,3,3,3,3,3,3,7
3,1,3,4,2,3,2,3,3,3,3,3,3,3,3,3,3,3,3,3,3,3,3,3,3,3,3,3,3,3,3,3,7
3,1,0,1,3,3,3,3,3,3,3,3,3,3,3,3,3,3,3,3,3,3,3,3,3,3,3,3,3,3,3,3,7
3,1,3,4,2,2,4,2,3,3,3,2,3,3,3,4,4,4,4,3,4,4,4,4,3,4,3,3,3,3,2,4,7
3,1,0,1,3,3,3,2,3,3,2,3,3,3,3,2,4,4,4,4,4,4,4,4,4,4,4,3,4,3,4,3,7
3,1,0,4,3,3,3,3,3,3,3,3,3,3,3,3,3,4,3,3,3,4,3,2,3,4,3,2,3,4,3,2,7
3,1,0,5,1,1,1,1,1,1,1,1,1,1,1,1,1,1,1,1,1,1,1,1,1,1,1,1,1,1,1,1,7
3,1,0,1,5,5,5,5,5,5,5,5,5,5,5,5,5,5,5,5,5,5,5,5,5,5,5,5,5,5,5,5,7
3,1,0,1,2,2,2,2,2,2,2,2,2,2,2,2,2,2,2,2,2,2,2,2,2,2,2,2,2,2,2,2,7
3,1,2,4,2,2,3,2,2,2,2,2,2,2,2,3,4,3,3,3,3,3,3,3,3,3,3,3,3,3,3,3,7
3,1,0,1,1,1,1,1,1,1,1,1,1,1,1,1,1,1,1,1,1,1,1,1,1,1,1,1,1,1,1,1,7
3,1,0,1,2,3,5,5,2,5,1,1,1,1,1,1,5,5,5,1,5,5,1,5,5,5,5,3,5,5,5,5,7
3,1,2,4,3,2,2,3,3,3,3,3,3,3,3,3,3,3,3,3,3,3,3,3,3,3,3,3,3,3,3,3,7
3,1,0,1,3,3,3,3,3,3,3,3,3,3,3,3,3,3,3,3,3,3,3,3,3,3,3,3,3,3,3,3,7
3,1,2,5,3,3,3,3,3,3,3,3,3,3,3,3,3,3,3,3,3,3,3,3,3,3,3,2,3,3,3,2,7
3,1,0,1,5,5,5,5,5,5,5,5,5,5,5,5,5,5,5,5,5,5,5,5,5,5,5,5,5,5,5,5,7
3,1,0,1,5,5,5,5,5,5,5,5,5,5,5,5,5,5,5,5,5,5,5,5,5,5,5,5,5,5,5,5,7
3,1,3,4,2,2,2,2,2,2,2,2,2,2,2,2,1,2,2,1,4,1,3,1,2,4,2,2,3,2,1,2,7
3,1,1,4,3,4,4,4,4,4,3,3,3,3,3,3,4,4,4,4,4,4,4,4,4,4,3,3,3,3,3,4,7
3,1,4,5,3,3,3,3,3,3,3,3,3,3,3,3,3,3,3,3,3,3,3,3,3,3,3,3,3,3,3,3,7
3,1,0,1,4,4,4,4,4,4,4,4,4,4,4,4,4,4,4,4,4,4,4,4,4,4,4,4,4,4,4,4,7
3,1,1,3,3,3,3,3,3,3,3,3,3,3,3,3,3,3,3,3,3,3,3,3,3,3,3,3,3,3,3,3,7
3,1,0,1,4,4,4,4,4,4,4,4,4,4,4,4,4,4,4,4,4,4,4,4,4,4,4,4,4,4,4,4,7
3,1,0,1,3,3,3,3,3,3,3,3,3,3,3,3,3,3,3,3,3,3,3,3,3,3,3,3,3,3,3,3,7
3,1,2,5,1,1,2,2,2,2,2,2,1,1,1,1,3,3,3,1,4,1,2,2,2,3,2,2,3,1,2,3,7
3,1,2,5,5,5,5,5,5,5,5,5,5,5,5,5,5,5,5,5,5,5,5,5,5,5,5,5,5,5,5,5,7
3,1,0,4,3,3,3,3,3,3,3,3,3,3,3,3,3,3,3,3,3,3,3,3,3,3,3,3,3,3,3,3,7
3,1,0,1,3,3,3,3,3,3,3,3,3,3,3,3,3,3,3,3,3,3,3,3,3,3,3,3,3,3,3,3,7
3,1,2,4,2,3,2,3,2,2,2,2,2,1,3,3,3,3,3,2,5,2,3,5,4,5,2,3,5,1,2,5,7
3,1,3,5,1,1,1,2,2,2,2,3,3,3,2,3,4,4,3,3,3,3,3,3,3,3,3,4,4,4,4,3,7
3,1,0,1,2,2,3,4,4,4,4,4,4,4,4,4,4,4,4,4,4,4,4,4,4,5,4,4,5,5,5,4,7
3,1,1,4,2,2,2,2,2,2,2,2,4,2,1,2,3,3,3,2,4,1,2,3,4,5,3,3,5,4,3,5,7
3,1,3,3,1,1,1,2,2,2,2,2,3,3,3,3,2,2,2,2,1,1,1,1,1,3,3,3,3,3,2,1,7
3,1,2,4,3,3,3,3,3,3,3,3,3,3,3,3,3,3,3,3,3,3,3,3,3,3,3,3,3,3,3,3,7
3,1,4,3,4,4,4,4,4,4,4,4,4,4,4,4,4,4,4,4,4,4,4,4,5,5,5,5,5,5,5,5,7
3,1,2,3,2,2,5,2,2,2,2,2,2,2,2,2,2,2,2,2,3,1,2,2,2,2,2,2,2,2,2,2,7
3,1,1,5,3,3,3,3,3,3,3,3,3,3,3,3,2,3,3,1,5,2,4,5,4,4,4,3,4,3,1,4,7
3,1,0,1,2,2,2,2,2,2,2,2,2,2,2,2,2,2,2,2,2,2,2,2,2,2,2,2,2,2,2,2,7
3,1,0,1,2,2,2,2,2,2,2,2,2,2,2,2,2,2,2,2,2,2,2,2,2,2,2,2,2,2,2,2,7
3,1,0,1,2,2,2,2,2,2,2,2,3,2,2,2,2,3,3,3,3,3,3,3,3,3,3,3,3,3,3,3,7
3,1,2,4,2,2,3,4,4,4,2,2,3,2,1,1,4,4,4,4,4,4,4,4,4,4,4,4,4,4,4,4,7
3,1,4,3,3,3,3,3,3,3,3,3,3,3,3,3,3,3,3,3,3,3,3,3,3,3,3,3,3,3,3,3,7
3,1,2,4,2,3,3,3,3,2,2,2,2,2,2,2,4,4,4,3,4,3,4,4,4,4,3,3,4,3,2,4,7
3,1,2,5,3,3,3,3,3,3,3,3,3,3,3,3,3,3,3,3,3,3,3,3,3,3,3,3,3,3,3,3,7
3,1,4,5,3,3,3,3,3,3,3,3,3,3,3,3,3,3,3,3,3,3,3,3,3,3,3,3,3,3,3,3,7
3,1,0,1,1,1,1,1,1,1,1,1,1,1,1,1,1,1,1,1,1,1,1,1,1,1,1,1,1,1,1,1,7
3,1,4,1,2,1,2,2,2,2,2,2,1,1,2,2,2,2,2,2,2,2,1,2,2,2,2,3,2,2,2,3,7
3,1,4,2,5,5,5,5,5,5,5,5,5,5,5,5,5,5,5,5,5,5,5,5,5,5,5,5,5,5,5,5,7
3,1,0,1,2,2,2,2,2,2,2,2,2,2,2,2,2,2,2,2,2,2,2,2,2,2,2,2,2,2,2,2,7
3,1,3,5,4,4,4,4,4,4,4,4,4,4,4,4,4,4,4,4,4,4,4,4,4,4,4,4,4,4,4,4,7
3,1,0,1,3,2,2,3,3,3,3,3,3,3,3,3,3,3,3,3,3,3,3,3,3,3,3,3,3,3,3,3,7
3,1,1,5,3,4,3,4,3,4,3,4,3,4,3,4,3,4,3,4,3,4,3,4,3,4,3,3,3,3,3,3,7
3,1,1,5,3,3,3,3,3,3,3,3,3,3,3,3,3,3,3,3,3,3,3,3,3,3,3,3,3,3,3,3,7
3,1,2,5,4,5,5,4,4,4,4,3,4,5,4,4,3,4,4,4,5,4,4,4,3,3,3,4,3,5,4,5,7
3,1,4,3,5,5,5,5,5,5,5,5,5,5,5,5,5,5,5,5,5,5,5,5,5,5,5,5,5,5,5,5,7
3,1,0,1,3,3,3,3,3,3,3,3,3,3,3,3,3,3,3,3,3,3,3,3,3,3,3,3,3,3,3,3,7
3,1,0,1,2,2,2,2,2,2,2,2,2,2,2,2,2,2,2,2,3,3,3,3,3,3,3,3,3,3,3,3,7
3,1,3,5,1,1,1,1,2,1,4,1,3,1,1,1,3,4,3,1,4,1,1,1,4,4,1,1,4,1,1,2,7
3,1,2,5,5,5,5,5,5,5,5,5,5,5,5,5,5,5,5,5,3,5,5,3,5,5,5,5,5,5,5,5,7
3,1,0,1,3,3,3,3,3,3,3,3,3,3,3,3,3,3,3,3,3,3,3,3,3,3,3,3,3,3,3,3,7
3,1,0,1,3,3,3,3,3,3,3,3,3,3,3,3,3,3,3,3,3,3,3,3,3,3,3,3,3,3,3,3,7
3,1,1,3,2,2,3,3,2,1,1,2,1,1,1,2,1,1,1,1,4,1,1,1,2,3,2,4,2,3,2,1,7
3,1,0,1,4,4,4,4,4,4,4,4,4,4,4,4,4,4,4,4,4,4,4,4,4,4,4,4,4,4,4,4,7
3,1,0,1,4,4,4,4,4,4,4,4,4,4,4,4,4,4,4,4,4,4,4,4,4,4,4,4,4,4,4,4,7
3,1,1,5,1,1,1,1,1,1,1,1,1,1,1,1,3,3,1,1,5,1,1,1,1,1,1,1,1,1,1,1,7
3,1,0,1,3,3,3,3,3,3,3,3,3,3,3,3,3,3,3,3,3,3,3,3,3,3,3,3,3,3,3,3,7
3,1,4,1,5,5,5,5,5,5,5,5,5,5,5,5,5,5,5,5,5,5,5,5,5,5,5,5,5,5,5,5,7
3,1,0,1,1,1,1,1,1,1,1,1,1,1,1,1,1,1,1,1,1,1,1,1,2,1,2,1,1,1,1,1,7
3,1,1,5,3,3,3,3,3,3,3,3,3,3,3,3,3,3,3,3,3,3,3,3,3,3,3,3,3,3,3,3,7
3,1,3,1,4,4,4,4,4,4,4,4,4,4,4,4,4,4,4,4,4,4,4,4,4,4,4,4,4,4,4,4,7
3,1,0,5,3,3,3,3,3,3,3,3,3,3,3,3,3,3,3,3,3,3,3,3,3,3,3,3,3,3,3,3,7
3,1,0,1,1,1,1,1,1,1,1,1,1,1,1,1,1,1,1,1,1,1,1,1,1,1,1,1,1,1,1,1,7
3,1,0,1,3,3,3,3,3,3,3,3,3,3,3,3,3,3,3,3,3,3,3,3,3,3,3,3,3,3,5,3,7
3,1,0,1,2,2,2,2,2,2,2,2,2,2,2,2,2,2,2,2,2,2,2,2,2,2,2,2,2,2,2,2,7
3,1,3,4,4,4,3,3,3,3,4,4,5,4,3,2,3,3,3,3,4,3,4,4,5,4,4,4,4,3,4,3,7
3,1,0,1,1,1,4,3,2,1,1,1,3,1,1,1,1,4,3,2,5,1,2,3,3,3,2,1,4,1,1,3,7
3,1,3,5,5,5,5,5,5,5,5,5,5,5,5,5,5,5,5,5,5,5,5,5,5,5,5,5,5,5,5,5,7
3,1,0,1,1,1,1,1,1,1,1,1,1,1,1,1,3,4,4,1,5,1,1,4,1,2,1,1,3,1,1,1,7
3,1,3,3,2,2,5,2,5,5,5,5,5,5,5,5,5,5,5,5,5,5,5,5,5,5,5,5,5,5,5,5,7
3,1,1,5,3,3,3,3,3,3,3,3,3,3,3,3,3,3,3,3,3,3,3,3,3,3,3,3,3,3,3,5,7
3,1,0,1,4,3,3,3,4,4,4,4,4,5,4,3,4,3,4,5,5,4,4,3,4,4,3,4,4,4,3,3,7
3,1,4,1,2,2,2,2,2,2,2,2,2,2,2,2,2,2,2,2,2,2,2,2,2,2,2,2,2,2,2,2,7
3,1,0,1,1,1,1,1,1,1,1,1,1,1,1,1,1,1,1,1,1,1,1,1,1,1,1,1,1,1,1,1,7
3,1,0,1,5,5,5,5,5,5,5,5,5,5,5,5,5,5,5,5,5,5,5,5,5,5,5,5,5,5,5,5,7
3,1,0,1,3,4,4,4,4,4,4,5,4,4,5,4,5,4,4,4,5,5,5,4,4,5,5,4,4,4,5,5,7
3,1,3,4,2,2,3,2,2,2,2,2,2,2,2,2,4,3,3,2,2,3,4,3,3,3,3,3,3,4,3,4,7
3,1,1,4,3,3,3,3,3,3,3,3,3,3,3,3,3,3,3,3,3,3,3,3,3,3,3,3,3,3,3,3,7
3,1,3,4,2,2,4,3,2,2,2,2,4,2,2,2,2,3,3,1,4,1,2,3,2,3,2,2,3,2,2,4,7
3,1,1,3,2,2,4,2,3,3,3,3,3,3,3,3,3,3,3,3,4,4,5,5,5,5,5,4,5,4,2,5,7
3,1,3,2,4,4,5,4,5,4,4,3,5,5,5,4,5,5,5,5,5,4,5,5,5,5,4,3,5,4,2,5,7
3,3,0,5,1,1,1,1,1,1,1,1,1,1,1,1,1,1,1,1,1,1,1,1,1,1,1,1,1,1,1,1,7
3,1,0,1,4,4,4,4,4,4,4,4,4,4,4,4,4,4,4,4,4,4,4,4,4,4,4,4,4,4,4,4,7
3,1,0,1,1,1,1,1,1,1,1,1,1,1,1,1,1,1,1,1,1,1,1,1,1,1,1,1,1,1,1,1,7
3,1,0,1,1,5,5,5,5,5,5,5,5,5,5,5,5,5,5,5,5,5,5,5,5,5,5,5,5,5,5,5,7
3,1,0,1,1,1,2,2,2,2,2,2,2,2,2,2,2,2,2,2,2,2,2,2,2,2,2,2,2,2,2,2,7
3,2,1,4,1,2,4,1,3,3,1,1,3,2,1,2,4,4,2,1,4,2,2,5,2,1,2,2,3,5,1,5,7
3,1,0,1,1,2,1,2,1,1,2,1,1,1,1,2,1,1,1,1,1,1,1,1,1,1,1,1,1,1,2,1,7
3,1,4,5,5,5,5,5,5,5,5,5,5,5,5,5,5,5,5,5,5,5,5,5,5,5,5,5,5,5,5,5,7
3,1,0,1,3,3,3,3,3,3,3,3,3,3,3,3,3,3,3,3,3,3,3,3,3,3,3,3,3,3,3,3,7
3,1,0,1,5,5,5,5,5,5,5,5,5,5,5,5,5,5,5,5,5,5,5,5,5,5,5,5,5,5,5,5,7
3,1,2,5,1,3,1,2,2,1,2,2,3,1,2,2,1,2,2,2,2,3,2,1,2,2,1,2,2,2,2,2,7
3,1,0,1,1,1,1,1,1,1,1,1,1,1,1,1,1,1,1,1,1,1,1,1,1,1,1,1,1,1,1,1,7
3,1,0,1,3,3,3,3,3,3,3,3,3,3,3,3,3,3,3,3,3,3,3,3,3,3,3,3,3,3,3,3,7
3,1,0,1,1,2,2,2,2,2,2,2,2,2,2,2,2,2,2,2,2,2,2,2,2,2,2,2,2,2,2,2,7
3,1,0,1,3,3,3,3,3,3,3,3,3,3,3,3,1,1,1,1,1,1,1,1,1,1,1,1,1,1,1,1,7
3,2,1,1,4,4,4,4,4,4,4,4,4,4,4,4,3,3,3,3,3,3,3,3,3,3,3,3,3,3,3,3,7
3,1,1,1,4,4,4,4,3,4,4,4,4,4,4,4,4,4,4,4,4,4,4,4,4,4,4,4,4,4,4,4,7
3,1,0,1,4,4,4,4,4,4,4,4,4,4,4,4,4,4,4,4,4,4,4,4,4,4,4,4,4,4,4,4,7
3,1,0,2,5,5,5,5,5,5,5,5,5,5,5,5,5,5,5,5,5,5,5,5,5,5,5,5,5,5,5,5,7
3,1,4,1,3,3,3,3,3,3,3,3,3,3,3,3,3,3,3,3,3,3,3,3,3,3,3,3,3,3,3,3,7
3,1,0,1,5,5,5,5,5,5,5,5,5,5,5,5,5,5,5,5,5,5,5,5,5,5,5,5,5,5,5,5,7
3,1,0,1,3,3,3,3,4,4,4,4,4,4,4,4,4,4,4,4,4,4,3,3,3,3,4,4,4,4,4,4,7
3,1,0,1,1,1,1,1,1,1,1,1,1,1,1,1,1,1,1,1,1,1,1,1,1,1,1,1,1,1,1,1,7
3,1,0,1,3,3,3,3,3,3,3,3,3,3,3,3,3,3,3,3,3,3,3,3,3,3,3,3,3,3,3,3,7
3,1,0,1,3,2,2,2,2,2,2,2,2,2,2,2,2,2,2,2,2,2,2,2,2,2,2,2,2,2,2,2,7
3,1,2,4,4,4,4,4,4,4,4,4,4,4,4,4,4,4,4,4,4,4,4,4,4,4,4,4,4,4,4,4,7
3,1,0,5,1,2,1,2,2,2,1,2,2,2,2,1,2,2,3,3,2,2,2,2,2,2,1,1,2,1,2,2,7
3,1,0,1,4,4,4,4,4,4,4,4,4,4,4,4,4,4,4,4,4,4,4,4,4,4,4,4,4,4,4,4,7
3,1,0,4,2,3,1,2,2,1,2,2,4,1,2,1,4,4,4,2,5,1,3,3,3,3,3,1,4,2,1,4,7
3,1,1,4,5,5,5,5,5,5,5,5,5,5,5,5,5,5,5,5,5,5,5,5,5,5,5,5,5,5,5,5,7
3,1,2,5,3,3,3,3,3,3,3,3,3,3,3,3,3,3,3,3,3,3,3,3,3,3,3,3,3,3,3,3,7
3,1,4,3,4,4,4,4,4,4,4,3,4,4,4,4,4,4,4,4,4,4,4,4,4,4,4,4,4,4,4,4,7
3,1,0,1,5,5,5,5,5,5,5,5,5,5,5,5,5,5,5,5,5,5,5,5,5,5,5,5,5,5,5,5,7
3,1,0,3,4,4,4,4,4,4,4,4,4,4,4,4,4,4,4,4,4,4,4,4,4,4,4,4,4,4,4,4,7
3,1,0,1,4,4,4,4,4,4,4,4,4,4,4,4,4,4,4,4,4,4,4,4,4,4,4,4,4,4,4,4,7
3,1,4,5,1,1,1,1,1,1,1,1,1,1,1,1,1,1,1,1,1,1,1,1,1,1,1,1,1,1,1,1,7
3,1,0,1,3,3,3,3,3,3,3,3,3,3,3,3,3,3,3,3,3,3,3,3,3,3,3,3,3,3,3,3,7
3,1,3,5,1,1,1,1,1,1,1,1,1,1,1,1,1,1,1,1,1,1,1,1,1,1,1,1,1,1,1,1,7
3,1,0,1,4,4,4,5,5,5,4,4,4,4,4,4,4,4,4,4,4,4,5,4,5,4,4,4,5,4,4,4,7
3,1,0,1,3,3,3,3,3,3,3,3,3,3,3,3,3,3,3,3,3,3,3,3,3,3,3,3,3,3,3,3,7
3,1,3,1,1,1,1,1,1,1,1,1,1,1,1,1,1,1,1,1,1,1,1,1,1,1,1,1,1,1,1,1,7
3,1,0,1,2,2,2,2,2,2,2,3,2,2,2,2,2,2,2,2,2,2,2,3,2,2,2,2,3,2,2,2,7
3,1,0,1,1,1,1,1,1,1,1,1,1,1,1,1,1,1,1,1,1,1,1,1,1,1,1,1,1,1,1,1,7
3,1,0,1,4,4,3,4,3,2,4,3,4,3,4,4,3,4,3,4,4,4,4,4,3,3,2,4,3,3,4,3,7
3,1,4,1,4,4,4,4,4,4,4,4,4,4,4,4,4,4,4,4,4,4,4,4,4,4,4,4,4,4,4,4,7
3,1,2,1,5,5,5,5,5,5,5,5,5,5,5,5,5,5,5,5,5,5,5,5,5,5,5,5,5,5,5,5,7
3,1,0,1,3,4,3,3,2,3,4,3,4,3,2,3,3,4,3,3,4,3,4,3,2,3,4,3,3,3,4,3,7
3,1,0,1,5,5,5,5,5,5,5,5,5,5,5,5,5,5,5,5,5,5,5,5,5,5,5,5,5,5,5,5,7
3,1,3,4,4,4,4,4,4,4,4,4,4,4,4,4,4,4,4,4,4,4,4,4,4,4,4,4,4,4,4,4,7
3,1,4,4,4,4,4,4,4,4,4,4,4,4,4,4,4,4,4,4,4,4,4,4,4,4,4,4,4,4,4,4,7
3,1,0,1,1,1,1,1,1,1,1,1,1,1,1,1,1,1,1,1,1,1,1,1,1,1,1,1,1,1,1,1,7
3,1,0,1,1,1,1,1,1,1,1,4,1,1,1,1,1,2,1,1,1,1,1,1,1,1,1,1,1,1,1,1,7
3,1,0,5,3,3,3,3,3,3,3,3,3,3,3,3,3,3,3,3,3,3,3,3,3,3,3,3,3,3,3,3,7
3,1,4,1,1,1,1,1,1,1,1,1,1,1,1,1,1,1,1,1,1,1,1,1,1,1,1,1,1,1,1,1,7
3,1,0,1,5,5,5,5,5,5,5,5,5,5,5,5,5,5,5,5,5,5,5,5,5,5,5,5,5,5,5,5,7
3,1,1,5,5,4,5,4,5,4,3,4,3,3,4,5,5,4,5,4,3,3,3,5,4,5,4,2,4,3,4,5,7
3,1,0,1,3,3,4,4,3,3,3,3,3,3,3,3,3,3,3,3,3,3,3,3,3,3,3,3,3,3,3,3,7
3,1,0,1,4,4,4,4,4,4,4,4,4,4,4,4,4,4,4,4,4,4,4,4,4,4,4,4,4,4,4,4,7
3,1,0,1,3,2,3,3,2,3,4,3,4,3,4,3,4,4,4,4,3,3,3,3,3,3,3,2,2,2,2,2,7
3,1,0,1,5,5,5,5,5,5,5,5,5,5,5,5,5,5,5,5,5,5,5,5,5,5,5,5,5,5,5,5,7
3,1,1,1,3,3,3,3,3,3,3,3,3,3,3,3,3,3,3,3,3,3,3,3,3,3,3,3,3,3,3,3,7
3,1,0,1,1,1,1,1,1,1,1,1,1,1,1,1,1,1,1,1,1,1,1,1,1,1,1,1,1,1,1,1,7
3,1,2,3,1,1,3,1,3,3,3,3,3,3,3,3,3,3,3,3,3,1,3,3,3,3,3,5,5,3,5,5,7
3,1,4,3,2,2,2,2,2,2,2,2,2,2,2,2,3,3,3,2,2,1,2,2,1,1,1,1,1,1,1,1,7
3,1,4,1,3,3,3,3,3,3,3,3,3,3,3,3,3,3,3,3,3,3,3,3,3,3,3,3,3,3,3,3,7
3,1,2,4,3,3,3,3,3,3,3,3,3,3,3,3,3,3,3,3,3,3,3,3,3,3,3,3,3,3,3,3,7
3,1,3,2,3,3,3,3,3,3,3,3,3,3,3,3,3,3,3,3,3,3,3,3,3,3,3,3,3,3,3,3,7
3,1,0,5,5,5,5,5,5,5,5,5,5,5,5,5,5,5,5,5,5,5,5,5,5,5,5,5,5,5,5,5,7
3,1,0,1,3,3,3,3,3,3,3,3,3,3,3,3,3,3,3,3,3,3,3,3,3,3,3,3,3,3,3,3,7
3,1,2,3,3,3,3,3,3,3,3,3,3,3,3,3,3,3,3,3,3,3,3,3,3,3,3,3,3,3,3,3,7
3,1,3,5,4,4,4,4,4,4,4,4,4,4,4,4,4,4,4,4,4,4,4,4,4,4,4,4,4,4,4,4,7
3,1,2,4,4,4,4,4,4,4,4,4,4,4,4,4,4,4,4,4,4,4,4,4,4,4,4,4,4,4,4,4,7
3,1,0,1,4,4,4,4,4,4,4,4,4,4,4,4,4,4,4,4,4,4,4,4,4,4,4,4,4,4,4,4,7
3,1,2,2,3,4,5,4,4,4,4,4,4,4,5,5,4,4,4,4,5,5,4,4,4,5,4,4,4,4,4,4,7
3,1,4,3,2,2,4,2,2,2,2,2,1,1,2,2,3,3,2,1,4,2,2,3,2,2,1,2,3,2,2,3,7
3,1,0,1,3,4,5,5,5,5,3,2,4,5,3,2,5,5,5,4,4,3,4,5,4,3,3,4,5,5,4,5,7
3,1,0,1,3,3,3,3,3,3,3,3,3,3,3,3,3,3,3,3,3,3,3,3,3,3,3,3,3,3,3,3,7
3,1,2,4,3,3,3,3,3,3,3,3,3,3,3,3,3,3,3,3,3,3,3,3,3,3,3,3,3,3,3,3,7
3,1,4,4,4,4,4,4,4,4,4,4,4,4,4,4,4,4,4,4,4,4,4,4,4,4,4,4,4,4,4,4,7
3,1,0,1,4,4,4,4,4,4,5,4,4,4,4,4,4,4,4,4,4,4,4,4,4,4,4,4,4,4,4,4,7
3,1,0,1,1,1,3,3,1,1,1,1,1,1,1,1,1,1,1,1,1,1,1,1,1,1,1,1,1,1,1,1,7
3,1,0,1,3,3,3,3,3,3,3,3,3,3,3,3,3,3,3,3,3,3,3,3,3,3,3,3,3,3,4,3,7
3,1,0,1,3,3,3,3,3,3,3,3,3,3,3,3,3,3,3,3,3,3,3,3,3,3,3,3,3,3,3,3,7
3,1,3,4,3,4,3,3,3,3,3,3,3,3,3,3,3,4,3,4,4,3,4,4,3,4,4,3,4,3,3,3,7
3,1,0,1,3,3,3,3,3,3,3,3,3,3,3,3,3,3,3,3,3,3,3,3,3,3,3,3,3,3,3,3,7
3,1,4,4,1,1,1,1,1,1,1,1,1,1,1,1,2,2,2,1,2,1,1,1,1,1,1,1,1,1,1,1,7
3,1,1,4,4,4,5,4,4,4,3,4,4,4,4,4,4,3,4,4,4,4,5,4,5,4,3,5,2,5,2,4,7
3,1,0,1,3,3,3,3,3,3,3,3,3,3,3,3,3,3,3,3,3,3,3,3,3,3,3,3,3,3,3,3,7
3,1,0,1,4,4,4,4,4,4,4,4,4,4,4,4,4,4,4,4,4,4,4,4,4,4,4,4,4,4,4,4,7
3,1,0,1,3,3,3,3,3,3,3,3,3,3,3,3,3,3,3,3,3,3,3,3,3,3,3,3,3,3,3,3,7
3,1,0,1,3,3,3,3,3,3,3,3,3,3,3,3,3,3,3,3,3,3,3,3,3,3,3,3,3,3,3,3,7
3,1,0,5,1,1,1,1,1,1,1,1,5,1,1,1,1,1,1,1,1,1,1,1,1,1,1,1,1,1,1,1,7
3,1,3,3,4,4,4,4,4,4,4,4,4,4,4,4,4,4,4,4,4,4,4,4,4,4,4,4,4,4,4,4,7
3,1,2,3,4,4,4,5,3,4,4,4,4,4,4,4,4,4,4,4,4,4,4,4,4,4,4,4,4,4,4,4,7
3,1,3,5,4,4,4,4,4,4,4,4,4,4,4,4,4,4,4,4,4,4,3,4,4,4,4,4,4,4,4,4,7
3,1,0,1,4,4,4,4,4,4,4,4,4,4,4,4,4,4,4,4,4,4,4,4,4,4,4,4,4,4,4,4,7
3,1,2,1,2,2,2,2,2,2,2,2,2,2,2,2,2,2,2,2,2,2,2,2,2,2,2,2,2,2,2,2,7
3,1,4,5,3,3,3,3,3,3,3,3,3,3,3,3,3,3,3,3,3,3,3,3,3,3,3,3,3,3,3,3,7
3,1,0,1,5,5,5,5,5,5,5,5,5,5,5,5,5,5,5,5,5,5,5,5,5,5,5,5,5,5,5,5,7
3,3,3,3,4,3,3,3,4,4,3,4,3,4,4,4,4,3,3,4,4,3,3,3,4,4,3,3,4,4,3,3,7
3,1,4,1,5,5,5,5,5,5,5,5,5,5,5,5,5,5,5,5,5,5,5,5,5,5,5,5,5,5,5,5,7
3,1,0,1,1,1,1,1,1,1,1,1,1,1,1,1,1,1,1,1,1,1,1,1,1,1,1,1,1,1,1,1,7
3,1,0,1,1,1,2,2,3,3,4,4,5,5,5,5,4,4,3,3,4,4,5,5,4,4,3,3,4,4,5,5,7
3,1,0,4,3,3,3,3,3,3,3,3,3,3,3,3,3,3,3,3,3,3,3,3,3,3,3,3,3,3,3,3,7
3,1,0,1,1,1,1,1,1,1,2,1,2,2,3,1,3,3,2,3,4,3,2,2,2,2,2,2,2,2,3,2,7
3,1,0,1,3,4,2,4,4,4,4,3,4,4,4,4,5,3,4,4,4,4,4,2,2,4,3,4,3,2,2,4,7
3,1,0,1,5,5,5,5,5,5,5,5,5,5,5,5,5,5,5,5,5,5,5,5,5,5,5,5,5,5,5,5,7
3,1,0,1,1,1,1,1,1,1,1,1,1,1,1,1,1,1,1,1,1,1,1,1,1,1,1,1,1,1,1,1,7
3,1,3,3,2,3,3,2,2,2,2,2,3,1,1,1,3,2,2,2,3,2,3,3,3,3,2,2,3,2,2,5,7
3,1,0,1,4,4,4,4,4,4,4,4,4,4,4,4,4,4,4,4,4,4,4,2,3,4,4,3,4,4,2,3,7
3,1,0,5,2,2,2,2,2,2,2,2,2,2,2,2,3,3,3,2,4,2,2,4,3,3,2,2,4,2,2,3,7
3,1,0,1,5,5,5,5,5,5,5,5,5,5,5,5,5,5,5,5,5,5,5,5,5,5,5,5,5,5,5,5,7
3,1,0,5,3,3,3,3,3,3,3,3,3,3,3,3,3,3,3,3,3,3,3,3,3,3,3,3,3,3,3,3,7
3,1,0,1,5,5,5,5,5,5,5,5,5,5,5,5,4,4,4,4,4,4,4,4,3,3,3,3,3,3,3,3,7
3,1,0,1,4,4,4,4,4,3,3,4,3,2,3,4,3,2,3,4,3,2,3,4,3,2,3,4,5,4,3,2,7
3,1,4,3,3,3,2,3,3,3,3,3,4,3,2,3,3,4,3,3,4,3,3,3,4,4,4,4,4,3,4,4,7
3,1,2,5,3,3,3,3,3,3,3,3,3,3,3,3,3,3,3,3,3,3,3,3,3,3,3,3,3,3,3,3,7
3,1,0,1,3,3,3,3,3,3,3,3,3,3,3,3,3,3,3,3,3,3,3,3,3,3,3,3,3,3,3,3,7
3,1,1,5,2,2,2,2,2,2,4,3,2,2,2,2,4,4,4,3,4,4,4,4,4,4,4,4,4,4,4,4,7
3,1,0,1,1,1,1,1,1,1,1,1,1,1,1,1,1,1,1,1,1,1,1,1,1,1,1,1,1,1,1,1,7
3,1,2,1,5,5,5,5,5,5,5,5,5,5,5,5,5,5,5,5,5,5,5,5,5,5,5,5,5,5,5,5,7
3,1,4,5,1,1,1,1,1,1,1,1,1,1,1,1,1,1,1,1,1,1,1,1,1,1,1,1,1,1,1,1,7
3,1,3,4,1,2,3,1,3,3,3,3,2,3,1,2,2,2,3,2,4,3,3,3,4,4,4,3,4,2,1,4,7
3,1,4,4,3,3,3,3,3,3,3,3,3,3,3,3,3,3,3,3,3,2,3,3,3,3,3,3,3,3,3,3,7
3,1,2,5,2,5,2,3,2,3,3,4,4,4,4,4,5,5,5,5,5,5,5,5,5,5,5,3,4,4,4,5,7
3,1,0,1,5,5,5,5,5,5,5,5,5,5,5,5,5,5,5,5,5,5,5,5,5,5,5,5,5,5,5,5,7
3,1,0,1,2,2,2,2,2,2,2,2,2,2,2,2,4,4,4,4,4,4,4,4,4,4,4,4,4,4,4,4,7
3,1,2,5,3,4,4,4,4,4,4,4,4,4,4,4,4,4,4,4,4,4,4,4,4,4,4,4,4,4,4,4,7
3,1,3,4,3,3,4,3,3,3,3,3,3,3,3,3,4,4,3,3,4,2,3,4,3,4,3,3,4,4,3,4,7
3,1,0,1,2,2,2,2,2,2,2,2,2,2,2,2,2,2,2,2,2,2,2,2,2,2,2,3,2,2,2,2,7
3,1,0,1,3,3,3,3,3,3,3,3,3,3,3,3,3,3,3,3,3,3,3,3,3,3,3,3,3,3,3,3,7
3,1,0,1,1,1,1,1,1,1,1,2,1,1,1,1,1,1,1,2,2,2,1,1,3,1,1,1,1,1,1,1,7
3,1,4,3,5,5,5,5,5,5,5,5,5,5,5,5,5,5,5,5,5,5,5,5,5,5,5,5,5,5,5,5,7
3,1,2,3,3,3,4,3,3,4,4,3,4,4,4,4,3,4,4,4,4,4,4,4,4,4,4,4,4,4,4,4,7
3,1,4,3,5,5,5,2,4,3,4,4,5,5,5,5,5,5,5,5,5,5,5,5,5,5,5,3,5,5,4,5,7
3,1,0,1,4,4,4,4,4,4,4,4,4,4,4,4,4,4,4,4,4,4,4,4,4,4,4,4,4,4,4,4,7
3,1,4,1,1,2,4,5,5,4,4,5,4,4,5,4,4,5,4,4,5,4,4,5,4,4,5,4,4,5,4,5,7
3,1,0,1,1,1,1,1,1,1,1,1,1,1,1,1,1,1,1,1,1,1,1,1,1,1,1,1,1,1,1,1,7
3,1,3,4,4,4,4,4,4,4,4,4,4,4,4,4,4,4,4,4,4,4,4,4,4,4,4,4,4,4,4,4,7
3,1,4,4,4,4,4,4,4,4,4,4,4,4,4,4,4,4,4,4,4,4,4,4,4,4,4,4,4,4,4,4,7
3,3,0,1,4,4,4,4,4,4,4,4,4,4,4,4,4,4,4,4,4,4,4,4,4,4,4,4,4,4,4,4,7
3,2,3,3,4,4,4,4,4,4,4,4,4,4,4,4,4,4,4,4,4,4,4,4,4,4,4,4,4,4,4,4,7
3,1,0,1,3,3,3,3,3,3,3,3,3,3,3,3,3,3,3,3,3,3,3,3,3,3,3,3,3,3,3,3,7
3,1,0,1,5,5,5,5,5,5,5,5,5,5,5,5,5,5,5,5,5,5,5,5,5,5,5,5,5,5,5,5,7
3,1,0,1,1,1,1,1,1,1,1,1,1,1,1,1,1,1,1,1,1,1,1,1,1,1,1,1,1,1,1,1,7
3,3,1,1,1,2,2,2,2,2,2,2,2,2,2,2,2,2,2,2,2,2,2,2,2,2,2,2,2,2,2,2,7
3,3,4,3,5,5,5,5,5,5,5,5,5,5,5,5,5,5,5,5,5,5,5,5,5,5,5,5,5,5,5,5,7
3,1,0,1,1,1,1,1,1,1,1,1,1,1,1,1,1,1,1,1,1,1,1,1,1,1,1,1,1,1,1,1,7
3,1,0,1,1,1,1,1,1,1,1,1,1,1,1,1,1,1,1,1,1,1,1,1,1,1,1,1,1,1,1,1,7
3,3,2,3,4,3,3,3,3,5,3,3,3,3,3,3,3,5,5,3,3,3,4,3,3,3,2,2,2,2,2,2,7
3,2,0,1,5,5,5,5,5,5,5,5,5,5,5,5,5,5,5,5,5,5,5,5,5,5,5,5,5,5,5,5,7
3,2,1,4,3,3,4,3,3,3,3,3,3,3,3,3,4,4,4,4,4,4,4,4,4,4,4,4,4,4,4,4,7
3,2,1,5,2,2,5,2,2,2,2,2,2,2,2,2,2,2,2,2,2,2,2,2,2,2,2,2,2,2,2,2,7
3,2,3,5,4,4,4,4,4,4,4,4,4,4,4,4,4,4,4,4,4,4,4,4,4,4,4,4,4,4,4,4,7
3,2,0,5,1,1,1,1,1,1,1,1,1,1,1,1,1,1,1,1,1,1,1,1,1,1,1,1,1,1,1,1,7
3,2,0,2,3,3,3,3,3,3,3,3,3,3,3,3,3,3,3,3,3,3,3,3,3,3,3,3,3,3,3,3,7
3,2,1,3,1,1,1,1,1,1,1,1,1,1,1,1,1,1,1,1,1,1,1,1,1,1,1,1,2,1,1,1,7
3,2,0,3,4,4,4,4,4,4,4,4,4,4,4,4,4,4,4,4,4,4,4,4,4,4,4,4,4,4,4,4,7
3,1,1,4,2,3,3,3,3,3,3,3,3,3,3,3,3,3,3,3,3,3,3,3,3,3,3,3,3,3,3,3,7
3,2,0,4,1,1,1,1,1,1,1,1,1,1,3,1,1,1,1,1,1,1,1,1,1,1,1,1,1,1,1,1,7
3,2,0,4,5,5,5,5,5,5,5,5,5,5,5,5,5,5,5,5,5,5,5,5,5,5,5,5,5,5,5,5,7
3,1,2,4,3,4,3,4,5,4,5,2,2,1,2,1,3,3,3,2,2,3,2,3,2,2,2,3,3,2,3,4,7
3,2,4,5,1,1,1,1,1,1,1,1,1,1,1,1,1,1,1,1,1,2,1,1,1,1,1,1,1,1,1,1,7
3,1,1,2,2,2,2,2,2,2,2,2,2,2,2,2,2,2,2,2,2,2,2,2,2,2,2,2,2,2,2,2,7
3,1,0,1,1,1,1,1,1,1,1,1,1,1,1,1,1,1,1,1,1,1,1,1,1,1,1,1,1,1,1,1,7
3,2,0,1,3,3,3,3,3,3,3,3,3,3,3,3,3,3,3,3,3,3,3,3,3,3,3,3,3,3,3,3,7
3,2,4,5,2,2,2,2,2,2,2,2,2,2,2,2,2,2,2,2,2,2,2,2,2,2,2,2,2,2,2,2,7
3,2,3,3,3,3,3,3,3,3,3,3,3,3,3,3,3,3,3,3,3,3,3,3,3,3,3,3,3,3,3,3,7
3,2,0,3,3,3,3,3,3,3,3,3,3,3,3,3,3,3,3,3,3,3,3,3,3,3,3,3,3,3,3,3,7
3,2,1,4,4,4,4,4,4,4,4,4,4,4,4,4,4,4,4,4,4,4,4,4,4,4,4,4,4,4,4,4,7
3,1,0,1,1,1,1,1,1,1,1,1,1,1,1,1,1,1,1,1,1,1,1,1,1,1,1,1,1,1,1,1,7
3,1,0,2,5,5,5,4,5,5,5,4,5,5,4,5,5,4,5,5,4,5,5,5,5,5,5,4,5,5,5,4,7
3,2,3,3,4,4,4,4,4,4,4,4,4,4,4,4,4,4,4,4,4,4,4,4,4,4,4,4,4,4,4,4,7
3,1,1,4,2,2,2,2,2,2,2,2,2,2,2,2,2,2,2,2,2,2,2,2,2,2,2,2,2,2,2,2,7
3,1,1,5,1,1,3,1,1,1,1,1,1,1,3,1,3,3,3,3,3,3,3,3,3,3,3,3,3,3,3,3,7
3,1,2,3,3,3,3,3,3,3,3,3,3,3,3,3,3,3,3,3,3,3,3,3,3,3,3,2,3,1,2,1,7
3,1,0,1,1,1,1,1,1,1,1,1,1,1,1,1,1,1,1,1,1,1,1,1,1,1,1,1,1,1,1,1,7
3,1,3,3,1,1,1,1,1,1,1,1,1,1,1,1,1,1,1,1,1,1,1,1,1,1,1,1,1,1,1,1,7
3,1,1,5,1,1,1,1,1,1,1,1,1,1,1,1,1,1,1,1,1,1,1,1,1,1,1,1,1,1,1,1,7
3,1,2,4,3,3,3,3,3,3,3,3,3,3,2,3,3,3,3,3,3,2,2,2,3,2,2,2,2,2,4,2,7
3,1,1,4,2,2,2,2,2,2,2,2,2,2,2,2,2,2,2,2,2,2,2,2,2,2,2,2,2,2,2,2,7
3,1,1,2,3,3,3,3,3,3,3,3,3,3,3,3,3,3,3,3,3,3,3,3,3,3,3,3,3,3,3,3,7
3,1,3,4,3,1,1,3,1,1,1,1,1,1,1,1,1,1,1,1,1,1,1,1,1,1,1,1,1,1,1,1,7
3,1,1,4,1,1,1,1,1,1,1,1,1,1,1,1,1,1,1,1,1,1,1,1,1,1,1,1,1,1,1,1,7
3,1,2,4,5,5,5,5,5,2,5,5,4,5,5,5,5,5,5,5,5,5,5,5,5,5,5,5,5,5,5,5,7
3,1,1,4,3,3,3,3,3,3,3,3,3,3,3,3,3,3,3,3,3,3,3,3,3,3,3,3,3,3,3,3,7
3,1,2,4,1,1,1,1,1,1,1,1,1,1,1,1,1,1,1,1,1,1,1,1,1,1,1,1,1,1,1,1,7
3,1,2,4,2,2,3,2,2,2,2,2,3,2,2,2,2,3,2,2,3,2,2,2,2,2,2,2,3,2,2,2,7
3,1,2,4,2,4,2,2,3,3,3,2,3,3,3,3,5,5,5,3,5,2,3,4,3,4,3,3,3,4,2,4,7
3,1,2,3,4,4,4,4,4,4,4,4,4,4,4,4,4,4,4,4,4,4,4,4,4,4,4,4,4,4,4,4,7
3,1,4,5,1,1,1,1,1,1,1,1,1,1,1,1,1,1,1,1,1,1,1,1,1,1,1,1,1,1,1,1,7
3,1,1,5,1,1,1,1,2,2,1,1,1,1,1,1,1,1,1,1,1,1,1,1,1,1,1,1,1,1,1,1,7
3,1,3,4,3,3,3,3,3,3,3,3,3,3,3,3,3,3,3,3,3,3,3,3,3,3,3,3,3,3,3,3,7
3,1,3,4,3,3,3,3,3,3,3,3,3,3,3,3,3,3,3,3,3,3,3,3,3,3,3,3,3,3,3,3,7
3,1,4,4,3,3,3,3,3,3,3,3,3,3,3,3,3,3,3,3,3,3,3,3,3,3,3,3,3,3,3,3,7
3,1,2,4,3,3,3,3,3,3,3,3,3,3,3,3,3,3,3,3,3,3,3,2,4,2,3,3,3,3,3,3,7
3,1,2,4,5,1,5,5,5,5,4,4,5,5,4,5,5,5,4,4,3,5,5,5,5,4,5,5,4,5,5,5,7
3,1,2,4,3,3,3,3,3,3,3,3,3,3,3,3,3,3,3,3,3,3,3,3,3,3,3,3,3,3,3,3,7
3,1,1,4,5,5,4,4,4,4,4,4,4,4,4,4,4,4,4,4,4,4,4,4,4,4,4,4,4,4,5,4,7
3,1,4,4,3,3,3,3,3,3,3,3,3,3,3,3,3,3,3,3,3,3,3,3,3,3,3,3,3,3,3,3,7
3,1,2,4,1,1,4,1,1,3,1,1,1,1,1,1,3,2,2,1,4,1,1,4,3,3,1,1,3,2,1,4,7
3,1,1,2,3,3,4,3,2,3,3,2,3,4,4,3,4,5,4,4,4,3,4,5,4,4,5,5,5,4,4,3,7
3,2,1,2,2,2,2,2,3,3,2,2,2,2,2,2,2,2,2,2,2,2,2,2,2,2,2,2,2,2,2,2,7
3,1,1,3,2,2,2,3,2,2,2,2,2,3,2,2,3,2,4,2,2,3,2,2,2,2,2,2,2,2,3,2,7
3,1,4,3,2,2,4,2,2,3,2,2,3,4,4,5,5,5,5,3,5,5,5,5,5,5,5,5,5,5,5,5,7
3,1,2,4,4,4,4,4,4,4,4,4,4,4,4,4,4,4,4,4,4,4,4,2,2,2,2,2,2,2,2,2,7
3,1,2,5,1,1,1,1,1,1,1,1,1,1,1,1,1,1,1,1,1,1,1,1,1,1,1,1,1,1,1,1,7
3,1,0,1,1,1,1,1,2,1,1,1,1,1,1,1,1,1,1,1,1,2,1,1,1,1,1,1,1,1,1,1,7
3,1,0,1,1,1,1,1,1,1,1,1,1,1,1,1,1,1,1,1,1,1,1,1,1,1,1,1,1,1,1,1,7
3,1,1,2,3,3,3,3,3,3,3,3,3,3,3,3,3,3,3,3,3,3,3,3,3,3,3,3,3,3,3,3,7
3,1,1,3,1,1,1,1,1,1,1,1,1,1,1,1,1,1,1,1,1,1,1,1,1,1,1,1,1,1,1,1,7
3,1,1,5,2,2,2,2,2,2,2,2,2,2,2,2,2,2,2,2,2,2,2,2,2,2,2,2,2,2,2,2,7
3,1,3,5,1,1,1,1,1,1,1,1,1,1,1,1,1,1,1,1,1,1,1,1,1,1,1,1,1,1,1,1,7
3,1,1,3,4,4,4,4,4,4,4,4,4,4,4,4,4,4,4,4,4,4,4,4,4,4,4,4,4,4,4,4,7
3,1,3,3,5,5,5,5,5,5,5,5,5,5,5,5,5,5,5,5,5,5,5,5,5,5,5,5,4,5,4,4,7
3,1,1,5,3,3,3,3,3,3,3,3,3,3,3,3,3,3,3,3,3,3,3,3,3,3,3,3,3,3,3,3,7
3,1,1,5,1,1,1,1,1,1,1,1,1,1,1,1,1,1,1,1,1,1,1,1,1,1,1,1,1,1,1,1,7
3,1,0,1,1,1,1,1,1,1,1,1,1,1,1,1,1,1,1,1,1,1,1,1,1,1,1,1,1,1,1,1,7
3,1,2,3,4,4,4,4,4,4,4,4,4,4,4,4,4,4,4,4,4,4,4,4,4,4,4,4,4,4,4,4,7
3,1,3,4,2,2,2,2,2,2,2,2,2,2,2,2,2,2,2,2,2,2,2,2,2,2,2,2,2,2,2,2,7
3,1,3,4,2,2,2,2,2,2,2,2,2,2,2,2,2,2,2,2,2,2,2,2,2,2,2,2,2,2,2,2,7
3,1,3,4,4,4,4,4,4,4,4,4,4,4,4,4,4,4,4,4,4,4,4,4,4,4,4,4,4,4,4,4,7
3,1,2,4,1,1,2,1,1,1,1,1,2,1,1,1,1,1,1,1,2,1,1,1,1,1,1,1,1,1,1,1,7
3,1,3,3,3,3,3,3,3,3,3,3,3,3,3,3,3,3,3,3,3,3,3,3,3,3,3,3,3,3,3,3,7
3,1,1,5,1,1,1,1,1,1,1,1,1,1,1,1,1,1,1,1,1,1,1,1,1,1,1,1,1,1,1,1,7
3,1,2,3,3,3,3,3,3,3,3,3,3,3,3,3,1,1,1,1,2,1,1,1,1,1,1,1,1,1,1,1,7
3,1,3,3,5,5,5,5,5,5,5,5,5,5,5,5,5,5,5,5,5,5,5,5,5,5,5,5,5,5,5,5,7
3,1,1,3,3,3,3,3,3,3,3,3,3,3,3,3,5,5,5,5,4,5,5,5,5,5,5,5,5,3,2,5,7
3,1,4,4,4,4,4,4,4,4,4,4,4,4,4,4,4,4,4,4,4,4,4,4,4,4,4,4,4,4,4,4,7
3,1,1,4,3,3,3,3,3,3,3,3,3,3,3,3,3,3,3,3,3,3,3,3,3,3,3,3,3,3,3,3,7
3,1,2,5,5,5,5,5,5,5,5,5,5,5,5,5,5,5,5,5,5,5,5,5,5,5,5,5,5,5,5,5,7
3,1,2,3,4,4,4,4,4,4,4,4,4,4,4,4,4,4,4,4,4,4,4,4,4,4,4,4,4,4,4,4,7
3,1,3,5,3,3,3,3,3,3,3,3,3,3,3,3,3,3,3,3,3,3,3,3,3,3,3,3,3,3,3,3,7
3,1,3,3,5,5,5,5,5,5,5,5,5,5,5,5,5,5,5,5,5,5,5,5,5,5,5,5,5,5,5,5,7
3,1,3,3,5,5,5,5,5,4,5,5,4,5,5,5,4,5,5,5,5,5,5,5,5,5,5,5,5,5,5,5,7
3,1,2,2,5,5,5,5,5,5,5,5,5,5,5,5,5,5,5,4,4,4,3,2,2,3,3,4,4,5,5,5,7
3,1,4,3,4,4,3,3,4,3,3,3,3,3,3,3,3,3,3,3,3,3,3,3,3,3,3,3,3,3,3,3,7
3,1,3,3,5,5,5,5,5,5,4,5,5,5,5,5,5,5,5,5,5,5,5,5,5,5,5,5,5,5,5,5,7
3,1,4,5,4,4,4,4,4,4,4,4,4,4,4,4,4,4,4,4,4,4,4,4,4,4,4,4,4,4,4,4,7
3,1,2,3,1,1,1,1,1,1,1,1,1,1,1,1,1,1,1,1,1,1,1,1,1,1,1,1,1,1,1,1,7
3,1,3,3,2,2,2,2,2,2,2,2,2,3,2,2,2,2,2,2,2,1,1,1,3,2,2,2,2,2,3,3,7
3,1,4,3,3,3,2,3,3,3,3,3,3,3,3,2,3,3,3,3,3,3,3,3,3,3,3,3,3,3,3,3,7
3,1,0,1,1,1,1,1,1,1,1,1,1,1,1,1,1,1,1,1,1,1,1,1,1,1,1,1,1,1,1,1,7
3,1,4,5,1,1,1,1,1,1,1,1,1,1,1,1,1,1,1,1,1,1,1,1,1,1,1,1,1,1,1,1,7
3,1,1,5,3,3,3,3,3,3,3,3,3,3,3,3,3,3,3,3,3,3,3,3,3,3,3,3,3,3,3,3,7
3,1,1,4,3,3,3,3,3,3,3,3,3,3,3,3,3,3,3,3,3,3,3,3,3,3,3,3,3,3,3,3,7
3,1,2,3,3,3,3,3,3,3,3,3,3,3,3,3,3,3,3,3,3,3,3,3,3,3,3,3,3,3,3,3,7
3,1,0,1,5,1,1,1,2,3,2,2,2,2,2,2,2,2,2,2,2,2,2,2,2,2,2,2,2,2,2,2,7
3,1,2,3,4,4,4,4,4,4,4,4,4,4,4,4,4,4,4,4,4,4,4,4,4,4,4,4,4,4,4,4,7
3,1,3,5,3,3,3,3,3,3,3,3,3,3,3,3,3,3,3,3,3,3,3,3,3,3,3,3,3,3,3,3,7
3,1,0,1,1,1,1,1,1,1,1,1,1,1,1,1,1,1,1,1,1,1,1,1,1,1,1,1,1,1,1,1,7
3,1,4,5,1,1,1,1,1,1,1,1,1,1,1,1,1,1,1,1,1,1,1,1,1,1,1,1,1,1,1,1,7
3,1,1,4,1,1,3,1,1,3,3,1,1,1,1,1,3,3,4,4,4,4,5,5,5,5,5,5,5,5,5,5,7
3,1,3,3,2,3,4,2,4,4,4,4,4,4,4,4,4,4,4,4,4,4,4,4,4,4,4,4,4,4,4,4,7
3,1,1,3,2,2,4,2,2,2,2,2,2,3,3,2,4,4,4,3,4,3,4,4,4,4,2,4,4,4,4,4,7
3,1,2,4,2,2,2,2,2,2,2,1,1,1,2,1,3,3,2,2,4,1,1,2,3,3,2,3,3,2,2,4,7
3,1,1,4,2,1,1,1,1,1,1,1,1,1,1,1,1,1,1,1,1,1,1,1,1,1,1,1,1,1,1,1,7
3,1,2,3,3,3,3,3,3,3,3,3,3,3,3,3,4,3,4,3,3,4,4,4,3,3,3,4,3,4,3,4,7
3,1,3,3,5,5,5,5,5,5,5,4,4,4,4,4,3,5,5,5,5,4,4,3,5,5,5,5,5,4,4,4,7
3,1,1,3,3,3,4,4,3,2,4,3,3,3,4,3,3,3,3,3,4,3,3,3,4,4,3,3,3,3,3,3,7
3,1,2,4,2,2,2,2,2,2,2,2,2,2,2,2,2,2,2,2,2,2,2,2,2,2,2,2,2,2,2,2,7
3,3,2,4,3,3,3,3,3,3,3,3,3,3,3,3,3,3,3,3,3,3,3,3,3,3,3,3,3,3,3,3,7
3,1,3,5,1,1,1,1,1,1,1,1,1,1,1,1,1,1,1,1,1,1,1,1,1,1,1,1,1,1,1,1,7
3,1,0,1,1,1,1,1,1,1,1,1,1,1,1,1,1,1,1,1,1,1,1,1,1,1,1,1,1,1,1,1,7
3,1,1,4,3,3,3,3,3,3,3,3,3,3,3,3,3,3,3,3,3,3,3,3,3,3,3,3,3,3,3,3,7
3,1,2,4,3,3,3,3,3,3,3,3,3,3,3,3,3,3,3,2,3,3,3,3,3,3,3,3,3,3,3,3,7
3,1,3,5,2,2,2,2,2,2,2,2,2,2,2,2,2,2,2,2,2,2,2,2,2,2,2,2,2,2,2,2,7
3,1,4,1,1,2,2,2,1,1,2,2,1,1,2,2,2,2,2,2,2,2,2,2,2,2,2,2,2,2,2,2,7
3,1,2,3,4,4,4,4,4,4,4,4,4,4,4,4,4,4,4,4,4,4,4,4,4,4,4,4,4,4,4,4,7
3,1,2,3,2,2,4,2,2,2,2,2,2,2,1,2,3,3,3,2,4,2,2,2,2,3,2,2,2,2,2,4,7
3,1,2,4,1,1,2,3,1,2,3,2,2,1,1,1,3,3,3,1,4,1,3,2,2,4,3,3,3,2,2,3,7
3,1,1,5,3,3,3,3,3,3,3,3,3,3,3,3,3,3,3,3,3,3,3,3,3,3,3,3,3,3,3,3,7
3,1,2,4,1,1,1,1,1,1,1,1,3,1,1,1,1,1,1,1,1,1,1,1,1,1,1,1,1,1,1,1,7
3,1,4,5,5,5,5,5,5,5,5,5,5,5,5,3,5,5,5,5,5,5,5,5,5,5,5,5,5,5,5,5,7
3,1,2,3,4,4,4,4,4,4,4,4,4,4,4,4,4,4,4,4,4,4,4,4,4,4,4,4,4,4,4,4,7
3,1,4,5,4,4,4,4,4,4,4,4,4,4,4,4,4,4,4,4,4,4,4,4,4,4,4,4,4,4,4,4,7
3,1,4,4,4,4,4,4,4,4,4,4,4,4,4,4,4,4,4,4,4,4,4,4,4,4,4,4,4,4,4,4,7
3,1,3,4,3,3,3,3,4,3,3,5,4,3,4,4,4,3,4,5,4,4,4,4,4,4,3,3,4,4,4,3,7
3,1,4,3,2,2,2,2,2,2,2,2,2,2,2,2,2,2,2,2,2,2,2,2,2,2,2,2,2,2,2,2,7
3,1,1,4,1,1,1,1,1,1,1,1,1,1,1,1,2,2,2,2,2,2,2,2,2,2,2,2,2,2,2,2,7
3,1,2,5,1,1,1,1,1,1,1,1,1,1,1,1,1,1,1,1,1,1,1,1,1,1,1,1,1,1,1,1,7
3,1,1,2,2,2,2,2,2,2,2,2,2,2,2,2,2,2,2,2,2,2,2,2,2,2,2,2,2,2,2,2,7
3,1,2,4,3,3,3,3,3,3,3,3,3,3,3,3,3,3,3,3,3,3,3,3,3,3,3,3,3,3,3,3,7
3,1,4,5,3,3,3,3,3,3,3,3,3,3,3,3,3,3,3,3,3,3,3,3,3,3,3,3,3,3,3,3,7
3,1,0,1,1,1,1,1,1,1,1,1,1,1,1,1,1,1,1,1,1,1,1,1,1,1,1,1,1,1,1,1,7
3,1,3,3,4,4,4,4,4,4,3,3,3,3,3,3,3,3,4,4,4,4,4,4,4,4,4,4,4,4,4,4,7
3,1,4,3,3,3,3,3,3,3,3,4,3,4,2,3,3,3,3,3,3,3,3,4,4,3,3,2,4,3,3,3,7
3,1,4,3,3,3,3,3,3,3,3,3,3,3,3,3,3,3,3,3,3,3,3,3,3,3,3,3,3,3,3,3,7
3,1,0,4,2,3,3,3,3,3,3,4,3,3,3,3,3,3,3,3,4,3,2,2,2,2,3,2,3,2,2,3,7
3,1,0,3,1,1,1,1,1,1,1,1,1,1,1,1,1,1,1,1,1,1,1,1,1,1,1,1,1,1,1,1,7
3,1,4,5,3,3,3,3,3,3,3,3,3,3,3,3,3,3,3,3,3,3,3,3,3,3,3,3,3,3,3,3,7
3,1,3,5,5,4,3,4,3,2,4,5,3,1,3,5,1,2,4,3,5,3,3,3,3,3,3,3,5,5,1,1,7
3,1,3,5,4,4,4,4,4,4,4,4,4,4,4,4,4,4,4,4,4,4,4,4,4,4,4,4,4,4,4,4,7
3,3,4,5,5,5,5,5,5,5,5,5,5,5,5,5,5,5,5,5,5,5,5,5,5,5,5,5,5,5,5,5,7
3,1,0,1,1,1,1,1,1,1,1,1,1,1,1,1,1,1,1,1,1,1,1,1,1,1,1,1,1,1,1,1,7
3,3,0,1,3,3,3,3,3,3,3,3,3,3,3,3,3,3,3,3,3,3,3,3,3,3,3,3,3,3,3,3,7
3,1,3,4,4,4,4,4,4,4,4,4,4,4,4,4,4,4,4,4,4,4,4,4,4,4,4,4,4,4,4,4,7
3,3,1,4,5,5,5,5,5,5,5,4,4,4,5,4,5,4,4,4,4,4,4,4,5,5,5,5,5,4,4,5,7
3,3,0,2,3,4,4,4,3,2,2,2,4,3,3,3,4,4,4,4,4,4,4,4,4,4,4,4,4,4,4,4,7
3,2,1,4,3,3,3,3,3,3,4,3,4,3,4,3,3,4,3,3,3,3,3,3,3,3,3,2,3,3,2,3,7
3,3,0,4,4,4,4,4,4,4,4,4,4,4,4,4,4,4,4,4,4,4,4,4,4,4,4,4,4,4,4,4,7
3,1,1,4,5,5,5,5,5,5,5,5,5,5,5,5,5,5,5,5,4,5,2,4,5,5,5,5,5,4,5,5,7
3,2,0,5,4,4,4,4,3,3,3,3,3,3,3,3,3,3,3,3,3,3,3,3,3,3,3,3,3,3,3,3,7
3,2,1,4,2,1,2,2,1,2,1,2,1,2,2,1,1,2,2,1,4,2,2,1,3,2,2,1,2,1,2,1,7
3,2,0,5,1,2,2,2,2,3,2,2,2,2,2,2,2,2,2,2,2,2,3,2,2,2,2,2,2,2,3,2,7
3,2,0,2,3,3,3,3,3,3,3,3,3,3,3,3,3,3,3,3,3,3,3,3,3,3,3,3,3,3,3,3,7
3,2,0,4,1,1,1,1,1,1,1,1,1,1,1,1,1,1,1,1,1,1,1,1,1,1,1,1,1,1,1,1,7
3,2,4,5,1,1,1,1,1,1,1,1,1,1,1,1,1,1,1,1,1,1,1,1,1,1,1,1,1,1,1,1,7
3,2,0,4,4,4,4,4,4,4,1,3,4,3,3,3,4,3,2,3,4,4,4,4,4,4,4,4,4,4,4,4,7
3,2,1,4,3,3,1,1,1,3,3,3,3,3,3,3,3,3,3,3,3,3,3,3,3,3,3,3,3,3,3,3,7
3,2,4,3,4,5,4,5,4,4,5,5,4,5,1,5,4,5,4,5,5,5,4,4,3,5,4,4,4,5,4,5,7
3,1,0,1,1,1,1,1,1,1,1,1,1,1,1,1,1,1,1,1,1,1,1,1,1,1,1,1,1,1,1,1,7
3,2,0,4,3,3,3,3,3,3,3,3,3,3,3,3,3,3,3,3,4,3,3,3,3,3,3,3,3,3,3,3,7
3,2,4,4,5,5,5,5,5,5,5,5,5,5,5,5,5,5,5,5,5,5,5,5,5,5,5,5,5,5,5,5,7
3,1,0,1,1,1,1,1,1,1,1,1,1,1,1,1,1,1,1,1,1,1,1,1,1,1,1,1,1,1,1,1,7
3,2,1,4,2,2,2,2,2,2,2,2,2,2,2,2,2,2,2,2,2,2,2,2,2,2,2,2,2,2,2,2,7
3,1,2,4,3,3,3,3,3,3,3,3,3,3,3,3,3,3,3,3,3,3,3,3,3,3,3,3,3,3,3,3,7
3,2,4,3,1,1,1,1,1,1,1,1,1,1,1,1,1,1,1,1,1,1,1,1,1,1,1,1,1,1,1,1,7
3,2,2,5,5,5,5,5,5,5,5,5,5,5,5,5,5,5,5,5,5,5,5,5,5,5,5,5,5,5,5,5,7
3,2,4,5,3,3,3,3,3,3,3,3,3,3,3,3,3,3,3,3,3,3,3,3,3,3,3,3,3,3,3,3,7
3,2,1,4,5,5,5,5,3,4,4,3,3,3,5,5,3,3,2,2,5,5,4,4,4,5,5,5,5,4,4,5,7
3,2,3,4,2,2,2,2,2,2,2,2,2,2,2,2,2,2,2,2,2,2,2,2,2,2,2,2,2,2,2,2,7
3,1,0,3,3,3,3,3,3,3,3,3,3,3,3,3,3,3,3,3,3,3,3,3,3,3,3,3,3,3,3,3,7
3,1,2,4,3,3,3,3,3,3,3,3,3,3,3,3,3,3,3,3,3,3,3,3,3,3,3,3,3,3,3,3,7
3,1,2,3,2,3,3,3,3,3,3,3,3,3,3,3,3,3,3,3,3,3,3,3,3,3,3,3,3,3,3,3,7
3,1,1,5,1,1,2,3,3,3,3,3,3,3,3,2,3,3,3,3,3,2,3,2,3,4,3,3,4,2,2,5,7
3,1,1,5,1,1,1,1,1,1,1,1,1,1,1,1,1,1,1,1,1,1,1,1,1,1,1,1,1,1,1,1,7
3,1,1,3,4,5,4,5,4,5,4,5,5,4,5,4,5,4,5,4,5,5,5,5,5,5,4,5,4,5,5,4,7
3,1,3,3,3,3,3,3,3,3,3,3,3,3,3,3,2,3,3,3,4,4,3,3,3,2,2,2,3,3,3,3,7
3,1,3,3,4,4,4,4,4,4,4,4,4,4,4,4,4,4,4,4,4,4,4,4,4,4,4,4,4,4,4,4,7
3,1,2,4,5,5,5,5,5,5,5,5,5,5,5,5,5,5,5,5,5,5,5,5,5,5,5,5,5,5,5,5,7
3,1,3,3,2,2,2,2,2,2,2,2,2,2,2,2,2,2,2,2,2,2,2,2,2,2,2,2,2,2,2,2,7
3,1,4,3,4,4,4,4,3,3,4,4,4,4,4,4,4,4,3,3,4,4,4,4,4,4,4,4,4,4,4,4,7
3,1,4,3,1,1,1,1,1,1,1,1,5,1,1,1,1,1,1,1,1,1,1,1,1,1,1,1,1,1,1,1,7
3,1,4,3,5,5,5,5,5,5,5,5,5,5,5,5,5,5,5,5,5,5,5,5,5,5,5,5,5,5,5,5,7
3,1,2,2,4,4,4,4,4,4,4,2,4,5,4,4,4,4,5,3,4,4,4,4,4,5,4,4,3,4,5,4,7
3,1,0,1,1,1,1,1,1,1,1,1,1,1,1,1,1,1,1,1,1,1,1,1,1,1,1,1,1,1,1,1,7
3,1,1,4,2,3,3,2,4,4,4,3,3,3,3,3,3,3,3,3,3,3,3,3,3,3,3,3,3,3,3,3,7
3,1,4,3,4,4,4,4,4,4,4,4,4,4,4,4,4,4,4,4,4,4,4,4,4,4,4,4,4,4,4,4,7
3,1,3,5,1,1,1,1,1,1,1,1,1,1,1,1,1,1,1,1,1,1,1,1,4,4,4,4,4,4,4,4,7
3,1,2,5,5,5,5,5,5,5,5,5,5,5,5,5,5,5,5,5,5,5,5,5,5,5,5,5,5,5,5,5,7
3,1,2,3,5,5,5,5,5,5,5,5,5,5,5,5,5,5,5,5,5,5,5,5,5,5,5,5,5,5,5,5,7
3,1,2,4,4,4,4,4,4,4,4,4,4,4,4,4,4,4,4,4,4,4,4,4,4,4,4,4,4,4,4,4,7
3,1,3,4,3,3,3,3,3,2,3,3,3,3,3,3,3,3,3,3,3,3,3,3,3,3,3,2,3,2,3,2,7
3,1,3,3,3,3,3,2,4,2,3,3,3,3,3,3,3,2,2,3,4,4,4,3,3,4,2,3,3,2,4,3,7
3,1,2,5,3,3,3,3,3,3,3,3,3,3,3,3,3,3,3,3,3,3,3,3,3,3,3,3,3,3,3,3,7
3,1,3,3,3,3,3,3,3,3,3,3,3,3,3,3,3,3,3,3,3,3,3,3,3,3,3,3,3,3,3,3,7
3,1,1,5,5,3,3,3,3,3,3,3,3,3,3,3,3,3,3,3,3,3,3,3,3,3,3,3,3,3,3,3,7
3,1,0,1,4,4,4,4,4,4,4,4,4,4,4,4,4,4,4,4,4,4,4,4,4,4,4,4,4,4,4,4,7
3,1,2,3,4,4,4,4,4,4,4,4,4,4,4,4,4,4,4,4,4,4,4,4,4,4,4,4,4,4,4,4,7
3,1,0,1,1,1,1,1,1,1,1,1,1,1,1,1,1,1,1,1,1,1,1,1,1,1,1,3,3,3,3,3,7
3,1,2,3,4,4,4,4,4,4,4,4,4,4,4,4,4,4,4,4,4,4,4,4,4,4,4,4,4,4,4,4,7
3,1,3,4,1,1,3,4,2,1,1,1,1,2,3,2,1,1,3,1,5,1,3,3,1,1,1,1,5,3,3,3,7
3,1,2,3,2,3,1,3,2,2,3,2,2,3,1,3,1,2,2,2,3,2,2,2,3,2,1,3,3,1,2,2,7
3,1,1,4,4,4,4,4,4,4,4,4,4,4,4,4,4,4,4,4,4,4,4,4,4,4,4,4,4,4,4,4,7
3,1,1,4,1,4,3,2,4,4,1,2,2,2,4,2,3,4,4,3,5,3,2,2,3,4,2,2,4,2,1,5,7
3,1,2,3,3,3,3,3,3,3,3,3,3,3,3,3,3,3,3,3,3,3,3,3,3,3,3,3,3,3,3,3,7
3,1,2,4,3,3,3,3,3,3,3,3,2,3,3,2,3,4,4,4,4,1,3,3,3,3,3,3,3,3,3,3,7
3,1,3,4,2,2,2,2,2,2,2,2,2,2,2,2,2,2,2,2,2,2,2,2,2,2,2,2,2,2,2,2,7
3,1,2,3,2,2,2,2,2,2,2,2,2,2,2,2,2,2,2,2,2,2,2,2,2,2,2,2,2,2,2,2,7
3,1,2,3,3,3,3,3,3,3,3,3,3,3,3,3,3,3,3,3,3,3,3,3,3,3,3,3,3,3,3,3,7
3,1,1,1,1,1,1,1,1,1,1,1,1,1,1,1,1,1,1,1,1,1,1,1,1,1,1,1,1,1,1,1,7
3,1,3,5,3,4,4,4,4,4,4,4,4,4,4,4,4,4,4,4,4,4,4,4,4,4,4,4,4,4,4,4,7
3,1,2,3,4,4,4,4,4,4,4,4,4,4,4,4,4,4,4,4,4,4,4,4,4,4,4,4,4,4,4,4,7
3,1,3,3,4,4,4,4,4,4,4,4,4,4,4,4,4,4,4,4,4,4,4,4,4,4,4,4,4,4,4,4,7
3,1,1,1,1,5,1,3,2,2,2,3,2,2,3,2,2,2,3,2,2,2,3,2,2,2,3,3,2,2,2,3,7
3,1,3,3,4,4,4,4,3,3,3,3,3,3,3,3,2,3,2,2,5,3,3,2,2,2,3,3,3,2,2,2,7
3,1,4,3,4,4,4,4,4,3,2,1,2,3,3,3,3,4,4,5,4,3,4,3,3,2,3,4,3,2,3,4,7
3,1,0,1,1,1,1,1,1,1,1,1,1,1,1,1,1,1,1,1,1,1,1,1,1,1,1,1,1,1,1,1,7
3,3,2,3,3,3,3,3,3,3,3,3,3,3,3,3,3,3,3,3,3,3,3,3,3,3,3,3,3,3,3,3,7
3,1,2,4,5,5,5,5,5,5,5,5,5,5,5,5,5,5,5,5,5,5,5,5,5,5,5,5,5,5,5,5,7
3,1,1,4,4,4,3,3,3,3,3,2,2,2,2,2,2,3,4,3,3,4,3,2,3,3,4,3,2,3,3,3,7
3,1,1,4,1,1,1,1,1,1,1,3,1,1,1,1,1,3,3,1,4,1,3,2,2,3,2,1,3,1,1,5,7
3,1,3,3,4,4,4,4,4,4,4,4,4,4,4,4,4,4,4,4,4,4,4,4,4,4,4,4,4,4,4,4,7
3,1,1,5,1,1,1,1,1,1,1,1,1,1,1,1,1,1,1,1,1,1,1,1,1,1,1,1,1,1,1,1,7
3,1,3,4,3,3,3,3,3,3,3,3,3,3,3,3,3,3,3,3,3,3,3,3,3,3,3,3,3,3,3,3,7
3,1,3,4,5,5,5,5,5,5,5,5,5,5,5,5,5,5,5,5,5,5,5,5,5,5,5,5,5,5,5,5,7
3,1,2,4,4,4,4,4,5,4,5,4,4,4,4,4,4,4,4,4,5,4,4,4,4,4,5,4,4,4,4,4,7
3,1,0,1,3,3,3,3,3,3,3,3,3,3,3,3,3,3,3,3,3,3,3,3,3,3,3,3,3,3,3,3,7
3,1,1,1,1,1,1,1,1,1,1,1,1,1,1,1,1,1,1,1,1,1,1,1,1,1,1,1,1,1,1,1,7
3,1,2,5,2,2,2,2,2,2,2,2,2,2,2,2,2,2,2,2,2,2,2,2,2,2,2,2,2,2,2,2,7
3,1,3,4,4,4,4,4,4,4,4,4,4,4,4,4,4,4,4,4,4,4,4,4,4,4,4,4,4,4,4,4,7
3,1,1,4,1,1,1,1,1,1,1,1,1,1,1,1,1,1,1,1,1,1,1,1,1,1,1,1,1,1,1,1,7
3,1,2,3,3,3,3,3,3,3,3,3,3,3,3,3,3,3,3,3,3,3,3,3,3,3,3,3,3,3,3,3,7
3,1,1,4,5,5,5,5,5,5,5,5,5,5,5,5,5,5,5,5,5,5,5,5,5,5,5,5,5,5,5,5,7
3,1,1,3,2,2,2,2,2,2,2,2,2,2,2,2,2,2,2,2,2,2,2,2,2,2,2,2,2,2,2,2,7
3,1,2,3,3,3,3,3,3,3,3,3,3,3,3,3,3,3,3,3,3,3,3,3,3,3,3,3,3,3,3,3,7
3,1,2,3,2,4,4,2,4,4,4,4,4,4,4,4,4,4,4,4,4,4,4,4,4,4,4,4,4,4,2,4,7
3,1,3,4,3,3,3,3,3,3,3,3,3,3,3,3,3,3,3,3,3,3,3,3,3,3,3,3,3,3,3,3,7
3,1,3,5,3,3,3,3,3,3,3,3,3,3,3,3,3,3,3,3,3,3,3,4,3,3,3,3,3,3,3,3,7
3,1,2,3,4,4,4,4,4,4,4,4,4,4,4,4,4,4,4,4,4,4,4,4,4,4,4,4,4,4,4,4,7
3,1,1,4,2,2,4,3,2,3,1,2,1,2,2,2,5,4,4,2,4,2,3,2,2,3,2,2,3,4,3,4,7
3,1,1,3,2,2,2,2,2,2,2,2,2,2,2,2,2,2,2,2,2,2,2,2,2,2,2,2,2,2,2,2,7
3,1,2,3,4,4,4,4,4,4,4,4,4,4,4,4,4,4,4,4,4,4,4,4,4,4,4,4,4,4,4,4,7
3,1,1,3,4,4,4,4,4,4,4,4,4,4,4,4,4,4,4,4,4,4,4,4,4,4,4,4,4,4,4,4,7
3,1,0,1,5,5,5,5,5,5,5,5,5,5,5,5,5,5,5,5,5,5,5,5,5,5,5,5,5,5,5,5,7
3,1,1,4,2,2,2,2,4,4,4,4,4,4,3,3,3,3,3,3,3,3,3,3,3,4,5,3,3,4,4,4,7
3,1,3,3,2,4,4,2,4,3,4,4,3,4,4,4,4,4,4,4,4,4,4,4,4,4,4,4,4,4,2,4,7
3,1,0,1,1,1,1,1,1,1,1,1,1,1,1,1,1,1,1,1,1,1,1,1,1,1,1,1,1,1,1,1,7
3,1,0,1,1,1,1,1,1,1,1,1,1,1,1,1,1,1,1,1,1,1,1,1,1,1,1,1,1,1,1,1,7
3,1,1,4,3,3,3,3,3,3,3,3,3,3,3,3,4,4,4,3,5,3,4,4,5,5,5,5,5,4,4,5,7
3,1,2,4,3,3,3,3,3,3,3,3,3,3,3,3,3,3,3,3,3,3,3,3,3,3,3,3,3,3,3,3,7
3,1,0,3,4,3,2,2,2,2,2,2,2,3,2,2,2,2,2,2,2,2,3,2,2,2,2,2,2,2,2,3,7
3,1,2,3,1,3,3,3,3,3,3,3,4,4,4,3,3,3,3,3,4,4,4,4,4,1,4,4,4,4,4,4,7
3,1,1,3,3,3,3,3,3,3,3,3,3,3,3,3,3,3,3,3,3,3,3,3,3,3,3,3,3,3,3,3,7
3,1,2,5,5,4,4,5,5,3,4,4,4,3,5,4,3,3,4,5,3,5,4,3,4,3,4,3,4,3,4,5,7
3,1,1,4,3,3,3,3,3,3,3,3,3,3,3,3,4,4,4,4,4,4,4,4,4,4,4,4,4,4,4,4,7
3,1,3,3,4,4,4,4,4,4,4,4,4,4,4,4,4,4,4,4,4,4,4,4,4,4,4,4,4,4,4,4,7
3,1,2,3,3,3,3,3,3,3,3,3,3,3,3,3,3,3,3,3,3,3,3,3,3,3,3,3,3,3,3,3,7
3,1,2,3,3,3,3,3,3,3,3,3,3,3,3,3,3,3,3,3,3,3,3,3,3,3,3,3,3,3,3,3,7
3,1,2,4,4,4,4,4,4,4,4,4,4,4,4,4,4,4,4,4,4,4,4,4,4,4,4,4,4,4,4,4,7
3,1,2,1,1,2,3,4,5,4,3,2,1,2,3,4,5,4,3,2,1,2,3,4,5,4,3,2,1,2,3,4,7
3,1,2,4,3,3,3,3,3,3,3,3,3,3,3,3,3,3,3,3,3,3,3,3,3,3,3,3,3,3,3,3,7
3,1,3,4,1,1,3,1,1,3,2,2,1,2,2,1,2,2,3,2,4,2,4,3,2,2,2,2,4,3,1,5,7
3,1,2,3,3,3,3,3,3,3,3,3,3,3,3,3,3,3,3,3,3,3,3,3,3,3,3,3,3,3,3,3,7
3,1,3,3,4,4,4,4,4,3,4,4,4,4,4,4,4,4,4,4,4,4,4,4,4,4,4,4,4,4,4,3,7
3,1,1,4,3,3,3,3,3,3,3,3,3,3,3,3,3,3,3,3,3,3,3,3,3,3,3,3,3,3,3,3,7
3,1,4,4,5,5,5,5,5,5,5,5,5,5,5,5,5,5,5,5,5,5,5,5,5,5,5,5,5,5,5,5,7
3,1,2,3,3,3,3,3,3,3,3,3,3,3,3,3,3,3,3,3,3,3,3,3,3,3,3,3,3,3,3,3,7
3,1,2,4,1,2,2,1,1,2,2,1,1,1,1,2,1,1,1,1,1,1,3,1,3,2,2,2,2,1,1,2,7
3,1,3,4,2,2,2,2,2,2,3,4,4,3,3,2,2,2,2,3,2,2,2,2,2,2,2,2,2,2,2,2,7
3,1,1,3,3,3,3,3,3,3,3,3,3,3,3,3,3,3,3,3,3,3,3,3,3,3,3,3,3,3,3,3,7
3,1,1,5,1,2,2,2,2,2,2,2,2,2,2,2,2,2,2,2,2,2,2,2,2,2,2,2,2,2,2,2,7
3,1,3,3,2,3,2,2,2,2,3,2,2,2,2,2,2,2,2,2,3,2,3,4,1,4,3,3,2,2,4,3,7
3,1,1,4,4,4,4,4,4,2,2,2,2,3,2,1,4,4,4,3,4,3,4,3,2,3,3,3,4,4,4,5,7
3,1,1,5,2,2,2,2,2,2,2,2,2,2,2,2,2,2,2,2,2,2,2,2,2,2,2,2,2,2,2,2,7
3,1,0,1,1,1,1,1,1,1,1,1,1,1,1,1,1,1,1,1,1,1,1,1,1,1,1,1,1,1,1,1,7
3,1,2,3,3,4,3,3,3,3,3,3,3,3,4,4,5,5,5,4,5,4,5,5,4,5,5,5,5,5,5,5,7
3,3,2,4,3,3,3,3,3,3,3,3,3,3,3,3,3,3,3,3,3,3,3,3,3,3,3,3,3,3,3,3,7
3,1,3,4,5,5,5,5,5,5,5,5,5,5,5,5,5,5,5,5,5,5,5,5,5,5,5,5,5,5,5,5,7
3,1,3,3,4,4,4,4,4,4,4,4,4,4,4,4,4,4,4,4,4,4,4,4,4,4,4,4,4,4,4,4,7
3,1,1,3,3,3,3,3,3,3,3,3,3,3,3,3,3,3,3,3,3,3,3,3,3,3,3,3,3,3,3,3,7
3,1,1,4,3,3,3,3,3,3,3,3,3,3,3,1,3,4,3,4,3,4,4,3,4,3,4,3,4,3,4,3,7
3,1,1,4,2,2,2,2,2,2,2,2,2,2,2,2,3,3,3,3,3,3,3,3,3,3,3,3,3,3,3,3,7
3,1,2,4,4,4,4,4,4,4,4,4,4,4,4,4,4,4,4,4,4,4,4,4,4,4,4,4,4,4,4,4,7
3,1,0,1,1,1,1,1,1,1,1,1,1,1,1,1,1,1,1,1,1,1,1,1,1,1,1,1,1,1,1,1,7
3,1,3,4,4,4,4,4,4,4,4,4,4,4,1,1,4,4,4,4,1,4,4,4,4,4,4,4,4,4,4,4,7
3,1,2,5,4,3,3,4,3,4,3,1,1,2,4,2,2,2,4,3,4,2,2,2,3,4,3,4,5,2,2,3,7
3,1,1,5,4,5,4,5,5,5,5,5,4,5,5,5,5,5,5,4,4,5,4,5,4,5,5,3,5,2,5,2,7
3,1,4,3,4,4,4,4,4,4,4,4,4,4,4,4,4,4,4,4,4,4,4,4,4,4,4,4,4,4,4,4,7
3,1,2,3,4,4,4,4,4,4,4,4,4,4,4,4,4,4,4,4,4,4,4,4,4,4,4,4,4,4,4,4,7
3,1,1,4,5,4,5,4,3,3,4,4,5,4,3,5,5,4,4,3,2,4,3,4,5,3,3,4,3,5,4,3,7
3,1,2,3,3,3,3,3,3,3,3,3,3,3,3,3,3,3,3,3,3,3,3,3,3,3,3,3,3,3,3,3,7
3,1,4,4,3,3,3,3,3,3,3,3,3,3,3,3,3,3,3,3,3,3,3,3,3,3,3,3,3,3,3,3,7
3,1,3,3,4,4,4,4,4,4,4,4,4,4,4,4,4,4,4,4,4,4,4,4,4,4,4,4,4,4,4,4,7
3,1,1,4,4,4,4,4,4,4,4,4,4,4,4,4,4,4,4,4,4,4,4,4,4,4,4,4,4,4,4,4,7
3,1,3,3,4,4,4,4,4,4,4,4,4,4,4,4,4,4,4,4,4,4,4,4,4,4,4,4,4,4,4,4,7
3,3,4,5,5,5,5,5,5,5,5,5,5,5,5,5,5,5,5,5,5,5,5,5,5,5,5,5,5,5,5,5,7
3,1,3,4,2,4,3,4,4,2,4,4,5,4,4,4,4,4,4,4,4,4,5,4,4,5,5,4,5,4,4,5,7
3,2,1,4,3,3,4,4,4,4,4,4,4,4,2,2,5,5,5,5,5,5,5,5,5,5,5,5,5,5,4,5,7
3,3,0,3,3,3,3,3,3,3,3,3,3,3,3,3,3,3,3,3,3,3,3,3,3,3,3,3,3,3,3,3,7
3,1,4,4,4,4,4,4,4,4,4,4,4,4,4,4,4,4,4,4,4,4,4,4,4,4,4,4,4,4,4,4,7
3,1,4,2,5,5,5,5,4,2,4,2,5,4,5,4,5,5,5,4,5,5,5,5,4,5,4,4,5,4,3,5,7
3,1,4,5,3,3,3,3,3,3,3,3,3,3,3,3,3,3,3,3,3,3,3,3,3,3,3,3,3,3,3,3,7
3,1,2,4,3,3,3,3,3,3,3,3,3,3,3,3,3,3,3,3,3,3,3,3,3,3,3,3,3,3,3,3,7
3,1,4,4,5,5,5,5,5,5,5,5,5,5,5,5,5,5,5,5,5,5,5,5,5,5,5,5,5,5,5,5,7
3,3,1,3,3,3,2,4,3,3,4,4,3,4,4,4,2,3,3,3,3,3,3,3,3,3,3,3,3,3,3,3,8
3,3,3,5,1,1,1,1,1,1,1,1,2,1,2,1,1,1,1,1,1,1,1,1,1,1,1,1,1,1,1,1,8
3,3,1,3,4,4,4,4,4,4,4,4,4,4,1,4,4,4,4,4,4,4,4,4,4,4,4,4,4,4,4,4,8
3,1,0,1,1,1,1,1,1,1,3,2,1,1,1,1,1,1,1,1,1,1,1,1,1,1,1,1,1,1,1,1,8
3,3,1,3,4,3,3,4,3,4,4,4,4,4,4,4,3,2,3,3,2,2,2,3,2,3,3,3,2,3,4,3,8
3,2,3,4,2,2,4,2,4,2,4,3,4,3,2,3,4,4,3,4,4,4,4,4,4,4,3,3,4,4,3,3,8
3,1,1,3,2,2,2,3,3,3,2,2,3,2,3,3,3,3,3,3,3,3,3,3,3,3,3,3,3,3,3,3,8
3,2,3,4,1,1,4,1,3,3,1,1,4,2,4,4,5,5,3,2,5,4,4,3,4,1,1,3,3,3,1,5,8
3,2,2,3,2,3,3,2,3,2,1,2,3,2,1,1,2,3,3,2,4,3,1,3,3,3,2,2,3,3,3,3,8
3,2,2,4,1,1,1,1,1,1,1,1,1,1,2,1,2,2,2,3,4,3,2,3,3,2,3,2,3,3,1,3,8
3,2,1,4,4,4,3,4,4,4,4,4,4,4,4,3,4,5,5,4,4,4,5,4,4,4,4,4,5,4,4,4,8
3,2,3,3,1,1,2,1,1,4,1,1,4,2,4,2,4,2,2,1,4,1,1,3,4,4,2,2,4,3,2,4,8
3,1,3,2,4,4,4,4,4,4,4,4,4,4,4,4,4,4,4,4,4,4,4,4,4,4,4,4,4,4,4,4,8
3,1,3,3,1,1,3,1,3,1,1,2,1,1,2,1,3,2,3,1,1,2,1,1,3,3,1,1,3,1,2,2,8
3,1,0,1,1,2,2,2,2,2,2,2,1,1,1,1,1,3,4,2,4,3,1,3,2,3,3,2,2,2,1,2,8
3,1,0,1,2,2,2,1,2,2,3,2,3,2,2,1,3,4,3,1,3,3,4,3,3,4,3,1,2,3,4,4,8
3,1,0,3,1,2,3,2,3,3,3,3,3,3,3,3,4,3,3,3,3,2,3,3,3,3,3,3,4,3,4,3,8
3,1,0,1,2,2,2,2,2,2,2,2,2,2,2,2,2,2,2,2,2,2,2,2,2,2,2,2,2,2,2,2,8
3,1,3,4,1,2,3,1,1,1,1,1,3,2,4,2,2,2,2,1,4,1,2,3,2,1,2,1,2,4,3,3,8
3,1,3,3,1,1,1,1,1,2,1,2,2,1,2,1,2,2,3,2,4,3,2,3,2,2,2,2,3,4,1,2,8
3,1,3,3,1,2,3,1,2,2,2,2,4,2,5,3,3,4,2,3,4,3,4,3,2,2,2,3,3,4,1,4,8
3,1,3,3,1,2,3,1,2,3,2,1,2,2,3,1,3,4,2,1,3,1,2,1,2,3,2,1,2,3,2,4,8
3,1,3,3,4,3,2,3,2,2,2,2,3,2,3,3,4,3,3,3,5,3,4,4,4,4,4,4,4,4,3,4,8
3,1,0,3,1,1,1,1,1,1,1,1,1,1,1,1,1,2,4,3,3,3,4,2,3,4,3,2,3,2,3,4,8
3,1,4,4,1,1,4,1,2,1,2,1,4,2,3,2,2,2,2,2,4,2,2,2,2,2,2,2,2,3,1,1,8
3,1,0,2,1,2,3,1,2,3,1,1,5,3,4,2,4,4,4,2,5,1,2,3,3,4,2,1,3,1,4,5,8
3,1,0,1,3,2,3,4,5,5,5,4,3,3,3,4,3,3,2,3,3,3,2,3,3,3,2,3,2,3,4,4,8
3,1,3,3,1,2,2,1,1,1,1,1,5,1,5,1,5,3,1,1,1,1,1,1,1,1,1,1,2,1,2,1,8
3,1,4,2,3,2,4,4,2,3,2,2,5,4,4,4,4,4,5,3,5,4,4,4,4,3,4,4,5,4,2,3,8
3,1,3,3,1,1,2,1,2,1,1,1,1,2,2,1,2,2,1,1,3,2,1,1,1,1,1,1,1,2,1,1,8
3,1,1,3,1,1,1,1,1,1,1,1,3,2,3,1,2,3,2,3,4,3,4,3,3,3,2,1,1,3,1,2,8
3,1,3,3,1,2,4,2,3,2,2,2,3,2,3,3,4,4,3,4,4,4,4,3,4,3,2,2,4,4,2,4,8
3,1,3,3,1,3,4,1,1,1,1,1,1,1,1,1,2,3,4,1,4,2,2,1,1,1,1,1,1,2,1,1,8
3,1,4,3,1,1,2,1,2,1,1,1,4,2,2,1,1,4,4,3,1,2,3,2,3,3,3,1,3,1,2,2,8
3,1,0,1,1,1,2,1,1,1,1,3,5,3,5,1,5,3,2,2,4,3,3,5,5,2,1,1,4,1,1,3,8
3,1,3,2,1,2,2,2,2,2,1,2,4,2,4,3,2,3,3,2,3,2,3,2,3,3,2,2,4,3,1,2,8
3,1,3,1,1,1,4,1,1,1,1,1,4,1,1,4,3,3,1,1,5,1,1,1,1,1,1,1,1,5,1,5,8
3,1,3,3,1,1,1,1,1,1,1,1,3,1,1,1,1,1,3,1,4,2,2,1,2,2,1,1,2,1,1,1,8
3,1,0,1,2,4,4,2,4,4,3,4,4,4,5,4,3,4,4,4,4,4,4,4,4,4,4,3,5,5,5,4,8
3,1,3,3,2,3,3,3,3,3,2,2,4,4,3,3,4,4,4,3,4,4,4,3,4,4,4,4,3,4,3,4,8
3,1,3,2,1,2,2,2,3,3,3,3,4,2,3,3,4,4,3,2,5,3,4,4,4,3,2,3,4,4,3,3,8
3,1,2,4,2,4,4,3,3,3,3,4,3,3,3,3,4,4,4,3,4,4,4,4,4,4,4,3,4,4,3,4,8
3,1,0,1,4,4,4,4,4,4,4,4,4,4,4,4,4,4,4,4,4,4,4,4,4,4,4,4,4,4,4,4,8
3,3,2,5,2,2,2,2,2,2,2,2,2,2,2,2,2,2,2,2,2,2,2,2,2,2,2,2,2,2,2,2,8
3,3,0,4,3,3,3,3,3,3,3,3,3,3,3,3,3,3,3,3,3,3,3,3,3,3,3,3,3,3,3,3,8
3,3,2,3,4,4,2,3,3,3,4,3,3,3,3,3,3,4,4,4,4,4,4,4,4,4,4,4,4,4,4,4,8
3,3,1,2,3,4,3,4,4,4,3,3,4,4,4,4,4,4,4,4,4,4,4,4,4,4,4,4,4,4,4,4,8
3,3,1,4,3,3,3,3,3,3,3,3,3,3,3,3,3,3,3,3,3,3,3,3,3,3,3,3,3,3,3,3,8
3,2,3,4,3,3,3,3,3,3,3,3,3,3,3,3,3,3,3,3,3,3,3,3,3,3,3,3,3,3,3,3,8
3,1,0,1,1,1,1,1,1,1,1,1,1,1,1,1,1,1,1,1,1,1,1,1,1,1,1,1,1,1,1,1,8
3,3,0,4,2,2,3,2,2,3,1,1,2,2,3,2,2,3,2,3,4,2,2,3,3,4,3,2,4,3,2,3,8
3,1,0,1,2,3,2,3,3,3,4,5,3,2,3,2,1,2,2,2,2,3,3,4,3,3,2,2,4,3,3,2,8
3,2,3,4,2,3,4,3,3,3,3,3,3,3,3,3,3,3,3,3,3,3,3,3,3,3,3,3,3,3,3,3,8
3,2,3,1,2,4,2,2,4,4,4,4,4,4,4,2,4,4,4,4,4,4,4,4,4,4,4,4,4,4,4,4,8
3,2,1,2,2,2,2,2,2,2,2,2,2,2,2,2,2,2,2,2,2,2,2,2,2,2,2,2,2,2,2,2,8
3,2,3,2,3,3,3,3,3,3,3,3,3,3,3,3,3,3,3,3,3,3,3,3,3,3,3,3,3,3,3,3,8
3,2,0,1,3,3,3,3,3,3,3,3,3,3,3,3,3,3,3,3,3,3,3,3,3,3,3,3,3,3,3,3,8
3,2,2,3,1,1,1,1,1,1,1,1,1,1,1,1,1,1,1,1,1,1,1,1,1,1,1,1,1,1,1,1,8
3,1,0,1,4,3,3,3,3,3,3,5,3,3,3,4,5,5,4,3,3,3,3,3,3,3,3,3,3,3,3,3,8
3,1,3,5,2,2,2,2,2,2,2,2,2,2,2,2,3,2,2,2,4,2,2,2,2,2,2,2,2,2,2,2,8
3,1,3,3,2,3,3,2,4,3,3,4,4,3,4,3,4,4,3,4,4,4,4,4,4,4,4,4,4,4,3,4,8
3,1,3,3,1,1,2,1,1,1,1,1,3,2,1,1,3,2,3,4,4,3,1,2,3,2,2,1,3,4,3,3,8
3,1,0,4,3,3,3,3,3,3,3,3,3,3,3,3,4,4,4,4,4,4,4,4,4,4,4,4,4,4,4,4,8
3,1,0,3,1,1,1,1,1,1,1,1,1,1,1,1,1,1,1,1,1,1,1,1,1,1,1,1,1,1,1,1,8
3,1,0,4,1,2,1,1,1,1,4,1,1,1,1,1,2,1,1,1,2,1,1,1,1,1,1,1,1,3,1,3,8
3,1,0,1,1,2,3,4,5,5,5,4,4,4,4,5,3,4,4,3,3,4,5,5,4,4,3,3,4,4,4,3,8
3,1,3,5,3,3,3,3,3,3,3,3,3,3,3,3,3,3,3,3,3,3,3,3,3,3,3,3,3,3,3,3,8
3,1,0,1,5,5,5,5,5,5,5,5,5,5,5,5,5,5,5,5,5,5,5,5,5,5,5,5,5,5,5,5,8
3,1,2,5,2,2,2,2,2,2,1,2,3,2,4,2,4,3,4,3,4,3,3,3,3,3,2,2,3,3,2,3,8
3,1,3,4,1,1,2,2,4,4,4,4,4,3,3,3,5,4,2,3,3,3,1,2,2,1,4,3,4,5,3,4,8
3,1,2,4,3,3,3,3,3,3,3,3,3,3,3,3,3,3,3,3,3,3,3,3,3,3,3,3,3,3,3,3,8
3,1,4,4,1,1,2,1,1,5,3,1,3,3,2,5,5,5,4,3,5,3,2,3,3,3,3,1,5,5,5,5,8
3,1,1,5,2,2,2,2,2,2,2,2,2,2,2,2,2,2,2,2,2,2,2,2,2,2,2,2,2,2,2,2,8
3,1,2,4,4,4,4,4,4,4,4,4,4,4,4,4,4,4,4,4,4,4,4,4,4,4,4,4,4,4,4,4,8
3,1,0,1,1,3,3,3,3,3,3,3,3,3,3,3,3,3,3,3,3,3,3,3,3,3,3,3,3,3,3,3,8
3,1,0,5,3,3,3,3,3,3,3,4,3,4,4,4,3,3,3,3,3,3,3,3,3,3,3,3,3,3,3,3,8
3,1,0,1,2,2,3,2,2,3,2,2,3,2,3,2,3,3,4,4,4,3,2,3,3,2,2,3,4,3,2,2,8
3,1,0,1,1,2,3,2,2,3,3,2,3,2,3,2,2,2,3,2,3,2,3,2,3,2,3,2,3,2,2,3,8
3,1,0,1,1,1,1,1,1,1,1,1,1,1,1,1,1,1,1,1,1,1,1,1,1,1,1,1,1,1,1,1,8
3,1,0,1,3,3,3,3,3,3,3,3,3,3,3,3,3,3,3,3,3,3,3,3,3,3,3,3,3,3,3,3,8
3,1,0,1,3,3,3,3,3,3,3,3,3,3,3,3,3,3,3,3,3,3,3,3,3,3,3,3,3,3,3,3,8
3,1,0,1,4,4,4,4,4,4,4,4,4,4,4,4,4,4,4,4,4,4,4,4,4,4,4,4,4,4,4,4,8
3,1,0,1,3,3,3,3,3,3,3,3,3,3,3,3,3,3,3,3,3,3,3,3,3,3,3,3,3,3,3,3,8
3,1,0,1,4,4,4,4,4,4,4,4,4,4,4,4,4,4,4,4,4,4,4,4,4,4,4,4,4,4,4,4,8
3,1,3,5,3,3,3,3,3,2,3,2,4,2,2,2,3,3,3,3,5,2,3,3,3,3,3,3,4,4,3,4,8
3,1,0,1,2,2,2,2,2,2,2,2,2,2,2,2,2,2,2,2,2,2,2,2,2,2,2,2,2,2,2,2,8
3,1,0,1,4,4,4,4,4,4,4,4,4,4,4,4,4,4,4,4,4,4,4,4,4,4,4,4,4,4,4,4,8
3,1,2,4,2,2,4,2,2,2,2,2,2,2,2,2,3,2,2,2,2,2,2,2,2,2,2,2,2,2,2,2,8
3,1,0,2,1,1,3,2,2,1,2,1,3,2,2,2,4,4,3,1,4,2,2,3,4,3,2,2,3,4,2,1,8
3,1,1,3,5,4,4,3,3,3,3,3,3,3,3,3,3,3,3,3,3,3,3,3,3,3,3,3,3,3,3,3,8
3,1,2,3,1,1,3,1,1,1,1,1,3,1,2,1,1,1,1,1,3,1,1,1,1,1,1,1,1,1,1,1,8
3,1,2,4,2,3,4,3,2,3,3,3,2,4,3,3,2,3,5,4,3,3,4,4,4,3,4,3,2,2,3,3,8
3,1,0,3,2,2,3,3,2,5,4,5,5,4,3,2,1,2,3,4,5,4,4,5,5,5,4,4,3,4,3,3,8
3,1,0,1,4,4,4,4,4,4,4,4,4,4,4,4,4,4,4,4,4,4,4,4,4,4,4,4,4,4,4,4,8
3,1,4,3,1,1,1,1,2,2,2,2,3,2,2,1,2,3,2,4,4,4,1,4,5,5,5,5,5,5,5,5,8
3,1,4,1,3,3,3,3,3,3,3,3,3,3,3,3,3,3,2,3,3,3,3,3,2,3,3,3,3,3,3,3,8
3,1,3,3,1,2,3,1,2,3,3,2,3,3,3,3,3,3,3,3,4,4,4,4,4,4,4,4,3,4,3,4,8
3,1,4,4,3,3,3,3,3,3,3,3,3,3,3,3,3,3,3,3,3,3,3,3,3,3,3,3,3,3,3,3,8
3,1,0,1,4,4,4,4,4,4,4,4,4,4,4,4,3,5,4,4,4,4,4,4,4,4,4,4,4,4,4,4,8
3,1,3,3,3,3,3,2,3,3,4,4,3,4,3,3,4,4,3,3,4,3,3,3,3,3,2,2,4,3,3,3,8
3,1,0,3,4,4,4,4,4,4,4,4,4,4,4,4,4,4,4,4,4,4,4,4,4,4,4,4,4,4,4,4,8
3,1,1,3,2,1,1,2,2,2,2,2,3,2,3,2,3,3,3,2,4,1,4,2,2,4,3,3,3,3,4,3,8
3,1,3,4,2,2,2,3,3,3,3,3,3,3,3,3,3,3,3,3,3,3,3,3,3,4,4,4,4,4,4,4,8
3,1,2,5,2,2,4,2,4,4,4,4,4,4,2,3,3,4,4,3,4,3,4,4,3,3,4,4,4,3,4,4,8
3,1,0,1,1,1,2,2,1,1,2,1,1,1,2,1,3,3,3,1,4,3,3,3,3,3,3,2,3,4,2,3,8
3,1,3,4,2,3,5,4,3,3,3,3,3,3,3,3,4,4,4,3,5,3,3,4,4,4,3,3,4,4,4,4,8
3,1,0,1,3,3,3,3,3,3,3,3,3,3,3,3,3,3,3,3,3,3,3,3,3,3,3,3,3,3,3,3,8
3,1,0,1,3,4,4,4,4,4,4,4,4,4,4,4,4,4,4,5,5,4,4,4,4,4,4,4,4,4,4,4,8
3,1,0,1,1,1,1,1,1,1,1,1,1,1,1,1,1,1,1,1,1,1,1,1,1,1,1,1,1,1,1,1,8
3,1,3,3,2,2,3,3,3,3,3,2,3,3,3,2,4,3,3,3,4,3,3,2,2,2,2,3,3,3,3,3,8
3,1,0,1,2,2,2,2,2,2,2,2,2,2,2,2,3,3,3,3,3,3,3,3,3,3,3,3,3,3,3,3,8
3,1,0,1,5,4,3,2,1,1,1,2,3,4,5,5,4,3,2,2,1,2,3,4,5,4,3,5,4,3,3,3,8
3,2,4,5,1,2,3,3,2,3,3,2,2,3,3,2,3,4,3,5,4,3,2,1,2,3,2,4,3,2,3,3,8
3,2,3,3,4,4,4,4,4,4,4,4,4,4,4,4,4,4,4,4,4,4,4,4,4,4,4,4,4,4,4,4,8
3,2,3,2,5,5,5,5,5,5,5,5,5,5,5,5,5,5,5,5,5,5,5,5,5,5,5,5,5,5,5,5,8
3,2,1,4,1,1,2,1,2,2,2,2,3,2,2,2,4,4,4,3,4,5,4,4,4,5,3,3,5,4,4,5,8
3,1,1,4,2,3,2,3,4,5,4,3,2,3,4,3,3,3,3,3,2,2,2,2,3,3,3,4,4,4,4,4,8
3,1,0,1,3,3,3,3,3,3,3,3,3,5,3,3,3,3,3,3,3,3,3,4,3,3,3,3,3,3,3,3,8
3,1,4,4,5,5,5,5,5,5,5,5,5,5,5,5,5,5,5,5,5,5,5,5,5,5,5,5,5,5,5,5,8
3,1,1,3,2,4,5,2,3,4,4,3,4,4,5,4,5,5,4,5,5,4,4,5,5,5,4,5,5,5,4,5,8
3,3,2,3,3,3,3,3,3,3,3,3,3,3,3,3,3,3,3,3,3,3,3,3,3,3,3,3,3,3,3,3,8
3,1,0,1,4,4,4,4,4,4,4,4,4,4,4,4,4,4,4,4,4,4,4,4,4,4,4,4,4,4,4,4,8
3,3,4,4,2,3,3,2,2,2,2,3,2,3,2,2,3,4,3,3,5,4,4,4,5,5,4,4,5,3,2,4,8
3,1,0,1,3,3,3,3,3,3,3,3,3,3,3,3,3,3,3,3,3,3,3,3,3,3,3,3,3,3,3,3,8
3,2,0,5,1,2,1,2,1,2,2,1,2,1,2,1,2,1,2,1,1,2,1,2,1,2,1,2,1,2,1,2,8
3,1,3,5,3,3,3,3,3,3,3,3,3,3,3,3,3,3,3,3,3,3,3,3,3,3,3,3,3,3,3,3,8
3,3,2,5,1,2,2,3,4,4,4,3,4,3,4,3,3,1,4,1,2,3,3,3,4,3,4,3,2,3,2,2,8
3,2,3,4,3,3,4,4,4,4,4,5,5,4,4,5,4,4,4,4,4,5,4,4,5,5,4,4,4,5,5,5,8
3,1,1,1,3,3,3,3,3,3,3,3,3,3,3,3,3,3,3,3,3,3,3,3,3,3,3,2,4,3,4,3,8
3,1,0,1,4,4,4,4,4,4,4,4,4,4,4,4,4,4,4,4,4,4,4,4,4,4,4,4,4,4,4,4,8
3,1,0,1,3,3,3,3,3,3,3,3,3,3,3,3,3,3,3,3,3,3,3,3,3,3,3,3,3,3,3,3,8
3,1,0,4,4,4,4,4,4,4,4,4,4,4,4,4,4,4,4,4,4,4,4,4,4,4,4,4,4,4,4,4,8
3,1,0,1,3,3,4,3,3,2,2,3,3,3,3,3,5,5,5,4,5,5,3,4,2,4,3,3,3,2,3,3,8
3,1,1,4,3,3,3,3,3,2,3,3,3,3,3,3,3,3,3,3,3,3,3,3,3,3,3,3,3,3,3,3,8
3,1,0,1,2,2,2,2,2,2,2,2,2,2,2,2,4,4,4,4,4,4,4,4,4,4,4,4,4,4,4,4,8
3,1,0,1,2,2,2,2,2,2,2,2,2,2,2,2,2,2,2,2,2,2,2,2,2,2,2,2,2,2,2,2,8
3,1,2,5,1,1,1,1,1,1,1,1,1,1,1,1,1,1,1,1,1,1,1,1,1,1,1,1,1,1,1,1,8
3,1,0,1,4,4,4,4,4,4,4,4,4,4,4,4,4,4,4,4,4,4,4,4,4,4,4,4,4,4,4,4,8
3,1,3,4,2,2,4,4,3,2,3,2,3,3,2,2,4,4,4,3,5,4,4,4,3,4,3,3,4,3,2,3,8
3,1,3,5,3,3,3,3,3,3,3,3,3,3,3,3,3,3,3,3,3,3,3,3,3,3,3,3,3,3,3,3,8
3,1,0,1,4,4,4,4,4,4,4,4,4,4,4,4,4,4,4,4,4,4,4,4,4,4,4,4,4,4,4,4,8
3,1,0,1,4,4,4,4,4,4,4,4,4,4,4,4,4,4,4,4,4,4,4,4,4,4,4,4,4,4,4,4,8
3,1,0,1,4,4,4,4,4,4,4,4,4,4,4,4,4,4,4,4,4,4,4,4,4,4,4,4,4,4,4,4,8
3,1,0,1,1,1,1,1,1,1,1,1,1,1,1,1,1,1,1,1,1,1,1,1,1,1,1,1,1,1,1,1,8
3,1,1,4,2,3,4,3,3,4,3,2,3,2,5,3,3,4,2,1,5,2,1,5,4,2,3,3,2,4,2,4,8
3,1,0,1,1,1,1,1,1,1,1,1,1,1,1,1,1,1,1,1,1,1,1,1,1,1,1,1,1,1,1,1,8
3,1,0,1,3,3,3,3,3,3,3,3,3,3,3,3,3,3,3,3,3,3,3,3,3,3,3,3,3,3,3,3,8
3,1,0,1,3,3,3,3,3,3,3,3,3,3,3,3,3,3,3,3,3,3,3,3,3,3,3,3,3,3,3,3,8
3,1,2,3,4,4,4,4,4,4,4,4,4,4,4,4,4,4,4,4,4,4,4,4,4,4,4,4,4,4,4,4,8
3,1,3,5,3,3,1,3,2,1,1,1,1,1,1,1,4,4,4,3,5,4,4,4,4,3,2,2,3,1,1,4,8
3,1,0,1,3,3,3,3,3,3,3,3,3,3,3,3,3,3,3,3,3,3,3,3,3,3,3,3,3,3,3,3,8
3,1,3,4,3,3,3,3,3,2,2,2,2,2,2,2,4,4,4,2,4,2,4,4,4,4,4,4,3,3,3,3,8
3,1,0,1,3,3,3,3,3,3,3,3,3,3,3,3,3,3,3,3,3,3,3,3,3,3,3,3,3,3,3,3,8
3,1,1,4,2,3,3,3,3,3,3,3,3,3,3,3,3,3,3,3,3,3,3,3,3,3,3,3,3,3,3,3,8
3,1,0,1,3,3,3,3,3,3,3,3,3,3,3,3,3,3,3,3,3,3,3,3,3,3,3,3,3,3,3,3,8
3,1,1,4,1,1,1,1,1,1,1,1,3,1,2,2,1,2,4,1,4,1,2,2,1,2,2,2,2,1,2,4,8
3,1,0,3,2,2,4,2,2,3,2,4,5,5,5,5,4,4,4,4,4,3,3,4,4,4,4,4,4,4,4,4,8
3,1,0,1,3,3,3,3,3,3,3,3,3,3,3,3,3,3,3,3,3,3,3,3,3,3,3,3,3,3,3,3,8
3,1,3,5,3,2,1,3,1,1,1,2,2,1,1,1,1,4,1,1,5,1,1,3,3,1,1,1,4,1,1,5,8
3,1,3,4,4,4,4,4,4,4,4,4,4,4,1,2,4,4,4,4,5,4,4,4,4,4,4,4,4,4,4,4,8
3,1,0,1,4,4,4,4,4,4,4,4,4,4,4,4,4,4,4,4,4,4,4,4,4,4,4,4,4,4,4,4,8
3,1,1,3,5,5,5,5,5,5,5,5,5,5,5,5,5,5,5,5,5,5,5,5,5,5,5,5,5,5,5,5,8
3,1,2,4,3,3,3,3,3,3,3,3,3,3,3,3,3,3,3,3,3,3,3,3,3,3,3,3,3,3,3,3,8
3,1,2,4,2,2,3,3,3,4,4,3,3,3,3,3,3,3,3,3,3,3,3,3,3,3,3,3,3,3,3,3,8
3,1,4,4,1,3,3,1,2,1,2,3,3,2,1,1,4,4,3,3,5,4,3,3,3,3,2,2,3,3,1,3,8
3,1,0,1,4,4,4,4,4,4,4,4,4,4,4,4,4,4,4,4,4,4,4,4,4,4,4,4,4,4,4,4,8
3,1,1,1,5,5,5,5,5,5,5,5,5,5,5,5,5,5,5,5,5,5,5,5,5,5,5,5,5,5,5,5,8
3,1,4,4,4,4,4,4,4,4,4,4,4,4,4,4,5,5,5,5,5,5,5,5,5,5,5,5,5,5,5,5,8
3,1,0,1,2,2,3,3,3,3,3,3,3,3,3,4,3,3,3,3,3,3,3,3,3,3,3,3,3,3,3,3,8
3,1,0,1,1,1,2,2,1,1,1,1,5,1,1,1,1,1,1,1,1,1,1,2,2,1,1,1,1,1,1,1,8
3,1,3,4,3,3,3,3,3,3,3,3,3,3,3,3,4,3,4,3,4,3,4,3,4,3,4,3,4,3,4,3,8
3,1,3,5,2,2,2,3,3,3,3,2,2,2,2,2,2,3,3,3,3,3,3,3,3,3,3,3,3,3,3,3,8
3,1,0,1,1,1,1,1,1,1,1,1,1,1,1,1,1,1,1,1,1,1,1,1,1,1,1,1,1,1,1,1,8
3,1,3,4,2,3,3,3,4,3,3,3,3,3,3,3,3,3,3,3,3,3,3,3,3,3,3,3,3,3,3,3,8
3,1,0,1,4,4,4,4,4,4,4,4,4,4,4,4,4,4,4,4,3,5,4,4,3,4,4,4,4,3,4,4,8
3,1,3,3,4,4,4,4,4,3,4,3,4,4,3,3,4,4,4,3,3,3,4,4,4,3,2,4,3,3,4,4,8
3,1,0,1,3,3,3,3,3,3,3,3,3,3,2,3,3,4,3,4,2,3,2,3,4,2,2,2,2,2,3,3,8
3,1,2,4,3,3,3,3,3,3,3,3,3,3,3,3,3,3,3,3,3,3,3,3,3,3,3,3,3,3,3,3,8
3,1,1,5,2,2,2,2,2,2,2,2,2,2,2,2,2,2,2,2,2,2,2,2,2,2,2,2,2,2,2,2,8
3,1,0,1,3,3,3,3,3,3,3,3,3,3,3,3,3,3,3,3,3,3,3,3,3,3,3,3,3,3,3,3,8
3,1,3,3,3,3,3,3,3,3,3,3,3,3,3,3,3,3,3,4,4,4,4,3,3,3,3,3,3,3,3,3,8
3,1,0,1,4,4,4,4,4,4,4,4,4,4,4,4,4,4,4,4,4,4,4,4,4,4,4,4,4,4,4,4,8
3,1,0,1,4,4,4,4,4,4,4,4,4,4,4,4,4,4,4,4,4,4,4,4,4,4,4,4,4,4,4,4,8
3,1,3,4,1,2,2,2,2,2,2,2,2,2,2,3,4,4,5,5,5,4,5,4,4,4,5,5,4,3,5,5,8
3,1,1,3,2,2,2,2,2,2,1,2,4,2,4,1,3,4,2,3,4,2,4,3,4,4,2,3,4,3,4,4,8
3,2,3,3,4,4,4,4,4,4,4,4,4,4,4,4,4,4,4,4,4,4,4,4,4,4,4,3,4,2,4,4,8
3,1,0,1,4,4,4,4,4,4,3,3,4,3,4,3,3,4,4,4,4,4,4,4,3,4,4,4,4,4,4,4,8
3,3,1,3,3,3,3,4,4,4,4,4,4,4,4,3,4,5,4,4,4,4,4,4,4,4,4,4,4,4,4,4,9
3,2,1,3,2,4,3,3,4,5,3,4,2,3,3,2,3,4,4,2,4,3,3,4,4,4,2,3,4,3,3,4,9
3,1,3,2,3,3,2,3,3,4,4,2,3,3,4,5,3,4,4,2,4,2,3,2,3,4,3,2,3,3,3,2,9
3,2,3,5,1,1,1,1,1,1,1,1,1,1,1,1,1,1,4,4,4,1,1,1,1,1,1,1,4,1,1,1,9
3,2,0,1,1,2,3,3,1,1,1,1,2,1,3,1,2,3,3,1,4,1,1,2,3,4,3,4,5,4,1,4,9
3,1,0,1,2,3,3,2,2,1,2,1,5,1,1,1,1,1,1,1,1,1,1,1,1,1,1,1,1,1,1,1,9
3,2,3,3,4,4,2,4,4,4,4,3,4,3,4,3,1,1,4,4,4,3,4,4,4,4,4,2,4,4,4,5,9
3,1,3,4,1,1,1,1,1,1,1,1,1,1,1,1,1,1,1,1,1,1,1,1,1,1,1,1,1,1,1,1,9
3,1,4,3,2,4,3,5,3,3,3,2,1,1,1,1,4,5,5,3,5,1,5,5,5,4,3,2,4,5,3,3,9
3,1,2,5,3,3,1,3,3,3,2,2,1,3,4,2,4,4,4,3,5,3,4,5,4,4,1,3,2,5,1,3,9
3,1,2,1,4,4,4,3,4,3,3,4,3,4,4,4,4,4,4,4,4,4,4,4,4,4,4,4,5,4,4,4,9
3,1,4,3,2,2,1,3,2,5,1,3,1,1,3,3,2,2,5,1,5,1,4,1,3,2,3,2,3,2,3,2,9
3,1,2,4,4,2,2,4,4,4,4,3,5,4,2,2,5,5,5,5,5,5,5,5,5,5,5,5,5,5,5,5,9
3,3,0,4,4,4,4,4,4,4,4,4,4,4,4,4,4,4,4,4,4,4,4,4,4,4,4,4,4,4,4,4,9
3,3,1,3,4,4,4,4,4,4,4,4,4,4,4,4,2,2,2,2,2,2,2,2,2,3,2,3,3,3,3,3,9
3,2,3,4,4,4,4,4,4,4,4,4,4,4,4,4,4,4,4,4,4,4,4,4,4,4,4,4,4,4,4,4,9
3,1,3,1,3,4,3,4,2,4,3,2,4,4,5,5,3,3,4,3,5,3,4,4,4,3,2,2,3,3,2,3,9
3,2,0,3,3,3,2,3,3,3,3,3,1,3,1,1,4,4,4,4,4,4,4,4,4,4,4,4,4,4,4,4,9
3,1,0,1,5,5,5,5,5,5,5,5,5,5,5,5,5,5,5,5,5,5,5,5,5,5,5,5,5,5,5,5,9
3,2,1,3,4,4,4,4,4,5,5,5,4,4,5,5,4,5,4,5,4,5,4,5,4,5,4,5,4,5,4,5,9
3,2,2,3,1,1,1,3,3,3,3,4,2,2,3,2,3,4,3,4,4,4,3,2,2,3,3,3,2,3,2,4,9
3,2,0,3,4,4,4,4,3,4,2,2,4,3,1,2,4,4,4,4,4,4,4,4,4,4,3,4,4,4,4,4,9
3,1,0,1,4,4,5,5,5,5,5,5,5,5,5,5,5,5,5,5,5,5,5,5,5,5,5,5,5,5,5,5,9
3,2,0,1,5,5,3,4,4,4,4,3,3,4,4,4,4,4,5,5,4,4,4,3,4,4,4,5,4,4,5,4,9
3,2,2,1,5,5,5,5,5,5,5,5,5,5,5,5,5,5,5,5,5,5,5,5,5,5,5,5,5,5,5,5,9
3,1,2,3,2,3,3,2,3,2,2,2,2,3,3,3,3,3,3,3,3,3,3,3,3,3,3,3,3,3,3,3,9
3,1,0,1,4,4,4,4,4,4,4,4,4,4,4,4,4,4,4,4,4,4,4,4,4,4,4,4,4,4,4,4,9
3,1,3,5,5,5,5,5,5,5,5,5,5,5,5,5,5,5,5,5,5,5,5,5,5,5,5,5,5,5,5,5,9
3,1,1,1,1,1,1,1,1,1,1,1,1,1,1,1,1,1,1,1,1,1,1,1,1,1,1,1,1,1,1,1,9
3,1,0,1,5,5,5,5,5,5,5,5,5,5,5,5,5,5,5,5,5,5,5,5,5,5,5,5,5,5,5,5,9
3,1,2,4,3,3,3,3,3,3,3,3,3,3,3,3,3,3,3,3,3,3,3,3,3,3,3,3,3,3,3,3,9
3,1,2,4,4,3,2,4,2,3,2,2,2,2,1,1,3,4,4,3,5,2,3,4,4,4,2,4,4,4,4,4,9
3,1,3,1,2,2,2,2,2,2,2,2,2,2,2,2,2,2,2,2,2,2,2,2,2,2,2,2,2,2,2,2,9
3,1,0,1,5,5,5,5,5,5,5,5,5,5,5,5,5,5,5,5,5,5,5,5,5,5,5,5,5,5,5,5,9
3,1,0,1,1,1,1,1,1,1,1,1,1,1,1,1,3,4,4,4,4,4,4,4,4,4,4,4,4,4,4,4,9
3,1,3,4,3,3,3,3,3,3,2,4,3,3,3,3,3,4,4,5,4,3,3,4,3,3,2,3,2,2,4,2,9
3,1,2,3,3,2,3,3,4,4,4,1,3,4,1,1,5,5,5,5,5,5,5,5,5,5,5,5,5,5,5,5,9
3,1,2,3,4,3,3,3,2,4,4,3,3,4,4,5,2,2,2,2,3,3,3,3,3,3,3,3,3,3,4,4,9
3,1,3,1,5,5,5,5,5,5,5,5,5,5,5,5,5,5,5,5,5,5,5,5,5,5,5,5,5,5,5,5,9
3,1,0,1,3,3,3,3,3,3,3,3,3,3,3,3,3,3,3,3,3,3,3,3,3,3,3,3,3,3,3,3,9
3,1,3,3,5,5,5,5,5,5,5,5,5,5,5,5,5,5,5,5,5,5,5,5,5,5,5,5,5,5,5,5,9
3,1,1,4,3,3,3,3,3,3,3,3,3,3,3,3,3,3,3,3,3,3,3,3,3,3,3,3,3,3,3,3,9
3,1,2,4,4,4,3,4,4,4,3,3,1,3,2,3,4,4,4,4,4,4,5,5,4,3,3,5,4,2,2,5,9
3,1,0,1,3,3,3,3,3,3,3,3,3,3,3,3,3,3,3,3,3,3,3,3,3,3,3,3,3,3,3,3,9
3,1,3,4,4,4,3,4,4,4,4,2,3,2,4,3,4,4,4,3,4,4,4,4,4,4,3,4,4,2,4,4,9
3,1,2,4,1,2,1,1,2,2,1,1,1,1,1,1,2,3,2,1,4,1,2,2,2,3,2,2,4,2,1,2,9
3,1,1,3,2,4,4,4,2,4,1,2,2,4,1,2,4,5,5,3,5,5,4,5,5,5,2,2,4,4,2,4,9
3,1,0,1,2,2,2,2,2,2,2,2,2,2,2,2,2,2,2,2,2,2,2,2,2,2,2,2,2,2,2,2,9
3,1,3,1,4,4,3,4,5,4,4,3,5,3,2,3,5,5,5,5,5,4,4,4,4,5,3,3,5,5,4,5,9
3,1,3,4,2,3,4,4,4,4,4,2,2,4,2,1,4,4,4,4,4,4,4,4,4,4,4,4,4,3,3,5,9
3,1,1,3,2,3,4,2,3,4,4,2,2,2,2,2,4,4,4,4,4,4,3,4,4,5,3,3,5,4,3,4,9
3,1,3,5,3,3,3,3,3,3,3,3,3,3,3,3,3,3,3,3,3,3,3,3,3,3,3,3,3,3,3,2,9
3,1,2,3,4,4,4,4,4,4,4,4,4,4,4,4,4,4,4,4,4,4,4,4,4,4,4,4,4,4,4,4,9
3,1,3,1,3,3,3,3,3,3,3,3,3,3,3,3,3,3,3,3,3,3,3,3,3,3,3,3,3,3,3,3,9
3,1,2,4,4,4,4,4,4,4,3,3,4,4,2,2,4,4,4,4,4,4,4,4,4,4,4,4,4,4,3,5,9
3,1,0,1,5,5,5,5,5,5,5,5,5,5,5,5,5,5,5,5,5,5,5,5,5,5,5,5,5,5,5,5,9
3,1,3,3,5,5,5,5,5,5,5,5,5,5,5,5,5,5,5,5,5,5,5,5,5,5,5,5,5,5,5,5,9
3,1,0,1,1,2,2,2,2,2,2,2,3,2,2,2,2,3,2,2,2,2,2,2,3,2,2,2,2,3,2,2,9
3,1,2,4,4,4,4,4,4,4,4,4,4,4,4,4,4,4,4,4,4,4,4,4,4,4,4,4,4,4,4,4,9
3,1,0,1,5,5,3,3,3,3,1,3,5,3,2,2,5,5,5,5,5,5,5,5,5,5,5,2,5,5,2,5,9
3,1,0,4,4,4,4,4,4,4,4,1,2,2,3,5,3,4,4,3,5,3,3,4,3,3,4,2,3,2,2,1,9
3,1,0,3,5,5,5,5,5,5,5,5,5,5,5,5,5,5,5,5,5,5,5,5,5,5,5,5,5,5,5,5,9
3,1,2,4,4,4,4,4,4,4,3,2,3,3,2,2,4,4,4,4,4,3,3,4,4,4,4,4,4,4,4,4,9
3,1,0,1,5,5,5,5,5,5,5,5,5,5,5,5,5,5,5,5,5,5,5,5,5,5,5,5,5,5,5,5,9
3,1,3,3,3,3,3,3,3,3,3,3,3,3,3,3,3,3,3,3,3,3,3,3,3,3,3,3,3,3,3,3,9
3,1,3,3,4,4,4,4,4,4,4,4,4,4,4,4,4,4,4,4,4,4,4,4,4,4,4,4,4,4,4,4,9
3,1,0,1,1,1,1,1,1,1,1,1,1,1,1,1,1,1,1,1,1,2,2,2,2,2,2,2,2,2,2,2,9
3,1,0,1,4,4,4,4,4,4,4,4,4,4,4,4,4,4,4,4,4,4,4,4,4,4,4,4,4,4,4,4,9
3,1,1,1,3,3,3,3,3,3,3,3,3,3,3,3,3,3,3,3,3,3,3,3,3,3,3,3,3,3,3,3,9
3,1,3,5,3,3,3,3,3,4,4,4,4,4,4,4,3,3,4,4,3,3,3,5,5,3,3,3,3,4,3,3,9
3,1,3,3,4,4,4,4,4,4,4,3,3,3,3,2,4,4,4,3,3,3,3,3,3,3,3,3,3,3,3,4,9
3,1,0,1,4,4,4,4,4,4,4,4,4,4,4,4,4,4,4,4,4,4,4,4,4,4,4,4,4,4,4,4,9
3,1,0,3,4,4,4,4,4,4,4,4,4,4,4,4,4,4,4,4,4,4,4,4,4,4,4,4,4,4,4,4,9
3,1,3,4,1,2,3,2,2,2,2,2,1,1,1,1,1,1,1,1,4,1,5,5,5,5,5,5,5,5,4,4,9
3,1,3,4,4,5,3,4,5,4,4,3,4,3,4,4,4,4,5,4,5,4,4,5,5,4,4,3,4,4,4,5,9
3,1,0,1,1,1,1,1,1,1,1,1,1,1,1,1,1,1,1,1,1,1,1,1,1,1,1,1,1,1,1,1,9
3,1,0,1,1,2,4,2,3,2,5,2,2,3,2,2,3,4,2,2,2,2,2,2,2,2,2,2,2,2,2,2,9
3,3,1,3,3,4,4,3,4,4,4,4,4,3,4,4,5,5,5,5,4,5,4,3,5,4,3,4,4,3,3,4,9
3,1,0,1,1,1,1,1,1,1,1,1,1,1,1,1,1,1,1,1,1,1,1,1,1,1,1,1,1,1,1,1,9
3,3,2,4,4,4,4,4,4,4,4,4,4,4,4,4,4,4,4,4,4,4,4,4,4,4,4,4,4,4,4,4,9
3,1,4,2,2,2,2,2,2,2,2,2,2,2,2,2,2,2,2,2,2,2,2,2,2,2,2,2,2,2,2,2,9
3,1,0,1,1,2,2,1,2,3,3,4,3,4,3,4,5,4,4,4,5,5,4,4,3,4,2,2,2,2,4,3,9
3,1,0,1,2,3,1,4,3,1,2,1,1,1,1,1,4,2,5,1,5,4,1,3,3,3,2,4,2,4,2,5,9
3,1,4,5,5,5,5,5,5,5,5,5,5,5,5,5,5,5,5,5,5,5,5,5,5,5,5,5,5,5,5,5,9
3,1,0,1,2,2,2,2,2,2,2,2,2,2,2,2,2,2,2,2,2,2,2,2,2,2,2,2,2,2,2,2,9
3,1,0,1,3,3,3,3,3,3,3,3,3,3,3,3,3,3,3,3,3,2,3,2,2,2,2,3,2,3,2,2,9
3,1,3,3,2,2,3,2,3,4,3,2,3,2,1,1,2,2,4,2,5,2,5,4,4,4,3,2,3,3,3,5,9
3,1,0,1,3,3,3,3,3,3,3,3,3,3,3,3,3,3,3,3,3,3,3,3,3,3,3,3,3,3,3,4,9
3,1,3,3,2,2,2,2,2,2,2,2,2,2,2,2,2,2,2,2,2,3,3,3,3,3,3,3,3,3,3,3,9
3,1,0,3,4,4,4,4,4,4,4,4,4,4,4,4,4,4,4,4,4,5,4,4,4,4,4,3,4,3,4,5,9
3,1,0,1,1,2,2,2,2,4,2,2,2,2,2,2,2,2,2,2,2,2,2,2,4,3,2,2,4,2,2,2,9
3,1,0,1,4,3,3,3,3,4,3,5,5,4,4,4,4,3,3,4,4,4,5,5,5,5,3,5,5,4,5,5,9
3,1,0,1,4,2,2,2,2,2,2,2,2,2,2,2,2,2,2,2,2,2,2,2,2,2,2,2,2,2,2,2,9
3,1,4,5,3,3,3,3,3,3,3,3,3,3,3,3,3,3,3,3,3,3,3,3,3,3,3,3,3,3,3,3,9
3,1,0,1,4,4,4,4,4,4,4,4,4,4,4,4,4,4,4,4,4,4,4,4,4,4,4,4,4,4,4,4,9
3,1,0,1,2,2,2,2,2,2,2,2,2,2,2,2,2,2,2,2,2,2,2,2,2,2,2,2,2,2,2,2,9
3,1,4,3,4,4,4,4,4,4,4,4,4,2,4,4,4,4,4,4,4,4,4,4,4,4,4,4,4,4,4,4,9
3,1,0,1,3,3,3,3,3,3,3,3,3,3,3,3,3,3,3,3,3,3,3,3,3,3,3,3,3,3,3,3,9
3,1,4,1,3,4,4,4,3,4,4,4,4,4,5,5,3,4,4,3,4,4,3,4,5,4,4,4,4,4,4,4,9
3,1,0,1,5,2,2,2,2,2,2,2,2,2,2,2,2,2,2,2,2,2,2,2,2,2,2,2,2,2,2,2,9
3,1,0,1,4,4,4,4,4,4,4,4,2,3,3,3,4,3,4,3,3,3,4,3,3,3,3,3,4,3,4,4,9
3,1,4,4,4,4,4,4,4,4,4,4,4,4,4,4,4,4,4,4,4,4,4,4,4,4,4,4,4,4,4,4,9
3,1,0,1,4,4,4,4,4,4,4,4,4,4,4,4,4,4,4,5,4,4,5,4,4,4,4,4,4,4,4,4,9
3,1,0,1,4,4,4,4,4,4,4,5,4,4,4,4,4,4,4,4,4,4,4,4,4,4,4,4,3,3,3,3,9
3,1,0,1,3,2,2,3,2,2,2,3,2,3,2,2,3,2,2,2,3,2,2,3,2,2,2,2,3,2,2,2,9
3,1,2,3,1,1,2,1,2,2,2,2,3,2,1,1,2,2,4,2,5,3,2,3,2,4,3,3,3,3,1,4,9
3,1,0,1,2,2,2,2,2,2,2,2,2,2,2,2,2,2,2,2,2,2,2,2,2,2,2,2,2,2,2,2,9
3,1,4,3,1,1,2,2,2,2,2,2,2,2,2,2,4,4,4,4,4,4,4,4,4,4,4,4,4,4,4,4,9
3,1,0,1,2,2,2,2,2,2,2,2,2,2,2,2,2,2,2,2,2,2,2,2,2,2,2,2,2,2,2,2,9
3,1,0,1,3,3,3,3,3,3,3,3,3,3,3,3,3,3,3,3,3,3,3,3,3,3,3,3,3,3,3,3,9
3,1,0,1,5,4,4,4,4,4,4,4,4,4,4,4,4,4,4,4,4,4,4,4,4,4,4,4,4,4,4,4,9
3,1,0,1,3,3,2,3,3,2,1,3,3,2,2,2,2,3,3,3,3,3,3,2,4,4,4,3,3,3,3,3,9
3,1,0,1,3,3,3,3,3,3,3,3,3,3,3,3,3,3,3,3,3,3,3,3,3,3,3,3,3,3,3,3,9
3,1,0,1,3,3,3,3,3,3,3,3,3,3,3,3,3,3,3,3,3,3,3,3,3,3,3,3,3,3,3,3,9
3,1,0,5,1,2,2,2,2,2,2,2,2,2,3,3,2,2,3,2,2,2,2,2,2,2,2,2,2,2,2,2,9
3,1,0,1,3,4,3,2,2,2,2,2,3,3,2,2,3,3,2,3,3,3,2,3,2,2,1,2,3,3,3,3,9
3,1,2,3,4,3,3,3,3,3,3,2,3,3,2,2,4,2,4,3,3,4,3,3,4,4,3,3,2,3,3,3,9
3,1,4,3,4,4,4,4,4,4,4,4,4,4,4,4,4,4,4,4,4,4,4,4,4,4,4,4,4,4,4,4,9
3,1,4,2,3,3,1,3,1,2,3,3,4,4,2,4,4,4,4,2,4,2,4,4,4,2,2,2,2,4,1,4,9
3,1,4,3,2,3,2,2,2,3,2,2,4,2,5,2,2,3,2,3,2,2,3,2,3,2,2,2,2,2,2,2,9
3,1,0,1,3,2,2,2,2,2,2,2,2,2,2,2,2,2,2,2,2,2,2,2,2,2,2,2,2,2,2,2,9
3,1,3,1,4,3,3,3,4,4,4,3,4,4,4,4,4,4,4,4,4,4,4,4,4,4,5,4,4,3,2,2,9
3,1,0,1,2,2,2,2,2,2,2,2,2,2,2,2,2,2,2,2,2,2,2,2,2,2,2,2,2,2,2,2,9
3,1,3,1,2,2,2,2,2,2,2,5,2,5,2,3,2,3,2,2,2,5,2,2,3,3,1,2,2,2,1,1,9
3,1,0,1,2,2,2,2,2,2,2,2,2,2,2,2,2,2,2,2,2,2,2,2,2,2,2,2,2,2,2,2,9
3,1,4,2,2,2,2,2,2,2,2,2,2,2,2,2,2,2,2,2,2,2,2,2,2,2,2,2,2,2,2,2,9
3,1,0,1,1,1,1,1,1,1,1,2,3,3,1,1,1,1,1,1,1,1,1,1,1,1,1,1,1,1,1,1,9
3,1,4,3,3,2,2,2,2,2,2,2,3,1,1,1,1,2,2,2,2,2,2,2,2,2,2,2,2,2,2,2,9
3,1,0,1,1,2,2,2,2,3,2,2,2,2,2,2,2,2,2,2,2,2,2,2,2,2,2,2,2,2,2,2,9
3,1,3,4,3,3,3,3,3,3,3,3,3,3,3,3,4,4,4,4,4,4,4,4,4,4,4,4,4,4,4,4,9
3,1,4,2,4,4,4,4,4,4,4,4,4,4,4,4,4,4,4,4,4,4,4,4,4,4,4,4,4,4,4,4,9
3,1,0,1,4,4,4,4,4,5,4,4,5,4,4,4,3,4,4,4,4,3,4,3,4,3,3,4,3,4,4,4,9
3,1,4,2,1,3,3,3,3,3,2,2,3,3,4,3,4,4,4,4,4,3,4,4,4,4,3,3,4,4,2,4,9
3,1,0,1,1,1,1,2,1,2,2,2,2,2,2,2,2,2,2,2,2,2,2,2,2,2,2,2,2,2,2,2,9
3,1,4,1,1,1,2,2,2,2,2,2,3,2,2,2,2,2,2,2,2,2,2,3,2,2,3,2,3,2,2,2,9
3,1,0,1,3,3,3,3,3,3,3,3,3,3,3,3,3,3,3,3,3,3,3,3,3,3,3,3,3,3,3,3,9
3,1,3,1,2,1,2,2,2,2,2,2,2,3,2,2,4,3,3,3,2,3,4,3,4,3,3,5,2,3,2,3,9
3,1,4,4,2,2,2,2,2,2,2,2,2,2,2,2,3,2,2,2,2,2,2,2,2,2,2,2,2,2,2,2,9
3,1,0,5,5,5,5,5,5,5,5,5,5,5,5,5,5,5,5,5,5,5,5,5,5,5,5,5,5,5,5,5,9
3,1,4,3,5,5,5,5,5,5,5,5,5,5,5,5,5,5,5,5,5,5,5,5,5,5,5,5,5,5,5,5,9
3,1,4,1,2,2,2,2,2,2,2,2,2,2,2,2,2,2,2,2,2,2,2,2,2,2,2,2,2,2,2,2,9
3,1,0,1,2,2,2,2,2,2,2,2,2,2,2,2,2,2,2,2,2,2,2,2,2,2,2,2,2,2,2,2,9
3,1,4,4,5,4,4,4,4,4,4,4,4,4,5,2,2,2,2,2,2,2,2,2,2,2,2,2,2,2,2,2,9
3,1,0,1,3,3,3,3,3,2,4,3,2,3,3,3,3,2,4,3,3,3,3,3,2,4,3,5,2,3,3,4,9
3,1,4,4,2,2,2,2,2,2,3,2,2,2,2,2,2,2,2,2,2,2,2,2,2,3,4,3,2,2,2,2,9
3,3,3,2,2,2,3,2,2,2,2,2,3,2,4,2,3,3,3,2,4,2,2,3,3,3,2,2,3,4,1,4,9
3,1,0,4,1,1,1,1,1,1,1,1,1,1,1,1,1,1,1,1,1,1,1,1,1,1,1,1,1,1,1,1,9
3,1,4,4,5,5,5,5,5,5,5,5,5,5,5,5,5,5,5,5,5,5,5,5,5,5,5,5,5,5,5,5,9
3,1,3,4,1,1,2,3,5,5,3,1,1,2,1,1,2,4,4,2,4,3,3,3,5,4,1,4,4,4,1,4,9
3,1,3,2,3,3,3,4,2,2,2,2,2,2,2,2,2,2,2,2,2,2,2,3,2,2,5,2,2,4,3,3,9
3,1,0,4,2,2,2,2,2,2,2,2,2,2,2,2,2,3,3,3,3,3,3,3,3,3,3,3,3,3,3,3,9
3,1,0,1,4,4,4,4,4,4,4,4,4,4,4,4,3,3,3,3,3,3,3,3,3,3,3,3,3,3,3,3,9
3,1,4,1,3,3,2,2,3,2,3,2,2,3,2,2,2,3,2,2,3,2,3,2,2,3,2,2,3,2,2,3,9
3,1,0,1,4,4,4,4,4,4,4,4,4,4,4,4,4,4,4,4,4,4,4,4,4,4,4,4,4,4,4,4,9
3,1,3,3,4,4,4,3,4,4,3,4,4,3,3,4,4,4,3,4,3,4,3,4,5,4,5,5,4,4,4,4,9
3,1,0,1,2,2,2,3,2,2,2,2,2,2,2,2,3,3,3,3,3,3,3,3,2,2,2,2,2,2,2,2,9
3,1,4,3,2,2,2,2,2,2,2,2,2,3,2,2,2,2,2,2,2,2,2,2,2,2,2,2,2,2,2,2,9
3,1,4,1,3,2,3,4,4,5,5,4,4,3,4,4,5,5,5,5,3,5,5,4,3,4,5,5,4,4,5,4,9
3,1,4,4,4,4,4,4,4,4,4,4,4,4,4,4,4,4,4,4,4,4,4,4,4,4,4,4,4,4,4,4,9
3,1,0,1,5,5,5,5,5,5,5,5,5,5,5,5,5,5,5,5,5,5,5,5,5,5,5,5,5,5,5,5,9
3,1,0,1,2,2,2,2,2,2,2,2,2,2,2,2,2,3,2,2,2,2,4,3,2,2,2,2,2,4,3,2,9
3,1,4,4,4,4,4,4,4,4,4,4,4,4,4,4,4,4,4,4,4,4,4,4,4,4,4,4,4,4,4,4,9
3,3,3,2,3,4,3,4,3,4,3,4,3,4,3,4,4,3,4,3,5,4,5,4,5,5,4,5,4,5,5,5,9
3,1,0,1,1,1,1,1,1,1,1,1,1,1,1,1,1,1,1,1,1,1,1,1,1,1,1,1,1,1,1,1,9
3,1,1,3,3,3,3,3,3,3,3,3,3,4,3,3,3,3,3,3,3,3,3,3,3,3,3,3,3,3,3,3,9
3,1,0,1,4,4,4,4,4,4,4,4,4,4,4,4,4,4,4,4,4,4,4,4,4,4,4,4,4,4,4,4,9
3,1,4,4,4,4,4,4,4,2,4,4,5,5,5,4,4,4,4,4,4,4,4,4,4,4,4,4,4,4,4,4,9
3,1,0,1,5,5,5,5,5,5,5,5,5,5,5,5,5,5,5,5,5,5,5,5,5,5,5,5,5,5,5,5,9
3,1,3,3,2,3,2,3,3,2,3,3,3,3,2,2,3,3,3,2,4,3,3,3,3,3,3,3,3,3,3,3,9
3,1,1,1,2,2,2,2,2,2,2,2,2,2,2,2,2,2,2,2,2,2,2,2,2,2,2,2,2,2,2,2,9
3,1,2,4,1,2,5,2,2,2,2,2,2,1,1,1,3,4,4,2,4,3,3,4,4,4,3,4,4,3,2,4,9
3,1,0,3,4,3,3,4,3,4,4,3,3,4,4,3,4,3,2,4,3,4,4,4,3,3,3,3,4,3,4,4,9
3,1,0,1,3,3,3,3,3,3,3,3,3,3,3,3,3,3,3,3,3,3,3,3,3,3,3,3,3,3,3,3,9
3,1,3,1,4,4,4,4,4,4,4,5,4,4,4,4,4,4,4,5,4,4,4,4,4,4,4,5,4,4,5,4,9
3,1,0,2,2,3,3,4,3,3,3,2,3,2,3,3,3,4,4,4,4,4,4,4,4,4,4,4,4,4,4,4,9
3,1,0,1,3,3,3,3,3,3,3,3,3,3,3,3,3,3,3,3,3,3,3,3,3,3,3,3,3,3,3,3,9
3,1,0,1,4,4,4,4,4,4,4,4,4,4,4,4,4,4,4,4,4,4,4,4,4,4,4,4,4,4,4,4,9
3,1,3,4,2,2,2,2,2,1,1,2,3,2,1,1,2,2,1,1,4,1,2,2,3,3,1,2,3,2,2,4,9
3,1,0,1,1,1,1,1,1,1,2,2,2,2,2,2,2,2,2,2,2,2,2,2,2,2,2,2,2,2,2,2,9
3,1,0,1,3,2,2,2,2,2,2,2,2,2,2,2,2,2,2,2,2,2,2,2,2,2,2,2,2,3,2,2,9
3,1,0,1,5,5,4,4,2,2,2,1,3,4,5,1,4,3,2,1,1,1,2,3,4,4,3,3,3,4,1,1,9
3,1,1,4,4,4,3,4,5,4,4,4,3,4,4,4,3,3,4,4,3,4,4,4,4,5,3,4,4,4,3,4,9
3,1,3,1,2,2,4,3,3,3,4,2,1,2,3,3,4,4,4,2,4,3,3,4,4,4,3,2,4,4,2,4,9
3,1,1,5,1,1,1,1,2,2,2,2,3,3,2,2,3,3,3,3,4,3,3,3,4,4,2,4,4,2,4,4,9
3,1,0,5,2,2,2,2,2,2,2,2,2,2,1,4,2,3,3,2,4,2,3,3,4,3,3,3,3,3,3,3,9
3,1,2,2,4,4,4,4,4,4,4,4,4,4,4,4,4,4,4,4,4,4,4,4,4,4,4,4,4,4,4,4,9
3,1,3,4,1,4,2,1,4,4,4,1,3,4,3,3,4,4,4,4,4,4,4,4,4,4,4,4,4,4,4,4,9
3,1,3,2,2,2,2,4,2,4,2,2,2,2,2,2,4,4,4,3,4,3,4,3,3,3,2,2,3,2,2,3,9
3,1,4,3,1,2,2,3,2,4,3,1,1,1,1,1,3,3,3,2,4,3,2,2,4,3,4,1,4,4,3,4,9
3,1,4,5,3,3,3,3,3,3,3,3,3,3,3,3,3,3,3,3,3,3,3,3,3,3,3,3,3,3,3,3,9
3,1,3,4,5,5,5,5,5,5,5,5,5,5,5,5,5,5,5,5,5,5,5,5,5,5,5,5,5,5,5,5,9
3,1,4,3,3,3,3,3,3,3,3,3,3,3,3,3,3,3,3,3,3,3,3,3,3,3,3,3,3,3,3,3,9
3,1,0,2,2,4,4,4,4,4,4,4,4,4,4,4,4,4,4,4,5,4,4,5,4,5,4,3,4,4,4,5,9
3,1,0,1,1,1,1,1,1,1,1,1,1,1,1,1,1,1,1,1,1,1,1,1,1,1,1,1,1,1,1,1,9
3,1,4,5,5,5,5,5,5,5,5,5,5,5,5,5,5,5,5,5,5,5,5,5,5,5,5,5,5,1,1,1,9
3,1,0,1,5,5,5,5,5,5,5,5,5,5,5,5,5,5,5,5,5,5,5,5,5,5,5,5,5,5,5,5,9
3,1,4,1,5,4,5,4,5,4,5,4,5,4,5,4,5,4,5,4,5,4,5,4,5,4,5,4,5,4,5,4,9
3,1,0,1,1,1,1,1,1,1,1,1,1,1,1,1,1,1,1,1,1,1,1,1,1,1,1,1,1,1,1,1,9
3,1,0,1,3,3,3,4,4,4,4,4,4,3,3,4,4,4,4,4,4,4,4,4,4,3,4,4,4,4,4,3,9
3,1,0,1,2,2,2,2,2,2,2,2,2,2,2,3,2,2,3,2,3,2,2,2,2,2,2,2,2,2,2,4,9
3,1,3,5,2,2,3,2,3,3,3,3,2,3,1,1,4,4,4,3,5,4,4,4,4,4,2,2,4,2,2,2,9
3,1,0,5,2,2,2,2,3,2,2,2,3,2,2,2,2,2,2,2,3,2,2,2,3,2,2,2,2,3,3,2,9
3,1,0,1,3,3,3,3,3,3,3,3,3,3,3,3,2,3,4,3,4,2,1,5,3,4,4,3,3,2,2,3,9
3,1,4,3,1,1,2,2,2,2,2,1,1,1,2,1,2,3,2,1,4,1,2,3,2,3,2,2,2,1,2,1,9
3,1,0,1,3,3,3,3,3,3,3,3,3,3,3,3,3,3,3,3,3,3,3,3,3,3,3,3,3,3,3,3,9
3,1,3,4,3,4,4,4,5,5,5,5,5,5,5,5,5,4,4,5,5,4,5,5,5,5,5,4,5,5,4,5,9
3,1,0,1,5,5,5,5,5,5,5,5,5,5,5,5,5,5,5,5,5,5,5,5,5,5,5,5,5,5,5,5,9
3,1,4,4,5,5,5,5,5,5,5,5,5,5,5,5,5,5,5,5,5,5,5,5,5,5,5,5,5,5,5,5,9
3,1,0,1,5,5,5,5,5,5,5,5,5,5,5,5,5,5,5,5,5,5,5,5,5,5,5,5,5,5,5,5,9
3,1,3,3,4,4,4,4,4,2,2,2,2,3,1,1,3,3,4,3,4,3,3,4,4,4,4,4,4,4,3,4,9
3,1,3,4,4,4,4,4,4,4,4,4,5,4,5,4,4,4,4,4,4,4,4,4,4,5,4,4,4,4,4,5,9
3,1,2,2,3,3,3,3,3,3,3,3,1,2,3,3,4,4,4,3,4,3,4,3,3,3,3,3,3,3,3,4,9
3,1,2,3,3,3,3,3,3,3,3,3,4,3,3,2,4,4,4,4,3,2,4,4,4,4,4,4,4,4,3,4,9
3,1,1,2,4,2,4,4,4,4,4,4,4,4,4,4,4,4,4,4,4,4,4,4,4,4,4,4,4,4,4,4,9
3,1,0,4,4,4,4,4,4,4,4,4,4,4,4,4,5,5,5,5,5,5,5,5,5,5,5,5,5,5,5,5,9
3,1,0,1,1,2,3,4,3,3,2,4,3,3,4,3,3,3,3,3,3,3,3,3,3,3,3,2,2,3,2,4,9
3,1,0,1,2,2,2,2,2,2,2,2,2,2,2,2,3,3,3,1,3,1,3,3,3,3,3,3,3,3,3,3,9
3,1,4,3,5,5,5,5,5,5,5,5,5,5,5,5,5,5,5,5,5,5,5,5,5,5,5,5,5,5,5,5,9
3,1,0,1,3,3,3,3,3,3,3,3,3,3,3,3,3,3,3,3,3,3,3,3,3,3,3,3,3,3,3,3,9
3,1,2,3,3,3,3,3,3,3,3,3,3,3,3,3,3,3,3,4,4,4,4,4,4,4,4,4,4,4,4,4,9
3,1,3,4,2,3,2,3,2,3,2,3,2,3,3,3,4,4,4,3,4,3,2,3,4,3,4,3,2,3,3,3,9
3,1,4,4,2,3,4,5,2,5,3,3,4,3,5,3,4,4,5,2,5,4,3,4,5,5,3,3,5,4,3,4,9
3,1,0,1,3,3,3,3,3,3,3,3,3,3,3,3,3,3,3,3,3,3,3,3,3,3,3,3,3,3,3,3,9
3,1,0,1,4,2,2,2,2,2,2,2,2,2,2,2,2,2,2,2,2,2,2,2,2,2,2,2,2,2,3,2,9
3,1,3,4,4,4,4,4,4,4,3,4,4,4,5,3,4,4,4,4,4,4,4,5,5,5,4,4,5,4,4,4,9
3,1,3,5,4,3,4,3,2,2,3,3,1,3,1,3,3,3,3,2,3,1,1,3,4,4,2,3,2,3,2,4,9
3,1,0,1,3,2,2,2,2,2,2,2,2,2,2,2,2,2,2,2,2,2,2,2,2,2,2,2,2,2,2,2,9
3,3,0,1,4,4,4,4,4,4,4,4,4,4,4,4,4,4,4,4,4,4,4,4,4,4,4,4,4,4,4,4,9
3,1,1,1,5,5,5,5,5,5,5,5,5,5,5,5,5,5,5,5,4,4,3,4,4,4,4,3,4,5,5,2,9
3,1,0,1,1,2,2,2,2,2,2,2,2,2,2,2,2,2,2,2,2,2,2,2,2,2,2,2,2,2,2,2,9
3,1,0,5,1,1,1,1,1,1,1,1,1,1,1,1,3,3,3,3,3,3,3,3,3,3,1,1,3,1,1,3,9
3,1,0,1,1,1,1,1,1,1,1,1,1,1,1,1,1,1,1,1,1,1,1,1,1,1,1,1,1,1,1,1,9
3,1,4,3,2,2,2,2,2,3,2,2,2,2,3,3,4,4,3,3,4,4,3,3,5,4,2,2,4,4,2,4,9
3,1,0,3,4,4,4,4,4,4,4,4,4,4,4,4,4,4,4,4,4,4,4,4,4,4,4,4,4,4,4,4,9
3,1,0,1,3,3,3,3,3,3,3,3,3,3,3,1,1,2,4,1,1,2,1,1,2,1,1,1,1,1,1,2,9
3,1,1,4,3,4,3,4,2,3,3,2,1,1,1,1,4,4,4,3,4,3,2,4,4,4,2,2,4,4,2,4,9
3,1,0,1,5,4,4,4,4,5,4,4,4,4,5,4,4,5,4,5,4,4,4,5,4,5,4,4,4,4,4,5,9
3,1,2,3,1,1,3,3,3,3,3,3,3,3,1,1,1,3,2,2,3,2,1,3,3,3,2,2,3,3,3,3,9
3,1,0,1,5,5,5,5,5,5,5,5,5,5,5,5,5,5,5,5,5,5,5,5,5,5,5,5,5,5,5,5,9
3,1,0,4,4,4,4,4,4,4,4,4,4,4,4,4,4,4,4,4,4,4,4,4,4,4,4,4,4,4,4,4,9
3,1,3,4,3,3,2,3,2,3,3,2,3,2,3,1,5,5,5,3,5,3,3,5,3,2,2,2,3,3,2,4,9
3,1,1,5,1,3,3,2,2,2,2,2,3,1,1,1,2,2,2,3,3,3,2,3,2,3,2,3,3,2,4,4,9
3,1,0,1,1,1,1,1,1,1,1,1,1,1,1,1,1,1,1,1,1,1,1,1,1,1,1,1,1,1,1,1,9
3,1,0,1,4,4,4,4,4,4,4,4,4,4,4,4,4,4,4,4,4,4,4,4,4,4,4,4,4,4,4,4,9
3,1,3,1,5,5,5,5,5,5,5,5,5,5,5,5,5,5,5,5,5,5,5,5,5,5,5,5,5,5,5,5,9
3,1,3,1,3,3,3,3,3,3,3,3,3,3,3,3,3,3,3,3,3,3,3,3,3,3,3,3,3,3,3,3,9
3,1,0,1,1,1,1,2,1,1,1,1,1,1,1,1,1,1,1,1,1,1,1,1,1,1,1,1,1,1,1,1,9
3,1,3,5,1,2,1,2,3,4,1,3,1,2,1,1,2,2,3,2,5,1,2,5,5,5,3,2,4,1,1,5,9
3,1,2,4,3,5,5,5,5,5,5,5,5,5,5,5,5,5,5,5,5,5,5,5,5,5,5,5,5,5,5,5,9
3,1,0,1,5,5,5,5,5,5,5,5,5,5,5,5,5,5,5,5,5,5,5,5,5,5,5,5,5,5,5,5,9
3,1,0,1,3,3,1,3,3,3,3,3,2,2,2,2,4,3,4,4,4,4,3,3,3,3,3,3,4,4,4,4,9
3,1,3,3,3,3,3,2,3,3,3,1,1,3,3,3,3,3,3,3,2,3,2,3,3,3,3,3,3,3,3,3,9
3,1,0,1,3,3,3,3,3,3,3,3,3,3,3,3,3,3,3,3,3,3,3,3,3,3,3,3,3,3,3,3,9
3,1,3,3,4,4,4,4,4,4,4,4,4,4,4,4,4,4,4,4,4,4,4,4,4,4,4,4,4,4,4,4,9
3,1,3,4,5,5,5,5,5,4,5,4,4,4,4,4,5,5,5,5,5,5,5,5,5,5,5,5,5,3,3,4,9
3,1,1,1,1,1,1,1,1,1,1,1,1,2,1,3,3,3,3,3,3,3,3,3,3,3,3,3,3,3,3,3,9
3,1,4,2,4,4,4,4,4,4,4,4,4,4,4,4,4,4,4,4,4,4,4,4,4,4,4,4,4,4,4,4,9
3,1,3,4,1,1,1,1,2,3,3,3,2,4,3,1,1,3,3,1,3,1,1,2,2,4,1,1,3,3,3,3,9
3,1,0,1,1,1,1,1,1,1,1,1,1,1,1,1,2,1,1,1,1,1,1,1,1,1,1,1,1,1,1,1,9
3,1,0,3,1,2,2,2,2,2,2,2,2,2,2,2,2,2,2,2,2,2,2,2,2,2,2,2,2,2,2,2,9
3,1,0,1,5,5,5,5,5,5,5,5,5,5,5,5,5,5,5,5,5,5,5,5,5,5,5,5,5,5,5,5,9
3,1,0,1,4,4,4,4,4,4,4,4,4,4,4,4,4,4,4,4,4,4,4,4,4,4,4,4,4,4,4,4,9
3,1,0,4,3,3,3,3,3,3,3,3,3,3,3,3,3,3,3,3,3,3,3,3,3,3,3,3,3,3,3,3,9
3,1,3,4,3,3,3,3,3,3,3,3,3,3,3,3,4,4,4,4,4,4,4,4,4,4,4,4,4,4,4,4,9
3,1,0,1,3,2,2,2,2,2,2,2,2,2,2,2,2,2,2,2,2,2,2,2,2,2,2,2,2,2,2,2,9
3,1,0,1,1,3,2,2,3,3,3,3,2,2,2,3,2,2,2,3,2,3,3,3,2,2,3,2,2,2,3,2,9
3,1,3,3,1,4,3,1,3,4,1,1,1,1,4,1,5,5,5,5,5,5,5,5,5,5,5,5,5,5,5,5,9
3,1,2,4,4,4,3,3,3,3,3,3,3,3,3,3,4,4,4,4,4,4,4,4,4,4,4,4,4,4,4,4,9
3,1,0,1,1,1,1,1,1,1,1,1,1,1,1,1,1,1,1,1,1,1,1,1,1,1,1,1,1,1,1,1,9
3,1,0,1,2,2,3,2,3,2,3,2,2,3,3,2,3,4,4,3,3,3,3,3,2,2,2,3,2,2,2,2,9
3,1,0,3,3,2,2,2,2,2,2,2,2,2,2,2,2,2,2,2,2,2,2,2,2,2,2,2,2,2,2,2,9
3,1,0,1,5,5,5,5,5,5,5,5,5,5,5,5,5,5,5,4,5,4,5,5,5,5,5,5,4,5,5,5,9
3,1,4,3,4,4,4,4,4,4,4,4,4,4,4,4,4,4,4,4,4,4,4,4,4,4,4,4,4,4,4,4,9
3,1,1,5,3,3,3,3,3,3,3,3,3,3,3,3,3,3,3,3,3,3,3,3,3,3,3,3,3,3,3,3,9
3,1,0,1,5,5,5,5,5,5,5,5,5,5,5,5,5,5,5,5,5,5,5,5,5,5,5,5,5,5,5,5,9
3,1,4,5,2,2,2,2,2,2,2,2,2,2,2,2,3,3,2,2,4,3,2,2,2,4,2,2,4,2,1,2,9
3,1,0,1,1,1,1,2,1,1,1,1,1,1,1,1,1,2,1,1,1,2,2,1,1,1,1,1,1,1,1,1,9
3,3,0,5,2,2,2,2,2,2,2,2,4,4,4,4,2,4,3,3,1,1,1,1,1,1,3,3,3,2,4,2,9
3,1,4,5,2,3,3,3,3,4,2,2,3,2,3,2,3,3,3,3,4,2,4,2,2,2,2,1,1,1,1,3,9
3,1,3,5,4,4,2,5,2,1,1,1,1,1,1,1,3,3,3,3,3,3,3,3,3,3,3,3,3,3,3,3,9
3,1,3,4,2,3,4,5,4,3,2,1,2,3,4,5,5,5,5,5,5,5,5,5,5,5,5,5,5,5,5,5,9
3,1,3,4,3,3,3,3,3,3,3,3,3,3,3,3,3,3,2,4,3,2,4,3,1,3,5,3,4,3,4,3,9
3,1,0,4,1,1,1,1,1,1,1,1,1,1,1,1,1,1,1,1,1,1,1,1,1,1,1,1,1,1,1,1,9
3,1,0,1,3,3,3,3,4,3,3,3,4,3,3,4,3,4,3,4,3,4,3,3,3,3,3,3,3,3,3,3,9
3,1,2,3,2,2,3,2,2,2,2,2,2,3,4,4,3,3,4,3,4,4,3,3,3,4,3,3,3,3,2,3,9
3,1,2,5,2,4,4,1,4,4,4,4,4,4,4,4,4,4,4,4,4,4,4,4,4,4,4,4,4,4,4,4,9
3,1,3,3,2,3,3,2,2,3,2,2,4,3,4,3,3,4,4,3,5,2,4,4,3,3,2,2,3,3,4,4,9
3,1,0,1,3,1,1,1,1,1,1,1,1,1,1,1,1,1,1,1,1,1,1,1,1,1,2,1,2,1,1,1,9
3,1,0,1,1,1,1,1,1,1,1,1,1,1,1,1,1,1,1,1,1,1,1,1,1,1,1,1,1,1,1,1,9
3,1,3,4,3,3,3,5,3,3,3,3,3,3,3,3,3,3,3,3,3,3,3,3,3,3,3,3,3,3,3,3,9
3,1,1,3,1,2,2,3,3,2,2,1,1,2,1,2,4,4,4,2,5,4,3,3,4,4,3,3,4,3,3,4,9
3,1,0,1,3,3,3,3,3,3,3,3,3,3,3,3,3,3,3,3,3,3,3,3,3,3,3,3,3,3,3,3,9
3,2,0,2,3,3,3,3,3,3,3,3,3,3,3,3,3,3,3,3,3,3,3,3,3,3,3,3,3,3,3,3,9
3,1,1,4,3,3,3,3,3,3,3,3,3,3,3,3,4,4,4,4,4,4,4,4,4,4,4,4,4,4,4,4,9
3,1,3,4,4,3,2,3,3,3,2,2,3,2,2,2,4,4,4,3,4,4,3,4,4,4,4,4,4,3,3,3,9
3,1,4,3,2,1,2,2,2,2,2,1,2,2,2,2,1,1,1,1,1,1,1,1,1,1,1,1,1,1,1,1,9
3,1,0,1,1,1,1,1,1,1,1,1,1,1,1,1,1,1,1,1,1,1,1,1,1,1,1,1,1,1,1,1,9
3,1,4,5,4,4,3,4,3,4,2,2,3,2,3,4,4,4,3,3,5,4,4,4,4,4,4,4,4,2,1,4,9
3,1,0,1,1,1,1,1,1,1,1,1,1,1,1,1,1,1,1,1,1,1,1,1,1,1,1,1,1,1,1,1,9
3,3,4,5,5,5,5,5,5,5,5,5,5,5,5,5,5,5,5,5,5,5,5,5,5,5,5,5,5,5,5,5,9
3,1,3,4,3,3,3,3,3,3,3,3,3,3,2,2,3,3,3,3,3,3,3,3,3,3,3,3,3,3,3,3,9
3,1,3,3,4,4,4,4,4,4,4,4,4,4,4,4,4,4,4,4,4,4,4,4,4,4,4,4,4,4,4,4,9
3,1,4,1,1,5,5,5,5,5,5,5,5,5,5,5,5,5,5,5,5,5,5,5,5,5,4,5,5,5,5,5,9
3,1,0,1,3,3,3,3,3,3,3,3,3,3,3,3,3,3,3,3,3,3,3,3,3,3,3,3,3,3,3,3,9
3,1,3,3,2,3,3,4,3,3,1,1,3,3,2,2,4,4,4,3,5,4,4,4,4,4,4,4,4,4,4,4,9
3,1,3,5,1,1,1,1,1,1,1,1,1,1,1,1,1,1,1,1,1,1,1,1,1,1,1,1,1,1,1,1,9
3,1,3,1,2,2,4,2,4,4,4,4,2,3,4,2,3,3,3,3,3,3,3,3,3,3,3,3,3,3,3,3,9
3,1,4,1,4,4,4,4,4,4,4,4,4,4,4,4,4,4,4,4,4,4,4,4,4,4,4,4,4,4,4,4,9
3,1,0,1,3,3,3,3,3,3,3,3,3,3,3,3,3,3,3,3,3,3,3,3,3,3,3,3,3,3,3,3,9
3,1,4,3,3,3,3,3,3,3,3,3,3,3,3,3,3,3,3,3,3,3,3,3,3,3,3,3,3,3,3,3,9
3,1,3,4,2,4,4,4,4,4,1,2,3,3,2,2,4,4,4,3,4,3,3,4,4,4,4,2,5,4,5,5,9
3,1,0,5,1,1,1,1,1,1,1,1,1,1,1,1,1,1,1,1,1,1,1,1,1,1,1,1,1,1,1,1,9
3,1,0,1,1,3,2,3,3,3,2,1,3,4,3,4,3,3,3,4,4,4,3,2,3,3,4,4,4,3,3,4,9
3,1,3,4,4,4,4,4,4,4,4,4,4,4,4,4,4,4,4,4,4,4,4,4,4,4,4,4,4,4,4,4,9
3,1,0,1,3,3,3,3,3,3,3,3,3,3,3,3,3,3,3,3,3,3,3,3,3,3,3,3,3,3,3,3,9
3,1,3,5,3,3,3,3,3,3,3,3,3,3,3,3,3,3,3,3,3,3,3,3,3,3,3,3,3,3,3,3,9
3,1,1,1,2,2,2,2,2,2,2,2,2,2,2,2,2,2,2,2,2,2,2,2,2,2,2,2,2,2,2,2,9
3,1,0,1,3,3,3,3,3,3,3,3,3,3,3,3,3,3,3,3,3,3,3,3,3,4,4,3,3,2,3,4,9
3,1,0,1,4,4,4,4,4,4,4,4,4,4,4,4,4,4,4,4,4,4,4,4,4,4,4,4,4,4,4,4,9
3,1,2,5,3,3,3,3,3,3,3,3,3,3,3,2,3,3,3,2,3,3,3,3,3,3,3,3,3,3,3,3,9
3,1,0,1,1,1,1,1,1,1,1,1,1,1,1,1,1,1,1,1,1,1,1,1,1,1,1,1,1,1,1,1,9
3,1,3,5,5,5,5,5,5,5,5,5,5,5,5,5,5,5,5,5,5,5,5,5,5,5,5,5,5,5,5,5,9
3,1,2,4,1,4,4,3,3,4,4,4,3,3,3,3,4,4,4,4,4,4,4,4,4,4,4,4,4,4,4,4,9
3,1,3,3,2,3,4,4,4,4,4,4,4,4,4,4,4,4,4,4,4,4,4,4,4,4,4,4,4,4,4,4,9
3,1,2,5,4,4,4,4,4,4,4,4,4,4,4,4,4,4,4,4,4,4,4,4,4,4,4,4,4,4,4,4,9
3,1,0,1,4,4,4,4,4,4,4,4,4,4,4,4,4,4,4,4,4,4,4,4,4,4,4,4,4,4,4,4,9
3,1,0,1,5,5,5,5,5,5,5,5,5,5,5,5,5,5,5,5,5,5,5,5,5,5,5,5,5,5,5,5,9
3,1,0,1,5,5,5,5,5,5,5,5,5,5,5,5,5,5,5,5,5,5,5,5,5,5,5,5,5,5,5,5,9
3,1,3,5,5,5,5,5,5,5,5,5,5,5,5,5,5,5,5,5,5,5,5,5,5,5,5,5,5,5,5,5,9
3,1,3,5,4,4,4,4,4,4,4,4,4,4,4,4,4,4,4,4,4,4,4,4,4,4,4,4,4,4,4,4,9
3,1,3,3,2,4,4,4,4,4,2,2,3,3,2,2,4,4,4,4,4,3,4,4,4,4,4,4,4,4,4,4,9
3,1,0,1,2,2,2,2,2,2,2,2,2,2,2,2,2,2,2,2,2,2,2,2,2,2,2,2,2,2,2,2,9
3,1,3,4,2,5,5,3,3,5,5,5,5,5,5,5,5,5,5,5,5,5,5,5,5,5,5,5,4,4,4,5,9
3,1,0,1,5,5,5,5,5,5,5,5,5,5,5,5,5,5,5,5,5,5,5,5,5,5,5,5,5,5,5,5,9
3,1,0,1,4,4,4,4,4,4,4,4,4,4,4,4,4,4,4,4,4,4,4,4,4,4,4,4,4,4,4,4,9
3,1,2,4,1,3,5,4,5,5,1,5,4,5,4,2,5,5,5,5,5,4,5,5,4,4,3,1,5,5,4,5,9
3,1,0,3,4,4,4,4,4,4,4,4,4,4,4,4,4,4,3,3,3,3,3,3,3,3,3,3,3,3,3,3,9
3,1,0,1,3,4,3,4,4,4,2,2,2,3,4,4,4,4,4,4,4,4,4,4,4,4,4,4,4,4,4,4,9
3,1,3,3,3,3,3,3,3,3,3,3,3,3,3,3,3,3,3,3,3,3,3,3,3,3,3,3,3,3,3,3,9
3,1,0,5,1,1,1,1,1,1,1,1,1,1,1,1,1,1,1,1,1,1,1,1,1,1,1,1,1,1,1,1,9
3,1,0,1,2,2,2,2,2,2,2,2,2,2,2,2,2,2,2,2,2,2,2,2,2,2,2,2,2,2,2,2,9
3,1,1,4,2,1,3,2,4,4,2,3,1,3,3,4,5,5,5,5,5,5,5,5,5,5,5,5,5,5,5,5,9
3,1,3,4,3,3,3,3,3,3,3,3,3,3,3,3,3,3,3,3,3,3,3,3,3,3,3,3,3,3,3,3,9
3,1,0,1,1,1,1,1,1,1,1,1,1,1,1,1,1,1,1,1,1,1,1,1,1,1,1,1,1,1,1,1,9
3,1,3,5,4,4,4,4,4,4,4,4,4,3,3,2,4,4,4,4,4,4,4,5,5,5,4,5,5,3,3,4,9
3,3,4,4,2,5,5,2,4,5,5,5,5,5,3,4,5,5,5,5,5,5,5,5,5,5,5,5,5,5,5,5,9
3,1,0,1,5,5,5,5,5,3,1,1,5,3,1,1,5,5,5,5,5,5,5,5,5,5,4,5,5,5,5,5,9
3,1,0,1,2,2,2,2,4,4,4,3,3,3,2,2,3,3,3,3,3,3,3,3,3,3,3,3,3,3,3,3,9
3,1,0,1,5,5,5,5,5,5,5,5,5,5,5,5,4,4,2,2,4,4,4,3,4,3,2,2,3,3,3,2,9
3,1,1,4,3,4,3,3,3,5,3,2,2,2,1,2,4,4,4,3,4,3,4,4,3,3,3,2,4,3,3,1,9
3,1,3,3,3,3,3,3,3,3,3,3,3,3,3,3,3,3,3,3,3,3,3,3,3,3,3,3,3,3,3,3,9
3,1,3,4,3,3,2,4,3,3,3,3,2,3,1,2,3,3,4,4,4,2,3,3,3,3,3,3,3,3,3,3,9
3,1,0,3,1,1,1,1,1,1,1,1,1,1,2,1,3,2,2,1,4,1,1,1,1,1,1,1,1,2,1,1,9
3,1,1,4,3,3,3,4,3,3,2,2,1,2,1,2,4,4,4,4,4,4,4,4,4,4,3,4,4,4,4,4,9
3,1,3,5,3,3,3,3,3,3,3,3,3,3,3,3,3,3,3,3,3,3,3,3,3,3,3,3,3,3,3,3,9
3,1,0,1,4,4,4,4,4,4,4,4,4,4,4,4,4,4,4,4,4,4,4,4,4,4,4,4,4,4,4,4,9
3,1,0,1,3,3,3,3,3,3,3,2,2,2,3,3,2,2,3,2,2,3,3,2,3,2,3,2,2,3,2,3,9
3,1,0,1,5,5,5,5,5,5,5,5,5,5,5,5,5,5,5,5,5,5,5,5,5,5,5,5,5,5,5,5,9
3,1,4,3,4,4,4,4,4,4,4,4,5,4,4,3,4,4,4,4,4,4,4,4,4,4,3,4,4,4,4,4,9
3,1,0,1,1,1,1,1,1,1,1,1,1,1,1,1,1,1,1,1,1,1,1,1,1,1,1,1,1,1,1,1,9
3,1,2,1,2,2,2,2,2,2,2,2,2,2,2,2,2,2,2,2,2,2,2,2,2,2,2,2,2,2,2,2,9
3,1,1,5,2,4,3,3,4,4,4,3,3,3,3,3,4,4,4,4,4,4,4,4,4,4,4,4,4,4,4,4,9
3,1,3,4,4,4,4,4,4,4,4,4,4,4,4,4,4,4,4,4,4,4,4,4,4,4,4,4,4,4,3,3,9
3,1,0,5,1,1,1,1,1,1,1,1,1,1,1,1,1,1,1,1,1,1,1,1,1,1,1,1,1,1,1,1,9
3,1,0,1,3,3,3,3,3,3,3,3,3,3,3,3,3,3,3,3,3,3,3,3,3,3,3,3,3,3,3,3,9
3,1,0,3,2,2,3,4,3,4,4,3,3,3,2,1,4,4,4,3,4,3,4,4,3,4,3,2,4,4,3,4,9
3,1,3,4,3,4,4,4,4,3,3,3,4,4,4,3,4,3,3,3,3,3,4,4,4,5,1,2,2,3,4,4,9
3,1,4,1,5,5,5,5,5,5,5,5,5,5,5,5,5,5,5,5,5,5,5,5,5,5,5,5,5,5,5,5,9
3,1,3,4,3,4,4,3,4,4,3,4,5,5,5,3,4,5,5,4,3,4,4,3,4,5,4,3,4,5,5,5,9
3,1,4,2,4,4,4,4,4,4,4,4,4,4,4,4,4,4,4,4,4,4,4,4,4,4,4,4,4,4,4,4,9
3,1,0,1,5,5,5,5,5,5,5,5,5,5,5,5,5,5,5,5,5,5,5,5,5,5,5,5,5,5,5,5,9
3,1,0,1,5,5,5,5,5,5,5,5,5,5,5,5,5,5,5,5,5,5,5,5,5,5,5,5,5,5,5,5,9
3,1,0,1,4,4,4,4,4,4,4,4,4,4,4,4,4,4,4,4,4,4,3,4,3,3,3,4,4,4,4,4,9
3,1,4,3,4,4,4,4,4,4,4,3,4,4,4,4,4,4,4,4,4,4,4,4,4,4,4,4,4,4,4,4,9
3,1,3,4,4,4,4,4,4,4,4,4,4,4,4,4,4,4,4,4,4,4,4,4,4,4,4,4,4,4,4,4,9
3,1,2,5,2,1,2,3,2,3,1,1,3,1,1,1,4,4,3,1,3,4,2,1,2,1,1,1,3,1,1,4,9
3,1,0,1,3,3,3,3,3,3,3,3,3,3,3,3,3,3,3,3,3,2,3,2,2,3,3,3,3,3,3,3,9
3,1,0,1,5,5,5,5,5,5,5,5,5,5,5,5,5,5,5,5,5,5,5,5,5,5,5,5,5,5,5,5,9
3,1,4,1,5,5,5,5,5,5,5,5,5,5,5,5,5,5,5,5,5,5,5,5,5,5,5,5,5,5,5,5,9
3,1,0,1,5,5,5,5,5,5,5,5,5,5,5,5,5,5,5,5,5,5,5,5,5,5,5,5,5,5,5,5,9
3,1,0,1,1,1,1,1,1,1,1,1,1,1,1,1,1,1,1,1,1,1,1,1,1,1,1,1,1,1,1,1,9
3,1,0,1,1,1,2,2,2,3,3,3,3,3,3,3,3,3,3,3,3,3,3,3,3,3,3,3,3,3,3,3,9
3,2,1,2,4,4,4,4,4,4,4,4,4,4,4,4,4,4,4,4,4,4,4,4,4,4,4,4,4,4,4,4,9
3,1,0,3,4,4,4,4,4,4,4,4,4,4,4,4,4,4,4,4,4,4,4,4,4,4,4,4,4,4,4,4,9
3,1,4,1,4,4,4,4,4,4,4,4,4,4,4,4,4,4,4,4,4,4,4,4,4,4,4,4,4,4,4,4,9
3,1,4,1,5,5,5,5,5,5,5,5,5,5,5,5,5,5,5,5,5,5,5,5,5,5,5,5,5,5,5,5,9
3,1,0,1,3,3,3,3,4,3,3,3,4,2,3,2,2,2,2,2,2,2,2,3,2,3,3,2,2,2,2,2,9
3,1,0,2,3,3,3,4,4,4,2,2,3,3,3,3,3,3,3,2,4,3,3,4,4,3,3,2,4,3,3,4,9
3,1,3,4,4,4,3,4,4,3,2,3,3,3,3,3,4,4,4,4,3,4,4,3,4,4,4,3,4,4,3,3,9
3,1,0,1,3,4,4,4,3,4,3,3,4,4,4,3,4,4,3,4,4,3,3,4,4,4,3,4,4,3,3,4,9
3,1,2,3,3,3,4,4,4,4,2,3,3,3,3,3,4,4,4,4,4,2,3,4,3,3,3,3,3,2,2,2,9
3,1,0,1,3,3,3,3,4,4,4,4,3,4,4,4,4,4,4,4,4,4,4,4,4,3,4,3,4,3,3,4,9
3,1,0,1,4,4,4,4,4,4,4,4,4,4,4,4,4,4,4,4,4,4,4,4,4,4,4,4,4,4,4,4,9
3,2,1,3,3,4,2,2,2,2,2,2,2,3,4,4,3,3,3,3,4,3,3,2,2,2,2,2,3,3,3,3,9
3,2,0,4,2,2,2,3,2,3,4,4,3,2,2,1,1,1,1,1,3,2,1,1,1,1,1,4,1,2,1,1,9
3,2,1,4,4,4,4,4,4,4,4,4,4,4,4,4,4,4,4,4,4,4,4,4,4,4,4,4,4,4,4,4,9
3,2,3,3,2,2,2,2,2,2,2,2,2,2,2,2,2,1,1,1,1,1,1,2,2,2,2,2,1,2,2,2,9
3,2,0,4,1,1,1,1,1,1,1,1,1,1,1,1,1,1,1,1,1,1,1,1,1,1,1,1,1,1,1,1,9
3,2,3,5,4,4,4,4,4,4,4,4,4,4,4,4,4,4,4,4,4,4,4,4,4,4,4,4,4,4,4,4,9
3,1,3,4,4,4,4,4,4,4,4,4,4,4,4,4,4,4,4,4,4,4,4,4,4,4,4,4,4,4,4,4,9
3,2,3,4,3,3,3,3,3,3,3,3,3,3,3,3,3,3,3,3,3,3,3,3,3,3,3,3,3,3,3,3,9
3,2,0,3,3,3,3,3,3,3,3,3,3,3,3,3,3,3,3,3,3,3,3,3,3,3,3,3,3,3,3,3,9
3,1,3,4,5,5,5,5,5,5,5,5,5,5,5,5,5,5,5,5,5,5,5,5,5,5,5,5,5,5,5,5,9
3,1,2,4,5,5,5,5,5,5,5,5,5,5,4,4,4,4,4,4,4,1,4,4,4,4,4,4,4,4,1,4,9
3,2,1,2,1,1,1,1,1,1,1,1,1,1,1,1,1,1,1,1,1,1,1,1,1,1,1,1,1,1,1,1,9
3,1,3,4,5,5,5,5,5,5,5,5,5,5,5,5,5,5,5,5,5,5,5,5,5,5,5,5,5,5,5,5,9
3,1,1,5,3,3,3,3,3,3,3,3,3,3,3,3,3,3,3,3,3,3,3,3,3,3,3,3,3,3,3,3,9
3,1,2,4,2,3,3,3,3,3,3,3,3,3,3,3,3,3,3,3,3,3,3,3,3,3,3,3,3,3,3,3,9
3,1,2,4,2,3,5,3,3,3,2,2,3,3,3,3,3,4,2,3,3,2,3,2,3,3,2,5,2,3,3,2,9
3,1,4,5,1,1,1,1,1,1,1,1,1,1,1,1,1,1,1,1,1,1,1,1,1,1,1,1,1,1,1,1,9
3,1,3,3,2,3,5,3,4,4,4,4,4,4,4,4,4,4,4,4,4,4,4,4,4,4,4,4,4,4,4,4,9
3,1,2,3,2,3,2,3,4,3,2,4,3,3,4,3,4,5,3,3,2,2,4,3,4,3,4,3,3,4,5,4,9
3,1,3,3,3,3,4,3,3,3,3,3,3,3,3,3,4,4,4,4,4,4,4,4,4,4,4,4,4,4,4,4,9
3,1,1,2,3,3,3,3,3,3,3,3,3,3,3,3,3,3,3,3,3,3,3,3,3,3,3,3,3,3,3,3,9
3,1,3,5,1,1,1,1,1,1,1,1,1,1,1,1,1,3,3,3,3,3,3,3,3,3,3,3,3,3,3,3,9
3,1,2,4,3,3,3,3,3,3,3,3,3,3,3,3,3,3,3,3,3,3,3,3,3,3,3,3,3,3,3,3,9
3,1,3,3,5,5,5,5,5,5,5,4,5,3,5,5,5,4,3,4,4,5,5,5,5,5,5,5,5,5,5,5,9
3,1,3,3,3,3,3,3,3,3,3,3,3,3,3,3,3,3,3,3,3,3,3,3,3,3,3,3,3,3,3,3,9
3,1,3,4,4,4,4,4,4,4,4,4,4,4,3,4,4,4,4,4,4,4,4,4,4,4,4,4,4,4,4,4,9
3,1,1,4,3,3,3,3,3,3,3,3,3,3,3,3,3,3,3,3,3,3,3,3,3,3,3,3,3,3,3,3,9
3,1,1,5,3,3,3,3,2,2,2,2,4,2,3,2,3,4,3,2,5,2,4,3,3,3,3,3,4,4,5,4,9
3,1,2,4,5,5,5,5,5,5,5,5,5,5,5,5,5,5,5,5,5,5,5,5,5,5,5,5,5,5,5,5,9
3,1,1,3,3,3,3,3,3,3,3,3,3,3,3,3,3,3,3,3,3,3,3,3,3,3,3,3,3,3,3,3,9
3,1,2,4,3,3,3,3,3,3,3,1,1,1,1,1,1,1,1,1,1,1,1,3,3,3,3,3,1,1,1,1,9
3,1,3,3,3,3,3,3,3,3,3,3,3,3,3,3,3,3,3,3,3,3,3,3,3,3,3,3,3,3,3,3,9
3,1,0,4,4,4,4,4,4,4,4,4,4,4,4,4,4,4,4,4,4,4,4,4,4,4,4,4,4,4,4,4,9
3,1,1,3,3,4,3,4,4,4,4,3,3,3,3,3,4,4,3,5,2,3,4,3,2,3,3,3,4,4,3,5,9
3,1,4,5,2,2,2,2,2,2,2,2,2,2,2,2,2,2,2,2,2,2,2,2,2,2,2,2,2,2,2,2,9
3,1,1,3,2,2,2,2,2,3,2,2,2,2,2,2,2,2,2,2,2,2,4,2,1,2,2,2,2,2,2,2,9
3,2,3,1,2,2,2,2,2,3,2,3,2,2,2,2,3,2,3,4,3,2,2,3,5,3,2,3,2,2,2,3,9
3,1,1,3,3,3,3,3,3,3,3,3,3,3,3,3,3,3,3,3,3,3,3,3,3,3,3,3,3,3,3,3,9
3,1,1,4,4,1,3,3,3,3,3,3,3,3,3,3,3,3,3,3,3,3,3,3,3,3,3,3,3,3,3,3,9
3,1,2,5,3,3,3,3,3,3,3,3,5,3,3,3,3,3,3,3,3,3,3,3,3,3,3,3,3,3,3,3,9
3,1,1,4,4,5,5,5,4,4,4,5,4,5,4,5,4,4,4,4,4,4,5,5,5,4,4,4,5,4,3,3,9
3,1,1,3,5,5,5,5,5,5,5,5,5,5,5,5,5,5,5,5,5,5,5,5,5,5,5,5,5,5,5,5,9
3,1,0,1,1,1,1,1,1,1,1,1,1,1,1,1,1,1,1,1,1,1,1,1,1,1,1,1,1,1,1,1,9
3,1,3,5,5,5,5,5,5,5,5,5,5,5,5,5,5,5,5,5,5,5,5,5,5,5,5,5,5,5,5,5,9
3,1,4,3,2,2,2,2,2,2,2,2,2,2,2,2,2,2,2,2,2,2,2,2,2,2,2,2,2,2,2,2,9
3,1,2,3,3,3,3,3,3,4,3,2,2,3,3,2,4,4,4,4,4,3,4,4,4,4,4,4,4,4,4,4,9
3,1,3,3,4,3,3,3,3,3,3,3,3,3,3,3,3,3,3,3,3,3,3,3,3,3,3,3,3,3,3,3,9
3,1,1,3,5,5,5,5,5,5,5,5,5,5,5,5,4,4,1,5,1,4,4,4,4,4,4,4,4,4,4,4,9
3,1,0,1,2,1,1,1,1,1,1,1,1,1,1,1,1,1,1,1,1,1,1,1,1,1,1,1,1,1,1,1,9
3,1,0,1,1,1,1,1,1,1,1,1,1,1,1,1,1,1,1,1,1,1,1,1,1,1,1,1,1,1,1,1,9
3,1,2,3,3,3,3,3,3,3,3,3,3,3,3,3,3,3,3,3,3,3,3,3,3,3,3,3,3,3,3,3,9
3,1,2,3,2,2,3,2,3,4,3,3,2,3,2,2,4,4,4,3,4,3,3,3,3,3,3,3,3,3,3,3,9
3,1,2,5,4,4,4,4,4,4,4,4,4,4,4,4,3,3,3,3,3,3,3,3,3,3,3,3,3,3,3,3,9
3,1,3,4,4,4,4,4,4,4,4,4,4,4,4,4,4,4,4,4,4,4,4,4,4,4,4,4,4,4,4,4,9
3,1,4,3,3,3,3,3,3,3,3,3,3,3,3,3,3,3,3,3,3,3,3,3,3,3,3,3,3,3,3,3,9
3,1,4,5,5,5,5,5,5,5,5,5,5,5,5,5,5,5,5,5,5,5,5,5,5,5,5,5,5,5,5,5,9
3,1,0,4,4,4,4,4,4,4,4,4,4,4,4,4,4,4,4,4,4,4,4,4,4,4,4,4,4,4,4,4,9
3,1,1,4,3,3,3,3,3,3,3,3,3,3,3,3,3,3,3,3,3,3,3,3,3,3,3,3,3,3,3,3,9
3,1,3,4,5,5,5,5,5,5,5,5,5,5,5,5,5,5,5,5,5,5,5,5,5,5,5,5,5,5,5,5,9
3,1,0,1,1,1,1,1,1,1,1,1,1,1,1,1,1,1,1,1,1,1,1,1,1,1,1,1,1,1,1,1,9
3,1,2,3,3,3,3,3,3,3,3,3,3,3,3,3,3,3,3,3,3,3,3,3,3,3,3,3,3,3,3,3,9
3,1,0,1,1,1,1,1,1,1,1,1,1,1,1,1,1,1,1,1,1,1,1,1,1,1,1,1,1,1,1,1,9
3,1,0,1,1,2,1,1,1,1,1,1,1,1,1,1,1,1,1,1,1,1,1,1,1,1,1,1,1,1,1,1,9
3,1,1,5,3,3,3,3,3,3,3,3,3,3,3,3,3,3,3,3,3,3,3,3,3,3,3,3,3,3,3,3,9
3,1,2,3,3,2,2,3,3,3,3,3,3,3,3,3,3,3,3,3,3,3,3,3,3,3,3,3,3,3,3,3,9
3,1,3,4,4,4,4,4,4,4,4,4,4,4,4,4,4,4,5,4,3,4,4,4,4,4,4,4,4,4,4,4,9
3,1,1,5,5,5,5,5,5,5,5,5,5,5,5,5,5,5,5,5,5,5,5,5,5,5,5,5,5,5,5,5,9
3,1,1,5,5,5,5,5,5,5,5,5,5,5,5,5,5,5,5,5,5,5,5,5,5,5,5,5,5,5,5,5,9
3,1,2,4,3,3,3,3,3,3,3,3,3,3,3,3,3,3,3,3,3,3,3,3,3,3,3,3,3,3,3,3,9
3,1,3,3,3,3,3,3,3,3,3,3,3,3,3,3,3,3,3,3,3,3,3,3,3,3,3,3,3,3,3,3,9
3,1,3,4,4,4,4,4,4,4,4,4,4,4,4,4,4,4,4,4,4,4,4,4,3,4,4,3,4,4,3,4,9
3,1,2,4,4,4,4,4,4,4,4,4,4,4,4,4,4,4,4,4,4,4,4,4,4,4,4,4,4,4,4,4,9
3,1,2,4,3,3,3,3,3,3,3,3,3,3,3,3,3,3,3,3,3,3,3,3,3,3,3,3,3,3,3,3,9
3,1,2,4,3,3,3,3,3,3,3,3,3,3,3,3,3,3,3,3,3,3,3,3,3,3,3,3,3,3,3,3,9
3,1,2,4,3,3,2,2,3,3,3,3,3,3,1,1,3,3,3,3,3,3,3,3,3,3,3,3,3,3,3,3,9
3,1,1,3,5,5,5,5,5,5,5,5,5,5,5,5,5,5,5,5,5,5,5,5,5,5,5,5,5,5,5,5,9
3,1,3,5,2,2,2,2,2,3,3,3,3,3,3,3,3,3,3,3,3,3,3,3,3,3,3,3,3,3,3,3,9
3,1,4,5,5,5,5,5,5,5,5,5,5,5,5,5,5,5,5,5,5,5,5,5,5,5,5,5,5,5,5,5,9
3,1,1,4,1,1,3,2,2,3,3,2,1,3,1,1,4,4,4,2,4,1,4,4,4,4,2,3,4,3,2,4,9
3,1,0,1,1,1,1,1,1,1,1,1,1,1,1,1,1,1,1,1,1,1,1,1,1,1,1,1,1,1,1,1,9
3,1,3,5,3,3,3,3,3,3,3,3,3,3,3,3,3,3,3,3,3,3,3,3,3,3,3,3,3,3,3,3,9
3,1,2,4,4,4,5,5,4,5,5,4,5,5,5,5,5,5,5,4,5,5,4,4,4,5,4,4,4,4,4,4,9
3,1,1,3,4,3,4,3,5,4,3,4,3,2,4,3,4,3,2,5,3,4,3,4,4,3,4,5,3,3,4,4,9
3,1,3,4,5,3,1,2,3,2,2,3,4,2,2,1,4,4,3,3,5,3,5,3,4,4,4,2,5,4,4,2,9
3,1,3,4,5,5,5,5,5,5,5,5,5,5,5,5,5,5,5,5,5,5,5,5,5,5,5,5,5,5,5,5,9
3,1,2,3,1,1,1,1,1,1,1,1,1,1,1,1,1,1,1,1,1,1,1,1,1,1,1,1,1,1,1,1,9
3,1,0,1,1,1,1,1,1,1,1,1,1,1,1,1,1,1,1,1,1,1,1,1,1,1,1,1,1,1,1,1,9
3,1,3,3,2,2,3,4,4,3,4,3,2,3,3,3,3,3,3,3,3,3,3,3,3,3,3,3,3,3,3,3,9
3,1,2,4,5,5,5,5,5,5,5,5,5,5,5,5,5,5,5,5,5,5,5,5,5,5,5,5,5,5,5,5,9
3,1,0,1,1,1,1,1,1,1,1,1,1,1,1,1,1,1,1,1,1,1,1,1,1,1,1,1,1,1,1,1,9
3,1,1,5,3,3,3,4,4,4,4,4,3,4,4,4,4,4,4,4,4,4,4,4,4,4,3,3,3,3,3,3,9
3,1,3,4,3,3,3,3,3,3,3,3,3,3,3,3,3,3,3,3,3,3,3,3,3,3,3,3,3,3,3,3,9
3,1,3,5,4,4,3,3,3,3,3,3,3,3,3,3,3,3,3,3,3,3,3,3,3,3,3,3,3,3,3,3,9
3,1,4,5,5,5,5,5,5,5,5,5,5,5,5,5,5,5,5,5,5,5,5,5,5,5,5,5,5,5,5,5,9
3,1,2,3,4,4,4,4,4,4,4,4,4,4,2,3,4,4,4,4,4,4,4,5,5,5,4,4,5,4,4,5,9
3,1,4,2,1,1,1,1,1,1,1,1,1,1,1,1,1,1,1,1,1,1,1,1,1,1,1,1,1,1,1,1,9
3,1,1,4,4,4,4,4,4,4,4,4,4,4,4,4,4,4,4,4,4,4,4,4,4,4,4,4,4,4,4,4,9
3,1,2,5,5,5,5,5,5,5,5,5,5,5,1,2,5,5,5,5,5,5,5,5,5,5,5,5,5,5,5,5,9
3,1,1,4,5,5,5,5,5,5,5,5,5,5,5,5,4,4,4,4,5,5,5,5,5,5,5,5,5,5,5,5,9
3,1,3,5,3,3,3,3,3,3,3,3,3,3,3,3,3,3,3,3,3,3,3,3,3,3,3,3,3,3,3,3,9
3,1,2,3,5,4,4,5,3,4,4,4,5,4,3,4,4,4,4,5,4,3,3,3,3,4,4,2,4,4,4,3,9
3,1,2,5,4,4,4,4,4,4,5,4,4,4,4,4,4,4,4,4,4,4,4,4,4,4,4,4,4,4,4,4,9
3,1,3,2,3,3,3,3,3,3,3,3,3,3,3,3,3,3,3,3,3,3,3,3,3,3,2,2,2,2,2,2,9
3,1,2,3,2,4,3,4,2,3,3,2,3,3,2,1,5,5,5,2,5,3,4,4,4,4,4,4,3,5,1,4,9
3,1,3,4,2,3,4,2,4,4,4,4,4,4,3,2,4,5,5,4,5,4,5,5,4,4,4,4,5,4,4,4,9
3,1,3,5,4,1,2,5,2,1,1,1,3,1,1,1,3,4,4,1,5,1,1,4,4,2,1,1,1,1,1,4,9
3,1,0,1,1,1,1,1,1,1,1,1,1,1,1,1,1,1,1,1,1,1,1,1,1,1,1,1,1,1,1,1,9
3,1,3,5,5,5,5,5,5,5,4,3,2,4,4,4,5,4,5,5,5,5,5,5,5,5,5,5,5,5,5,5,9
3,1,0,4,5,5,5,5,5,5,5,5,5,5,5,5,5,5,5,5,5,5,5,5,5,5,5,5,5,5,5,5,9
3,1,2,4,4,4,4,4,4,4,4,4,4,4,4,4,4,4,4,4,4,4,4,4,4,4,4,4,4,4,4,4,9
3,1,4,4,4,4,4,4,4,4,4,4,4,4,4,4,4,4,4,4,4,4,4,4,4,4,4,4,4,4,4,4,9
3,1,0,1,1,1,1,1,1,1,1,1,1,1,1,1,1,1,1,1,1,1,1,1,1,1,1,1,1,1,1,1,9
3,1,0,1,1,1,1,1,1,1,1,1,1,1,1,1,1,1,1,1,1,1,1,1,1,1,1,1,1,1,1,1,9
3,1,3,5,2,3,3,4,2,2,2,1,2,2,2,2,2,3,3,3,2,2,2,3,2,2,2,2,3,2,2,3,9
3,1,1,3,3,3,3,3,3,3,3,3,3,3,3,3,3,3,3,3,3,3,3,3,3,3,3,3,3,3,3,3,9
3,1,3,3,4,4,4,4,4,4,4,4,4,4,4,4,4,4,4,4,4,4,4,4,4,4,4,4,4,4,4,4,9
3,1,0,5,1,2,3,5,5,5,5,5,5,5,5,5,1,2,3,4,4,4,4,4,4,4,4,4,4,4,4,4,9
3,1,4,5,1,1,1,1,1,1,1,1,1,1,1,1,1,1,1,1,1,1,1,1,1,1,1,1,1,1,1,1,9
3,1,2,4,4,4,4,3,4,2,4,3,4,3,4,3,4,4,5,3,2,4,3,5,3,4,4,3,4,5,4,3,9
3,1,3,4,3,3,2,4,4,2,3,4,3,3,1,2,4,4,4,2,5,3,3,3,3,4,3,2,3,3,2,4,9
3,1,1,4,4,4,4,4,4,4,4,4,4,4,4,4,4,4,4,4,4,4,4,4,4,4,4,4,4,4,4,4,9
3,1,4,4,3,3,2,2,3,3,3,3,3,3,3,3,3,3,3,3,3,3,3,3,3,3,3,3,3,3,3,3,9
3,1,2,5,3,3,3,3,3,3,3,3,3,3,3,3,3,3,3,3,3,3,3,3,3,3,3,3,3,3,3,3,9
3,1,3,5,3,2,2,4,3,3,3,3,4,4,3,3,4,4,4,3,4,3,4,3,4,3,4,3,4,4,4,4,9
3,1,3,5,5,5,1,5,3,3,3,3,1,3,2,1,5,5,5,4,5,5,5,5,5,5,5,5,5,5,5,5,9
3,3,1,4,4,4,4,4,4,4,4,4,4,4,4,4,4,4,4,4,4,4,4,4,4,4,4,4,4,4,4,4,9
3,3,4,5,4,4,4,4,4,4,4,4,4,4,4,4,4,4,4,4,4,4,4,4,4,4,4,4,4,4,4,4,9
3,1,2,3,1,3,4,1,3,3,1,3,2,2,4,2,4,3,4,2,4,1,1,2,3,5,2,2,4,3,1,5,9
3,3,2,4,4,4,4,4,4,4,4,4,4,4,4,4,4,4,4,4,4,4,4,4,4,4,4,4,4,4,4,4,9
3,2,1,5,3,3,3,3,3,3,3,3,3,3,3,3,3,3,3,3,3,3,3,3,3,3,3,3,3,3,3,3,9
3,1,3,3,4,4,4,4,4,4,4,4,4,4,4,4,4,4,4,4,4,4,4,4,4,4,4,4,4,4,4,4,9
3,2,3,5,1,1,2,2,1,1,1,1,1,2,2,1,1,1,1,1,2,2,1,3,2,2,1,3,2,2,2,2,9
3,2,1,4,1,1,1,1,1,1,1,2,2,2,2,2,1,1,1,1,1,1,2,3,2,1,1,1,1,1,2,1,9
3,2,0,4,1,2,3,4,4,4,4,4,4,4,4,4,4,4,4,4,4,4,4,4,4,4,4,4,4,4,4,4,9
3,2,4,5,2,2,3,2,2,2,2,2,3,3,3,3,3,3,3,3,3,3,3,3,3,3,3,3,3,3,3,3,9
3,1,3,3,3,3,3,3,3,3,3,3,3,3,3,3,3,3,3,3,3,3,3,3,3,3,3,3,3,3,3,3,9
3,1,4,3,4,4,4,4,4,4,4,4,4,4,4,4,3,3,3,3,3,3,3,3,3,3,3,3,3,3,3,3,9
3,1,2,4,4,4,4,4,4,4,4,4,4,4,4,4,4,4,4,4,4,4,4,4,4,4,4,4,4,4,4,4,9
3,3,2,5,3,3,3,3,3,3,3,3,3,3,3,3,3,3,3,3,3,3,3,3,3,3,3,3,3,3,3,3,9
3,1,2,4,3,3,3,3,4,3,3,3,3,3,3,2,3,3,3,3,3,3,3,3,2,2,2,3,3,3,2,2,9
3,1,4,3,4,4,4,4,4,4,4,4,4,4,4,4,4,4,4,4,4,4,4,4,4,4,4,4,4,4,4,4,9
3,1,1,3,2,2,2,2,4,4,4,4,4,4,4,4,4,4,4,3,4,4,4,4,4,4,4,4,4,4,4,4,9
3,1,3,4,1,4,4,4,4,4,4,4,4,4,4,4,4,4,4,4,4,4,4,4,4,4,4,4,4,4,4,4,9
3,1,2,4,4,4,4,4,4,4,4,4,4,4,4,4,4,4,5,5,4,5,4,5,4,5,4,5,4,4,4,4,9
3,1,3,3,2,4,4,4,4,4,4,3,3,4,3,3,3,4,4,3,4,3,4,4,3,4,2,3,4,4,4,4,9
3,1,2,5,2,3,2,3,1,2,2,2,2,2,2,2,2,2,2,2,2,2,2,2,2,2,2,2,2,2,2,2,9
3,1,2,3,5,5,5,5,5,5,5,5,5,5,5,5,5,5,5,5,5,5,5,5,5,5,5,5,5,5,5,5,9
3,1,3,4,4,4,4,4,4,4,4,4,4,4,4,4,4,4,4,4,4,4,4,4,4,4,4,4,4,4,4,4,9
3,1,1,4,3,3,3,3,3,3,3,3,3,3,3,3,3,3,3,3,3,3,3,3,3,3,3,3,3,3,3,3,9
3,1,3,3,1,1,1,1,1,1,1,1,1,1,1,1,1,1,1,1,1,1,1,1,1,1,1,1,1,1,1,1,9
3,3,1,1,1,1,1,1,1,1,1,1,1,1,1,1,1,1,1,1,1,1,1,1,1,1,1,1,1,1,1,1,9
3,1,2,3,1,1,1,1,3,3,1,1,1,1,1,1,1,1,4,1,3,1,3,3,1,1,3,3,1,1,1,1,9
3,1,4,5,3,3,3,3,3,3,3,3,3,3,3,3,3,3,3,3,3,3,3,3,3,3,3,3,3,3,3,3,9
3,1,3,4,3,3,3,3,3,3,3,3,3,3,3,3,3,3,3,3,3,3,3,3,3,3,3,3,3,3,3,3,9
3,1,3,5,1,1,1,1,1,1,1,1,1,1,1,1,1,5,1,1,1,1,1,1,1,1,1,1,1,1,1,1,9
3,1,3,3,5,5,5,5,5,5,5,5,5,5,5,5,5,5,5,5,5,5,5,5,5,5,5,5,5,5,5,5,9
3,1,1,3,4,4,4,4,4,4,4,4,4,4,4,4,4,4,4,4,4,4,4,4,4,4,4,4,4,4,4,4,9
3,1,3,4,3,3,3,3,3,3,3,3,3,3,3,5,4,4,3,3,3,3,3,3,3,3,3,3,3,3,3,3,9
3,1,2,3,4,4,4,4,4,4,4,4,4,4,4,4,4,4,4,4,4,4,4,4,4,4,4,4,4,4,4,4,9
3,1,3,2,5,4,5,5,4,5,3,4,5,4,5,4,5,4,5,4,5,4,5,4,5,4,4,4,4,4,5,5,9
3,1,2,3,5,5,5,5,5,5,5,5,5,5,5,4,4,4,4,4,4,4,4,4,4,4,4,4,4,4,4,4,9
3,1,3,4,4,4,4,4,4,4,3,4,4,4,4,3,4,3,4,4,4,3,5,5,4,4,4,3,3,3,4,4,9
3,1,2,2,2,2,2,2,3,3,2,2,2,2,2,2,2,2,3,2,2,2,2,2,2,2,2,2,2,2,2,2,9
3,1,4,5,2,2,2,2,2,2,2,2,2,1,1,1,1,1,1,1,1,1,1,1,1,1,1,1,1,1,1,1,9
3,1,3,3,4,4,4,4,4,4,4,4,4,4,4,4,4,4,4,4,4,4,4,4,4,4,4,4,4,4,4,4,9
3,1,2,3,4,4,4,5,5,5,5,5,5,5,5,5,5,5,5,5,5,5,5,5,4,5,5,4,5,5,5,5,9
3,1,1,3,4,4,4,4,4,4,4,4,4,4,4,4,4,4,4,4,4,4,4,4,4,4,4,4,4,4,4,4,9
3,1,3,3,4,4,4,4,4,4,4,4,4,4,4,4,4,4,4,4,4,4,4,4,4,4,4,4,4,4,4,4,9
3,1,2,4,3,3,3,3,3,3,3,3,3,3,3,3,3,3,3,3,3,3,3,3,3,3,3,3,3,3,3,3,9
3,1,3,4,3,3,3,3,3,3,3,3,3,3,3,3,3,3,3,3,3,3,3,3,3,3,3,3,3,3,3,3,9
3,1,1,4,2,3,2,3,3,2,2,2,3,2,2,2,4,4,4,4,4,3,4,4,4,2,3,2,4,4,3,2,9
3,1,1,4,3,3,3,3,3,3,3,3,3,3,3,3,3,3,3,3,3,3,3,3,3,3,3,3,3,3,3,3,9
3,1,4,3,4,4,4,4,4,4,4,4,4,4,4,4,4,4,4,4,4,4,4,4,4,4,4,4,4,4,4,4,9
3,1,1,4,5,5,5,5,5,5,5,5,5,5,5,5,5,5,5,5,5,5,5,5,5,5,5,5,5,5,5,5,9
3,1,0,4,2,3,3,3,2,2,2,2,2,2,1,1,2,2,2,2,4,2,2,2,2,2,2,2,2,2,2,2,9
3,1,2,4,4,4,3,3,4,4,4,4,4,4,4,4,4,4,4,4,4,4,4,4,4,4,4,4,4,4,4,4,9
3,1,4,4,2,2,2,2,2,2,2,2,2,2,2,2,2,2,2,2,2,2,2,2,2,2,2,2,2,2,2,2,9
3,1,2,4,4,4,4,4,4,4,4,4,4,4,4,4,4,4,4,4,4,4,4,4,4,4,4,4,4,4,4,4,9
3,1,3,3,1,4,4,4,3,4,2,2,2,3,1,1,4,4,4,3,3,2,3,4,3,4,3,3,3,3,3,3,9
3,1,2,4,4,4,4,4,4,4,4,4,4,4,4,4,4,4,4,4,4,4,4,4,4,4,4,4,4,3,4,4,9
3,1,2,4,2,3,1,2,2,3,2,1,4,2,1,1,3,3,3,1,3,2,2,2,2,3,2,3,2,3,2,3,9
3,1,3,4,2,4,4,2,3,3,2,2,4,3,4,4,5,5,5,3,4,3,4,4,3,4,3,3,5,4,3,4,9
3,1,1,2,5,5,4,2,2,3,2,2,3,2,3,2,2,2,3,3,2,2,2,3,2,2,3,2,3,2,3,2,9
3,1,1,4,4,5,4,4,4,3,3,4,4,4,4,4,4,4,4,4,4,4,4,4,4,4,4,4,4,4,4,4,9
3,1,1,3,5,5,5,3,3,3,3,3,3,3,3,3,3,3,3,3,3,3,3,3,3,3,3,3,3,3,3,3,9
3,1,0,1,5,5,5,5,5,5,5,5,5,5,5,5,5,5,5,5,5,5,5,5,5,5,5,5,5,5,5,5,9
3,1,1,4,3,3,3,3,3,3,3,3,3,3,3,3,3,3,3,3,3,3,3,3,3,3,3,3,3,3,3,3,9
3,1,2,4,3,3,3,3,3,3,3,3,3,3,3,3,3,3,3,3,3,3,3,3,3,3,3,3,3,3,3,3,9
3,1,3,4,1,2,3,4,5,5,4,3,2,1,2,3,4,5,5,4,3,2,1,1,2,3,4,5,5,4,3,2,9
3,1,4,3,3,3,3,3,3,3,3,3,3,3,3,3,3,3,3,3,3,3,3,3,3,3,3,3,3,3,3,3,9
3,1,2,4,3,3,3,3,3,3,3,3,3,3,3,3,3,3,3,3,3,3,3,3,3,3,3,3,3,3,3,3,9
3,1,2,5,4,4,4,4,4,4,4,4,4,4,4,4,4,4,4,4,4,4,4,4,4,4,4,4,4,4,4,4,9
3,1,1,4,4,4,4,4,4,4,4,4,4,4,4,4,4,4,4,4,4,4,4,4,4,4,4,4,4,4,4,4,9
3,1,1,4,4,4,5,4,4,4,4,4,4,4,4,3,4,5,5,4,5,4,5,5,5,5,5,5,5,5,5,5,9
3,1,1,5,1,1,1,1,1,1,1,1,2,3,1,2,2,3,2,1,2,2,1,2,2,2,2,2,2,2,2,2,9
3,1,1,4,3,3,3,3,3,3,3,3,3,2,3,3,3,3,3,3,3,3,3,3,3,3,3,3,3,3,3,3,9
3,1,2,3,4,4,4,4,4,4,4,4,4,4,4,4,4,4,4,4,4,4,4,4,4,4,4,4,4,4,4,4,9
3,1,2,4,2,3,3,3,2,4,3,2,2,3,3,1,2,3,4,3,4,2,1,1,2,3,2,2,4,3,2,4,9
3,1,1,3,4,3,4,4,4,4,4,4,3,4,3,3,4,4,4,4,5,2,2,3,3,3,3,3,4,4,4,4,9
3,1,1,4,4,4,4,4,4,4,4,4,4,4,4,4,4,4,4,4,4,4,4,4,4,4,4,4,4,4,4,4,9
3,1,2,3,5,5,5,5,5,4,4,4,4,5,5,5,4,3,4,4,4,4,3,3,4,4,3,4,4,4,4,4,9
3,1,1,3,1,1,1,1,1,1,2,1,1,1,1,1,2,1,1,1,1,1,1,1,1,1,1,1,1,1,1,1,9
3,1,2,3,2,2,2,2,2,2,2,2,2,2,2,2,2,2,2,2,2,2,2,2,2,2,2,2,2,2,2,2,9
3,1,1,3,3,3,3,3,3,3,3,3,3,3,3,3,3,3,3,3,3,3,3,3,3,3,3,3,3,3,3,3,9
3,1,3,3,2,4,4,3,4,4,4,4,2,4,3,1,4,4,4,4,4,4,4,4,4,4,4,4,4,4,4,4,9
3,1,1,3,3,3,2,3,3,4,4,3,3,3,4,4,4,4,4,4,4,4,4,4,4,4,4,4,4,4,4,4,9
3,1,4,3,4,4,4,4,4,3,3,3,4,3,3,4,4,4,4,4,4,3,3,4,4,3,3,3,4,4,4,4,9
3,1,3,4,2,1,2,2,1,2,3,2,1,2,3,3,1,1,1,1,2,2,2,1,1,2,1,2,1,2,1,2,9
3,1,2,4,3,3,3,3,1,2,1,2,3,1,1,1,3,3,4,1,4,1,1,4,3,4,3,3,4,3,2,4,9
3,1,1,4,4,5,4,4,4,4,4,4,4,4,4,4,4,4,4,4,4,4,4,4,4,4,4,4,4,4,4,4,9
3,1,3,5,3,3,3,3,3,3,3,3,3,3,3,3,3,3,3,3,3,3,3,3,3,3,3,3,3,3,3,3,9
3,1,3,5,1,1,1,1,1,3,3,3,2,1,1,1,4,3,3,2,2,3,1,1,1,1,1,1,3,2,1,2,9
3,1,3,2,4,4,4,4,4,4,4,4,4,4,4,4,4,4,4,4,4,4,4,4,4,4,4,4,4,4,4,4,9
3,1,4,5,4,4,4,4,4,4,4,4,4,4,4,4,4,4,4,4,4,4,4,4,4,4,4,4,4,4,4,4,9
3,1,3,3,3,3,4,3,3,4,3,3,5,4,4,3,2,2,3,2,3,1,1,2,1,2,1,2,2,2,2,1,9
3,1,1,5,1,1,1,1,1,1,1,1,1,1,1,1,1,1,1,1,1,1,1,1,1,1,1,1,1,1,1,1,9
3,1,0,1,1,1,1,1,1,1,1,3,3,3,3,3,3,3,3,3,3,3,3,5,3,3,3,3,3,3,3,3,9
3,1,1,5,4,4,4,4,4,4,1,1,1,1,1,1,3,3,3,3,3,3,3,3,3,3,3,3,3,3,3,3,9
3,1,2,3,2,3,3,3,3,3,3,3,3,3,3,3,3,3,3,3,3,3,3,3,3,3,3,3,3,3,3,3,9
3,1,2,4,1,3,3,3,3,3,3,3,3,3,3,3,3,3,3,3,3,3,3,3,3,3,3,3,3,3,3,3,9
3,1,2,5,3,2,1,1,1,1,1,1,1,1,1,1,1,1,1,1,1,1,1,1,1,1,1,1,1,1,1,1,9
3,1,3,5,3,3,3,3,3,3,3,3,3,3,3,3,3,3,3,3,3,3,3,3,3,3,3,3,3,3,3,3,9
3,1,2,5,3,3,3,3,3,3,3,3,3,3,3,3,3,3,3,3,3,3,3,3,3,3,3,3,3,3,3,3,9
3,1,3,4,4,4,4,4,4,4,4,4,4,4,4,4,4,4,4,4,4,4,4,4,4,4,4,4,4,4,4,4,9
3,1,2,3,3,3,3,3,3,3,3,3,3,3,3,3,3,3,3,3,3,3,3,3,3,3,3,3,3,3,3,3,9
3,1,2,2,2,2,2,2,2,2,2,2,2,2,2,2,2,2,2,2,2,2,2,2,2,2,2,2,2,2,2,2,9
3,1,1,5,5,4,5,5,5,4,5,5,5,5,5,5,4,5,5,5,5,5,5,5,5,5,5,5,5,5,5,5,9
3,1,1,3,3,3,2,4,4,4,4,4,2,2,1,1,3,3,4,3,4,3,1,2,1,1,1,2,2,1,1,1,9
3,1,3,4,3,3,4,4,4,4,4,4,4,3,2,1,4,4,4,3,4,4,4,4,3,4,4,4,5,4,2,5,9
3,1,2,4,2,2,2,2,2,2,2,2,2,2,2,2,2,2,2,2,2,2,2,2,2,2,2,2,2,2,2,2,9
3,1,1,3,3,3,3,3,3,3,3,3,3,3,3,3,3,3,3,3,3,3,3,3,3,3,3,3,3,3,3,3,9
3,1,0,1,5,5,5,5,5,5,5,5,5,5,5,5,5,5,5,5,5,5,5,5,5,5,5,5,5,5,5,5,9
3,1,1,5,1,1,2,2,2,3,3,3,2,2,2,3,3,2,1,2,2,3,3,3,2,2,2,2,3,2,2,3,9
3,1,1,4,3,3,3,3,3,3,3,3,3,3,3,3,3,3,3,3,3,3,3,3,3,3,3,2,3,4,3,3,9
3,1,3,4,4,4,4,1,4,4,1,4,4,4,4,4,5,5,5,5,5,5,3,4,3,5,5,5,5,1,3,3,9
3,1,1,4,3,3,3,3,3,3,3,3,3,3,3,3,3,3,3,3,3,3,3,3,3,3,3,3,3,3,3,3,9
3,1,2,4,5,5,5,5,5,5,5,5,5,5,5,5,5,5,5,5,5,5,5,5,5,5,5,5,5,5,5,5,9
3,1,1,4,2,1,1,1,1,1,1,1,3,1,1,1,1,1,1,1,3,1,1,1,1,1,1,1,1,1,1,1,9
3,1,3,2,3,3,3,3,3,3,3,3,3,3,3,3,3,3,3,3,3,3,3,3,3,3,3,3,3,3,3,3,9
3,1,3,4,3,3,3,3,3,3,3,3,3,3,3,3,3,3,3,3,3,3,3,3,3,3,3,3,3,3,3,3,9
3,1,1,4,3,3,3,3,3,3,3,3,3,3,3,3,3,3,3,3,3,3,3,3,3,3,3,3,3,3,3,3,9
3,1,1,4,3,4,2,1,4,2,4,4,1,2,4,4,4,4,4,4,3,3,4,4,4,2,4,2,4,4,2,2,9
3,1,0,2,2,2,2,3,2,2,3,2,2,2,2,2,2,2,2,2,2,2,2,2,2,2,2,2,2,2,2,3,9
3,3,0,1,5,5,1,5,5,1,2,1,5,1,3,5,5,1,5,5,5,1,5,5,5,1,1,1,1,1,1,1,9
3,1,4,5,4,4,3,3,3,3,4,3,4,4,4,4,4,4,4,4,4,4,4,4,4,4,4,4,4,4,4,4,9
3,1,4,5,3,3,3,3,3,3,3,3,3,3,3,3,3,3,3,3,3,3,3,3,3,3,3,3,3,3,3,3,9
3,1,4,4,4,4,4,4,3,3,3,2,3,2,2,2,4,4,3,3,5,3,3,4,3,4,3,3,4,4,3,5,9
3,1,4,3,4,4,3,4,5,4,4,4,4,4,4,4,4,4,4,4,4,4,4,4,4,4,4,4,4,4,4,4,9
3,1,4,4,4,4,4,4,4,4,4,4,4,4,4,4,4,4,3,3,3,3,3,3,3,3,3,3,3,3,3,3,9
3,1,4,3,4,4,4,4,4,4,4,4,4,4,4,4,4,4,4,4,4,4,4,4,4,4,4,4,4,4,4,4,9
3,1,3,4,4,5,4,3,4,4,4,4,5,3,4,4,4,4,4,4,5,5,5,5,4,4,4,5,5,4,5,5,9
3,1,4,5,3,4,2,3,2,3,3,3,5,2,3,2,3,4,3,3,5,3,3,3,3,4,3,3,4,3,2,4,9
3,1,3,3,4,4,4,4,4,4,4,4,4,4,4,4,4,4,4,4,4,4,4,4,4,4,4,4,4,4,4,4,9
3,1,3,3,5,5,5,5,5,5,5,5,5,5,5,5,5,5,5,5,5,5,5,5,5,5,5,5,5,5,5,5,9
3,1,3,4,1,1,1,1,1,1,1,1,1,1,1,1,1,1,1,1,1,1,1,1,1,1,1,1,1,1,1,1,9
3,1,4,4,3,3,3,3,3,3,3,3,3,3,3,3,3,3,3,3,3,3,3,3,3,3,3,3,3,3,3,3,9
3,1,3,3,2,5,2,4,4,2,2,2,4,2,3,2,4,4,3,4,5,4,4,4,4,4,4,4,4,4,4,4,9
3,1,3,4,2,2,3,2,2,2,2,2,3,1,1,1,1,1,1,1,1,1,1,1,1,1,1,1,1,1,1,1,9
3,1,2,4,3,3,3,3,3,3,3,3,3,3,3,3,3,3,3,3,3,3,3,3,3,3,3,3,3,3,3,3,9
3,1,2,4,1,1,1,1,1,1,1,3,2,2,2,2,2,2,2,2,2,2,2,2,2,2,2,2,2,2,2,2,9
3,1,4,4,5,3,4,3,5,3,4,4,3,5,3,4,5,4,3,3,4,5,4,3,3,4,5,5,4,3,4,5,9
3,1,1,2,4,4,4,4,4,4,4,4,4,4,4,4,4,4,4,4,4,4,4,4,4,4,4,4,4,4,4,4,9
3,1,3,3,3,3,4,4,4,4,4,4,4,3,3,2,4,4,4,4,4,4,2,4,4,4,4,4,4,4,3,4,9
3,3,0,5,5,5,5,5,5,5,5,5,5,5,5,5,5,5,5,5,5,5,4,5,5,5,5,5,5,5,4,5,12
3,3,3,4,1,3,4,2,3,4,2,2,2,3,4,4,4,5,4,4,4,4,4,4,4,4,3,3,4,3,3,4,12
3,3,1,2,1,1,3,1,1,1,1,1,4,1,1,1,3,3,3,3,3,3,3,3,3,3,3,3,3,3,3,3,12
3,2,3,4,1,1,3,1,3,2,1,1,4,1,3,1,4,3,4,4,4,4,4,3,5,5,3,3,4,3,4,5,12
3,1,1,3,1,1,2,2,2,4,3,2,3,2,4,3,2,4,3,3,4,3,4,4,4,4,1,2,2,3,4,3,12
3,2,1,3,2,3,4,3,3,4,2,2,3,3,3,2,3,3,3,4,4,4,3,4,4,5,4,3,4,4,4,4,12
3,1,1,2,1,1,2,3,3,3,2,3,2,4,4,2,3,4,4,5,5,5,5,5,5,5,3,3,3,3,4,4,12
3,2,2,2,3,3,2,3,2,5,3,1,3,3,2,1,4,3,3,4,4,3,4,5,5,5,2,2,4,3,2,5,12
3,2,4,1,1,1,5,1,1,1,3,1,5,3,5,1,3,2,5,3,4,3,4,4,5,5,4,3,4,4,1,5,12
3,1,3,4,2,4,4,4,4,4,2,2,3,3,4,3,3,4,4,3,3,3,3,4,4,4,3,4,3,4,2,4,12
3,1,4,3,5,5,3,4,3,1,3,3,1,3,2,1,3,5,5,3,5,5,5,5,5,5,5,4,5,5,5,5,12
3,1,0,1,1,1,1,1,1,1,1,1,1,1,1,1,2,3,3,1,3,3,3,3,4,3,3,4,4,5,4,3,12
3,1,3,4,4,5,5,4,5,5,5,5,5,5,5,5,5,5,5,5,5,5,5,5,5,5,5,5,5,5,5,5,12
3,1,3,5,1,1,1,1,1,4,1,1,4,1,5,2,1,3,2,1,4,1,1,3,4,2,1,1,1,1,1,3,12
3,1,4,4,1,1,1,1,1,1,1,1,4,1,1,1,1,1,1,1,1,1,1,1,1,1,1,1,1,1,1,1,12
3,1,3,4,5,5,4,5,4,3,4,4,4,4,5,4,5,5,5,5,5,5,5,5,5,5,5,5,3,1,1,5,12
3,1,3,4,2,2,2,2,2,3,2,2,4,2,4,2,2,4,4,2,4,2,2,4,4,4,2,2,4,2,1,4,12
3,1,3,3,3,3,4,2,1,2,3,2,1,1,2,1,2,3,3,1,5,4,2,2,5,5,4,2,5,2,4,5,12
3,1,2,4,3,5,5,5,5,5,5,5,2,5,5,5,1,2,2,2,3,1,5,5,5,5,5,5,5,5,5,4,12
3,1,4,1,2,2,3,4,1,3,2,1,3,2,5,3,3,3,3,2,5,1,4,5,5,5,3,3,5,3,2,4,12
3,1,4,4,3,3,5,5,3,2,4,3,3,3,5,4,4,4,4,3,5,5,5,5,5,5,5,5,5,5,5,5,12
3,1,4,3,2,2,4,3,2,4,3,3,3,2,1,2,2,4,3,3,3,3,3,3,3,3,3,3,3,3,3,3,12
3,1,3,1,1,3,2,4,1,1,2,2,5,3,5,3,4,4,4,3,2,3,4,4,4,5,3,4,4,3,1,3,12
3,1,3,2,3,4,3,4,3,2,4,3,3,2,2,1,4,4,4,2,4,3,4,4,4,4,4,4,4,3,2,4,12
3,1,3,3,1,1,4,2,1,3,1,2,4,2,3,2,3,3,3,2,5,3,3,4,4,4,2,2,3,2,2,4,12
3,3,4,3,1,1,2,1,1,1,1,1,1,1,1,1,1,1,1,1,4,1,3,1,1,1,1,1,1,1,1,1,12
3,1,3,5,1,1,5,1,1,1,1,1,2,1,5,1,1,1,4,1,4,1,4,1,4,4,1,1,1,1,1,1,12
3,1,4,2,1,1,1,1,3,4,4,4,3,3,4,2,4,4,4,3,4,2,2,4,4,4,3,3,3,3,2,4,12
3,1,2,5,1,1,3,1,1,5,1,1,5,1,1,1,1,3,4,1,4,1,1,3,3,3,1,1,4,2,3,5,12
3,1,1,5,4,4,4,4,4,4,4,4,4,4,4,4,4,4,4,4,4,4,4,4,4,4,4,4,4,4,2,4,12
3,1,3,4,1,2,4,2,1,4,2,1,3,2,4,2,3,3,5,2,3,3,4,5,5,4,2,1,3,3,1,4,12
3,1,0,5,3,3,4,3,3,2,2,2,2,1,2,1,4,3,4,3,5,4,5,4,4,5,3,4,4,3,4,5,12
3,3,2,3,3,3,3,3,3,3,3,3,4,4,4,4,4,4,4,4,4,4,4,4,4,4,4,4,4,4,4,4,12
3,3,0,3,2,3,3,3,3,3,3,3,3,3,3,3,3,3,3,3,3,3,3,3,3,3,3,3,3,3,3,3,12
3,3,0,4,2,2,2,2,3,3,3,3,4,4,4,3,2,2,2,2,4,2,2,2,2,2,2,2,2,2,2,2,12
3,3,0,5,2,2,2,2,2,2,2,2,2,2,2,2,2,2,2,2,2,2,2,2,2,2,2,2,2,2,2,2,12
3,2,0,3,4,4,4,4,4,4,4,4,4,4,4,4,4,4,4,4,4,4,4,4,4,4,4,4,4,4,4,4,12
3,1,0,1,5,5,5,5,5,5,5,5,5,5,5,5,5,5,5,5,5,5,5,5,5,5,5,5,5,5,5,5,12
3,2,1,4,1,1,1,1,1,1,1,1,1,1,1,1,1,1,1,1,1,1,1,1,1,1,1,1,1,1,1,1,12
3,2,0,3,5,5,5,5,5,5,5,5,5,5,5,5,5,5,5,5,5,5,5,5,5,5,5,5,5,5,5,5,12
3,1,0,1,5,5,5,5,5,5,5,5,5,5,5,5,5,5,5,5,5,5,5,5,5,5,5,5,5,5,5,5,12
3,2,3,2,1,1,2,1,1,3,2,1,4,2,5,1,1,2,2,2,2,2,2,2,2,2,2,2,2,2,2,2,12
3,1,0,1,4,4,4,4,4,4,4,4,4,4,4,4,4,4,4,4,4,4,4,4,4,4,4,4,4,4,4,4,12
3,1,4,3,1,1,3,1,2,2,2,2,3,2,2,2,4,4,2,3,4,4,3,3,3,3,2,2,3,2,2,3,12
3,1,0,1,4,4,4,4,4,4,4,4,4,4,4,4,4,4,4,4,4,4,4,4,4,4,4,4,4,4,4,4,12
3,2,1,5,3,3,3,3,3,3,3,3,3,3,3,3,3,3,3,3,3,3,3,3,3,3,3,3,3,3,3,3,12
3,2,2,3,3,3,3,3,3,3,3,3,3,3,3,3,4,4,4,4,4,4,4,4,4,4,4,4,4,4,4,4,12
3,2,4,2,2,4,4,2,2,4,2,2,4,3,4,2,3,4,4,4,4,3,3,3,3,4,3,3,3,1,4,2,12
3,1,3,3,3,4,3,4,2,4,2,2,5,5,4,3,3,3,4,2,4,3,5,5,3,5,4,2,5,2,2,5,12
3,1,0,4,4,4,3,4,4,2,4,4,3,4,4,3,4,4,4,4,4,4,4,4,4,4,4,4,4,4,4,4,12
3,1,4,5,3,3,3,3,3,3,3,3,3,3,3,3,3,3,3,3,3,3,3,3,3,3,3,3,3,3,3,3,12
3,1,2,3,1,2,3,1,2,4,3,3,3,2,3,3,3,4,4,3,5,5,5,5,5,5,5,4,5,4,4,4,12
3,1,2,4,5,5,5,5,5,5,5,5,3,5,5,5,5,5,5,5,5,5,5,5,5,5,5,5,5,5,5,5,12
3,1,2,3,3,1,3,2,1,3,1,1,2,1,3,2,3,4,4,2,5,4,3,1,2,2,4,1,4,3,2,1,12
3,1,1,5,1,1,3,2,1,2,1,1,3,1,3,1,3,4,4,1,4,2,2,3,4,3,1,1,4,3,3,1,12
3,1,0,1,2,2,3,3,2,2,3,3,3,3,3,3,3,4,4,4,4,4,4,4,4,4,4,4,4,4,4,4,12
3,1,2,3,2,1,3,1,3,2,2,3,3,2,4,1,3,3,3,2,5,3,3,3,3,3,2,2,3,3,3,4,12
3,1,4,3,1,3,4,3,2,4,3,3,5,3,5,3,3,4,3,3,4,3,4,3,3,3,3,3,4,3,3,4,12
3,1,3,3,2,3,3,3,2,4,2,3,3,3,3,2,3,4,4,3,4,3,4,3,4,4,3,3,4,3,3,4,12
3,1,0,1,1,3,4,1,2,4,2,2,2,2,5,2,3,4,4,3,5,5,4,4,4,4,4,4,4,3,3,3,12
3,1,0,1,4,4,4,4,4,4,4,4,4,4,4,4,4,4,4,4,4,4,4,4,4,4,4,4,4,4,4,4,12
3,1,3,5,1,1,1,1,3,1,1,1,1,1,5,5,4,5,5,1,5,5,3,2,5,3,1,1,1,1,3,2,12
3,1,0,1,5,5,5,5,5,5,5,5,5,5,5,5,5,5,5,3,5,4,5,5,5,5,4,5,5,3,1,5,12
3,1,2,2,2,3,3,4,4,4,4,3,3,3,3,3,4,4,4,3,4,4,4,4,4,4,3,4,4,3,3,4,12
3,1,0,1,4,4,4,4,4,4,4,4,4,4,4,4,4,4,4,4,4,4,4,4,4,4,4,4,4,4,4,4,12
3,1,0,1,1,2,4,2,3,3,3,4,3,3,4,3,3,4,4,4,3,4,4,4,3,3,3,3,4,4,4,4,12
3,1,0,3,1,2,4,1,3,2,3,4,2,3,4,2,3,4,3,3,4,3,3,4,3,4,3,3,3,4,2,3,12
3,1,0,5,1,2,1,1,1,1,1,1,1,1,1,1,3,3,3,3,3,3,3,3,3,3,3,3,3,3,3,3,12
3,1,4,4,1,1,1,1,2,2,1,2,4,1,3,1,4,4,4,4,4,4,3,4,5,5,2,2,4,1,2,5,12
3,3,4,3,3,4,5,4,5,5,5,4,4,5,5,5,5,5,5,5,5,2,5,5,4,5,5,3,5,5,5,5,12
3,1,0,1,2,3,4,1,4,3,4,4,3,2,5,3,3,3,3,3,3,3,3,3,3,3,3,3,3,3,3,1,12
3,1,4,4,1,2,4,2,1,3,3,1,4,4,4,2,2,2,3,2,4,4,3,1,4,3,1,3,3,2,3,2,12
3,1,3,3,1,3,3,2,3,4,3,3,4,3,4,3,4,4,4,3,5,5,5,4,5,5,3,4,4,4,3,4,12
3,1,2,3,2,4,4,2,3,3,2,3,4,3,4,2,4,4,4,4,4,4,4,4,4,4,4,3,3,4,3,4,12
3,1,3,4,3,4,4,2,3,4,3,2,3,4,4,3,4,4,4,3,4,4,4,5,5,5,4,2,5,5,4,5,12
3,1,0,2,1,4,1,3,2,4,3,1,1,3,5,2,3,3,4,4,5,3,3,5,5,4,2,1,4,3,5,5,12
3,1,0,1,3,1,4,2,1,1,2,1,1,1,3,2,4,4,4,2,5,4,3,5,5,5,4,2,4,3,1,5,12
3,1,2,3,3,3,3,3,4,4,4,3,4,4,3,3,3,3,3,4,4,3,3,4,4,3,4,3,3,3,4,4,12
3,1,0,1,4,5,5,4,5,3,2,4,5,4,5,4,4,5,5,5,5,4,5,5,5,5,4,3,5,5,4,5,12
3,1,3,3,1,2,3,1,2,2,1,1,3,1,4,4,2,3,3,2,4,3,3,3,3,3,3,2,3,2,3,3,12
3,1,0,1,1,1,1,1,1,1,1,1,1,1,1,1,1,1,1,1,1,1,1,1,1,1,1,1,1,1,1,1,12
3,1,1,2,1,1,1,1,1,1,1,1,3,2,3,2,2,2,4,5,4,3,2,1,2,3,4,5,4,3,2,1,12
3,1,3,1,3,3,3,3,3,3,3,3,3,3,3,3,3,3,3,3,3,3,3,3,3,3,3,3,3,3,3,3,12
3,1,0,1,4,4,4,4,4,4,4,4,4,4,4,4,4,4,4,4,4,4,4,4,4,4,4,4,4,4,4,4,12
3,3,3,2,1,2,4,1,3,2,3,3,3,2,4,2,3,3,3,3,4,2,3,4,4,4,4,4,4,4,4,4,12
3,3,0,2,4,4,4,4,4,4,4,4,4,4,4,4,4,4,4,4,4,4,4,4,4,4,4,4,4,4,4,4,12
3,2,1,2,1,1,1,1,1,1,1,1,1,1,1,1,1,1,1,1,1,1,1,1,1,1,1,1,1,1,1,1,12
3,3,2,1,5,5,5,5,5,5,5,5,5,5,5,5,5,5,5,5,5,5,5,5,5,5,5,5,5,5,5,5,12
3,3,0,3,3,3,3,3,3,3,3,3,3,3,3,3,3,3,3,3,3,3,3,3,3,3,3,3,3,3,3,3,12
3,3,2,2,5,5,5,5,5,5,5,5,5,5,5,5,5,5,5,4,4,4,4,4,4,4,5,4,4,4,4,4,12
3,2,1,3,4,4,4,4,4,4,4,4,4,4,4,4,4,4,4,4,4,4,4,4,4,4,4,4,4,4,4,4,12
3,2,1,3,2,2,5,5,5,4,4,4,4,4,3,4,4,4,4,3,4,5,5,5,5,5,5,5,5,5,5,5,12
3,2,0,2,5,5,5,5,5,5,5,5,5,5,5,5,5,5,5,5,5,5,5,5,5,5,5,5,5,5,5,5,12
3,1,0,1,4,4,4,4,4,4,4,4,4,4,4,4,4,4,4,4,4,4,4,4,4,4,4,4,4,4,4,4,12
3,2,1,3,3,3,3,3,3,3,3,3,3,3,3,3,3,3,3,3,3,3,3,3,3,3,3,3,3,3,3,3,12
3,2,1,3,5,5,5,5,5,5,5,5,5,5,5,5,5,5,5,5,5,5,5,5,5,5,5,5,5,5,5,5,12
3,2,2,3,1,2,3,3,1,1,1,1,3,2,4,3,1,1,2,1,5,2,3,3,4,3,1,1,1,2,2,3,12
3,2,1,4,3,3,3,3,3,3,3,3,3,3,3,3,3,3,3,3,3,3,3,3,3,3,3,3,3,3,3,3,12
3,2,2,3,2,2,4,3,2,2,2,4,4,4,4,3,4,4,4,4,4,3,3,4,4,4,3,3,5,3,2,4,12
3,2,0,2,4,4,4,4,4,4,4,4,4,4,4,4,4,4,4,4,4,4,4,4,4,4,4,4,4,4,4,4,12
3,1,0,1,4,4,4,4,4,4,4,4,4,4,4,4,4,4,4,4,4,4,4,4,4,4,4,4,4,4,4,4,12
3,1,4,5,2,3,3,3,3,3,3,3,3,3,4,4,3,4,3,1,5,2,2,3,5,5,3,4,4,2,3,4,12
3,1,3,5,1,2,2,1,1,2,2,2,3,1,2,1,2,2,2,2,4,2,2,3,4,4,1,1,2,2,4,4,12
3,1,4,5,2,3,3,2,1,2,1,1,5,1,3,1,1,2,3,1,3,1,1,2,3,2,1,1,3,1,1,1,12
3,1,2,5,1,1,4,4,1,3,2,1,2,1,4,1,1,3,3,1,3,1,1,1,4,1,1,2,3,1,3,3,12
3,1,3,5,1,3,3,1,1,2,1,1,4,2,2,3,2,4,3,2,5,4,2,5,5,5,2,2,4,1,4,4,12
3,1,3,3,4,3,4,2,1,1,1,1,1,2,4,3,2,3,1,1,5,3,3,1,2,3,1,1,3,1,3,3,12
3,1,4,4,1,2,4,4,2,1,2,2,3,3,4,2,2,4,4,1,5,2,4,4,4,4,4,3,5,4,3,5,12
3,1,3,5,1,2,4,1,1,1,1,1,3,1,5,3,3,2,2,1,5,2,2,3,4,4,1,1,3,1,3,4,12
3,1,3,5,3,4,3,3,4,2,2,3,4,1,1,2,3,3,3,1,5,1,5,3,3,4,3,3,3,1,1,3,12
3,1,0,2,3,4,4,4,4,4,4,4,4,3,4,2,4,4,4,4,4,4,4,4,4,4,4,4,4,4,4,4,12
3,3,1,2,3,4,4,5,4,3,3,4,3,4,5,4,3,4,4,5,4,3,4,5,4,4,5,4,5,4,4,3,12
3,3,0,1,1,1,1,1,1,1,1,1,1,1,1,1,1,1,1,1,1,1,1,1,1,1,1,1,1,1,1,1,12
3,3,4,3,4,4,4,4,4,4,4,4,4,4,4,4,4,4,4,4,4,4,4,4,4,4,4,4,4,4,4,4,12
3,3,2,5,5,5,5,5,5,5,5,5,5,5,5,5,5,5,5,5,5,5,5,5,5,5,5,5,5,5,5,5,12
3,3,1,2,3,3,3,3,3,2,3,4,3,2,3,2,3,2,4,4,4,4,4,4,4,4,4,4,4,4,4,4,12
3,1,0,1,1,1,1,1,1,1,1,1,1,1,1,1,1,1,1,1,1,1,1,1,1,1,1,1,1,1,1,1,12
3,3,1,4,5,5,5,5,5,5,5,5,5,5,5,5,5,5,5,5,5,4,5,5,5,5,5,5,5,5,5,5,12
3,1,0,1,5,5,5,5,5,5,5,5,5,5,5,5,5,5,5,5,5,5,5,5,5,5,5,5,5,5,5,5,12
3,1,0,1,4,4,4,4,4,4,4,4,4,4,4,4,4,4,4,4,4,4,4,4,4,4,4,4,4,4,4,4,12
3,3,1,4,2,2,2,2,2,2,2,2,2,2,2,2,2,2,2,2,2,2,2,2,2,2,2,2,2,2,2,2,12
3,1,0,1,5,5,5,5,5,5,5,5,5,5,5,5,5,5,5,5,5,5,5,5,5,5,5,5,5,5,5,5,12
3,3,2,4,3,3,2,2,3,3,4,4,3,3,2,2,1,2,2,2,3,3,4,4,3,2,2,1,2,3,3,3,12
3,2,1,1,1,1,1,1,1,1,1,1,1,1,1,1,1,1,1,1,1,1,1,1,1,1,1,1,1,1,1,1,12
3,3,0,3,5,5,5,5,5,5,5,5,5,5,5,5,5,5,5,5,5,5,5,5,5,5,5,5,5,5,5,5,12
3,1,0,1,3,3,3,3,3,3,3,3,3,3,3,3,3,3,3,3,3,3,3,3,3,3,3,3,3,3,3,3,12
3,2,1,3,3,3,3,3,3,3,3,3,3,3,3,2,3,3,3,3,3,3,3,3,3,3,3,3,3,3,3,3,12
3,3,1,2,3,3,3,3,3,3,3,3,3,3,3,3,3,3,3,3,3,3,3,3,3,3,3,3,3,3,3,3,12
3,1,0,1,1,1,1,1,1,1,1,1,1,1,1,1,1,1,1,1,1,1,1,1,1,1,1,1,1,1,1,1,12
3,1,0,1,5,5,5,5,5,5,5,5,5,5,5,5,5,5,5,5,5,5,5,5,5,5,5,5,5,5,5,5,12
3,1,0,1,3,3,3,3,3,3,3,3,3,3,3,3,3,3,3,3,3,3,3,3,3,3,3,3,3,3,3,3,12
3,3,3,1,5,5,5,5,5,5,5,5,5,5,5,5,5,5,5,5,5,5,5,5,5,5,5,5,5,5,5,5,12
3,1,0,1,3,4,3,3,3,3,3,3,3,3,3,3,3,3,3,3,3,3,3,3,3,3,3,3,3,3,3,3,12
3,1,0,1,3,3,3,3,3,3,3,3,3,3,3,3,3,3,3,3,3,3,3,3,3,3,3,3,3,3,3,3,12
3,1,0,1,5,5,5,5,5,5,5,5,5,5,5,5,5,5,5,5,5,5,5,5,5,5,5,5,5,5,5,5,12
3,2,4,3,2,3,3,2,3,4,3,2,5,4,5,5,4,4,4,4,4,4,5,5,5,5,4,4,5,5,5,5,12
3,2,3,1,1,2,2,1,1,2,1,1,4,2,5,5,2,3,3,1,5,2,3,4,4,4,1,2,5,4,2,5,12
3,2,4,3,4,4,4,4,4,4,4,4,4,4,4,4,5,5,5,4,5,5,5,5,5,5,5,5,5,5,5,5,12
3,1,2,4,5,4,3,4,3,4,5,5,5,3,5,4,5,5,5,5,4,5,3,5,5,5,5,3,5,4,5,5,12
3,1,0,1,3,3,3,3,3,3,3,4,2,3,3,3,3,3,3,3,3,3,3,3,3,3,3,3,3,3,3,3,12
3,1,0,1,5,5,5,5,5,5,5,5,5,5,5,5,5,5,5,5,5,5,5,5,5,5,5,5,5,5,5,5,12
3,1,0,1,1,1,1,1,1,1,1,1,1,1,1,1,1,1,1,1,1,1,1,1,1,1,1,1,1,1,1,1,12
3,2,3,5,4,4,4,4,4,4,4,4,4,4,4,4,4,4,4,4,4,4,4,4,4,4,4,4,4,4,4,4,12
3,1,0,1,1,1,1,1,1,1,1,1,1,1,1,1,1,1,1,1,1,1,1,1,1,1,1,1,1,1,1,1,12
3,1,0,1,4,4,4,4,4,4,4,4,4,4,4,4,4,4,4,4,4,4,4,4,4,4,4,4,4,4,4,4,12
3,2,3,4,3,4,3,3,4,3,4,5,4,3,3,4,4,3,3,2,3,4,4,4,5,4,3,3,4,4,4,4,12
3,2,1,5,4,4,4,4,4,4,4,4,4,4,4,4,4,4,4,4,4,4,4,4,4,4,4,4,4,4,4,4,12
3,2,3,3,3,2,3,3,2,2,2,2,2,2,2,1,2,3,2,2,2,3,2,2,2,2,2,2,2,2,2,2,12
3,1,1,2,1,3,4,1,2,4,4,3,3,3,4,2,4,4,4,4,4,4,4,4,4,4,4,4,4,4,4,4,12
3,1,0,5,1,1,1,1,1,1,1,1,1,1,1,1,1,1,1,1,1,1,1,1,1,1,1,1,1,1,1,1,12
3,2,1,4,2,2,2,2,2,2,2,2,2,2,2,2,2,2,2,2,2,2,2,2,2,2,2,2,2,2,2,2,12
3,2,4,2,2,2,2,2,2,2,2,2,2,2,2,2,2,2,2,2,2,2,2,2,4,4,3,2,4,4,4,4,12
3,1,0,1,1,1,1,1,1,1,1,1,1,1,1,1,1,1,1,1,1,1,1,1,1,1,1,1,1,1,1,1,12
3,2,3,3,3,3,3,3,3,3,3,3,3,3,3,3,3,3,3,3,3,3,3,3,3,3,3,3,3,3,3,3,12
3,1,1,3,5,4,5,5,5,5,4,5,5,5,5,5,4,4,3,4,4,5,5,5,5,5,5,4,5,5,5,5,12
3,2,1,2,3,3,3,3,3,3,3,3,3,3,3,3,3,3,3,3,3,3,3,3,3,3,3,3,3,3,3,3,12
3,2,3,2,4,4,4,4,4,4,4,4,4,4,4,4,4,4,4,4,4,4,4,4,4,4,4,4,4,4,4,4,12
3,1,0,1,1,4,4,2,2,2,2,2,3,2,2,2,3,2,2,3,4,3,2,2,2,2,2,2,2,2,2,2,12
3,3,0,3,5,5,5,5,5,5,5,5,5,5,5,5,5,5,5,5,5,5,5,5,5,5,5,5,5,5,5,5,12
3,3,0,1,2,2,2,2,2,2,2,2,2,2,2,2,2,2,2,2,2,2,2,2,2,2,2,2,2,2,2,2,12
3,2,0,1,1,1,1,1,1,1,1,1,1,1,1,1,1,1,1,1,1,1,1,1,1,1,1,1,1,1,1,1,12
3,2,4,1,2,2,2,2,2,2,2,2,2,2,2,2,2,2,2,2,2,2,2,2,2,2,2,2,2,2,2,2,12
3,1,0,1,1,1,1,1,1,1,1,1,1,1,1,1,1,1,1,1,1,1,1,1,1,1,1,1,1,1,1,1,12
3,2,3,3,5,5,5,5,5,5,5,5,5,5,5,5,5,5,5,5,5,5,5,5,5,5,5,5,5,5,5,5,12
3,3,0,1,1,1,1,1,1,1,1,1,1,1,1,1,1,1,1,1,1,1,1,1,1,1,1,1,1,1,1,1,12
3,3,1,3,1,1,1,1,1,1,1,1,1,1,1,1,1,1,1,1,1,1,1,1,1,1,1,1,1,1,1,1,12
3,3,0,5,3,3,3,3,3,3,3,3,3,3,3,3,3,3,3,3,3,3,3,3,3,3,3,3,3,3,3,3,12
3,2,1,2,1,1,1,2,2,2,2,2,2,2,2,2,2,2,2,2,2,2,2,2,2,2,2,2,2,2,3,2,12
3,2,0,2,2,2,2,2,2,2,2,2,2,2,3,3,1,1,1,1,3,1,1,1,1,1,1,1,1,1,1,1,12
3,1,0,4,5,5,5,5,5,5,3,4,4,5,4,4,3,3,3,4,5,5,5,5,5,4,4,5,5,4,5,5,12
3,1,3,1,1,2,4,1,1,3,3,1,3,1,1,1,3,4,4,3,5,5,5,5,5,5,3,3,5,2,2,4,12
3,1,4,4,1,3,4,4,4,4,4,5,4,4,4,4,4,4,4,4,4,4,4,4,4,4,4,4,4,3,4,3,12
3,1,3,3,2,4,3,2,4,4,2,3,3,4,3,2,4,4,4,4,5,4,4,5,5,5,5,5,5,5,5,5,12
3,1,4,4,2,4,4,4,3,5,3,4,3,3,5,4,4,4,4,4,4,4,4,4,4,4,4,4,4,4,4,4,12
3,1,4,2,3,4,3,3,2,3,4,2,2,3,5,4,4,4,2,4,4,2,5,5,5,4,3,2,5,5,5,4,12
3,1,1,3,4,4,4,4,4,4,4,4,4,4,4,4,4,5,5,4,4,4,4,4,4,4,4,4,4,4,4,4,12
3,1,3,1,2,2,2,2,2,2,2,2,2,2,2,2,5,5,5,5,5,5,5,5,5,5,5,5,5,5,5,5,12
3,1,0,3,1,3,2,3,2,2,3,2,3,2,3,2,2,4,3,2,5,2,4,4,5,5,3,2,3,3,2,4,12
3,1,4,1,1,1,3,1,1,1,1,1,1,1,3,1,1,3,3,1,5,1,1,5,4,4,2,2,4,5,4,4,12
3,1,0,1,2,3,2,4,2,2,3,2,4,3,2,4,2,3,1,2,3,2,3,4,2,2,2,3,3,4,3,2,12
3,1,0,4,2,3,4,4,4,4,4,3,2,4,2,2,4,4,4,4,4,5,4,4,4,4,3,3,4,4,3,5,12
3,1,0,1,5,5,5,5,5,5,5,5,5,5,5,5,5,5,5,5,5,5,5,5,5,5,5,5,5,5,5,5,12
3,1,2,3,4,3,4,3,2,3,3,3,5,3,2,4,5,3,3,3,3,3,3,3,3,3,3,3,3,3,3,3,12
3,1,3,5,1,2,2,3,1,3,5,3,1,1,3,1,3,4,1,1,5,2,5,5,5,5,1,3,5,3,4,4,12
3,1,0,1,3,3,3,3,3,3,3,3,3,3,3,3,3,3,3,3,3,3,3,3,3,3,3,3,3,3,3,3,12
3,1,3,2,5,5,5,5,5,5,5,5,5,5,5,5,5,5,5,5,5,5,5,5,5,5,5,5,5,5,5,5,12
3,1,3,3,2,3,4,2,3,4,4,2,2,3,4,4,4,4,4,3,4,3,4,4,4,4,4,4,3,4,3,4,12
3,1,4,3,4,4,4,3,3,3,3,4,4,4,5,4,5,5,5,5,5,4,5,5,5,5,4,5,5,5,5,5,12
3,1,3,3,4,4,5,3,4,4,4,3,4,4,5,2,4,4,4,4,4,4,4,5,5,3,3,3,5,4,1,5,12
3,1,4,4,4,4,3,4,4,5,3,3,3,3,3,2,3,3,3,3,3,3,3,3,3,3,3,3,3,3,3,3,12
3,1,4,2,5,5,5,5,5,5,5,5,5,5,5,5,5,5,5,5,5,5,5,5,5,5,5,5,5,5,5,5,12
3,1,4,3,3,4,4,3,3,3,3,3,2,3,5,3,5,5,5,4,5,3,4,5,5,5,4,3,5,5,5,5,12
3,1,4,3,3,3,3,3,3,3,3,3,3,3,3,3,3,3,3,3,3,3,3,3,3,3,3,3,3,3,3,3,12
3,1,3,3,4,4,3,5,5,4,3,3,5,5,5,3,5,5,5,5,5,5,5,5,5,5,5,5,5,5,5,5,12
3,1,0,1,2,1,2,3,2,1,2,3,2,5,2,2,2,2,2,2,2,3,3,3,3,2,2,2,2,2,3,3,12
3,1,0,4,2,2,4,2,4,4,4,2,4,4,4,4,4,4,4,4,4,4,4,4,4,4,3,4,3,4,4,4,12
3,1,0,1,2,3,3,3,3,3,3,3,3,3,3,3,2,2,2,2,2,2,2,2,2,2,2,2,2,2,2,2,12
3,1,4,3,3,4,4,5,5,4,4,4,3,4,4,3,4,4,5,4,5,4,5,5,5,5,5,5,5,5,5,5,12
3,1,1,1,3,4,4,4,4,4,3,4,3,3,3,3,4,4,4,3,4,4,4,4,4,4,4,4,4,4,4,4,12
3,2,1,2,2,2,3,2,2,2,2,3,2,2,3,2,2,2,2,3,2,2,3,2,2,2,3,2,2,3,2,2,12
3,1,0,1,3,3,3,3,3,3,3,3,3,3,3,3,3,3,3,2,4,2,2,3,3,3,3,3,3,3,3,3,12
3,1,0,3,3,2,3,2,5,4,3,4,5,4,3,4,4,4,4,4,4,4,4,4,4,4,4,3,4,4,4,4,12
3,1,0,3,2,2,2,2,2,2,2,2,2,3,1,4,5,5,5,5,5,5,5,5,5,5,5,5,5,5,5,5,12
3,1,4,4,3,3,3,4,2,2,3,2,4,3,3,2,3,3,4,3,5,3,3,3,4,5,4,3,4,3,3,4,12
3,1,3,4,1,1,1,1,3,2,2,2,4,3,3,3,4,4,4,3,5,3,3,4,4,4,3,3,4,4,4,4,12
3,1,4,1,2,4,2,2,4,4,2,2,2,4,5,4,4,4,4,4,3,4,4,4,4,4,4,2,4,4,3,4,12
3,1,3,4,2,3,3,3,2,3,3,3,3,3,3,2,3,3,3,3,3,3,3,3,3,3,3,3,3,3,3,3,12
3,1,0,1,2,2,1,1,1,2,1,1,1,1,2,1,3,1,1,1,4,2,1,1,4,1,1,1,1,1,1,1,12
3,1,3,2,1,4,4,4,4,4,4,4,4,4,4,4,4,4,4,4,4,4,4,4,4,4,4,4,4,4,4,4,12
3,1,3,3,2,2,3,3,3,3,3,2,4,3,2,4,4,4,4,5,5,5,5,5,5,4,5,5,5,5,5,5,12
3,1,0,2,4,4,4,4,4,4,4,4,4,4,4,4,4,4,4,4,4,4,4,4,4,4,4,4,4,4,4,4,12
3,3,0,4,3,3,3,3,3,3,3,3,3,3,3,3,3,3,3,3,3,3,3,3,3,3,3,3,3,3,3,3,12
3,1,1,1,1,1,1,1,1,1,1,1,1,1,1,1,1,1,1,1,1,1,1,1,1,1,1,1,1,1,1,1,12
3,2,1,3,4,4,4,4,4,4,3,4,4,4,4,4,4,4,3,3,4,4,4,3,4,4,4,4,4,4,4,4,12
3,2,1,2,2,2,2,2,2,2,2,2,2,2,2,2,2,2,2,2,2,2,2,2,2,2,2,2,2,2,2,2,12
3,1,1,3,4,4,4,4,4,4,4,4,4,4,4,4,4,4,4,4,4,4,4,4,4,4,4,4,4,4,4,4,12
3,2,0,3,1,1,1,1,1,1,1,1,1,1,1,1,1,1,1,1,1,1,1,1,1,1,1,1,1,1,1,1,12
3,2,1,3,4,4,4,4,4,4,4,4,4,4,4,4,4,4,4,4,4,4,4,4,4,4,4,4,4,4,4,4,12
3,2,1,2,3,3,3,3,3,3,3,3,3,3,3,3,3,3,3,3,3,3,3,3,3,3,3,3,3,3,3,3,12
3,2,2,3,3,3,3,3,3,3,3,3,3,3,3,3,3,3,3,3,3,3,3,3,3,3,3,3,3,3,3,3,12
3,2,3,4,4,4,4,5,4,5,4,4,4,4,4,5,4,5,5,5,5,5,5,5,5,5,4,5,4,4,4,5,12
3,1,1,3,4,4,4,4,4,4,4,4,4,4,4,4,4,4,4,4,4,4,4,4,4,4,4,4,4,4,4,4,12
3,2,0,3,5,5,5,5,5,5,5,5,5,5,5,5,5,5,5,5,5,5,5,5,5,5,5,5,5,5,5,5,12
3,2,1,3,4,4,4,4,4,4,4,4,4,4,4,4,4,4,4,4,4,4,4,4,4,4,4,4,4,4,4,4,12
3,3,2,3,2,2,2,2,2,2,2,2,2,2,3,3,2,2,2,2,2,1,1,1,1,1,1,1,1,1,1,1,12
3,2,1,3,5,5,5,5,5,5,5,5,5,5,5,5,5,5,5,5,5,5,5,5,5,5,5,5,5,5,5,5,12
3,1,4,4,4,3,2,4,4,4,4,3,3,3,3,3,4,4,4,4,4,4,4,4,4,4,4,4,4,4,4,4,12
3,1,2,5,1,1,1,1,2,2,1,1,3,2,4,2,2,3,3,1,4,1,4,4,4,3,1,1,3,3,4,4,12
3,1,3,4,4,4,3,4,4,3,3,4,4,3,3,3,3,4,4,3,4,2,4,4,5,4,4,3,5,4,4,4,12
3,1,0,3,5,5,5,5,5,3,5,3,5,5,3,3,5,5,5,5,5,5,5,5,5,5,5,5,5,5,3,5,12
3,1,4,4,2,4,3,2,2,3,2,2,4,2,3,1,3,3,3,2,5,3,2,5,5,5,5,2,5,2,5,5,12
3,1,4,4,2,4,4,4,4,4,2,2,4,4,4,3,4,4,4,3,4,3,3,3,4,4,3,3,4,4,3,5,12
3,1,2,5,4,4,4,4,4,4,4,4,4,4,4,4,4,4,4,4,4,4,4,4,5,4,4,4,4,4,4,4,12
3,1,1,3,1,1,1,1,1,1,1,1,5,1,5,1,1,1,1,1,1,1,1,1,1,1,1,1,1,1,1,1,12
3,1,4,4,4,4,4,4,4,4,4,4,4,4,4,4,4,4,4,4,4,4,4,4,4,4,4,4,4,4,4,4,12
3,1,4,4,4,4,4,4,4,4,4,4,4,5,4,4,4,4,4,4,4,4,4,4,4,5,4,3,2,3,4,5,12
3,1,4,3,2,5,4,5,5,5,4,5,5,4,3,1,4,5,5,4,5,4,5,5,4,5,5,5,5,5,4,4,12
3,1,3,3,1,3,2,2,3,3,3,2,2,2,3,1,3,3,3,2,3,2,3,3,3,3,3,2,5,5,2,4,12
3,1,1,4,3,3,3,3,3,3,3,3,3,3,3,3,2,2,2,2,2,2,3,3,3,3,3,3,3,3,3,3,12
3,1,4,2,3,4,4,4,4,4,4,4,4,4,4,4,4,4,4,4,4,3,4,4,4,4,4,4,4,4,4,4,12
3,1,4,3,4,4,4,4,4,4,4,3,4,4,4,4,4,4,4,4,4,4,4,4,4,4,4,4,4,4,4,4,12
3,1,4,3,5,5,5,5,5,5,5,5,5,5,5,5,5,5,5,5,5,5,5,5,5,5,5,5,5,5,5,5,12
3,1,4,4,2,4,4,4,4,4,4,3,3,3,5,4,4,4,4,3,5,3,4,4,4,4,3,3,4,4,3,5,12
3,1,4,4,4,4,4,5,5,4,5,4,5,5,5,4,4,4,5,4,4,4,4,5,5,4,4,4,4,4,4,4,12
3,1,4,3,5,5,5,5,5,5,5,5,5,5,5,5,5,5,5,5,5,5,5,5,5,5,5,5,5,5,5,5,12
3,1,2,3,4,4,4,4,4,4,4,4,4,4,4,4,4,4,4,4,4,4,4,4,4,4,4,4,4,4,4,4,12
3,1,4,4,2,5,4,4,4,5,4,4,5,4,1,1,4,5,4,3,1,3,5,5,4,4,5,5,5,5,3,4,12
3,1,2,5,3,3,3,3,3,3,3,3,3,3,3,3,3,3,3,3,3,3,3,3,3,3,3,3,3,3,3,3,12
3,1,4,3,4,4,4,4,4,4,4,4,4,4,1,4,4,4,4,4,4,4,4,4,4,4,4,4,4,4,4,4,12
3,1,3,4,5,5,5,5,5,5,5,5,5,5,5,5,5,5,5,5,5,5,5,5,5,5,5,5,5,5,5,5,12
3,1,3,4,2,2,4,2,3,3,2,2,3,3,4,2,3,3,3,3,3,3,5,3,5,4,3,3,4,1,3,3,12
3,1,4,3,3,3,3,4,2,3,3,2,3,2,3,2,3,3,4,3,5,3,3,4,4,4,4,3,4,2,2,4,12
3,1,4,5,1,1,1,1,1,1,1,1,1,1,1,1,1,1,1,1,1,1,1,1,1,1,1,1,1,1,1,1,12
3,1,4,3,2,3,4,3,2,3,2,2,4,3,4,2,4,4,4,3,5,4,3,4,4,3,2,2,4,4,2,4,12
3,1,4,3,2,3,3,3,3,3,3,3,3,3,3,3,3,3,3,3,3,3,3,3,3,3,3,3,3,3,3,3,12
3,1,2,3,4,4,4,4,4,4,4,4,4,4,4,4,4,4,4,4,4,4,4,4,4,4,4,4,4,4,4,4,12
3,1,3,4,4,4,4,5,4,4,4,4,4,4,4,4,4,4,4,4,4,4,4,4,4,4,4,5,4,4,4,4,12
3,1,0,4,2,2,4,2,3,4,2,2,4,2,2,2,4,4,4,2,4,3,4,4,4,4,3,4,5,3,1,4,12
3,1,4,4,2,2,2,2,2,2,2,2,2,2,2,2,2,2,2,2,2,2,2,2,2,2,2,2,2,2,2,2,12
3,1,4,2,4,4,4,4,4,4,4,4,4,4,4,4,4,4,4,4,4,4,4,4,4,4,4,4,4,4,4,4,12
3,1,4,3,4,5,5,5,5,5,4,4,5,5,5,5,5,5,5,5,5,4,5,5,5,5,4,3,4,5,3,5,12
3,1,4,5,5,5,5,5,5,5,5,5,5,5,5,5,5,5,5,5,5,5,5,5,5,5,5,5,5,5,5,5,12
3,1,3,4,4,4,4,4,4,4,4,4,4,4,4,4,4,4,4,4,4,4,4,4,4,4,4,4,4,4,4,4,12
3,1,4,4,2,2,3,2,3,4,3,3,5,3,5,3,5,5,5,5,5,5,5,5,5,5,5,5,5,5,5,5,12
3,1,1,5,4,4,2,4,3,3,4,3,2,4,5,2,3,4,4,2,5,5,5,5,5,5,4,3,5,4,3,5,12
3,1,4,4,3,3,3,3,3,4,2,2,2,2,2,2,4,4,4,2,4,3,4,4,5,4,4,4,4,4,4,4,12
3,1,4,4,2,4,4,1,2,5,2,3,5,2,5,4,4,4,4,2,5,4,5,4,5,5,4,5,5,4,3,4,12
3,1,4,3,3,4,4,4,4,2,2,3,5,5,5,3,4,4,4,5,5,2,5,5,5,5,4,3,5,3,5,5,12
3,1,0,3,3,4,5,3,4,5,5,5,5,5,5,4,4,4,4,3,5,4,4,5,5,5,5,5,5,5,5,5,12
3,1,2,4,1,1,3,2,2,2,2,2,3,2,4,3,3,2,2,2,4,3,3,4,4,4,3,1,4,2,2,4,12
3,1,3,4,1,1,2,1,1,4,1,1,3,1,2,1,1,2,4,1,5,1,4,2,4,5,1,1,4,4,1,4,12
3,1,0,4,4,4,4,4,4,4,4,4,4,4,4,4,4,4,4,4,4,4,4,4,4,4,4,4,4,4,4,4,12
3,1,1,3,4,4,4,4,4,4,4,4,4,4,4,4,4,4,4,4,4,4,4,4,4,4,4,4,4,4,4,4,12
3,1,0,3,3,3,3,3,3,3,3,3,3,3,3,3,3,3,3,3,3,3,3,3,3,3,3,3,3,3,3,3,12
3,3,0,3,1,1,5,2,1,2,1,1,2,1,1,1,1,1,1,1,1,1,1,1,2,1,1,1,1,1,2,2,12
3,3,4,2,4,4,4,4,4,4,4,4,4,4,4,4,4,4,4,4,4,4,4,4,4,4,4,4,4,4,4,4,12
3,3,1,4,5,5,5,5,5,5,5,5,5,5,5,5,5,5,5,5,5,5,5,5,5,5,5,5,5,5,5,5,12
3,1,3,3,5,5,5,5,5,5,5,5,5,5,5,5,5,5,5,5,5,5,5,5,5,5,5,5,5,5,5,5,12
3,2,1,4,4,4,4,4,4,4,4,4,4,4,4,4,4,4,4,4,4,4,4,4,4,4,4,4,4,4,4,4,12
3,2,1,4,2,3,4,2,2,4,3,2,2,2,2,2,2,3,3,2,4,3,3,2,4,4,2,3,4,3,3,3,12
3,1,0,4,3,3,3,3,3,3,3,3,3,3,3,3,3,3,3,3,3,3,3,3,3,3,3,3,3,3,3,3,12
3,2,0,3,4,4,4,4,4,4,4,4,4,4,4,4,4,4,4,4,4,4,4,4,4,4,4,4,4,4,4,4,12
3,2,1,3,3,3,3,3,3,3,3,3,3,3,3,2,2,3,3,3,3,3,3,3,3,3,2,3,3,3,3,4,12
3,1,2,4,5,5,5,5,5,5,5,5,5,5,5,5,5,5,5,5,5,5,5,5,5,5,5,5,5,5,5,5,12
3,1,3,3,1,1,5,1,4,4,3,2,2,3,5,2,5,5,5,4,5,4,5,5,5,5,3,3,5,4,5,5,12
3,1,0,3,4,3,4,4,4,4,4,3,3,3,4,3,4,4,4,4,4,4,4,4,4,4,4,4,4,4,4,4,12
3,1,3,4,3,3,3,3,3,3,3,3,3,3,3,3,3,3,3,3,3,3,3,3,3,3,3,3,3,3,3,3,12
3,1,4,3,1,1,4,1,1,1,1,1,4,1,3,1,4,4,4,4,5,5,3,3,4,4,4,3,5,1,5,3,12
3,1,3,5,2,3,4,2,2,3,2,2,4,3,5,2,3,3,3,2,5,1,3,4,4,4,2,2,4,2,5,4,12
3,1,3,5,1,2,2,2,2,2,2,2,2,2,2,2,2,2,3,3,4,4,5,5,4,4,3,3,2,2,1,1,12
3,1,1,4,3,3,3,3,3,3,3,3,3,3,3,3,3,3,3,3,3,3,3,3,3,3,3,3,3,3,3,3,12
3,1,4,5,3,3,3,3,3,3,3,3,3,3,3,3,3,3,3,3,3,3,3,3,3,3,3,3,3,3,3,3,12
3,1,3,4,3,3,3,3,3,3,3,3,3,3,3,3,3,3,3,3,3,3,3,3,3,3,3,3,3,3,3,3,12
3,1,4,5,1,1,5,1,1,3,3,3,3,3,3,3,3,3,3,3,3,3,3,3,3,3,3,3,3,3,3,3,12
3,1,3,4,1,1,2,1,2,1,2,2,3,2,4,1,2,2,2,1,4,3,3,4,4,4,3,4,5,4,1,4,12
3,1,1,5,2,2,2,2,2,2,2,2,2,2,2,2,2,2,2,2,2,2,2,2,2,2,2,2,2,2,2,2,12
3,1,3,4,3,3,3,3,3,3,3,3,3,3,3,3,3,3,3,3,3,3,3,3,3,3,3,3,3,3,3,3,12
3,1,2,4,3,3,3,3,3,3,3,3,3,3,3,3,3,3,3,3,3,3,3,3,3,3,3,3,3,3,3,3,12
3,1,0,3,5,5,5,5,5,5,5,5,5,5,5,5,5,5,5,5,5,5,5,5,5,5,5,5,5,5,5,5,12
3,1,0,4,2,3,3,3,3,3,3,3,3,3,3,3,3,3,3,3,4,4,4,4,4,4,4,4,4,4,4,4,12
3,1,4,3,5,2,4,4,5,4,4,5,4,5,4,4,4,5,4,4,4,2,4,5,4,4,4,4,5,4,4,4,12
3,1,4,3,2,2,3,2,3,2,3,2,1,3,2,3,2,4,1,3,2,3,2,3,2,3,2,4,3,3,4,5,12
3,1,3,4,5,5,5,5,5,5,5,5,5,5,5,5,5,5,5,5,5,5,5,5,5,5,5,5,5,5,5,5,12
3,1,4,5,1,1,1,1,1,1,1,1,1,1,1,1,1,1,1,1,1,1,1,1,1,1,1,1,1,1,1,1,12
3,1,3,4,3,4,3,4,5,2,3,4,4,3,5,3,3,4,3,3,4,2,5,4,3,4,3,2,4,2,5,4,12
3,1,1,3,1,1,5,2,1,1,1,4,4,1,5,1,2,4,2,2,5,1,3,1,3,3,4,1,4,1,1,5,12
3,1,3,4,3,3,4,4,3,2,2,3,4,4,4,4,3,4,4,4,5,5,5,5,5,5,5,4,5,4,1,3,12
3,1,1,3,2,3,3,3,4,3,3,4,4,3,4,2,3,3,4,1,5,5,5,5,5,5,5,5,5,2,4,4,12
3,1,4,2,4,4,4,4,4,4,4,4,4,3,4,2,4,4,4,4,4,4,4,4,4,4,4,4,4,4,4,4,12
3,1,3,4,5,5,5,5,5,5,5,5,5,5,5,5,5,5,5,5,5,5,5,5,5,5,5,5,5,5,5,5,12
3,1,3,4,2,4,4,3,2,2,1,1,2,3,3,1,3,4,4,2,4,2,3,4,3,4,3,2,3,3,4,4,12
3,1,3,4,4,4,4,4,4,4,4,4,4,4,4,4,5,5,5,5,5,5,5,5,5,5,5,5,5,5,5,5,12
3,1,2,4,3,3,5,4,4,3,4,3,5,4,4,3,3,5,4,3,4,3,4,3,5,3,4,3,4,3,4,5,12
3,1,4,5,1,1,1,1,1,1,1,1,1,1,1,1,1,4,1,1,4,1,4,1,4,4,4,1,4,4,4,4,12
3,1,1,3,4,4,4,4,4,4,4,4,4,4,4,4,4,4,4,4,4,4,4,4,4,4,4,4,4,4,4,4,12
3,1,4,4,4,4,4,4,4,4,4,4,4,4,4,4,4,4,4,4,4,4,4,4,4,4,4,4,4,4,4,4,12
3,1,2,4,2,2,4,2,4,4,4,4,4,4,4,4,4,4,4,4,4,4,4,4,4,4,4,4,4,4,4,4,12
3,1,2,4,3,4,4,3,2,2,3,4,2,3,3,4,2,2,2,3,4,2,4,4,4,3,3,4,3,4,4,4,12
3,1,4,5,3,3,3,3,3,3,3,3,3,3,1,1,3,3,3,1,3,3,3,3,3,3,3,3,3,2,2,2,12
3,1,4,3,3,3,4,4,4,4,4,2,4,3,2,2,4,4,4,3,4,3,4,4,4,4,4,4,4,4,4,4,12
3,1,3,4,3,4,4,4,3,3,4,4,4,4,4,4,4,4,4,4,4,4,4,4,4,4,4,4,4,4,4,4,12
3,1,4,5,2,2,2,2,2,2,2,2,2,2,2,2,2,2,2,2,2,2,2,2,2,2,2,2,2,2,2,2,12
3,1,4,3,2,4,4,2,3,2,3,3,5,3,5,3,4,5,4,4,5,5,3,5,5,5,5,5,5,3,2,4,12
3,1,3,4,1,1,4,4,4,4,4,2,4,4,4,4,4,4,4,4,4,1,4,5,5,5,4,4,5,5,5,5,12
3,1,1,3,3,4,4,4,4,4,2,4,4,4,5,3,2,4,3,4,4,4,4,5,5,4,4,4,5,4,3,4,12
3,1,4,4,2,3,3,3,3,3,3,3,3,3,3,3,3,3,3,3,3,3,3,3,3,3,3,3,3,3,3,3,12
3,1,3,4,3,3,4,3,3,2,3,3,3,2,4,3,3,2,2,2,4,2,4,3,4,4,3,3,4,3,3,4,12
3,1,4,4,3,2,3,4,3,3,5,5,4,3,4,5,4,4,5,3,2,3,4,4,4,3,5,4,3,2,3,4,12
3,1,3,3,4,4,3,4,5,4,5,3,4,5,4,4,4,4,5,4,5,4,4,4,4,4,5,4,4,4,4,4,12
3,1,3,3,3,3,3,4,4,3,3,4,3,4,3,3,3,4,3,3,3,3,3,4,3,3,4,3,4,4,4,4,12
3,3,1,3,1,1,1,1,1,1,1,1,1,1,1,1,1,1,1,1,1,1,1,1,1,1,1,1,1,1,1,1,12
3,3,1,3,1,2,4,2,2,2,2,3,4,2,4,4,1,1,2,1,4,1,2,3,4,3,2,2,3,3,3,2,12
3,2,0,3,4,1,2,2,2,2,2,2,2,2,2,2,2,2,2,2,2,2,2,2,2,2,2,2,2,2,2,2,12
3,1,0,3,1,4,4,4,2,3,3,3,3,3,3,3,3,3,3,3,3,3,3,3,3,3,3,3,3,3,3,3,12
3,1,4,3,5,5,5,5,5,5,5,5,5,5,5,5,5,5,5,5,5,5,5,5,5,5,5,5,5,5,5,5,12
3,1,4,3,2,4,4,3,4,3,3,4,4,3,4,4,4,4,4,4,4,4,4,4,4,4,4,4,4,4,4,4,12
3,3,0,3,1,3,3,2,2,5,2,1,3,2,2,3,4,4,4,3,4,4,4,3,3,4,4,2,5,4,5,3,12
3,1,3,5,2,3,3,3,3,3,3,3,3,4,3,3,5,4,3,2,1,2,3,4,5,4,3,2,1,2,3,4,12
3,1,4,4,4,4,3,3,1,1,1,2,3,3,3,2,3,3,4,1,3,1,1,1,3,3,2,2,3,1,4,3,12
3,1,1,4,3,3,3,3,3,3,3,3,3,3,3,3,3,3,3,3,3,3,3,3,3,3,3,3,3,3,3,3,12
3,1,2,4,2,2,2,2,2,2,2,2,2,2,2,2,2,2,2,2,2,2,2,2,2,2,2,2,2,2,2,2,12
3,3,4,5,1,1,1,1,1,1,1,1,1,1,1,1,1,1,1,1,1,1,1,1,1,1,1,1,1,1,1,1,12
3,1,3,3,4,4,4,3,2,3,3,3,3,3,3,3,3,3,3,3,3,3,3,3,3,3,3,3,3,3,3,3,12
3,3,3,3,2,3,3,2,2,2,2,2,3,3,3,2,2,3,2,2,4,2,1,3,4,3,2,2,2,2,2,3,12
3,1,2,4,3,4,4,3,4,4,4,4,4,4,4,4,4,4,4,4,4,4,4,4,4,4,4,4,4,4,4,4,12
3,1,3,4,5,4,5,5,4,3,5,5,4,5,4,5,5,4,5,5,4,5,3,4,5,5,4,5,5,4,4,5,12
3,1,2,5,4,2,4,3,3,3,3,2,3,3,3,2,3,3,3,3,3,3,3,3,3,3,3,3,3,3,3,3,12
3,1,3,4,3,3,3,3,3,3,3,3,3,3,3,3,3,3,3,3,3,3,3,3,3,3,3,3,3,3,3,3,12
3,1,4,4,2,2,2,2,2,2,1,2,2,1,2,1,1,1,2,2,3,1,1,1,1,1,1,1,1,1,1,2,12
3,1,3,3,1,3,2,1,1,4,4,4,5,4,5,3,5,5,5,4,5,5,5,5,5,5,5,5,5,5,5,5,12
3,1,3,3,3,3,3,3,3,3,3,3,3,3,3,3,3,3,3,3,3,3,3,3,3,3,3,3,3,3,3,3,12
3,1,4,3,3,3,3,3,3,3,3,3,3,3,3,3,3,3,3,3,3,3,3,3,3,3,3,3,3,3,3,3,12
3,1,2,4,2,3,3,3,4,2,4,4,2,3,2,3,3,3,2,2,2,3,4,2,2,2,3,4,2,3,2,3,12
3,1,3,4,4,4,4,3,2,2,2,2,4,3,5,5,4,4,3,4,4,3,4,5,3,5,5,4,5,5,5,4,12
3,1,3,3,3,3,4,3,3,2,3,2,3,2,4,4,4,4,4,3,4,4,4,4,4,4,4,4,4,4,4,4,12
3,1,3,3,1,3,4,2,4,3,4,3,1,2,3,2,4,4,4,2,5,3,3,4,3,4,3,2,4,3,2,4,12
3,1,3,4,4,3,3,4,4,3,4,4,3,4,4,3,4,3,3,3,4,4,3,4,4,4,3,4,4,5,4,4,12
3,1,4,3,2,3,2,2,2,2,2,2,3,2,2,2,2,3,3,2,4,2,2,3,3,2,2,3,3,4,4,4,12
3,1,2,4,2,3,2,2,3,2,3,3,5,2,4,3,2,2,2,1,4,3,3,3,3,3,3,3,3,3,3,3,12
3,1,3,4,4,4,4,4,4,4,4,4,4,4,4,4,4,4,4,4,4,4,4,4,4,4,4,4,4,4,4,4,12
3,1,4,3,4,4,4,4,4,4,4,4,3,4,4,3,4,4,4,4,4,4,4,4,4,4,4,4,4,4,4,4,12
3,1,3,4,4,4,4,4,4,4,4,4,4,4,4,4,4,4,4,4,4,4,4,4,4,4,4,4,4,4,4,4,12
3,1,3,3,3,5,4,5,4,5,3,4,3,4,5,5,5,5,5,5,5,4,5,5,5,5,5,4,5,4,4,5,12
3,1,3,4,3,3,3,3,3,3,3,3,3,3,3,3,3,3,3,3,3,3,3,3,3,3,3,3,3,3,3,3,12
3,1,4,4,3,2,3,3,3,1,1,1,1,1,2,2,3,3,3,2,3,3,3,3,3,3,2,3,3,3,3,3,12
3,1,4,3,4,4,4,4,4,4,4,4,4,4,4,4,4,4,4,4,4,4,4,4,4,4,4,4,4,4,4,4,12
3,1,4,4,3,3,3,3,3,3,3,3,3,3,3,3,3,3,3,3,3,3,3,3,3,3,3,3,3,3,3,3,12
3,1,3,5,1,3,1,1,1,1,1,1,1,1,1,1,1,1,1,1,1,1,1,1,1,1,1,1,1,1,1,1,12
3,1,1,3,4,4,4,4,4,4,4,4,4,4,4,4,4,4,4,4,4,4,4,4,4,4,4,4,4,4,4,4,12
3,1,4,4,2,2,1,4,2,4,3,3,3,3,3,3,3,3,3,3,3,3,3,3,3,3,3,3,3,3,3,3,12
3,1,1,5,1,1,3,1,1,1,1,1,1,1,1,1,1,1,1,1,4,1,1,1,1,3,1,1,1,1,1,5,12
3,1,3,2,2,3,2,4,1,3,2,2,5,2,3,2,2,3,3,1,2,1,1,2,5,5,5,3,5,1,5,5,12
3,1,4,3,1,3,3,1,3,4,1,4,1,4,4,1,4,4,4,4,3,4,3,3,4,4,3,3,4,4,4,4,12
3,1,0,4,4,4,4,4,4,4,4,4,4,4,4,4,4,4,4,4,4,4,4,4,4,4,4,4,4,4,4,4,12
3,1,0,5,1,1,1,1,1,1,1,1,3,1,1,1,1,1,1,1,4,1,1,1,1,1,1,1,3,1,1,1,12
3,1,4,4,5,5,5,5,5,5,5,5,5,5,5,5,5,5,5,5,5,5,5,5,5,5,5,5,5,5,5,5,12
3,1,2,5,1,2,3,4,4,3,4,3,3,4,4,4,1,2,2,3,3,2,2,3,4,5,4,3,3,4,3,3,12
3,1,1,5,2,1,3,4,3,2,4,2,2,2,4,3,2,4,3,2,5,4,3,4,4,4,4,4,4,3,4,4,12
3,1,3,3,4,4,4,4,3,4,3,3,1,3,3,3,4,4,3,4,4,4,4,3,4,4,3,3,4,4,4,3,12
3,1,4,3,3,4,4,4,4,4,4,1,4,3,3,2,4,4,4,4,4,4,4,4,4,4,4,4,4,4,4,4,12
3,3,3,3,2,2,4,4,4,4,3,4,4,4,5,4,4,4,4,4,4,4,4,4,4,4,4,4,5,4,4,4,12
3,3,3,5,5,5,5,5,5,5,5,5,5,5,5,5,5,5,5,5,5,5,5,5,5,5,5,5,5,5,5,5,12
3,3,0,2,2,2,4,4,4,4,4,1,1,3,5,5,4,4,4,4,4,4,4,4,4,4,4,4,4,5,3,5,12
3,3,0,1,1,1,1,1,1,1,1,1,3,1,1,1,2,2,2,2,4,2,4,4,4,4,4,4,4,4,4,4,12
3,3,0,3,1,1,1,1,1,1,1,1,1,1,1,1,1,1,1,1,1,1,1,1,1,1,1,1,1,1,1,1,12
3,3,2,4,2,2,2,2,2,2,2,2,2,2,2,2,2,2,2,2,2,2,2,2,2,2,2,2,2,2,2,2,12
3,2,3,1,1,1,1,1,1,1,2,1,1,1,1,1,1,1,1,1,1,1,1,1,1,1,1,1,1,1,1,1,12
3,1,0,1,4,4,4,4,4,4,4,4,4,4,4,4,4,4,4,4,4,4,4,4,4,4,4,4,4,4,4,4,12
3,1,1,3,3,3,2,3,2,3,3,3,3,3,3,3,3,2,3,3,3,3,3,2,3,3,3,2,3,2,3,3,12
3,1,0,1,4,4,4,4,4,4,4,4,4,4,4,4,4,4,4,4,4,4,4,4,4,4,4,4,4,4,4,4,12
3,1,0,1,2,2,2,2,2,2,2,2,2,2,2,2,2,2,3,3,3,3,3,3,3,3,3,3,3,3,3,3,12
3,1,0,1,3,3,3,3,3,3,3,3,3,3,3,3,3,3,3,3,3,3,3,3,3,3,3,3,3,3,3,3,12
3,2,0,2,2,2,2,2,2,2,2,2,2,2,2,2,2,2,2,2,2,2,2,2,2,2,2,2,2,2,2,2,12
3,2,3,2,1,2,4,2,2,3,1,2,1,4,4,2,4,4,5,3,5,2,2,1,1,3,2,1,4,2,2,4,12
3,1,0,1,5,5,5,5,5,5,5,5,5,5,5,5,5,5,5,5,5,5,5,5,5,5,5,5,5,5,5,5,12
3,1,0,1,3,3,3,3,3,3,3,3,3,3,3,3,3,3,3,3,3,3,3,3,3,3,3,3,3,3,3,3,12
3,1,0,1,5,5,5,5,5,5,5,5,5,5,5,5,5,5,5,5,5,5,5,5,5,5,5,5,5,5,5,5,12
3,2,3,2,1,1,5,1,1,5,5,5,1,5,5,5,3,3,3,3,3,3,3,3,3,3,3,3,3,3,3,3,12
3,1,0,1,1,1,1,1,1,1,1,1,1,1,1,1,1,1,1,1,1,1,1,1,1,1,1,1,1,1,1,1,12
3,1,4,2,3,2,4,3,2,2,2,2,2,2,3,2,3,3,3,2,4,2,2,3,3,3,2,2,2,2,2,3,12
3,1,4,4,1,2,3,3,2,4,1,1,5,2,2,1,3,3,3,2,3,2,3,4,4,4,1,1,1,3,1,3,12
3,1,0,5,1,1,4,1,4,4,1,2,5,1,1,1,2,3,2,2,4,4,4,2,4,4,1,1,4,1,1,1,12
3,1,3,5,3,3,3,3,3,3,3,3,3,3,3,3,1,1,4,3,3,3,3,3,3,3,3,3,3,3,3,3,12
3,1,4,5,3,3,4,3,3,3,3,3,4,3,4,4,5,5,5,4,5,5,5,5,5,5,4,4,4,4,2,4,12
3,1,0,1,3,2,3,4,3,4,4,3,3,3,4,3,3,3,4,4,3,2,3,3,4,4,3,2,4,3,3,3,12
3,1,2,2,2,2,5,5,5,5,4,3,5,5,5,5,5,5,5,5,5,5,5,5,5,5,5,5,5,5,5,5,12
3,1,2,2,4,4,4,4,4,4,4,4,4,4,4,4,4,4,4,4,4,4,4,4,4,4,4,4,4,4,4,4,12
3,1,0,4,4,3,3,3,3,3,3,2,2,3,3,3,3,4,4,3,5,3,3,4,4,3,4,4,4,3,3,4,12
3,1,4,3,2,3,4,5,3,5,3,2,3,3,3,3,3,5,5,4,5,4,4,4,4,4,3,3,5,4,2,4,12
3,1,4,3,2,2,3,2,3,2,2,3,3,2,3,2,4,4,4,3,4,3,3,4,4,4,4,3,4,4,2,4,12
3,1,0,5,2,2,4,2,3,4,2,3,3,2,2,1,2,4,4,2,4,3,3,3,4,4,4,4,2,2,4,4,12
3,1,0,1,2,2,3,3,2,2,3,2,2,3,2,2,2,2,3,3,3,3,2,2,2,2,2,3,3,3,3,3,12
3,1,0,1,3,3,3,3,3,3,3,3,3,3,3,3,3,3,3,3,3,3,3,3,3,3,3,3,3,3,3,3,12
3,1,0,5,4,5,4,4,4,5,5,4,3,4,4,4,4,4,4,4,4,4,4,4,4,4,4,4,4,5,4,4,12
3,1,4,3,4,4,4,4,4,4,4,4,4,4,4,4,4,4,4,4,4,4,4,4,4,4,4,4,4,4,4,4,12
3,1,0,2,1,3,4,1,1,3,1,1,5,1,3,3,4,4,4,4,4,4,4,4,4,4,3,4,4,3,1,4,12
3,1,2,3,1,3,2,5,4,5,2,5,4,5,5,5,5,5,5,5,5,5,5,5,5,5,5,5,5,5,5,5,12
3,1,0,1,2,2,2,2,2,2,2,2,2,2,2,2,3,3,3,3,3,3,3,3,3,3,2,3,3,4,4,4,12
3,1,3,4,4,3,4,4,4,3,4,3,3,3,4,3,4,4,3,3,3,3,3,3,3,4,3,4,5,3,3,3,12
3,1,4,4,1,4,3,1,3,2,2,2,3,2,3,2,3,3,2,3,4,3,3,4,4,4,3,2,2,1,1,1,12
3,1,0,5,2,2,3,3,2,2,2,2,2,2,3,2,3,4,4,2,4,2,3,4,4,4,4,2,3,3,2,3,12
3,3,3,4,3,3,5,5,5,4,5,5,4,5,5,3,5,5,5,4,5,4,4,5,5,5,4,5,5,5,5,5,12
3,1,4,1,1,1,3,1,3,3,1,1,1,3,5,3,3,5,5,1,5,4,5,5,5,5,1,1,4,3,2,4,12
3,1,4,1,3,3,3,3,3,3,3,3,3,3,3,3,3,3,3,3,3,3,3,3,3,3,3,3,3,3,3,3,12
3,1,3,2,2,2,5,3,4,5,4,3,4,3,5,2,3,2,3,1,5,1,4,4,4,4,4,3,4,2,2,1,12
3,1,3,3,1,3,4,1,3,4,3,3,3,3,4,3,4,4,4,4,4,3,3,4,4,3,3,3,4,3,3,2,12
3,1,3,2,2,1,3,2,4,3,2,3,2,4,1,1,2,1,3,3,3,3,3,2,3,2,3,3,3,2,3,4,12
3,1,4,2,3,1,4,2,2,3,4,4,5,3,5,2,5,5,5,3,5,4,3,4,3,4,2,2,5,4,1,4,12
3,1,2,3,2,3,3,4,3,3,4,4,3,4,3,3,4,4,4,4,4,4,4,4,4,4,4,4,4,4,4,4,12
3,3,0,5,4,4,4,4,4,4,4,4,4,4,4,4,4,4,4,4,4,4,4,4,4,4,4,4,4,4,4,4,12
3,1,0,1,5,2,2,2,2,2,2,2,2,2,2,2,2,2,2,2,2,2,2,2,2,2,2,2,2,2,2,2,12
3,1,2,4,3,3,3,3,3,2,2,2,1,2,4,2,4,4,3,2,4,4,3,5,2,3,2,2,3,4,3,2,12
3,1,3,1,1,5,5,1,1,5,5,5,5,5,4,4,5,5,5,5,5,5,5,5,5,5,5,5,5,5,5,5,12
3,1,0,3,4,4,4,4,4,4,4,4,4,4,4,4,4,4,4,4,4,4,4,4,4,4,4,4,4,4,4,4,12
3,1,0,4,1,1,2,1,3,3,1,1,3,1,5,1,3,3,4,3,5,3,4,4,4,4,4,4,4,4,2,4,12
3,1,0,3,3,3,4,4,3,3,3,3,4,3,4,3,4,4,4,4,4,4,4,4,4,4,4,4,4,4,4,4,12
3,1,3,4,2,3,3,2,3,4,4,4,3,4,4,4,4,4,4,4,4,4,4,4,5,4,3,2,4,4,3,3,12
3,1,2,3,4,4,4,4,4,4,4,4,4,4,4,4,4,4,4,4,4,4,4,4,4,4,4,4,4,4,4,4,12
3,1,0,5,5,5,5,5,5,5,5,5,5,5,5,5,5,5,5,5,5,5,5,5,5,5,5,5,5,5,5,5,12
3,1,2,1,1,1,2,2,2,2,2,2,2,2,2,2,2,2,2,2,2,2,2,2,2,2,2,2,2,2,2,2,12
3,3,4,5,1,1,1,1,1,1,1,1,2,1,1,1,1,1,1,1,1,1,1,1,1,1,1,1,1,1,1,1,12
3,3,1,3,1,1,1,1,1,1,1,1,1,1,1,1,1,1,1,1,1,1,1,1,1,1,1,1,1,1,1,1,12
3,1,0,1,5,5,5,5,5,5,5,5,5,5,5,5,5,5,5,5,5,5,5,5,5,5,5,5,5,5,5,5,12
3,3,0,3,5,5,5,5,5,5,5,5,5,5,5,5,5,5,5,5,5,5,5,5,5,5,5,5,5,5,5,5,12
3,3,0,3,3,3,3,3,3,3,3,3,3,3,3,3,3,3,3,3,3,3,3,3,3,3,3,3,3,3,3,3,12
3,2,3,4,5,5,5,5,5,5,5,5,5,4,5,5,4,5,5,5,5,5,4,4,5,5,5,5,4,5,1,5,12
3,2,1,3,1,2,4,1,3,4,3,2,2,3,4,2,4,4,3,2,4,3,3,4,4,4,4,4,4,3,2,3,12
3,2,4,1,2,2,2,2,2,2,2,2,2,2,2,2,3,3,3,2,2,2,2,2,2,2,2,2,2,2,2,2,12
3,2,0,4,2,3,2,4,3,2,3,4,3,3,2,2,3,4,2,3,4,3,2,3,4,2,2,4,2,3,3,3,12
3,2,0,3,5,5,5,5,5,5,5,5,5,5,5,5,5,5,5,5,5,5,5,5,5,5,5,5,5,5,5,5,12
3,2,2,3,3,3,3,3,3,3,3,3,3,3,3,3,3,3,3,3,3,3,3,3,3,3,3,3,3,3,3,3,12
3,2,2,4,3,3,3,3,3,3,3,3,3,3,3,3,3,3,3,3,3,3,3,3,3,3,3,3,3,3,3,3,12
3,2,3,3,5,5,5,5,5,5,5,5,5,5,5,5,5,5,5,5,5,5,5,5,5,5,5,5,5,5,5,5,12
3,2,1,3,3,3,3,3,3,3,3,3,3,3,3,3,3,3,3,3,3,3,3,3,3,3,3,3,3,3,3,3,12
3,1,2,3,3,3,3,3,3,3,3,3,3,3,3,3,3,3,3,3,3,3,3,3,3,3,3,3,3,3,3,3,12
3,1,0,3,1,1,3,4,1,1,4,1,2,2,4,1,3,4,4,1,4,2,3,2,4,4,3,3,4,3,3,4,12
3,1,0,1,1,1,1,1,1,1,1,1,1,1,5,5,1,1,1,1,1,1,1,1,1,1,1,1,1,1,1,1,12
3,1,1,3,3,5,3,5,5,4,4,5,5,5,5,5,4,4,4,5,5,2,5,5,5,5,5,5,5,5,5,5,12
3,1,4,4,2,4,4,2,3,4,2,2,3,4,4,3,4,5,5,4,5,4,4,5,5,4,4,3,4,4,3,5,12
3,1,0,1,1,1,2,2,2,2,2,1,1,1,1,1,1,1,1,1,1,1,1,1,1,1,1,1,1,1,1,1,12
3,1,4,3,1,2,2,3,3,1,1,1,3,2,5,4,3,4,4,3,5,3,3,5,5,5,2,4,5,3,5,4,12
3,1,0,1,1,1,1,1,1,1,1,1,1,1,1,1,1,1,1,1,1,1,1,1,1,1,1,1,1,1,1,1,12
3,1,4,3,1,1,1,3,1,1,2,1,1,1,5,1,1,1,4,1,5,1,1,3,3,1,1,1,2,1,2,1,12
3,1,0,3,4,3,3,2,2,2,3,2,2,3,3,2,3,3,3,3,4,3,4,3,4,4,2,2,3,2,4,2,12
3,1,4,3,1,2,3,1,1,2,1,1,2,1,3,1,1,2,2,2,4,1,2,2,3,4,2,2,4,2,1,2,12
3,1,0,1,5,5,5,5,5,5,5,5,5,5,5,5,5,5,5,5,5,5,5,5,5,5,5,5,5,5,5,5,12
3,1,4,1,2,3,3,4,2,4,2,2,2,1,5,3,3,4,3,2,5,3,2,4,5,5,1,2,4,2,2,5,12
3,1,4,2,3,3,3,3,3,3,3,3,3,3,3,3,5,5,5,5,5,5,5,5,5,5,5,5,5,5,5,5,12
3,1,0,3,3,4,4,4,3,4,3,3,4,4,4,4,4,4,5,4,5,3,4,5,5,4,4,4,4,4,3,4,12
3,1,4,1,4,4,4,5,4,5,5,5,4,5,5,4,5,5,5,4,5,4,4,5,5,5,5,4,5,5,5,5,12
3,1,0,1,1,5,5,1,5,5,5,5,5,5,5,3,5,5,5,5,5,5,5,5,5,5,5,5,5,5,5,5,12
3,1,2,5,5,5,5,5,5,5,5,5,3,4,5,4,4,4,4,4,4,4,4,4,4,4,4,4,4,4,4,4,12
3,1,4,5,1,1,3,1,1,2,2,1,1,1,3,1,1,2,1,1,3,1,2,2,1,1,1,1,2,1,3,1,12
3,1,0,4,2,2,1,4,2,4,2,1,3,2,5,3,3,4,4,3,5,2,2,2,4,4,2,3,4,3,2,4,12
3,1,1,1,3,4,4,4,2,3,4,2,3,3,4,3,4,4,4,4,4,4,3,2,4,4,2,2,4,3,4,3,12
3,1,4,4,4,4,4,4,3,3,3,3,3,4,4,4,4,4,4,3,5,3,5,5,5,4,4,2,4,4,4,4,12
3,1,0,1,4,4,4,4,4,5,4,5,4,5,4,5,4,5,4,5,4,4,4,5,5,5,4,5,4,5,4,5,12
3,1,0,3,2,4,4,2,2,3,3,3,4,3,5,4,4,4,4,3,5,3,3,4,5,4,3,3,4,3,1,4,12
3,1,0,3,2,4,4,2,3,4,5,3,3,3,4,4,4,4,4,3,5,3,4,5,4,5,3,3,4,4,3,3,12
3,1,4,4,2,2,4,3,2,2,2,2,2,3,4,3,4,3,4,3,5,4,3,4,4,4,2,3,3,4,4,4,12
3,1,3,3,1,3,3,2,1,2,3,3,2,3,4,1,3,3,3,2,4,2,5,4,4,4,3,3,5,4,2,3,12
3,1,0,3,4,4,4,4,4,4,3,4,4,4,4,3,4,4,4,3,4,3,4,3,4,4,4,4,4,3,3,3,12
3,1,4,3,2,4,5,2,4,4,4,5,5,3,4,3,4,4,4,2,4,2,2,3,4,4,3,4,4,4,2,4,12
3,1,0,1,2,1,1,2,1,2,1,1,3,1,3,3,3,3,3,3,3,3,3,3,3,3,3,3,3,3,3,3,12
3,1,0,2,3,3,2,3,1,2,2,2,5,4,4,5,3,4,4,3,4,3,4,3,4,4,4,2,3,3,3,4,12
3,1,4,3,1,3,3,1,1,2,2,2,4,2,4,2,2,4,4,2,3,1,3,3,4,4,1,1,3,3,1,2,12
3,1,4,3,3,3,3,3,3,3,3,3,2,3,4,3,3,4,4,2,4,2,3,5,4,4,3,3,4,4,3,5,12
3,1,1,4,2,3,4,4,4,4,4,3,4,4,5,3,4,4,4,3,4,3,4,3,4,4,3,4,4,4,4,2,12
3,1,4,4,4,4,4,4,4,4,4,4,4,4,4,4,4,4,4,4,4,4,4,4,4,4,4,4,4,4,4,4,12
3,1,4,3,4,5,5,4,4,4,3,3,5,4,4,3,4,4,4,4,4,4,4,4,4,4,4,4,4,4,4,4,12
3,1,3,3,1,3,4,2,3,4,4,3,5,3,4,3,4,4,4,4,4,4,4,5,4,4,3,3,4,4,1,4,12
3,1,1,1,4,4,4,5,5,5,5,4,5,5,5,4,4,4,5,4,4,4,4,4,4,4,5,5,4,4,4,4,12
3,1,0,4,1,1,1,1,1,1,1,1,1,1,1,1,1,1,1,1,1,1,1,1,1,1,1,1,1,1,1,1,12
3,1,4,4,4,4,4,4,3,4,3,3,4,3,4,2,4,4,4,4,4,4,4,4,4,4,4,4,4,4,4,4,12
3,1,2,1,2,4,4,2,3,3,2,3,3,3,4,4,4,4,4,4,4,3,3,4,4,4,4,4,4,4,4,4,12
3,1,0,1,1,4,2,2,4,3,2,3,4,4,5,4,3,4,4,4,3,2,4,4,4,4,3,2,2,4,4,4,12
3,1,4,3,1,1,2,1,2,3,2,1,3,3,2,2,3,3,3,2,4,1,3,2,1,3,2,2,3,3,2,3,12
3,1,3,4,2,3,3,4,4,4,4,2,3,3,4,2,4,4,4,3,5,3,4,5,5,5,5,3,4,3,3,4,12
3,1,0,3,4,5,5,5,3,4,3,2,4,3,5,4,5,5,5,5,5,4,5,5,5,5,5,3,5,4,4,5,12
3,1,2,4,2,3,4,3,3,3,3,3,2,2,2,2,4,4,4,2,4,3,4,4,4,4,2,2,4,3,2,4,12
3,3,0,5,3,3,3,3,3,3,3,3,3,3,3,3,3,3,3,3,3,3,3,3,3,3,3,3,3,3,3,3,13
3,3,3,4,4,4,3,4,4,4,4,4,3,3,3,3,3,3,3,3,3,3,3,3,3,3,3,3,3,3,3,3,13
3,3,3,3,3,4,4,4,4,4,4,4,4,4,4,4,4,4,4,4,4,4,4,4,4,4,4,4,4,4,4,4,13
3,3,1,4,2,2,2,2,2,2,2,2,2,2,2,2,2,2,2,2,2,2,2,2,2,2,2,2,2,2,2,2,13
3,3,0,3,3,3,3,3,3,3,3,3,3,3,3,3,3,3,3,3,3,3,3,3,3,3,3,3,3,3,3,3,13
3,3,0,3,5,5,5,5,5,5,5,5,5,5,5,5,5,5,5,5,5,5,5,5,5,5,5,5,5,5,5,5,13
3,3,4,3,5,5,5,5,5,5,5,5,5,5,5,5,5,5,5,5,5,5,5,5,5,5,5,5,5,5,5,5,13
3,2,2,4,4,4,4,4,4,4,4,4,4,4,4,4,4,4,4,4,4,4,4,4,4,4,4,4,4,4,4,4,13
3,2,1,3,4,4,4,4,4,4,4,4,4,4,4,4,4,5,5,5,5,5,4,3,4,4,4,4,4,4,5,5,13
3,2,1,2,1,1,1,1,1,1,1,1,1,1,1,1,1,1,1,1,1,1,1,1,1,1,1,1,1,1,1,1,13
3,2,0,3,3,3,3,3,3,3,3,3,3,3,3,3,3,3,3,3,3,3,3,3,3,3,3,3,3,3,3,3,13
3,2,1,4,2,2,2,2,2,2,2,2,2,2,2,2,2,2,2,2,2,2,2,2,2,2,2,2,2,2,2,2,13
3,2,0,3,3,3,3,3,3,3,3,3,3,3,3,3,3,3,3,3,3,3,3,3,3,3,3,3,3,3,3,3,13
3,2,0,3,3,3,3,3,3,3,3,3,3,3,3,3,3,3,3,3,3,3,3,3,3,3,3,3,3,3,3,3,13
3,1,1,3,5,5,5,5,5,5,5,5,5,5,5,5,5,5,5,5,5,5,5,5,5,5,5,5,5,5,5,5,13
3,1,3,3,1,1,4,1,1,1,4,1,4,2,4,2,4,4,4,1,5,1,5,5,5,5,3,1,5,3,5,5,13
3,1,0,3,3,3,3,3,3,3,3,3,3,3,3,3,3,3,3,3,3,3,3,3,3,3,3,3,3,3,3,3,13
3,1,4,3,3,3,3,3,3,3,3,3,3,3,3,3,4,4,4,4,4,4,4,4,4,4,4,4,4,4,4,4,13
3,1,3,3,5,4,4,5,3,3,3,4,5,4,3,3,4,5,5,4,5,4,4,4,4,4,3,4,5,3,5,4,13
3,1,2,4,1,2,3,4,5,4,3,2,1,2,3,5,1,3,2,2,3,2,2,3,3,3,2,4,5,5,4,3,13
3,1,2,3,3,2,2,2,2,2,2,2,2,2,2,2,2,2,2,2,2,2,2,2,2,2,2,2,2,2,2,2,13
3,1,0,4,1,1,1,1,1,1,1,1,1,1,1,1,1,1,1,1,1,1,1,1,1,1,1,1,1,1,1,1,13
3,1,4,4,3,3,3,3,3,3,3,3,3,3,3,3,3,3,3,3,3,3,3,3,3,3,3,3,3,3,3,3,13
3,1,0,4,3,3,3,3,3,3,3,3,3,3,3,3,3,3,3,3,3,3,3,3,3,3,3,3,3,3,3,3,13
3,1,3,3,4,4,4,4,4,4,4,4,4,4,4,4,4,4,4,4,4,4,4,4,4,4,4,4,4,4,4,4,13
3,1,1,4,3,3,3,3,3,3,3,3,3,3,3,3,3,3,3,3,3,3,3,3,3,3,3,3,3,3,3,3,13
3,1,3,5,2,2,4,3,3,2,2,2,3,2,2,1,3,2,2,2,2,2,2,2,2,2,2,2,2,2,2,2,13
3,1,3,4,4,4,4,4,4,4,4,4,4,4,4,4,4,4,4,4,4,4,4,4,4,4,4,4,4,4,4,4,13
3,1,4,5,4,4,4,4,4,4,4,4,4,4,4,4,4,4,4,4,4,4,4,4,4,4,4,4,4,4,4,4,13
3,1,0,2,4,4,4,4,4,4,4,4,4,4,4,4,4,4,4,4,4,4,4,4,4,4,4,4,4,4,4,4,13
3,1,1,5,2,2,2,2,2,2,2,2,2,2,2,2,2,3,3,3,3,3,3,3,3,3,3,3,3,3,3,3,13
3,2,3,4,5,5,5,5,5,5,5,5,5,5,5,5,5,5,5,5,5,5,5,5,5,5,5,5,5,5,5,5,13
3,1,3,3,2,1,3,2,3,2,1,4,2,3,2,1,2,3,3,4,3,4,3,2,3,2,3,3,2,3,2,3,13
3,2,3,4,1,1,1,1,1,1,1,1,1,1,1,1,1,1,1,1,1,1,1,1,1,1,1,1,1,1,1,1,13
3,1,2,4,1,2,1,1,1,3,3,3,3,3,3,3,3,3,3,3,3,3,3,3,3,3,3,3,3,3,3,3,13
3,1,0,1,1,1,1,1,1,1,1,1,1,1,1,1,1,1,1,1,1,1,1,1,1,1,1,1,1,1,1,1,13
3,1,4,3,5,5,5,5,5,5,5,5,5,5,5,5,5,5,5,5,5,5,5,5,5,5,5,5,5,5,5,5,13
3,1,0,3,3,3,3,3,3,3,3,3,3,3,3,3,3,3,3,3,3,3,3,3,3,3,3,3,3,3,3,3,13
3,1,2,3,3,3,3,3,3,3,3,3,3,3,3,3,3,3,3,3,3,3,3,3,3,3,3,3,3,3,3,3,13
3,1,3,4,3,3,3,3,3,3,3,3,3,3,3,3,3,3,3,3,3,3,3,3,3,3,3,3,3,3,3,3,13
3,1,1,4,2,2,2,2,2,3,2,2,2,3,4,1,3,4,3,2,4,4,3,4,3,3,3,3,3,2,2,4,13
3,1,2,5,4,4,4,4,4,4,4,4,4,4,4,4,4,4,4,4,4,4,4,4,4,4,4,4,4,4,4,4,13
3,1,1,4,2,2,2,2,2,3,2,2,3,2,2,3,3,2,2,3,4,3,2,2,3,4,3,2,3,3,4,2,13
3,2,0,5,3,3,3,3,3,3,3,3,3,3,3,3,3,3,3,3,3,3,3,3,3,3,3,3,3,3,3,3,13
3,1,1,4,4,4,4,4,4,4,4,4,4,4,4,4,4,4,4,4,4,4,4,4,4,4,4,4,4,4,4,4,13
3,2,2,4,3,3,3,3,3,3,3,3,3,3,3,3,3,3,3,3,3,3,3,3,3,3,3,3,3,3,3,3,13
3,1,4,5,4,4,4,4,4,4,4,4,4,4,4,4,4,4,4,4,4,4,4,4,4,4,4,4,4,4,4,4,13
3,1,1,4,3,4,4,4,3,4,3,3,4,3,3,4,3,4,4,3,4,4,4,3,3,3,4,3,4,4,3,3,13
3,1,4,4,4,4,4,4,4,4,4,4,5,4,4,4,4,4,4,3,4,4,4,4,4,4,4,4,4,4,4,4,13
3,1,4,4,3,3,3,4,4,4,3,2,2,4,2,4,3,4,2,2,2,2,2,3,2,3,2,2,4,2,2,2,13
3,2,3,4,3,4,4,4,4,3,3,3,4,4,4,4,3,4,4,4,4,4,4,4,4,4,4,4,4,4,4,4,13
3,1,3,5,1,1,1,1,1,1,1,1,1,1,1,1,1,1,1,1,1,1,1,1,1,1,1,1,1,1,1,1,13
3,1,3,4,4,4,3,4,4,4,4,4,4,4,4,4,4,4,4,4,4,4,4,4,4,4,4,4,4,4,3,4,13
3,1,1,5,5,1,2,3,3,3,2,3,4,5,4,3,1,1,1,1,1,1,1,1,1,1,1,1,1,1,1,1,13
3,1,0,1,1,1,1,1,1,1,1,1,1,1,1,1,1,1,1,1,1,1,1,1,1,1,1,1,1,1,1,1,13
3,1,4,5,1,1,1,1,1,1,1,1,1,1,1,1,1,1,1,1,1,1,1,1,1,1,1,1,1,1,1,1,13
3,1,3,3,1,3,4,3,1,1,1,1,3,1,3,1,1,1,1,1,3,1,2,1,1,2,1,1,2,2,1,1,13
3,1,4,5,5,5,5,5,5,5,5,5,5,5,5,5,5,5,5,5,5,5,5,5,5,5,5,5,5,5,5,5,13
3,1,3,4,1,1,1,1,1,1,1,1,1,1,4,1,1,1,1,1,1,1,1,1,1,1,1,1,1,1,1,1,13
3,2,1,4,3,3,3,3,3,3,3,3,3,3,3,3,3,3,3,3,3,3,3,3,3,3,3,3,3,3,3,3,13
3,1,3,4,2,2,3,3,4,3,3,3,3,3,3,3,2,2,2,2,4,2,3,3,3,3,3,3,3,3,3,3,13
3,3,1,3,4,4,4,4,4,4,4,4,4,4,4,4,4,4,4,4,4,4,4,4,4,4,4,4,4,4,4,4,13
3,3,0,2,3,3,3,3,3,3,3,3,3,3,3,3,3,3,3,3,3,3,3,3,3,3,3,3,3,3,3,3,13
3,1,0,1,2,3,4,2,4,3,3,3,2,3,5,4,5,5,4,4,4,4,4,5,5,4,3,4,4,4,4,5,13
3,1,0,1,1,1,1,1,1,1,1,1,1,1,1,1,1,1,1,1,1,1,1,1,1,1,1,1,1,1,1,1,13
3,1,0,1,1,1,1,1,1,1,1,1,1,1,1,1,1,1,1,1,1,1,1,1,1,1,1,1,1,1,1,1,13
3,1,0,1,2,2,3,3,3,4,3,2,2,2,2,2,3,3,2,3,4,3,2,2,2,2,3,3,3,3,3,3,13
3,3,0,2,5,5,5,5,5,5,5,5,5,5,5,5,5,5,5,5,5,5,5,5,5,5,5,5,5,5,5,5,13
3,3,0,2,3,3,3,3,3,3,3,3,3,3,3,3,3,3,3,3,3,3,3,3,3,3,3,3,3,3,3,3,13
3,3,2,3,4,4,4,4,4,4,4,4,4,4,4,4,4,4,4,4,4,4,3,3,3,3,4,4,3,3,4,3,13
3,2,1,1,2,2,4,2,2,3,2,2,3,2,3,2,3,4,3,2,4,2,3,2,4,3,2,2,3,4,3,4,13
3,1,0,1,4,4,4,4,3,4,3,3,4,5,5,4,4,4,4,4,5,3,4,4,4,4,3,3,4,3,2,3,13
3,3,2,3,3,3,3,3,3,3,3,3,3,3,3,3,3,3,3,3,3,3,3,3,3,3,3,3,3,3,3,3,13
3,2,0,2,1,4,4,4,4,4,2,2,3,3,4,2,3,3,4,3,3,3,3,4,3,4,3,2,4,2,3,3,13
3,1,0,1,1,1,1,1,1,1,1,1,1,1,1,1,1,1,1,1,1,1,1,1,1,1,1,1,1,1,1,1,13
3,2,2,1,4,5,4,4,5,4,5,4,3,5,4,3,4,4,5,4,4,5,4,5,4,5,4,4,4,5,4,4,13
3,2,1,3,2,2,4,2,1,3,2,2,3,2,3,3,4,4,3,3,4,4,3,4,4,4,3,2,2,3,2,3,13
3,3,2,3,1,2,2,2,2,3,2,2,2,2,5,5,3,3,4,3,4,3,4,4,4,4,3,3,3,4,3,4,13
3,2,1,4,2,2,3,3,2,3,2,3,3,3,2,2,3,3,3,3,3,3,3,3,3,3,3,3,3,3,3,3,13
3,1,0,1,3,3,3,3,3,3,3,3,3,3,3,3,3,3,3,3,3,3,3,3,3,3,3,3,3,3,3,3,13
3,1,0,1,2,2,2,2,2,2,2,2,2,2,2,2,3,3,3,3,3,3,3,3,3,3,3,3,3,3,3,3,13
3,2,3,3,2,2,4,2,3,4,3,3,4,3,4,3,3,4,4,4,4,4,4,5,4,4,4,4,3,3,3,4,13
3,3,1,3,1,1,3,1,4,4,3,3,3,3,3,3,2,2,3,3,4,4,4,3,4,4,3,3,3,3,3,3,13
3,1,2,3,3,4,4,4,4,4,3,3,4,4,4,3,5,5,5,5,5,5,5,5,5,5,5,5,5,5,5,5,13
3,2,1,5,1,1,3,1,1,3,3,1,1,3,5,2,4,5,2,3,5,3,3,3,5,5,2,5,5,2,4,4,13
3,2,0,3,2,2,3,4,3,2,2,3,1,2,3,2,3,3,3,3,3,3,3,3,3,3,3,3,3,3,3,3,13
3,2,2,2,3,3,2,3,4,3,3,2,3,4,3,3,3,4,4,3,3,3,3,4,3,3,2,3,4,4,4,4,13
3,3,1,1,1,1,1,1,1,1,1,1,1,1,1,1,1,1,1,1,1,1,1,1,1,1,1,1,1,1,1,1,13
3,2,1,3,5,4,3,4,4,3,4,3,4,4,3,3,3,2,2,1,2,2,1,2,2,2,3,2,2,1,3,2,13
3,2,0,4,1,2,4,1,1,3,3,3,3,3,3,3,3,2,3,3,3,3,3,3,3,3,2,2,3,3,2,3,13
3,2,1,4,1,4,5,1,5,3,3,1,3,3,5,3,5,5,5,5,5,5,5,5,5,5,5,5,5,5,5,5,13
3,1,0,1,1,1,1,1,1,1,1,1,1,1,1,1,1,1,1,1,1,1,1,1,1,1,1,1,1,1,1,1,13
3,2,0,3,2,2,2,3,2,2,2,3,2,2,3,3,2,2,3,2,2,3,1,3,3,2,2,3,4,4,2,2,13
3,3,0,4,3,3,3,3,3,3,3,3,3,3,3,3,3,3,3,3,3,3,3,3,3,3,3,3,3,3,3,3,13
3,1,0,3,3,5,5,5,5,5,3,3,3,3,1,1,3,3,5,5,5,1,1,1,1,1,3,1,1,3,3,3,13
3,1,1,3,1,2,4,3,2,2,2,2,1,1,2,2,2,2,1,3,2,2,2,1,2,2,2,1,2,1,2,3,13
3,1,2,3,1,2,3,4,2,4,2,2,3,2,4,1,2,4,4,2,4,2,2,4,4,4,2,3,3,3,1,3,13
3,1,0,2,2,3,4,4,3,3,2,3,4,4,4,3,2,3,4,4,3,3,4,3,4,4,3,3,4,2,3,4,13
3,1,3,4,1,3,4,1,1,1,1,4,4,1,5,3,2,2,4,1,5,1,2,3,3,3,3,2,4,3,4,5,13
3,1,0,4,2,2,4,2,1,1,1,1,3,1,1,1,2,3,4,2,4,2,4,4,3,4,2,1,4,4,4,3,13
3,1,1,3,4,4,4,4,4,4,4,4,4,4,4,4,4,4,4,4,4,4,4,4,4,4,4,4,4,4,4,4,13
3,1,0,1,4,4,4,4,4,4,4,4,4,4,4,4,4,4,4,4,4,4,4,4,4,4,4,4,4,4,4,4,13
3,1,0,1,4,4,4,4,4,4,4,4,4,4,4,4,4,4,4,4,4,4,4,4,4,4,4,4,4,4,4,4,13
3,1,3,3,3,3,3,3,5,1,1,1,3,2,5,3,3,3,3,2,4,3,2,4,4,4,3,3,4,4,2,2,13
3,1,0,1,4,4,4,4,4,4,4,4,4,4,4,4,4,4,4,4,4,4,4,4,4,4,4,4,4,4,4,4,13
3,1,0,3,2,3,3,2,2,4,4,3,3,4,3,2,2,3,3,2,3,2,4,2,3,3,2,3,4,3,3,2,13
3,1,3,4,3,3,3,3,3,3,3,3,3,3,3,3,3,3,3,3,3,3,3,3,3,3,3,3,3,3,3,3,13
3,1,0,1,2,3,3,3,3,3,3,3,3,3,3,3,3,3,3,3,3,3,3,3,3,3,3,3,3,3,3,3,13
3,1,0,1,2,4,3,3,2,3,4,3,4,3,4,2,2,2,3,2,2,2,3,4,3,2,2,3,4,3,4,3,13
3,1,3,3,2,5,5,3,5,5,5,5,5,5,5,3,5,5,5,5,5,5,5,5,5,5,5,5,5,5,5,5,13
3,1,3,4,3,2,4,4,2,3,2,2,2,2,4,3,2,4,4,2,4,3,3,3,2,2,2,3,3,3,1,3,13
3,1,4,3,3,3,3,3,3,2,2,2,2,2,3,2,3,3,3,3,3,2,3,3,3,3,3,3,3,3,3,3,13
3,1,1,2,3,2,2,3,3,3,2,4,3,2,4,4,2,3,4,3,3,2,5,4,2,4,3,3,2,3,4,3,13
3,1,1,1,1,1,1,3,1,1,1,1,3,1,1,1,2,2,2,2,3,2,2,5,5,4,4,3,3,3,3,3,13
3,1,0,1,2,2,4,2,2,2,2,2,3,2,3,1,1,1,1,1,4,1,2,2,2,2,1,2,3,1,1,3,13
3,1,0,4,4,4,4,4,4,4,4,4,4,4,4,4,4,4,4,3,4,2,3,4,4,4,4,4,4,3,3,3,13
3,1,0,1,4,4,4,4,4,4,4,4,4,4,4,4,4,4,4,3,4,2,4,4,4,4,4,4,4,4,4,4,13
3,1,1,3,4,4,4,4,3,4,2,3,2,3,3,1,3,3,3,1,4,1,4,4,4,4,4,4,4,4,4,4,13
3,1,0,3,1,1,1,1,1,1,1,1,1,1,1,1,1,1,1,1,1,1,1,1,1,1,1,1,1,1,1,1,13
3,1,0,1,2,2,2,2,2,2,2,2,2,2,2,2,2,2,2,2,2,2,2,2,2,2,2,2,2,2,2,2,13
3,1,0,1,1,1,1,1,1,1,1,1,1,1,1,1,1,1,1,1,1,1,1,1,1,1,1,1,1,1,1,1,13
3,1,3,3,2,4,3,2,3,4,3,2,2,3,3,2,5,4,4,4,4,4,5,5,5,5,5,4,5,5,5,5,13
3,1,4,4,1,1,1,1,1,1,1,1,1,1,1,1,1,1,1,1,1,1,1,1,1,1,1,1,1,1,1,1,13
3,1,0,1,5,5,5,5,5,5,2,2,2,2,2,2,2,2,2,2,2,2,2,2,2,2,2,2,2,2,2,2,13
3,1,4,1,1,1,2,2,1,4,1,1,2,2,4,1,3,4,4,1,4,1,2,2,2,2,2,2,2,2,2,4,13
3,1,0,2,2,3,3,2,2,3,3,3,4,3,5,4,3,4,4,3,4,2,3,4,3,4,3,3,4,4,3,5,13
3,1,2,4,1,1,1,1,1,1,1,1,1,1,1,1,1,1,1,1,1,1,1,1,1,1,1,1,1,1,1,1,13
3,1,0,1,5,3,3,3,3,3,3,3,3,3,3,3,3,3,3,3,3,3,3,3,3,2,2,2,2,2,2,2,13
3,1,3,2,3,3,5,3,2,3,2,3,3,3,5,3,2,3,4,4,4,3,4,5,5,5,5,5,5,4,2,3,13
3,1,3,5,3,3,3,3,3,3,3,3,3,3,3,3,3,3,3,3,3,3,3,3,3,3,3,3,3,3,3,3,13
3,1,0,1,5,5,5,5,5,5,5,5,5,5,5,5,5,5,5,5,5,5,5,5,5,5,5,5,5,5,5,5,13
3,1,0,2,3,3,2,3,3,3,2,2,3,3,3,2,3,4,4,3,4,3,3,4,3,4,3,2,3,3,3,3,13
3,3,3,4,3,3,3,3,3,3,3,3,3,3,3,3,4,4,4,4,4,4,4,4,4,4,4,4,4,4,4,4,13
3,1,1,1,1,1,1,1,1,1,1,1,5,1,5,5,1,1,1,1,1,1,1,1,1,1,1,1,1,1,1,1,13
3,1,0,3,2,4,4,4,4,4,3,3,4,3,3,3,3,4,3,4,4,3,3,4,3,4,4,4,4,4,4,3,13
3,1,0,1,1,1,2,3,4,2,3,1,2,3,2,1,2,3,3,2,2,2,2,2,3,4,5,3,3,3,4,5,13
3,1,0,3,2,2,4,4,2,2,2,2,3,1,4,1,2,3,3,1,5,1,3,3,3,4,3,3,4,3,1,3,13
3,1,2,5,3,3,3,3,3,3,3,3,3,3,3,3,3,3,3,3,3,3,3,3,3,3,3,3,3,3,3,3,13
3,1,2,4,1,1,1,1,1,1,1,1,1,1,1,5,5,5,5,5,5,5,5,5,5,5,5,5,5,5,5,4,13
3,1,3,2,4,4,4,4,4,4,4,4,4,4,4,3,4,4,4,3,4,3,4,3,4,4,3,3,3,3,3,4,13
3,1,0,4,2,1,3,3,2,3,5,3,2,2,3,4,2,2,4,1,1,1,1,3,2,3,2,2,3,2,2,3,13
3,1,3,3,2,3,2,1,3,4,4,2,3,2,3,2,4,4,4,4,4,3,4,4,4,4,4,3,4,4,4,4,13
3,1,3,3,2,2,3,2,2,2,2,2,3,2,3,2,2,2,2,1,4,1,2,1,2,3,1,1,2,1,2,1,13
3,1,2,4,1,2,3,3,2,4,3,4,3,2,2,2,2,3,3,3,4,5,3,4,3,4,3,2,3,4,4,3,13
3,1,4,1,3,4,4,4,3,4,3,4,4,4,5,5,4,4,4,4,4,4,4,4,4,4,4,4,4,4,4,4,13
3,1,4,3,1,2,3,3,4,3,4,3,2,2,4,1,4,4,4,3,4,2,4,4,4,4,4,4,4,4,4,4,13
3,1,0,1,1,2,4,1,1,5,4,2,5,3,3,1,3,4,4,2,4,4,4,4,3,3,3,3,3,2,2,1,13
3,3,0,4,1,3,3,3,1,3,1,1,4,2,4,3,4,4,4,2,4,3,3,4,4,4,2,2,4,3,4,3,13
3,1,1,5,1,1,1,2,1,3,1,1,1,1,4,1,1,3,2,1,5,1,1,2,2,3,1,1,5,1,5,5,13
3,1,1,3,2,4,4,4,4,5,4,3,4,4,5,5,5,5,5,4,5,4,5,5,5,5,4,3,4,5,4,5,13
3,1,0,1,1,1,1,1,1,1,1,1,1,1,1,1,1,1,1,1,1,1,1,1,1,1,1,1,1,1,1,1,13
3,1,0,1,5,5,5,5,5,5,5,5,5,5,5,5,4,4,4,4,4,1,4,4,4,4,4,4,4,4,4,4,13
3,1,3,3,2,4,4,3,2,2,2,2,2,3,4,3,2,3,4,2,2,1,3,2,1,2,2,2,3,4,2,2,13
3,1,2,4,4,4,4,4,4,4,4,4,4,4,4,4,4,4,4,4,4,4,4,4,4,4,4,4,4,4,4,4,13
3,3,1,4,1,2,4,5,3,3,3,1,1,2,5,4,4,4,4,3,5,3,2,2,4,3,2,3,5,3,1,5,13
3,1,0,1,4,4,4,4,4,4,4,4,4,4,4,4,4,4,4,4,4,4,4,4,4,4,4,4,4,4,4,4,13
3,1,0,2,2,2,5,4,3,2,5,3,5,4,5,3,4,5,4,3,3,4,2,4,4,3,2,3,5,4,4,5,13
3,1,2,3,2,2,2,2,3,3,3,4,4,4,5,5,2,2,2,3,3,3,4,4,5,5,5,4,4,4,3,2,13
3,1,2,3,4,2,4,4,3,1,2,2,3,3,4,2,3,4,4,2,5,3,3,5,4,4,3,2,4,3,2,5,13
3,1,4,4,3,4,4,4,4,4,5,4,5,4,4,5,5,5,5,5,5,5,5,5,5,4,4,3,3,4,4,5,13
3,1,0,1,1,1,1,1,1,1,1,1,1,1,1,1,1,1,1,1,1,1,1,1,1,1,1,1,1,1,1,1,13
3,1,0,1,3,3,3,2,5,3,5,5,4,2,4,4,4,3,3,2,5,1,3,4,3,3,1,1,4,5,5,4,13
3,1,0,1,2,2,4,4,2,4,2,2,2,2,4,3,2,2,4,2,4,2,2,2,2,2,2,2,2,4,2,3,13
3,1,0,1,3,3,3,3,3,3,3,3,3,3,3,3,3,3,3,3,3,3,3,3,3,3,3,3,3,3,3,3,13
3,1,3,4,2,3,4,2,3,4,3,3,3,3,3,3,4,4,4,4,4,4,4,3,4,4,4,2,4,3,4,4,13
3,1,4,4,1,1,1,1,1,4,3,1,1,1,1,1,2,3,3,1,4,1,1,4,3,1,1,1,1,1,1,1,13
3,1,4,5,1,1,4,1,1,3,3,2,3,1,4,1,1,1,3,1,2,1,1,1,1,3,1,1,3,4,1,4,13
3,1,0,3,2,3,4,4,4,4,4,4,4,2,5,4,4,4,4,4,4,4,4,4,4,4,4,4,4,4,4,4,13
3,1,0,1,2,3,3,2,3,3,3,3,3,3,3,3,3,3,3,3,3,3,3,3,3,3,3,3,3,3,3,3,13
3,1,0,1,1,1,4,1,1,4,2,1,1,2,5,3,2,3,5,2,5,2,1,4,4,3,1,1,3,5,1,3,13
3,1,2,4,5,5,5,5,5,5,5,5,5,5,5,5,5,5,5,5,5,5,5,5,5,5,5,5,5,5,5,5,13
3,1,0,1,4,4,4,4,3,3,2,2,3,4,4,2,4,4,4,4,5,3,4,5,5,5,3,3,4,3,4,4,13
3,1,0,1,3,3,3,3,3,3,3,3,3,3,3,3,3,3,3,3,3,1,3,3,3,3,3,3,3,3,3,3,13
3,1,2,3,1,3,3,2,2,4,3,2,3,3,4,2,4,4,4,3,4,3,2,3,2,4,3,3,4,4,2,4,13
3,1,0,1,1,2,3,4,5,4,3,3,3,2,3,4,5,2,4,3,3,4,2,3,4,2,3,3,4,3,3,3,13
3,1,0,1,1,1,1,1,1,1,1,1,1,1,1,1,1,1,1,1,1,1,1,1,1,1,1,1,1,1,1,1,13
3,3,0,2,3,3,3,3,3,3,3,3,3,3,3,3,3,3,3,3,3,3,3,3,3,3,3,3,3,3,3,3,13
3,1,0,1,1,1,1,1,1,1,1,1,1,1,1,1,1,1,1,1,1,1,1,1,1,1,1,1,1,1,1,1,13
3,2,0,1,3,3,3,3,3,3,3,3,3,3,3,3,3,3,3,3,3,3,3,3,3,3,3,3,3,3,3,3,13
3,2,0,3,4,4,4,4,4,4,4,4,4,4,4,4,4,4,4,4,4,4,4,4,4,4,4,4,4,4,4,4,13
3,2,4,3,2,2,4,2,3,3,2,3,3,3,4,3,3,5,5,3,5,4,5,5,4,3,3,4,4,4,3,4,13
3,2,4,3,1,1,2,2,2,2,4,2,2,2,5,2,3,3,3,3,5,3,3,5,5,5,5,4,4,2,3,4,13
3,2,1,3,1,2,2,2,2,3,3,3,3,3,4,3,3,3,3,3,3,3,3,3,3,3,3,3,3,3,3,3,13
3,2,3,2,2,3,4,3,2,2,3,1,4,3,4,2,3,3,3,2,4,2,3,3,5,5,4,3,5,3,3,4,13
3,1,1,4,1,1,2,2,1,1,3,1,1,1,1,1,1,2,4,2,5,5,5,4,4,4,3,2,5,4,5,5,13
3,1,0,1,4,4,4,4,4,4,4,4,4,4,4,4,4,4,4,4,4,4,4,4,4,4,4,4,4,4,4,4,13
3,1,3,1,3,3,3,3,3,3,3,3,3,3,3,3,3,3,3,3,3,3,3,3,3,3,3,3,3,3,3,3,13
3,1,4,4,1,2,3,1,3,4,2,2,5,4,4,4,4,4,4,3,5,4,4,5,5,5,5,4,5,4,5,5,13
3,1,1,3,1,3,5,1,4,5,4,3,3,4,5,5,5,5,5,5,5,5,5,5,5,5,5,5,5,4,5,5,13
3,1,1,3,2,2,2,2,2,3,3,2,1,1,5,2,4,4,3,2,5,4,4,5,4,4,3,2,4,3,5,1,13
3,1,1,3,5,5,5,5,4,5,5,5,5,5,5,5,5,5,5,5,5,5,5,5,5,5,5,5,5,5,5,5,13
3,1,2,4,3,4,3,3,4,2,3,3,3,2,4,4,4,4,3,4,3,4,4,3,4,4,4,4,3,3,4,5,13
3,1,2,1,3,3,3,3,3,3,3,3,3,3,3,3,3,3,3,3,3,3,3,3,3,3,3,3,3,3,3,3,13
3,1,0,1,4,4,4,4,4,4,4,4,4,4,4,4,4,4,4,4,4,4,4,4,4,4,4,4,4,4,4,4,13
3,1,2,4,1,1,1,1,1,1,1,1,1,1,5,1,3,3,3,1,3,1,1,1,1,3,1,1,1,1,1,1,13
3,1,4,3,1,1,4,4,2,3,2,2,3,3,3,3,4,4,4,4,4,4,4,4,4,4,4,4,4,4,4,4,13
3,1,2,3,2,3,4,4,4,4,4,4,4,4,4,4,4,4,4,4,4,4,4,4,4,4,4,4,4,4,4,4,13
3,1,3,2,1,1,3,3,4,4,3,4,3,4,3,3,4,4,3,4,2,3,4,2,4,2,5,3,4,3,4,2,13
3,1,0,1,3,3,3,3,3,3,3,3,3,3,3,3,3,3,3,3,3,3,3,3,3,3,3,3,3,3,3,3,13
3,1,0,1,4,4,4,4,4,4,4,4,4,4,4,4,4,4,4,4,4,4,4,4,4,4,4,4,4,4,4,4,13
3,1,3,5,5,5,5,5,5,5,5,1,2,3,3,5,5,5,5,5,5,5,5,5,5,5,5,5,5,5,5,5,13
3,1,0,4,2,3,4,4,4,4,4,4,4,4,4,4,4,4,4,4,4,4,4,4,4,4,4,4,4,4,4,4,13
3,1,0,1,5,4,3,2,2,2,3,3,3,3,3,3,3,3,3,3,3,3,3,3,3,3,3,3,3,3,3,3,13
3,1,4,3,3,3,3,3,3,3,3,3,3,3,3,3,3,3,3,3,3,4,4,3,5,4,4,5,3,3,4,4,13
3,1,2,3,2,2,3,1,2,3,3,3,2,3,3,1,3,3,3,2,4,3,3,3,3,3,3,3,3,3,2,3,13
3,2,0,1,2,2,2,2,2,2,2,2,2,2,2,2,2,2,2,2,2,2,2,2,2,2,2,2,2,2,2,2,13
3,1,1,3,3,3,3,3,3,3,3,3,3,3,3,3,3,3,3,3,3,3,3,3,3,3,3,3,3,3,3,3,13
3,1,2,3,4,4,4,4,4,4,4,4,4,4,4,4,4,4,4,4,4,4,4,4,4,4,4,4,4,4,4,4,13
3,1,0,1,3,3,3,3,3,3,3,3,3,3,3,3,3,3,3,3,3,3,3,3,3,3,3,3,3,3,3,3,13
3,1,3,1,5,5,1,5,5,4,4,5,5,5,5,5,5,5,5,5,5,5,5,5,5,5,5,4,5,1,3,5,13
3,1,0,1,3,3,3,3,2,3,3,3,3,3,3,2,3,3,3,3,3,3,3,3,3,3,3,3,3,3,3,3,13
3,1,0,1,2,3,4,3,4,2,4,2,3,5,2,3,1,1,1,1,1,1,1,1,1,1,1,1,1,1,1,1,13
3,1,0,1,3,3,3,3,3,3,3,3,3,3,3,3,3,3,3,3,3,3,3,3,3,3,3,3,3,3,3,3,13
3,1,0,1,3,3,4,3,3,3,4,3,3,3,4,3,3,3,3,4,4,3,2,3,3,3,3,3,4,4,4,3,13
3,1,0,2,1,4,4,4,3,3,3,2,4,3,4,3,4,4,4,4,4,4,4,4,4,4,4,3,4,4,4,4,13
3,1,0,1,5,5,5,5,4,4,5,2,4,4,5,5,5,5,5,5,5,5,5,5,5,5,5,5,5,5,5,5,13
3,1,1,5,3,3,3,3,3,3,3,3,3,3,3,3,2,2,2,3,3,3,3,3,3,3,3,2,2,3,3,3,13
3,1,1,5,2,2,3,3,2,1,2,3,4,3,4,3,3,2,3,3,3,3,3,3,4,4,2,3,2,2,2,3,13
3,1,0,1,3,3,3,3,3,3,3,3,3,3,3,3,3,3,3,3,3,3,3,3,3,3,3,3,3,3,3,3,13
3,1,3,3,4,4,4,4,4,4,4,4,4,4,4,4,4,4,4,4,4,4,4,4,4,4,4,2,4,2,3,4,13
3,1,0,1,3,3,3,3,3,3,3,3,3,3,3,3,3,3,3,3,3,3,3,3,3,3,3,3,3,3,3,3,13
3,1,1,4,3,3,3,4,3,2,3,3,3,3,3,3,3,3,3,3,3,3,3,3,3,3,3,3,3,3,3,3,13
3,1,0,1,1,5,4,5,4,4,4,3,4,4,4,4,4,4,4,4,5,4,4,4,5,5,5,4,5,4,2,5,13
3,1,0,1,3,3,3,3,3,3,3,3,3,3,3,3,3,3,3,3,3,3,3,3,3,3,3,3,3,3,3,3,13
3,1,0,3,4,3,2,3,3,2,5,4,5,4,3,4,4,3,5,5,4,3,4,3,5,5,4,3,4,4,5,4,13
3,1,0,1,3,3,3,3,3,3,3,3,3,3,3,3,3,3,3,3,3,3,3,3,3,3,3,3,3,3,3,3,13
3,1,0,1,5,5,5,5,5,5,5,5,5,5,5,5,5,5,5,5,5,5,5,5,5,5,5,5,5,5,5,5,13
3,3,0,3,4,3,3,3,3,3,3,4,4,4,4,4,4,4,3,4,3,3,3,3,3,4,4,4,4,4,4,4,13
3,1,0,1,4,4,4,4,4,4,4,4,4,4,4,4,4,4,4,4,4,4,4,4,4,4,4,4,4,4,4,4,13
3,3,0,3,2,2,2,2,2,2,2,2,2,2,2,2,2,2,2,1,3,1,2,2,1,2,1,1,1,1,1,2,13
3,3,4,5,2,2,4,3,1,1,1,3,3,3,3,3,4,4,4,4,4,4,4,4,4,4,4,4,4,4,4,4,13
3,2,0,2,3,3,3,3,3,3,3,3,3,3,3,3,3,3,3,3,3,3,3,3,3,3,3,3,3,3,3,3,13
3,2,0,1,5,5,5,5,5,5,5,5,5,5,5,5,5,5,5,5,5,5,5,5,5,5,5,5,5,5,5,5,13
3,1,0,1,3,3,3,3,3,3,3,3,3,2,2,2,3,3,3,3,3,2,2,2,3,3,3,3,3,3,3,3,13
3,2,0,3,4,4,4,4,4,4,4,4,4,4,4,4,4,4,4,4,4,4,4,4,4,4,4,4,4,4,4,4,13
3,2,1,5,2,2,2,2,2,2,2,2,2,2,2,2,2,2,2,2,2,2,2,2,2,2,2,2,2,2,2,2,13
3,1,0,1,3,3,3,3,3,3,3,3,3,3,3,3,3,3,3,3,3,3,3,3,3,3,3,3,3,3,3,3,13
3,2,0,3,5,5,5,5,5,5,5,5,5,5,5,5,5,5,5,5,5,5,5,5,5,5,5,5,5,5,5,5,13
3,2,0,3,4,4,4,4,4,4,4,4,4,4,4,4,4,4,4,4,4,4,4,4,4,4,4,4,4,4,4,4,13
3,2,3,4,1,1,1,1,2,1,2,1,3,1,1,2,2,3,1,2,5,3,2,3,3,4,2,1,3,1,3,4,13
3,2,2,3,4,4,4,4,4,4,4,4,4,4,4,4,4,4,4,4,4,4,4,4,4,4,4,4,4,4,4,4,13
3,1,3,1,3,3,3,3,3,3,3,3,3,3,3,3,3,3,3,3,3,3,3,3,3,3,3,3,3,3,3,3,13
3,1,0,1,2,2,2,2,2,2,2,2,2,2,2,2,2,2,2,2,2,2,2,2,2,2,2,2,2,2,2,2,13
3,1,0,1,1,1,1,1,1,1,1,1,1,1,1,1,1,1,1,1,1,1,1,1,1,1,1,1,1,1,1,1,13
3,1,3,4,3,3,3,3,3,3,3,3,3,3,3,3,3,3,3,3,3,3,3,3,3,3,3,3,3,3,3,3,13
3,1,3,3,1,1,3,1,1,2,1,1,3,1,2,1,1,2,4,1,4,2,2,1,3,4,1,1,4,4,4,4,13
3,1,4,4,1,1,1,1,1,1,1,1,1,1,1,1,1,1,1,1,1,1,1,1,1,1,1,1,1,1,1,1,13
3,1,0,1,1,1,1,1,1,1,1,1,1,1,1,1,1,1,1,1,1,1,1,1,1,1,1,1,1,1,1,1,13
3,1,2,3,2,3,4,2,2,3,4,2,2,2,5,3,3,4,2,2,5,3,3,4,5,5,2,4,3,2,2,5,13
3,1,1,5,1,1,1,1,1,1,1,1,1,1,1,1,1,1,1,1,1,1,1,1,1,1,1,1,1,1,1,1,13
3,1,3,3,2,2,3,2,3,3,3,3,3,2,3,3,2,2,2,2,2,2,2,2,2,2,2,2,2,2,2,2,13
3,1,0,1,5,5,5,5,5,5,5,5,5,5,5,5,5,5,5,5,5,5,5,5,5,5,5,5,5,5,5,5,13
3,1,3,5,5,5,5,5,3,5,5,5,5,5,5,2,2,3,3,2,5,1,3,2,5,5,3,4,4,4,4,4,13
3,1,3,1,4,4,4,4,4,4,4,4,4,4,4,4,4,4,4,4,4,4,4,4,4,4,4,4,4,4,4,4,13
3,1,0,1,3,4,4,4,3,4,4,3,2,2,3,2,4,4,4,4,4,4,4,4,4,4,4,4,4,4,4,4,13
3,1,1,2,4,4,4,4,4,4,4,4,4,4,4,4,4,4,4,4,4,4,4,4,4,4,4,4,4,4,4,4,13
3,3,1,4,3,3,3,3,3,3,3,3,3,3,3,3,3,3,3,3,3,3,3,3,3,3,3,3,3,3,3,3,13
3,3,0,3,1,2,2,2,1,1,1,1,1,1,1,1,1,3,1,1,1,1,1,3,3,3,2,3,3,2,2,2,13
3,3,0,1,1,1,1,1,1,1,1,1,1,1,1,1,1,1,1,1,1,1,1,1,1,1,1,1,1,1,1,1,13
3,3,4,3,4,4,4,4,4,4,4,4,4,4,4,4,4,4,4,4,4,4,4,4,4,4,4,4,4,4,4,4,13
3,3,1,1,4,4,4,4,4,4,4,4,4,4,4,4,3,3,4,3,5,4,3,4,3,4,4,2,3,2,4,3,13
3,3,1,4,1,1,1,1,1,2,1,1,1,1,1,1,1,1,3,1,4,1,2,3,2,2,2,1,1,1,1,3,13
3,3,2,3,5,5,5,5,5,5,5,5,5,5,5,5,5,5,5,5,5,5,5,5,5,5,5,5,5,5,5,5,13
3,1,0,1,5,5,5,5,5,5,5,5,5,5,5,5,5,5,5,5,5,5,5,5,5,5,5,5,5,5,5,5,13
3,3,1,2,2,2,2,4,2,2,3,3,3,3,3,3,1,1,1,1,2,2,2,2,2,1,1,1,1,2,2,2,13
3,3,0,1,5,5,5,5,5,5,5,5,5,5,5,5,5,5,5,5,5,5,5,5,5,5,5,5,5,5,5,5,13
3,3,1,4,2,2,2,2,2,2,2,2,2,2,2,2,2,2,2,2,2,2,2,2,2,2,2,2,2,2,2,2,13
3,3,4,1,3,3,3,3,3,3,3,3,3,3,3,3,3,3,3,3,3,3,3,3,3,3,3,3,3,3,3,5,13
3,3,0,4,4,4,4,4,4,4,4,4,4,4,4,4,4,4,4,4,4,4,4,4,4,4,4,4,4,4,4,4,13
3,2,2,3,1,2,2,2,2,2,2,2,2,2,2,2,2,2,2,2,2,2,2,2,2,2,2,2,2,2,2,2,13
3,1,0,1,5,5,5,5,5,5,5,5,5,5,5,5,5,5,5,5,5,5,5,5,5,5,5,5,5,5,5,5,13
3,3,4,4,1,1,1,1,1,1,1,1,1,1,1,1,1,1,1,1,1,1,1,1,1,1,1,1,1,1,1,1,13
3,1,0,1,5,5,5,5,5,5,5,5,5,5,5,5,5,5,5,5,5,5,5,5,5,5,5,5,5,5,5,5,13
3,3,2,1,3,2,3,2,3,2,3,2,3,2,3,2,2,3,2,3,2,3,2,3,2,3,2,3,2,3,2,3,13
3,3,2,4,2,2,3,3,4,4,3,2,2,1,1,2,2,3,3,4,4,3,2,2,2,3,3,1,2,3,3,3,13
3,3,3,3,3,3,3,3,3,3,3,3,3,3,3,3,3,3,3,3,3,3,3,3,3,3,3,3,3,3,3,3,13
3,3,3,3,5,5,5,5,5,5,5,5,5,5,5,5,5,5,5,5,5,5,5,5,5,5,5,5,5,5,5,5,13
3,1,0,1,1,1,1,1,1,1,1,1,1,1,1,1,1,1,1,1,1,1,1,1,1,1,1,1,1,1,1,1,13
3,1,0,1,1,1,1,1,1,1,1,1,1,1,1,1,1,1,1,1,1,1,1,1,1,1,1,1,1,1,1,1,13
3,2,1,3,3,3,3,3,3,3,3,3,3,3,3,2,3,3,3,3,3,3,3,3,3,3,3,3,3,3,3,3,13
3,3,0,2,1,1,1,1,1,1,1,1,1,1,1,1,3,3,3,2,4,2,2,4,2,4,2,2,2,2,2,3,13
3,3,1,4,3,3,3,3,3,3,3,3,3,3,3,3,3,3,3,3,3,3,3,3,3,3,3,3,3,3,3,3,13
3,1,0,1,4,4,4,4,4,4,5,4,5,4,3,3,2,3,3,3,4,4,3,3,3,2,1,2,5,3,3,5,13
3,3,1,5,5,5,5,4,3,4,4,4,3,4,4,4,4,3,5,2,4,4,4,3,5,5,5,5,5,5,5,4,13
3,3,1,3,3,3,3,3,3,3,3,3,3,3,3,3,3,3,3,3,3,3,3,3,3,3,3,3,3,3,3,3,13
3,1,0,1,3,3,3,3,3,3,3,3,3,2,2,2,2,2,2,2,2,2,2,2,2,2,2,2,2,2,2,2,13
3,1,0,1,1,1,1,1,1,1,1,1,1,1,1,1,1,1,1,1,1,1,1,1,1,1,1,1,1,1,1,1,13
3,2,3,4,2,3,4,2,3,4,4,3,3,3,4,4,4,4,4,4,4,4,4,4,4,4,4,4,4,4,4,4,13
3,2,3,4,3,3,3,3,3,3,3,3,3,3,3,3,3,3,3,3,3,3,3,3,3,3,3,3,3,3,3,3,13
3,1,0,1,5,5,5,5,5,5,5,5,5,5,5,5,5,5,5,5,5,5,5,5,5,5,5,5,5,5,5,5,13
3,2,4,4,2,3,3,2,3,4,3,3,5,4,5,5,4,4,4,4,4,4,5,5,5,5,4,4,5,4,5,5,13
3,2,4,3,4,4,4,4,4,4,4,4,4,4,4,4,5,5,5,5,5,5,5,5,5,5,5,5,5,5,5,5,13
3,2,2,3,3,3,3,3,3,3,3,3,3,3,3,3,3,3,3,3,3,3,3,3,3,3,3,3,3,3,3,3,13
3,2,3,4,3,3,3,3,3,3,3,3,3,3,3,3,3,3,3,3,3,3,3,3,3,3,3,3,3,3,3,3,13
3,1,0,1,3,3,3,3,3,3,3,3,3,3,3,3,3,3,3,3,3,3,3,3,3,3,3,3,3,3,3,3,13
3,1,0,1,1,1,1,1,1,1,1,1,1,1,1,1,1,1,1,1,1,1,1,1,1,1,1,1,1,1,1,1,13
3,1,0,1,1,1,1,1,1,1,1,1,1,1,1,1,1,1,1,1,1,1,1,1,1,1,1,1,1,1,1,1,13
3,2,3,4,3,4,4,3,4,3,4,3,3,4,4,3,4,3,4,4,5,4,3,4,5,4,3,4,4,5,4,4,13
3,2,3,4,3,3,3,3,3,3,3,3,3,3,3,3,3,3,3,3,3,3,3,3,3,3,3,3,3,3,3,3,13
3,2,4,4,2,3,4,4,2,4,3,4,4,3,4,4,3,3,3,2,4,3,4,4,4,4,3,3,3,2,3,4,13
3,1,0,5,1,1,1,1,1,1,1,1,1,1,1,1,1,1,1,1,1,1,1,1,1,1,1,1,1,1,1,1,13
3,2,1,4,2,2,2,2,2,2,2,2,2,2,2,2,2,2,2,2,2,2,2,2,2,2,2,2,2,2,2,2,13
3,1,0,1,5,5,5,5,5,5,5,5,5,5,5,5,5,5,5,5,5,5,5,5,5,5,5,5,5,5,5,5,13
3,2,3,3,2,2,2,2,2,2,2,2,3,2,4,3,3,3,3,2,3,2,3,4,4,4,3,2,4,2,3,4,13
3,2,3,4,2,3,3,3,4,3,5,3,3,4,3,5,4,4,4,4,4,4,4,4,4,4,4,4,4,4,4,4,13
3,1,0,1,1,1,1,1,1,1,1,1,1,1,1,1,1,1,1,1,1,1,1,1,1,1,1,1,1,1,1,1,13
3,2,3,3,3,3,3,3,3,3,3,3,3,3,3,3,3,3,3,3,3,3,3,3,3,3,3,3,3,3,3,3,13
3,2,1,2,3,3,3,3,3,3,3,3,3,3,3,3,3,3,3,3,3,3,3,3,3,3,3,3,3,3,3,3,13
3,1,0,1,5,5,5,5,5,5,5,5,5,5,5,5,5,5,5,5,5,5,5,5,5,5,5,1,1,1,1,1,13
3,1,0,1,3,3,3,3,3,3,3,3,3,3,3,3,3,3,3,3,3,3,3,3,3,3,3,3,3,3,3,3,13
3,2,3,2,4,4,4,4,4,4,4,4,4,4,4,4,4,4,4,4,4,4,4,4,4,4,4,4,4,4,4,4,13
3,2,0,1,2,2,2,2,2,2,2,2,2,2,2,2,2,2,2,2,2,2,2,2,2,2,2,2,2,2,2,2,13
3,2,0,3,3,3,3,3,3,3,3,3,3,3,3,3,3,3,3,3,3,3,3,3,3,3,3,3,3,3,3,3,13
3,1,0,1,1,1,1,1,1,1,1,1,1,1,1,1,1,1,1,1,1,1,1,1,1,1,1,1,1,1,1,1,13
3,1,0,1,5,5,5,5,5,5,5,5,5,5,5,5,5,5,5,5,5,5,5,5,5,5,5,5,5,5,5,5,13
3,3,0,3,1,1,1,1,1,1,1,1,1,1,1,1,1,1,1,1,1,1,1,1,1,1,1,1,1,1,1,1,13
3,1,0,2,5,5,5,5,5,5,5,5,5,5,5,5,5,4,4,5,4,3,4,5,5,5,4,5,5,4,3,5,13
3,1,0,1,1,1,1,1,1,1,1,1,1,1,1,1,1,1,1,1,1,1,1,1,1,1,1,1,1,1,1,1,13
3,1,0,1,5,5,5,5,5,5,5,5,5,5,5,5,5,5,5,5,5,5,5,5,5,5,5,5,5,5,5,5,13
3,2,1,5,3,3,3,3,3,3,3,3,3,3,3,3,3,3,3,3,3,3,3,3,3,3,3,3,3,3,3,3,13
3,1,0,1,3,2,3,3,3,3,3,3,2,2,2,2,3,3,3,3,3,3,3,3,3,3,3,3,3,3,3,3,13
3,1,0,1,5,5,5,5,5,5,5,5,5,5,5,5,5,5,5,5,5,5,5,5,5,5,5,5,5,5,5,5,13
3,1,0,5,3,3,3,3,3,3,3,3,3,3,3,3,3,3,3,3,3,3,3,3,3,3,3,3,3,3,3,3,13
3,1,0,1,4,4,4,4,4,4,4,4,4,4,4,4,4,4,4,4,4,4,4,4,4,4,4,4,4,4,4,4,13
3,1,3,3,2,4,3,4,5,4,4,4,4,4,5,5,4,4,4,4,5,5,5,5,5,5,5,5,5,4,4,4,13
3,1,4,3,2,3,4,3,3,4,4,2,4,4,3,2,4,4,4,4,4,4,4,4,4,4,4,4,4,4,4,4,13
3,1,2,3,3,3,3,3,3,3,3,3,3,3,3,3,3,3,3,3,3,3,3,3,3,3,3,3,3,3,3,3,13
3,1,3,3,5,5,5,5,5,5,5,5,5,5,5,5,5,5,5,5,5,5,5,5,5,5,5,5,5,5,5,5,13
3,1,0,3,4,4,4,4,4,4,4,4,4,4,4,4,4,4,4,4,4,4,4,4,4,4,4,4,4,4,4,4,13
3,1,0,4,4,4,4,4,4,4,4,4,4,4,4,4,4,4,4,4,4,4,4,4,4,4,4,4,4,4,4,4,13
3,1,4,2,1,1,1,1,1,1,1,3,1,3,1,1,1,1,1,1,4,1,1,1,1,1,1,1,1,1,1,1,13
3,1,0,1,3,2,3,3,3,2,3,2,3,2,4,4,3,3,2,3,3,4,2,2,3,3,3,4,4,3,3,3,13
3,1,4,4,5,5,5,5,5,5,5,5,5,5,5,5,5,5,5,5,5,5,5,5,5,5,5,5,5,5,5,5,13
3,1,1,2,4,4,4,4,4,4,4,4,4,4,4,4,3,4,3,3,2,4,4,4,5,4,3,1,3,3,3,3,13
3,1,3,4,1,1,1,1,1,1,1,1,1,1,1,1,1,1,1,1,1,1,1,1,1,1,1,1,1,1,1,1,13
3,1,3,4,4,3,2,2,3,2,2,3,2,3,2,3,3,3,3,3,3,3,3,3,3,3,3,3,3,3,3,3,13
3,1,3,3,1,1,4,3,1,2,1,1,3,1,5,1,1,1,1,1,4,1,1,1,3,3,1,1,3,1,1,1,13
3,1,2,3,3,3,2,4,3,4,2,3,4,4,3,2,4,4,3,2,3,4,3,3,3,4,3,3,4,3,3,2,13
3,1,4,1,5,5,5,5,5,5,5,5,5,5,5,5,5,5,5,5,5,5,5,5,5,5,5,5,5,5,5,5,13
3,1,3,3,5,5,4,5,5,4,5,5,5,5,5,5,5,5,5,3,5,5,5,5,5,5,5,5,5,5,5,5,13
3,1,0,4,3,3,3,3,3,3,3,3,3,3,3,3,3,3,3,3,3,3,3,3,3,3,3,3,3,3,3,3,13
3,1,0,2,4,5,5,5,5,5,5,5,5,5,5,5,5,5,5,5,5,5,5,5,5,5,5,5,5,5,5,5,13
3,1,3,2,4,5,5,4,5,5,5,4,5,5,5,3,5,5,5,4,5,4,5,5,5,5,5,4,5,5,4,5,13
3,2,2,4,1,3,3,2,4,5,3,2,4,4,5,2,4,5,3,1,4,1,4,5,4,4,2,2,3,4,3,4,13
3,1,4,3,2,3,3,3,3,3,3,3,3,3,3,3,3,3,3,3,3,3,3,3,3,3,3,3,3,3,3,3,13
3,1,0,1,2,3,3,3,3,3,3,3,3,3,3,3,3,2,2,2,2,2,2,2,2,2,2,2,2,2,2,2,13
3,1,3,4,5,4,3,2,1,2,3,4,5,4,3,2,1,2,3,4,5,4,4,4,4,4,4,4,4,4,4,4,13
3,1,0,1,5,5,5,5,5,5,5,5,5,5,5,5,5,5,5,5,5,5,5,5,5,5,5,5,5,5,5,5,13
3,1,3,5,4,4,4,4,4,4,4,4,4,4,4,4,4,4,4,4,4,4,4,4,4,4,4,4,4,4,4,4,13
3,1,3,3,2,3,4,5,5,5,4,4,3,4,4,4,4,5,5,4,5,5,5,5,5,5,4,4,5,5,4,5,13
3,1,4,5,4,4,4,4,4,4,4,4,4,4,4,4,4,4,4,4,4,4,4,4,4,4,4,4,4,4,4,4,13
3,1,0,1,3,3,3,3,3,3,3,3,3,3,3,3,3,3,3,3,3,3,3,3,3,3,3,3,3,3,3,3,13
3,1,0,3,3,3,3,3,3,3,3,3,3,3,3,3,3,3,3,3,3,3,3,3,3,3,3,3,3,3,3,3,13
3,1,0,3,4,4,4,4,5,5,4,4,5,5,5,5,5,5,5,5,5,5,5,5,5,5,5,5,5,5,5,5,13
3,1,0,1,4,4,4,4,4,4,4,4,4,4,4,4,4,4,4,4,4,4,4,4,4,4,4,4,4,4,4,4,13
3,1,0,1,2,2,2,2,2,2,2,2,2,2,2,2,2,2,2,2,2,2,2,2,2,2,2,2,2,2,2,2,13
3,1,0,2,2,4,4,2,3,4,4,4,4,4,4,4,5,5,5,5,5,4,4,5,5,5,5,2,5,4,3,5,13
3,1,2,4,1,2,3,2,2,2,2,2,3,2,2,1,3,2,2,1,3,1,2,2,3,3,2,2,2,2,2,2,13
3,1,1,3,2,2,2,2,2,2,2,2,2,2,2,2,2,2,2,2,2,2,2,2,2,2,2,2,2,2,2,2,13
3,1,0,1,5,5,5,5,5,5,5,5,5,5,5,5,5,5,5,5,5,5,5,5,5,5,5,5,5,5,5,5,13
3,1,1,3,2,3,2,3,3,2,3,2,3,2,3,2,3,2,3,4,3,2,3,4,3,2,3,4,3,2,3,4,13
3,1,3,1,5,5,5,5,5,5,5,5,5,5,5,5,5,5,5,5,5,5,5,5,5,5,5,5,5,5,5,5,13
3,3,0,3,3,3,3,3,3,3,3,3,3,3,3,3,3,3,3,3,3,3,3,3,3,3,3,3,3,3,3,3,13
3,3,1,2,1,1,1,1,1,1,1,1,1,1,1,1,1,1,1,1,1,1,1,1,1,1,1,1,1,1,1,1,13
3,3,0,2,1,1,1,1,1,1,1,1,1,1,1,1,1,1,1,1,1,1,1,1,1,1,1,1,1,1,1,1,13
3,3,1,2,3,3,3,3,3,3,3,3,3,3,3,3,3,3,3,3,3,3,3,3,3,3,3,3,3,3,3,3,13
3,2,1,4,4,4,4,4,4,4,4,4,4,4,4,4,4,4,4,4,4,4,4,4,4,4,4,4,4,4,4,4,13
3,2,1,3,3,3,4,2,4,4,3,3,3,3,3,2,2,2,2,3,3,3,4,4,3,2,2,3,3,4,4,4,13
3,2,0,4,3,3,3,3,3,3,3,3,3,3,3,3,2,3,3,2,3,3,3,3,3,3,3,3,3,3,3,3,13
3,3,3,3,3,3,3,3,3,3,3,3,3,3,3,3,3,3,3,3,3,3,3,3,3,3,3,3,3,3,3,3,13
3,2,1,3,5,5,5,5,5,5,5,5,5,5,5,5,5,5,5,5,5,5,5,5,5,5,5,5,5,5,5,5,13
3,2,0,2,3,3,3,3,3,3,3,3,3,3,3,3,3,3,3,3,3,3,3,3,3,3,3,3,3,3,3,3,13
3,1,3,3,4,4,4,3,4,4,3,3,5,4,4,4,4,4,4,4,4,4,4,4,4,4,4,4,4,4,3,4,13
3,2,0,3,5,5,5,5,5,5,5,5,5,5,5,5,5,5,5,5,5,5,5,5,5,5,5,5,5,5,5,5,13
3,2,1,3,4,4,4,4,4,4,4,4,4,4,4,4,4,4,4,4,4,4,4,4,4,4,4,4,4,4,4,4,13
3,2,1,2,2,3,4,3,2,2,3,4,4,3,3,4,3,3,3,3,3,3,3,3,3,3,3,3,3,3,3,3,13
3,3,2,4,2,2,2,2,2,2,2,2,2,2,2,2,2,2,2,2,2,2,2,2,2,2,2,2,2,2,2,2,13
3,1,3,4,4,4,3,4,4,3,3,3,3,2,3,3,4,4,4,4,4,4,4,4,4,4,4,4,4,4,4,4,13
3,1,4,3,4,4,4,4,4,4,4,4,4,4,4,3,4,4,4,4,4,4,4,4,4,4,4,4,4,4,4,4,13
3,1,3,4,2,2,2,4,3,3,2,2,3,3,4,3,3,4,3,3,5,3,5,4,4,4,4,4,3,4,4,3,13
3,1,3,3,2,1,1,2,2,1,2,2,1,1,1,1,1,1,1,1,1,1,1,1,1,1,1,1,1,1,1,1,13
3,1,4,3,2,2,2,2,2,2,2,2,2,2,2,2,2,2,3,2,2,2,2,2,1,1,1,1,1,1,1,1,13
3,1,2,4,3,3,3,3,3,3,3,3,3,3,3,3,3,3,3,3,3,3,3,3,3,3,3,3,3,3,3,3,13
3,1,2,4,4,4,4,4,4,4,4,4,4,4,4,4,4,4,4,4,4,4,4,4,4,4,4,4,4,4,4,4,13
3,1,0,1,1,1,1,1,1,1,1,1,1,1,1,1,1,1,1,1,1,1,1,1,1,1,1,1,1,1,1,1,13
3,1,3,3,4,4,4,4,4,4,4,4,4,4,5,5,3,4,1,5,4,4,4,4,1,2,4,3,2,2,2,2,13
3,1,4,3,3,3,3,3,3,3,3,3,3,3,3,3,3,3,3,3,3,3,3,3,3,3,3,3,3,3,3,3,13
3,1,3,3,1,4,3,1,1,1,1,2,4,3,1,1,1,2,1,1,5,1,3,3,2,3,2,1,5,3,1,1,13
3,1,1,4,2,4,4,1,3,3,3,3,3,3,3,3,3,3,3,3,3,3,3,2,3,3,3,3,3,3,3,3,13
3,1,1,4,3,3,3,3,3,3,3,3,3,3,3,3,3,3,3,3,3,3,3,3,3,3,3,3,3,3,3,3,13
3,2,3,3,4,4,4,4,4,4,4,4,4,4,4,3,4,4,4,4,4,4,4,4,4,4,4,4,4,4,4,4,13
3,1,4,3,4,4,4,4,4,4,4,4,4,4,4,4,4,4,4,4,4,4,4,4,4,4,4,4,4,4,4,4,13
3,1,4,3,4,4,4,4,4,4,4,4,4,4,4,4,4,4,4,4,4,4,4,4,4,4,4,4,4,4,4,4,13
3,1,4,3,3,4,4,4,4,4,4,4,4,4,5,4,4,4,4,4,4,4,4,4,4,4,4,4,3,4,4,4,13
3,1,2,4,4,4,5,4,4,4,5,4,4,3,4,5,4,4,5,5,4,4,4,5,4,4,5,5,5,5,5,5,13
3,1,3,3,4,4,4,4,4,4,4,4,4,4,4,3,4,4,4,4,4,4,4,4,4,4,4,4,4,4,4,4,13
3,1,3,3,4,4,4,4,4,4,4,5,4,4,4,4,4,4,4,4,4,4,4,4,4,4,4,4,4,4,4,4,13
3,1,2,4,3,3,3,3,3,3,3,3,3,3,3,3,3,3,3,3,3,3,3,3,3,3,3,3,3,3,3,3,13
3,1,3,4,5,5,5,5,5,5,5,5,5,5,5,5,5,5,5,5,5,5,5,5,5,5,5,5,5,5,5,5,13
3,1,3,4,3,3,3,3,3,3,3,3,3,3,3,3,3,3,3,3,3,3,3,3,3,3,3,3,3,3,3,3,13
3,1,3,3,1,1,2,1,1,1,1,1,5,1,1,1,1,1,1,1,1,1,1,1,1,1,1,1,3,1,1,1,13
3,1,4,3,4,4,4,4,4,4,4,4,4,4,4,4,4,4,4,4,4,4,4,4,4,4,4,4,4,4,4,4,13
3,1,3,3,4,4,4,4,4,4,3,3,3,3,4,3,4,4,4,3,5,3,4,5,5,5,5,4,4,4,3,5,13
3,1,0,1,1,1,1,1,1,1,1,1,1,1,1,1,1,1,1,1,1,1,1,1,1,1,1,1,1,1,1,1,13
3,2,3,4,3,3,3,3,3,3,3,3,4,4,4,4,4,3,3,4,3,3,3,3,3,3,3,3,4,4,4,4,13
3,1,4,3,4,4,4,4,4,4,4,4,4,4,4,4,4,4,4,4,4,4,4,4,4,4,4,4,4,4,4,4,13
3,1,2,4,2,2,2,2,2,2,2,2,2,2,2,2,2,2,2,2,2,2,2,2,2,2,2,2,2,2,2,2,13
3,1,3,4,3,4,4,4,4,3,3,4,4,4,4,4,4,4,4,4,4,4,4,4,4,4,4,4,4,4,4,4,13
3,1,0,4,5,5,5,5,5,5,5,5,5,5,5,5,5,5,5,5,5,5,5,5,5,5,5,5,5,5,5,5,13
3,1,0,4,5,5,5,5,5,5,5,5,5,5,5,5,5,5,5,5,5,5,5,5,5,5,5,5,5,5,5,5,13
3,3,4,4,3,3,3,3,3,3,3,3,3,3,3,3,3,3,3,3,3,3,3,3,3,3,3,3,3,3,3,3,13
3,1,4,3,3,5,5,5,5,5,5,5,5,5,5,5,5,5,5,5,5,5,5,5,5,5,5,5,5,5,5,5,13
3,1,4,3,2,4,3,2,5,5,5,5,5,5,5,4,5,5,4,4,5,4,5,5,5,5,5,5,5,5,4,4,13
3,1,1,5,4,4,4,4,4,4,4,4,4,4,4,4,4,4,4,4,4,4,4,4,4,4,4,4,4,4,4,4,13
3,1,4,3,5,5,3,4,4,3,5,3,2,2,2,2,2,2,2,2,2,2,2,2,2,2,2,2,2,2,2,2,13
3,1,0,3,5,5,5,5,5,5,5,5,5,5,5,5,5,5,5,5,5,5,5,5,5,5,5,5,5,5,5,5,13
3,1,2,4,2,2,2,2,2,2,2,2,2,2,2,2,2,2,2,2,2,2,2,2,2,2,2,2,2,2,2,2,13
3,1,4,4,4,4,4,5,4,4,4,4,4,3,5,4,5,5,5,5,5,5,5,5,5,5,5,5,5,5,5,5,13
3,1,2,3,5,5,5,5,5,5,5,5,5,5,5,5,5,5,5,5,5,5,5,5,5,5,5,5,5,5,5,5,13
3,1,0,1,1,1,1,1,1,1,1,1,1,1,1,1,1,1,1,1,1,1,1,1,1,1,1,1,1,1,1,1,13
3,1,1,3,3,3,3,3,3,3,3,3,3,3,3,3,3,3,3,3,3,3,3,3,3,3,3,3,3,3,3,3,13
3,1,3,3,2,2,2,2,2,2,2,2,2,2,2,2,2,2,2,2,2,2,2,2,2,2,2,2,2,2,2,2,13
3,1,0,1,5,5,5,5,5,5,5,5,5,5,5,5,5,5,5,5,5,5,5,5,5,5,5,5,5,5,5,5,13
3,3,1,5,3,3,3,3,3,3,3,3,3,3,3,3,3,3,3,3,3,3,3,3,3,3,3,3,3,3,3,3,13
3,3,0,1,3,3,3,3,3,3,3,3,3,3,3,3,3,3,3,3,3,3,3,3,3,3,3,3,3,3,3,3,13
3,3,2,3,3,3,3,3,3,3,3,3,3,3,3,3,3,3,3,3,3,3,3,3,3,3,3,3,3,3,3,3,13
3,3,2,2,5,3,4,2,4,3,3,2,3,3,5,2,5,3,2,2,3,3,3,5,5,5,4,2,4,4,3,4,13
3,3,0,1,3,3,3,3,3,3,3,3,3,3,3,3,3,3,3,3,3,3,3,3,3,3,3,3,3,3,3,3,13
3,3,0,1,2,2,2,2,2,2,2,2,2,2,2,2,2,3,2,1,2,1,1,1,1,2,1,1,1,1,1,1,13
3,3,0,2,1,1,1,1,1,1,1,1,1,1,1,1,1,1,1,1,1,1,1,1,1,1,1,1,1,1,1,1,13
3,2,1,3,5,5,5,5,5,5,5,5,5,5,5,5,5,5,5,5,5,5,5,5,5,5,5,5,5,5,5,5,13
3,1,0,1,3,3,3,3,3,3,3,3,3,3,3,3,3,3,3,3,3,3,3,3,3,3,3,3,3,3,3,3,13
3,3,0,1,2,2,2,2,2,2,2,2,2,2,2,2,2,2,2,2,2,2,2,2,2,2,2,2,2,2,2,2,13
3,2,0,2,4,4,4,4,4,4,4,4,4,4,4,4,4,4,4,4,4,4,4,4,4,4,4,4,4,4,4,4,13
3,1,1,2,3,2,3,2,4,3,3,4,3,4,4,3,4,4,3,3,3,2,3,2,3,2,2,2,2,2,3,2,13
3,2,1,1,4,4,4,4,4,4,4,4,4,4,4,4,4,4,4,4,4,4,4,4,4,4,4,4,4,4,4,4,13
3,1,0,1,2,2,2,2,2,2,2,2,2,2,2,2,2,2,2,2,3,3,3,3,3,3,3,3,2,4,4,3,13
3,2,0,4,3,3,3,3,3,3,3,3,3,3,3,3,3,3,3,3,3,3,3,3,3,3,3,3,3,3,3,3,13
3,1,0,1,3,3,3,3,3,3,3,3,3,3,3,3,3,3,3,3,3,3,3,3,3,3,3,3,3,3,3,3,13
3,2,3,1,3,3,3,3,3,3,3,3,3,3,3,3,3,3,3,3,3,3,3,3,3,3,3,3,3,3,3,3,13
3,2,1,2,3,3,3,3,3,3,3,3,3,3,4,4,4,4,4,3,4,4,3,4,4,4,3,4,4,4,3,4,13
3,2,2,3,4,2,2,2,2,3,4,2,2,3,4,3,4,3,4,3,4,2,3,2,2,3,2,2,2,4,1,5,13
3,1,0,1,3,3,3,3,3,3,3,3,3,3,3,3,3,3,3,3,3,3,3,3,3,3,3,3,3,3,3,3,13
3,2,1,4,1,1,2,3,3,3,2,3,3,3,2,2,3,4,4,3,5,4,4,5,4,4,4,4,4,4,4,1,13
3,2,3,3,2,2,4,2,3,3,2,3,3,3,3,3,4,4,4,4,4,4,4,4,4,4,4,4,4,4,4,4,13
3,1,0,1,3,3,3,3,3,3,3,3,3,3,3,3,3,3,3,3,3,3,3,3,3,3,3,3,3,3,3,3,13
3,1,0,1,3,3,3,3,3,3,3,3,3,3,3,3,3,3,3,3,3,3,3,3,3,3,3,3,3,3,3,3,13
3,1,0,1,1,1,1,1,1,1,1,1,1,2,1,1,2,2,3,3,3,3,3,3,3,3,3,3,3,3,3,3,13
3,2,1,3,3,3,3,3,3,3,3,3,3,3,3,3,3,3,3,3,3,3,3,3,3,3,3,3,3,3,3,3,13
3,3,2,3,3,3,3,3,3,3,3,3,3,3,3,3,3,3,3,3,3,3,3,3,3,3,3,3,3,3,3,3,13
3,3,0,1,5,5,5,5,5,5,5,5,5,5,5,5,4,4,4,4,4,4,4,4,4,4,5,5,5,5,5,5,13
3,1,1,3,3,3,4,3,3,3,3,2,2,3,3,3,3,4,4,3,4,3,4,4,4,4,3,3,3,4,3,3,13
3,1,1,2,1,1,3,1,1,1,1,1,1,1,1,1,3,3,4,2,4,2,1,1,1,3,1,1,2,1,1,1,13
3,1,4,4,3,2,4,3,1,1,1,1,5,2,3,3,3,4,3,3,4,2,4,3,4,4,2,3,3,2,3,3,13
3,1,0,1,5,5,5,5,5,5,5,5,5,5,5,5,5,5,5,5,5,5,5,5,5,4,5,4,5,5,5,5,13
3,1,4,5,1,1,1,1,1,3,1,1,1,1,1,1,1,1,1,1,1,1,1,1,1,1,1,1,1,1,1,1,13
3,1,3,3,3,3,3,3,3,3,3,3,3,3,3,3,3,3,3,3,3,3,3,3,3,3,3,3,3,3,3,3,13
3,1,0,1,5,5,5,5,5,5,5,5,5,5,5,5,5,5,5,5,5,5,5,5,5,5,5,1,5,5,5,5,13
3,1,2,1,2,4,4,4,3,3,4,3,4,3,4,3,4,4,4,3,4,4,4,4,4,4,3,4,4,4,3,4,13
3,1,3,4,4,4,4,4,4,4,4,4,4,4,4,4,4,4,4,4,4,4,4,4,4,4,4,4,4,4,4,4,13
3,1,0,1,4,4,4,4,4,4,4,4,4,4,4,4,4,4,4,4,4,4,4,4,4,4,4,4,4,4,4,4,13
3,1,1,3,1,2,4,4,1,4,4,3,3,2,4,2,3,3,4,2,4,2,4,3,4,3,3,3,4,3,2,3,13
3,1,3,4,3,3,4,4,2,2,1,3,2,3,2,1,4,4,4,4,4,4,4,4,4,4,4,4,4,1,4,1,13
3,1,1,3,3,3,3,4,4,2,2,3,3,3,4,4,3,3,4,3,4,4,4,3,3,2,3,3,3,2,3,3,13
3,1,0,1,2,2,3,3,2,3,2,2,2,2,3,2,2,4,3,3,3,3,3,3,3,3,3,3,3,3,3,3,13
3,1,1,1,2,2,5,2,2,5,5,5,5,5,5,5,5,5,5,5,5,5,5,5,5,5,5,5,5,5,5,5,13
3,1,3,3,3,3,3,3,3,3,3,3,3,3,3,3,3,3,3,3,3,3,3,3,3,3,3,3,3,3,3,3,13
3,1,0,1,3,3,3,3,3,3,3,3,3,3,3,3,3,3,3,3,3,3,3,3,3,3,3,3,3,3,3,3,13
3,1,0,1,2,3,3,3,3,5,4,4,4,4,4,4,4,3,3,4,3,4,3,4,4,4,4,4,4,4,4,4,13
3,1,0,1,4,4,4,4,4,4,4,4,4,4,4,4,4,4,4,4,4,4,4,4,4,4,4,4,4,4,4,4,13
3,1,3,4,3,4,4,3,4,4,4,4,4,5,4,4,3,4,4,4,4,4,4,3,3,3,3,3,3,3,3,3,13
3,1,3,4,4,4,4,3,5,3,2,2,3,4,4,4,3,3,4,3,4,4,3,4,4,4,4,4,4,4,4,4,13
3,1,1,5,4,4,4,4,4,4,4,4,4,4,4,4,4,4,4,4,4,4,4,4,4,4,4,4,4,4,4,4,13
3,1,2,4,3,4,3,2,3,2,5,4,3,4,2,5,4,3,4,5,5,5,3,4,3,4,4,4,3,4,3,4,13
3,2,1,5,1,1,3,1,1,5,1,1,2,2,3,3,3,4,4,3,5,4,4,5,4,3,3,3,3,2,2,5,13
3,1,1,3,3,4,3,4,3,4,4,4,4,4,4,4,4,4,3,4,4,4,4,4,4,4,4,4,4,4,4,4,13
3,1,1,3,2,3,2,2,2,4,3,3,3,2,5,3,3,2,3,1,5,2,5,4,4,4,3,3,4,5,2,3,13
3,1,1,4,3,3,3,3,3,3,3,3,3,3,3,3,3,3,3,3,3,3,3,3,3,3,3,3,3,3,3,3,13
3,1,0,1,3,3,3,3,3,3,3,3,3,3,3,3,3,3,3,3,3,3,3,3,3,3,3,3,3,3,3,3,13
3,1,3,1,3,3,3,3,3,3,3,3,3,3,3,3,4,4,4,4,4,4,4,4,4,4,4,4,4,4,4,4,13
3,1,1,3,3,3,3,3,3,3,3,3,3,3,3,3,4,4,4,4,4,4,4,4,4,4,4,4,4,4,4,4,13
3,1,0,1,5,5,5,5,5,5,5,5,5,5,5,5,1,5,5,5,5,5,5,5,5,5,5,5,5,5,5,5,13
3,1,0,4,5,5,5,5,5,5,5,5,5,5,5,5,5,5,5,5,5,5,5,5,5,5,5,5,5,5,5,5,13
3,1,0,1,1,1,1,1,1,1,1,4,1,1,1,3,1,1,1,1,1,1,1,1,1,1,1,1,1,1,1,1,13
3,1,0,1,1,1,3,3,3,3,3,3,3,3,3,3,3,3,3,3,3,3,3,3,3,3,3,3,3,3,3,3,13
3,1,3,4,2,2,2,2,2,2,2,2,2,2,2,2,2,2,2,2,2,2,2,2,2,2,2,2,2,2,2,2,13
3,1,0,1,4,4,4,4,4,4,4,4,4,4,4,4,4,4,4,4,4,4,4,4,4,4,4,4,4,4,4,4,13
3,1,2,4,2,3,4,3,3,4,3,3,3,4,4,3,4,4,4,4,4,4,4,4,4,4,4,3,4,4,3,4,13
3,1,1,4,4,4,4,4,4,3,4,3,4,3,4,4,3,4,4,3,4,3,4,3,4,4,3,4,4,4,4,4,13
3,1,0,1,5,5,5,5,5,5,5,5,5,5,5,5,5,5,5,5,5,5,5,5,5,5,5,5,5,5,5,5,13
3,3,0,1,1,1,1,1,1,1,1,1,1,1,1,1,2,2,2,2,2,2,2,2,2,2,2,2,2,2,2,2,13
3,1,0,1,3,3,3,3,3,3,3,3,3,3,3,3,3,3,3,3,3,3,3,3,3,3,3,3,3,3,3,3,13
3,3,0,1,3,3,3,3,3,3,3,3,3,3,3,3,3,3,3,3,3,3,3,3,3,3,3,3,3,3,3,3,13
3,3,0,1,1,1,1,1,1,1,1,1,1,1,1,1,1,1,1,1,1,1,1,1,1,1,1,1,1,1,1,1,13
3,1,0,1,4,4,4,4,4,4,4,4,4,4,4,4,4,4,4,4,4,4,4,4,4,4,4,4,4,4,4,4,13
3,3,0,3,4,4,4,4,4,4,4,4,4,4,4,4,4,4,4,4,4,4,4,4,4,4,4,4,4,4,4,4,13
3,3,1,2,3,3,3,3,3,3,3,3,3,3,3,3,3,3,3,3,3,3,3,3,3,3,3,3,3,3,3,3,13
3,3,2,4,3,3,3,3,3,3,3,3,3,3,3,3,3,3,3,3,3,3,3,3,3,3,3,3,3,3,3,3,13
3,2,2,2,5,5,5,5,5,5,5,5,5,5,5,5,5,5,5,5,5,5,5,5,5,5,5,5,5,5,5,5,13
3,3,0,1,2,1,1,1,1,1,1,1,1,1,1,1,1,1,1,1,1,1,1,1,1,1,1,1,1,1,1,1,13
3,2,1,2,3,3,3,3,3,3,3,3,3,3,3,3,3,3,3,3,3,3,3,3,3,3,3,3,3,3,3,3,13
3,3,0,4,3,3,3,3,3,3,3,3,3,3,3,3,3,3,3,3,3,3,3,3,3,3,3,3,3,3,3,3,13
3,2,3,2,3,3,3,3,3,3,3,3,3,3,3,3,3,3,3,3,3,3,3,3,3,3,3,3,3,3,3,3,13
3,1,4,1,1,2,3,4,4,3,4,4,4,3,3,4,4,3,3,4,4,5,4,4,3,4,5,4,4,3,4,5,13
3,1,0,1,5,5,5,5,5,5,5,5,5,5,5,5,5,5,5,5,5,5,5,5,5,5,5,5,5,5,5,5,13
3,2,3,4,5,5,5,5,5,5,5,5,4,5,5,5,5,5,5,4,5,5,5,5,5,5,5,5,4,5,5,5,13
3,2,2,2,4,4,4,4,4,4,4,4,4,4,4,4,4,4,4,4,4,4,4,4,4,4,4,4,4,4,4,4,13
3,2,1,4,2,2,3,4,2,3,2,2,2,2,4,2,2,2,4,2,4,4,3,4,2,3,1,3,1,3,2,3,13
3,2,0,5,4,4,4,4,4,4,4,4,4,4,4,4,4,4,4,4,4,4,4,4,4,4,4,4,4,4,4,4,13
3,2,2,2,3,3,3,3,3,3,3,3,3,3,3,3,3,3,3,3,3,3,3,3,3,3,3,3,3,3,3,3,13
3,2,3,5,2,2,1,1,1,1,2,2,2,2,2,2,2,2,2,2,2,2,2,2,2,2,2,2,2,2,2,2,13
3,2,0,3,2,3,3,3,3,2,3,2,3,2,3,2,2,3,2,3,2,3,2,2,2,2,3,3,3,3,3,3,13
3,2,0,2,5,5,5,5,5,5,5,5,5,5,5,5,5,5,5,5,5,5,5,5,5,5,5,5,5,5,5,5,13
3,2,1,4,3,3,3,3,3,3,3,3,3,3,3,3,3,3,3,3,3,3,3,3,3,3,3,3,3,3,3,3,13
3,2,4,5,3,3,3,3,3,3,3,3,3,3,3,3,3,3,3,3,3,3,3,3,3,3,3,3,3,3,3,3,13
3,2,0,1,5,5,5,5,5,5,5,5,5,5,5,5,5,5,5,5,5,5,5,5,5,5,5,5,5,5,5,5,13
3,1,0,1,5,5,5,5,5,5,5,5,5,5,5,5,5,5,5,5,5,5,5,5,5,5,5,5,5,5,5,5,13
3,1,0,1,3,3,3,3,3,3,3,3,3,3,3,3,3,3,3,3,3,3,3,3,3,3,3,3,3,3,3,3,13
3,1,0,1,5,5,5,5,5,5,5,5,5,5,5,5,5,5,5,5,5,5,5,5,5,5,5,5,5,5,5,5,13
3,1,0,1,4,4,4,4,4,4,4,4,4,4,4,4,4,4,4,4,4,4,4,4,4,4,4,4,4,4,4,4,13
3,2,1,3,4,4,4,4,4,4,4,4,4,4,4,3,4,4,4,4,4,4,4,4,4,4,4,4,4,4,4,4,13
3,1,0,1,5,5,5,5,5,5,5,5,5,5,5,5,5,5,5,5,5,5,5,5,5,5,5,5,5,5,5,5,13
3,1,1,3,3,3,3,3,3,3,3,3,3,3,3,3,3,3,3,3,3,3,3,3,3,3,3,3,3,3,3,3,13
3,1,0,1,3,3,3,3,3,3,3,3,3,3,3,3,3,3,3,3,3,3,3,3,3,3,3,3,3,3,3,3,13
3,1,0,1,1,1,1,1,1,1,1,1,1,1,1,1,1,1,1,1,1,1,1,1,1,1,1,1,1,1,1,1,13
3,1,3,1,4,4,4,5,5,4,4,4,4,5,3,4,3,4,3,2,4,2,4,4,4,3,4,4,4,3,4,4,13
3,1,1,3,2,4,4,2,4,5,3,3,3,4,5,3,4,4,4,4,4,3,4,4,4,4,4,4,4,5,3,5,13
3,1,0,1,3,3,3,3,3,3,3,3,3,3,3,3,3,3,3,3,3,3,3,3,3,3,3,3,3,3,3,3,13
3,1,4,3,1,1,1,1,1,1,1,1,1,1,1,1,3,3,3,3,3,3,3,3,3,3,3,3,3,3,3,3,13
3,1,0,1,1,1,1,1,1,1,1,1,1,1,1,1,1,1,1,1,1,1,1,1,1,1,1,1,1,1,1,1,13
3,1,2,5,1,1,1,1,1,1,1,1,1,1,1,1,1,1,1,1,1,1,1,1,1,1,1,1,1,1,1,1,13
3,1,3,4,1,1,4,1,2,4,2,2,3,2,4,4,3,3,4,2,4,3,3,4,4,4,3,2,3,3,4,4,13
3,1,4,3,1,2,3,1,1,3,3,1,4,2,4,2,3,3,3,2,4,2,3,3,3,3,3,2,4,2,2,3,13
3,1,3,4,5,5,5,5,5,5,5,5,5,5,5,5,5,5,5,5,5,5,5,5,5,5,5,5,5,5,5,5,13
3,1,1,3,3,2,3,4,1,3,1,1,1,2,2,1,2,3,4,2,5,2,3,4,5,4,2,1,5,2,2,5,13
3,1,0,3,1,1,1,1,1,1,1,1,1,1,1,1,1,1,1,1,1,1,1,1,1,1,1,1,1,1,1,1,13
3,1,3,3,3,3,4,4,3,4,3,4,4,4,4,4,4,4,4,3,4,3,4,4,4,4,4,4,4,4,4,4,13
3,1,3,1,4,4,4,4,4,4,4,4,4,4,4,4,4,4,4,4,4,4,4,4,4,4,4,4,4,4,4,4,13
3,1,3,1,1,3,4,1,2,5,2,2,5,1,4,1,4,4,4,2,4,3,4,2,2,3,1,1,5,3,1,5,13
3,1,1,4,5,5,5,5,5,5,5,4,3,4,5,5,5,5,5,5,5,5,5,5,5,5,5,5,5,5,5,4,13
3,1,3,3,1,2,3,2,3,4,3,2,3,4,3,4,4,3,2,1,2,3,3,3,2,2,3,2,2,1,4,4,13
3,1,3,4,5,5,1,5,2,4,4,1,4,3,4,2,2,3,5,3,5,2,2,3,4,4,2,1,4,2,2,4,13
3,1,2,3,3,3,3,3,3,3,3,3,3,3,3,3,3,3,3,3,3,3,3,3,3,3,3,3,3,3,3,3,13
3,1,1,3,4,4,4,4,3,4,4,4,3,3,4,4,5,5,5,3,4,4,4,4,4,4,3,4,4,4,4,4,13
3,1,3,4,2,4,3,2,2,4,2,2,4,3,3,3,4,4,4,4,4,4,4,4,4,4,3,3,4,2,2,4,13
3,1,3,3,2,4,3,4,2,3,4,1,4,3,5,3,3,3,3,2,4,3,4,4,4,4,3,2,4,3,2,4,13
3,1,0,4,4,4,4,4,4,4,4,4,3,3,5,4,4,5,4,4,4,4,4,4,5,5,5,3,5,3,4,4,13
3,1,3,4,3,3,3,3,3,3,3,3,3,3,3,3,3,3,3,3,3,3,3,3,3,3,3,3,3,3,3,3,13
3,1,3,1,4,4,4,4,4,4,3,4,4,3,4,4,4,4,4,4,4,4,4,4,4,4,4,4,4,4,4,4,13
3,1,1,1,3,3,3,3,3,3,3,3,3,3,3,3,3,3,3,3,3,3,3,3,3,3,3,3,3,3,3,3,13
3,2,4,4,4,4,4,4,4,4,4,4,4,4,4,4,3,3,4,2,4,2,1,2,3,4,3,4,3,3,2,2,13
3,1,0,3,3,2,3,3,2,3,2,3,3,2,3,3,3,3,4,4,4,3,4,3,4,3,4,4,4,3,4,4,13
3,1,3,2,3,4,5,5,5,5,3,4,4,3,4,4,4,5,4,4,4,5,4,3,4,4,3,4,4,3,4,4,13
3,1,3,4,3,4,4,3,3,3,3,3,3,3,3,3,3,4,4,3,4,3,3,3,4,4,3,3,4,3,3,3,13
3,1,4,3,2,2,2,4,2,4,2,2,3,2,4,3,3,4,3,2,4,3,3,3,4,4,3,2,4,3,2,4,13
3,1,0,3,2,2,2,2,2,2,2,2,2,2,2,2,3,3,3,3,3,3,2,4,1,3,4,4,3,1,3,4,13
3,1,2,3,4,4,4,4,4,4,4,4,4,4,4,4,4,4,4,4,4,4,4,4,4,4,4,4,4,4,4,4,13
3,1,3,3,1,1,1,2,2,1,1,1,1,1,1,1,1,1,1,2,1,2,1,1,1,1,1,2,1,2,2,1,13
3,1,3,4,4,4,4,4,4,4,4,4,4,4,4,4,4,4,4,4,4,4,4,4,4,4,4,4,4,4,4,4,13
3,1,2,4,2,2,4,2,2,2,2,2,2,2,2,2,2,3,3,3,3,3,3,3,3,3,3,3,3,3,3,3,13
3,1,0,1,4,4,4,4,4,4,4,4,4,4,4,4,4,4,4,4,3,4,4,3,4,4,4,4,4,4,4,4,13
3,1,3,3,4,4,4,4,4,4,4,4,4,4,4,4,4,4,4,4,4,4,4,4,4,4,4,4,4,4,4,4,13
3,1,2,2,4,3,3,3,3,4,4,4,4,3,3,3,4,4,4,4,4,4,4,4,4,4,4,4,4,4,4,4,13
3,1,3,1,1,2,3,1,3,4,3,2,4,2,4,3,4,3,4,3,4,2,3,4,4,2,5,3,2,3,3,4,13
3,1,2,3,2,2,2,2,2,2,2,2,2,2,2,2,3,3,3,2,4,2,3,3,3,3,3,3,3,3,3,3,13
3,1,0,4,4,4,4,4,4,4,4,4,4,4,4,4,4,4,4,4,4,4,4,4,4,4,4,4,4,4,4,4,13
3,1,4,3,5,5,5,5,5,5,5,5,5,5,5,5,5,5,5,5,5,5,5,5,5,5,5,5,5,5,5,5,13
3,1,1,2,1,1,4,4,4,4,4,4,4,4,4,4,4,4,4,4,4,4,4,4,4,4,4,4,4,4,4,4,13
3,1,3,3,2,2,2,2,2,2,2,2,2,2,2,2,2,2,2,2,2,2,2,2,2,2,2,2,2,2,2,3,13
3,1,0,1,3,3,3,3,3,3,3,3,3,3,3,3,3,3,3,3,3,3,3,3,3,3,3,3,3,3,3,3,13
3,3,1,2,3,2,4,2,4,4,2,3,3,3,4,2,4,4,4,4,4,4,4,4,4,4,4,4,4,4,4,4,13
3,2,1,3,2,4,4,4,4,4,4,4,4,4,4,4,4,4,4,4,4,4,4,4,4,4,4,4,4,4,4,4,4
3,1,0,1,1,1,1,1,1,1,1,1,1,1,1,1,1,1,1,1,1,1,1,1,1,1,1,1,1,1,1,1,4
3,1,1,3,4,4,4,4,4,4,4,4,4,4,4,2,4,4,4,4,4,4,4,4,4,4,4,4,4,4,4,4,4
3,1,0,1,1,1,1,1,1,1,1,1,1,1,1,1,1,1,1,1,1,1,1,1,1,1,1,1,1,1,1,1,4
3,1,2,3,2,2,2,3,2,3,2,3,2,1,1,1,3,3,2,2,3,2,2,2,3,3,3,2,3,3,2,2,4
3,2,2,4,3,3,3,3,3,3,3,3,3,3,3,3,3,3,3,3,3,3,3,3,3,3,3,3,3,3,3,3,4
3,3,4,5,1,1,1,1,1,1,1,1,1,1,1,1,1,1,1,1,1,1,1,1,1,1,1,1,1,1,1,1,4
3,3,1,3,4,4,4,4,4,4,4,4,4,4,4,4,4,4,4,4,4,4,4,4,4,4,4,4,4,4,4,4,4
3,1,1,3,2,3,3,2,2,2,3,3,3,2,3,3,2,2,2,2,3,3,3,3,3,3,3,3,3,3,3,3,4
3,2,1,3,2,2,2,2,2,2,2,2,2,2,2,2,2,2,2,2,2,2,2,2,2,2,2,2,2,2,2,2,4
3,1,1,2,3,3,3,3,3,3,3,3,3,3,3,3,3,3,3,3,3,3,3,3,3,3,3,3,3,3,3,3,4
3,1,1,4,5,5,5,5,5,5,5,5,5,5,5,5,5,5,5,5,5,5,5,5,5,5,5,5,5,5,5,5,4
3,1,3,3,4,4,4,4,4,4,4,4,4,4,3,2,4,4,4,4,4,4,4,4,4,4,4,4,4,4,4,4,4
3,1,3,3,3,3,4,4,3,3,3,3,4,3,5,5,5,5,5,5,5,5,5,5,5,5,5,5,5,5,5,5,4
3,1,2,3,4,4,4,4,4,4,4,4,4,4,4,4,4,4,4,4,4,4,4,4,4,4,4,4,4,4,4,4,4
3,1,1,3,5,5,5,5,5,5,5,5,5,5,5,5,5,5,5,5,5,5,5,5,5,5,5,5,5,5,5,5,4
3,1,1,3,2,2,3,2,1,1,1,1,1,1,1,1,1,1,1,1,2,1,1,1,3,3,1,1,3,1,1,3,4
3,1,3,3,4,4,4,3,3,3,3,3,4,2,2,1,2,4,2,4,4,4,4,4,4,4,3,3,4,4,5,4,4
3,1,1,2,4,4,4,4,4,4,4,4,4,4,4,4,4,4,4,4,4,4,4,4,4,4,4,4,4,4,4,4,4
3,1,0,1,1,1,1,1,1,1,1,1,1,1,1,1,1,1,1,1,1,1,1,1,1,1,1,1,1,1,1,1,4
3,1,4,3,5,5,5,5,5,5,5,5,5,5,5,5,5,5,5,5,5,5,5,5,5,5,5,5,5,5,5,5,4
3,1,1,3,1,1,1,1,1,1,1,1,1,1,1,1,1,1,1,1,1,1,1,1,1,1,1,1,1,1,1,1,4
3,1,2,3,4,4,4,4,4,4,4,4,4,4,4,4,4,4,4,4,4,4,4,4,4,4,4,4,4,4,4,4,4
3,1,1,3,2,2,2,2,2,2,2,2,2,2,2,2,2,2,2,2,2,2,2,2,2,2,2,2,2,2,2,2,4
3,1,3,2,5,5,5,5,5,5,5,5,5,5,5,2,5,5,5,5,5,5,5,5,5,5,5,5,5,5,5,5,4
3,2,1,3,3,3,3,3,1,1,1,1,4,1,4,1,1,2,1,1,5,4,5,2,2,3,1,1,3,1,2,4,4
3,1,1,3,2,2,2,2,2,2,2,2,2,2,2,2,2,2,2,2,2,2,2,2,2,2,2,2,2,2,2,2,4
3,1,0,4,3,3,3,3,3,3,3,3,3,3,3,3,3,3,3,3,3,3,3,3,3,3,3,3,3,3,3,3,4
3,1,4,3,1,5,3,2,3,3,3,3,3,3,3,3,3,3,3,3,3,3,3,3,3,3,3,3,3,5,5,5,4
3,1,1,3,3,3,3,3,3,3,3,3,3,3,3,3,3,3,3,3,3,3,3,3,3,3,3,3,3,3,3,3,4
3,1,3,2,4,4,4,4,4,4,3,4,4,4,4,4,5,5,5,5,5,5,5,5,5,5,5,5,5,5,5,5,4
3,1,0,1,1,1,1,1,1,1,1,1,1,1,1,1,1,1,1,1,1,1,1,1,1,1,1,1,1,1,1,1,4
3,2,1,4,4,5,4,4,4,4,4,4,4,4,4,4,4,4,4,4,4,4,4,4,4,4,4,4,4,4,4,4,4
3,1,0,3,3,3,3,3,3,3,3,3,3,3,3,3,3,3,3,3,3,3,3,3,3,3,3,3,3,3,3,3,4
3,1,4,3,3,3,3,3,3,3,3,3,3,3,3,3,3,3,2,2,5,3,3,3,3,3,3,2,3,3,3,3,4
3,1,3,4,1,1,1,1,1,1,1,1,1,1,1,1,1,1,1,1,1,1,1,1,1,1,1,1,1,1,1,1,4
3,1,3,5,3,3,3,3,3,3,3,3,3,3,3,3,3,3,3,3,3,3,3,3,3,3,3,3,3,3,3,3,4
3,1,1,4,2,2,3,3,3,3,3,3,3,3,3,3,3,3,3,3,3,3,3,3,4,4,4,4,4,4,4,4,4
3,1,1,3,4,4,4,4,3,3,2,2,3,3,4,3,4,4,4,3,4,4,4,4,4,4,3,3,3,3,3,4,4
3,1,4,1,1,1,1,1,1,1,1,1,1,1,1,1,1,1,1,1,1,1,1,1,1,1,1,1,1,1,1,1,4
3,1,3,3,2,3,3,2,3,2,2,3,3,2,2,2,3,4,4,3,4,4,4,4,4,4,3,3,4,3,3,4,4
3,3,4,5,5,5,5,5,5,5,5,5,5,5,5,5,5,5,5,5,5,5,5,5,5,5,5,5,5,5,5,5,5
3,2,1,4,3,3,3,3,3,3,3,3,3,3,3,3,3,3,3,3,3,3,3,3,3,3,3,3,3,3,3,3,5
3,3,0,5,3,3,3,1,1,1,1,1,1,1,1,1,1,1,1,1,1,1,1,1,1,1,1,1,1,1,1,1,5
3,3,1,2,2,2,2,2,2,2,2,2,2,2,2,2,2,2,2,2,2,2,3,2,2,2,3,2,2,2,2,2,5
3,2,3,3,4,4,4,4,4,4,4,4,4,4,4,4,4,4,4,4,4,4,4,4,4,4,4,4,4,4,4,4,5
3,1,2,3,4,4,4,4,4,4,4,4,4,4,4,4,4,4,4,4,4,4,4,4,4,4,4,4,4,4,4,4,5
3,3,0,1,1,1,1,1,1,1,1,1,1,1,1,1,1,1,1,1,1,1,1,1,1,1,1,1,1,1,1,1,5
3,2,3,2,5,5,5,5,5,5,5,5,5,5,5,5,5,5,5,5,5,5,5,5,5,5,5,5,5,5,5,5,5
3,2,1,2,2,2,3,2,2,2,2,2,2,2,2,2,2,2,2,2,2,3,2,2,2,2,2,2,2,2,2,2,5
3,2,2,3,3,3,3,3,3,3,3,3,3,3,3,3,3,3,3,3,3,3,3,3,3,3,3,3,3,3,3,3,5
3,2,1,2,2,2,5,2,3,3,3,2,5,5,4,4,4,4,4,3,3,3,3,3,3,3,3,3,3,3,3,3,5
3,2,4,3,1,1,1,1,1,1,1,1,1,1,1,1,1,1,1,1,1,1,1,1,1,1,1,1,1,1,1,1,5
3,3,4,3,1,1,1,1,1,1,1,1,1,1,1,1,3,3,3,3,3,3,3,3,3,3,3,3,3,3,3,3,5
3,1,0,1,1,1,1,1,1,1,1,1,1,1,1,1,1,1,1,1,1,1,1,1,1,1,1,1,1,1,1,1,5
3,2,1,2,2,2,2,2,2,2,2,2,2,2,2,2,2,2,2,2,2,2,2,2,2,2,2,2,2,2,2,3,5
3,2,1,2,4,5,5,5,5,4,4,5,4,4,5,5,4,5,4,4,3,4,5,4,4,4,3,5,5,5,5,5,5
3,2,1,3,4,4,4,4,4,4,4,4,4,4,4,4,4,4,4,4,4,4,4,4,4,4,4,4,4,4,4,4,5
3,2,1,4,3,3,3,3,3,3,3,3,3,3,3,3,3,3,3,3,3,3,3,3,3,3,3,3,3,3,3,3,5
3,2,1,5,3,3,3,3,3,3,3,3,3,3,3,3,3,3,3,3,3,3,3,3,3,3,3,3,3,3,3,3,5
3,3,1,3,1,1,1,1,1,1,1,1,1,1,1,1,1,1,1,1,1,1,1,1,1,1,1,1,1,1,1,1,5
3,1,4,4,4,4,4,4,4,4,4,4,4,4,4,4,4,5,5,5,4,4,4,4,4,4,4,4,4,4,4,4,5
3,1,0,5,4,4,4,4,4,4,4,4,4,4,4,4,4,4,4,4,4,4,4,4,4,4,4,4,4,4,4,4,5
3,2,1,4,2,2,2,2,2,2,2,2,2,2,2,2,2,2,2,2,2,2,2,2,2,2,2,2,2,2,2,2,5
3,1,3,3,5,5,5,5,5,5,5,5,5,5,5,5,5,5,5,5,5,5,5,5,5,5,5,5,5,5,5,4,5
3,1,2,4,3,3,3,3,3,3,3,3,3,3,3,3,3,3,3,3,3,3,3,3,3,3,3,3,3,3,3,3,5
3,2,0,3,5,5,5,5,5,5,5,5,5,5,5,5,5,5,5,5,5,5,5,5,5,5,5,5,5,5,5,5,5
3,1,0,1,1,1,1,1,1,1,1,1,1,1,1,1,1,1,1,1,1,1,1,1,1,1,1,1,1,1,1,1,5
3,2,0,4,5,5,5,5,5,5,5,5,5,5,5,5,5,5,5,1,5,5,5,5,5,5,5,4,5,5,5,5,5
3,2,1,3,4,4,4,4,4,4,4,4,4,4,4,4,4,4,4,4,3,3,3,3,3,3,3,3,3,3,3,3,5
3,1,1,2,3,3,4,3,5,5,5,5,5,5,4,5,5,5,5,5,5,5,5,5,5,5,5,5,5,5,5,5,5
3,1,0,1,1,1,1,1,1,1,1,1,1,1,1,1,1,1,1,1,1,1,1,1,1,1,1,1,1,1,1,1,5
3,2,1,4,1,1,1,1,1,1,1,1,1,1,1,1,1,1,1,1,1,1,1,1,1,1,1,1,1,1,1,1,5
3,1,2,5,1,1,1,1,1,1,1,1,1,1,1,1,1,1,1,1,1,1,1,1,1,1,1,1,1,1,1,1,5
3,1,0,4,5,5,3,5,5,5,5,5,5,5,5,5,5,5,5,5,5,5,5,5,5,5,5,5,5,5,5,5,5
3,2,1,1,5,5,5,5,5,5,5,5,5,5,5,5,5,5,5,5,5,5,5,5,5,5,5,5,5,5,5,5,5
3,1,0,2,1,1,1,1,1,1,1,1,1,1,1,1,1,1,1,1,1,1,1,1,1,1,1,1,1,1,1,1,5
3,3,0,3,1,3,3,3,3,3,3,4,3,2,1,1,4,4,4,4,4,4,4,4,2,2,3,2,3,3,3,3,5
3,1,0,4,5,5,2,5,5,3,4,3,3,4,3,2,5,5,5,5,5,5,5,5,5,5,5,5,5,5,5,5,5
3,3,0,1,1,1,2,2,2,1,1,3,3,1,1,4,1,1,3,2,1,1,1,1,2,2,2,2,4,3,3,3,5
3,3,1,3,1,1,3,1,2,2,1,2,3,2,3,3,3,3,3,3,4,3,3,4,3,4,3,2,3,3,2,3,5
3,3,0,1,1,1,1,1,1,1,1,1,1,1,1,1,1,1,1,1,1,1,1,1,1,1,1,1,1,1,1,1,5
3,3,1,3,2,1,2,1,1,2,1,2,1,1,1,2,2,1,2,1,2,1,1,2,1,1,2,1,1,2,1,1,5
3,2,2,3,1,1,1,2,1,2,1,2,1,2,2,2,2,2,3,2,1,1,2,1,1,2,1,1,1,1,2,2,5
3,2,0,1,1,1,1,1,1,1,1,1,1,1,1,1,1,1,1,1,1,1,1,1,1,1,1,1,1,1,1,1,5
3,2,0,1,5,5,5,5,5,5,5,5,5,5,5,5,5,5,5,5,5,5,5,5,5,5,5,5,5,5,1,1,5
3,2,0,4,1,1,2,2,2,2,2,1,2,1,1,1,2,3,3,2,3,2,2,2,2,2,1,1,2,1,1,1,5
3,2,0,3,3,3,3,3,3,3,3,3,3,3,3,3,2,3,3,3,3,3,3,3,3,3,3,3,3,3,3,3,5
3,1,0,1,1,1,1,1,1,1,1,1,1,1,1,1,1,1,1,1,1,1,1,1,1,1,1,1,1,1,1,1,5
3,1,0,1,2,2,2,2,3,3,3,3,3,3,2,3,1,1,1,1,1,1,1,1,1,1,1,1,1,1,1,1,5
3,1,0,1,1,1,4,1,2,1,1,1,1,2,4,1,4,4,2,1,5,3,3,3,4,5,2,1,4,5,4,5,5
3,1,3,3,1,1,1,1,2,1,1,1,4,1,4,4,4,3,3,4,4,4,4,4,4,4,1,1,4,1,1,3,5
3,1,0,1,1,1,1,1,1,1,1,1,4,1,1,1,1,1,3,1,4,1,1,1,1,1,1,1,1,1,1,1,5
3,1,4,2,2,2,5,2,1,1,3,3,2,2,1,1,1,1,1,1,5,2,1,3,3,2,1,1,1,4,1,2,5
3,1,3,4,1,1,2,1,1,1,1,1,4,1,3,1,2,1,1,1,3,2,2,1,1,4,1,1,1,1,1,1,5
3,1,1,5,1,1,1,1,1,1,1,1,1,1,1,1,3,3,3,1,1,1,1,1,1,1,1,1,1,1,1,1,5
3,1,2,1,3,4,4,4,3,4,1,3,3,2,2,1,4,3,3,4,4,4,5,3,4,3,2,2,4,2,1,5,5
3,1,0,3,2,2,3,3,4,3,4,2,5,5,3,1,5,4,4,5,5,4,3,4,5,5,4,4,5,5,4,5,5
3,1,3,4,1,1,3,1,3,1,1,2,3,2,1,1,3,4,4,4,5,4,3,3,3,3,4,3,4,4,2,4,5
3,1,4,5,1,1,1,1,1,1,1,1,1,1,1,1,1,1,1,1,1,1,1,1,1,1,1,1,1,1,1,1,5
3,1,3,5,1,1,3,1,3,1,1,2,3,2,1,1,3,3,4,4,5,4,3,3,3,2,3,2,4,2,1,2,5
3,1,3,3,2,2,2,2,2,2,2,2,4,2,1,1,2,2,2,1,3,1,3,2,1,3,2,1,3,3,1,3,5
3,1,3,4,1,1,4,3,4,3,1,2,2,3,1,1,3,3,3,3,2,2,3,3,3,3,3,3,3,3,3,3,5
3,1,1,3,2,2,3,3,2,1,1,1,2,3,2,2,1,2,2,1,4,2,2,2,1,2,2,2,3,2,2,4,5
3,1,2,3,4,4,4,4,4,4,4,4,4,4,4,4,4,4,4,4,4,4,4,4,4,4,4,4,4,4,4,4,5
3,1,1,2,3,4,5,5,5,3,3,3,3,4,3,1,5,5,5,5,5,5,5,5,5,5,5,5,5,5,5,5,5
3,2,3,2,5,5,5,5,5,5,5,5,5,5,5,5,5,5,5,5,5,5,5,5,5,5,5,5,5,5,5,5,5
3,1,2,1,4,4,4,5,4,4,4,4,4,4,4,4,4,4,4,4,4,4,4,4,4,5,4,4,4,4,4,4,5
3,1,2,1,3,4,4,4,3,4,4,3,4,4,4,4,4,4,4,4,4,4,4,4,4,4,4,4,4,4,4,4,5
3,1,0,1,3,3,3,3,3,3,3,3,3,3,3,3,3,3,3,3,3,3,3,3,3,3,3,3,3,3,3,3,5
3,1,0,4,3,4,3,4,3,4,3,4,3,4,3,4,5,4,5,4,5,4,5,4,5,4,5,4,5,5,4,5,5
3,1,0,1,5,5,5,5,5,5,5,5,5,5,5,5,5,5,5,5,5,5,5,5,5,5,5,5,5,5,5,5,5
3,1,0,1,1,1,1,1,1,1,1,1,1,1,1,1,1,1,1,1,1,1,1,1,1,1,1,1,1,1,1,1,5
3,1,0,1,3,2,3,3,3,3,2,2,3,3,3,3,3,4,3,2,3,3,3,3,2,3,3,3,3,3,3,3,5
3,1,0,1,3,3,3,3,3,3,3,3,3,3,3,3,3,3,3,3,3,3,3,3,3,3,3,3,3,3,3,3,5
3,1,0,1,3,3,3,3,3,3,3,3,3,3,3,3,3,3,3,3,3,3,3,3,3,3,3,3,3,3,3,3,5
3,1,0,4,2,2,2,2,2,2,2,2,2,2,2,2,2,2,2,2,2,2,2,2,2,2,2,2,2,2,2,2,5
3,1,0,1,5,5,4,4,5,4,5,4,4,5,5,5,4,4,4,4,4,4,4,4,5,5,5,4,5,4,5,5,5
3,1,0,1,2,2,2,2,2,2,2,2,2,2,2,2,2,2,2,2,2,2,2,2,2,2,2,2,2,2,2,2,5
3,1,0,1,1,4,3,2,3,2,4,2,4,3,2,3,3,4,2,4,3,2,4,3,3,3,2,4,4,3,3,4,5
3,1,0,1,5,5,5,4,4,3,3,3,4,4,4,4,4,4,4,4,5,5,5,5,5,5,5,5,5,5,5,5,5
3,1,0,1,5,5,5,5,4,5,4,3,5,5,5,4,5,5,5,5,5,5,5,5,5,5,5,5,5,5,5,5,5
3,1,0,1,1,1,1,1,1,1,2,2,1,2,2,1,4,4,4,4,4,4,4,4,4,4,4,4,4,4,4,4,5
3,1,0,1,3,3,3,3,3,3,3,3,3,3,3,3,3,3,3,3,3,3,3,3,3,3,3,3,3,3,3,3,5
3,1,3,2,1,2,4,2,2,2,1,2,4,3,5,3,4,4,3,3,5,3,3,4,4,4,3,3,3,2,3,3,5
3,1,0,1,2,3,3,2,2,3,4,4,4,4,4,3,2,3,3,3,4,4,5,5,5,5,5,4,4,4,4,5,5
3,1,3,4,3,3,3,3,3,3,3,3,3,3,3,3,3,3,3,3,3,3,3,3,3,3,3,3,3,3,3,3,5
3,2,0,5,3,3,3,3,3,3,3,3,3,3,3,3,3,3,3,3,3,3,3,3,3,3,3,3,3,3,3,3,5
3,1,0,1,1,1,1,1,1,1,1,1,1,1,1,1,1,1,1,1,1,1,1,1,1,1,1,1,1,1,1,1,5
3,1,0,1,1,1,1,1,1,1,1,1,1,1,1,1,1,1,1,1,1,1,1,1,1,1,1,1,1,1,1,1,5
3,1,0,1,5,5,5,5,5,5,5,5,5,5,5,5,3,3,3,3,3,3,3,3,3,3,3,3,3,3,3,3,5
3,3,0,2,3,3,3,3,3,3,3,3,3,3,3,3,3,3,3,3,3,3,3,3,3,3,3,3,3,3,3,3,5
3,1,0,1,1,3,1,4,1,1,1,1,1,1,1,1,1,1,1,1,1,1,1,1,1,1,1,1,1,1,1,1,5
3,1,0,1,1,1,1,1,1,1,1,1,1,1,1,1,1,1,1,1,1,1,1,1,1,1,1,1,1,1,1,1,5
3,1,0,1,3,3,3,3,3,3,2,2,2,2,2,2,2,3,3,3,2,3,2,3,2,3,2,3,2,3,2,3,5
3,1,0,1,1,1,1,2,2,1,1,1,1,1,2,2,2,1,1,1,1,1,1,1,1,1,1,1,1,1,1,1,5
3,1,1,2,1,2,3,4,2,2,2,2,4,2,1,2,2,2,3,2,4,3,3,2,3,4,2,2,3,2,4,4,5
3,1,0,1,3,3,3,3,3,3,3,3,3,3,3,3,1,1,1,1,1,1,1,1,1,1,1,1,1,1,1,1,5
3,2,0,1,1,1,1,1,1,1,1,1,1,1,1,1,1,1,1,1,1,1,1,1,1,1,1,1,1,1,1,1,5
3,2,0,3,2,4,4,4,4,4,3,4,2,3,4,2,4,4,4,4,4,4,4,4,4,4,4,4,4,4,4,4,5
3,1,0,1,3,3,3,3,3,3,3,3,3,3,3,3,3,3,3,3,3,3,3,3,3,3,3,3,3,3,3,3,5
3,1,3,4,2,2,2,2,2,2,2,2,2,2,2,2,2,2,2,2,2,2,2,2,2,2,2,2,2,2,2,2,5
3,1,3,2,2,2,2,2,2,2,2,2,2,2,2,2,2,2,2,2,2,2,2,2,2,2,2,2,2,2,2,2,5
3,1,0,1,1,1,1,1,1,1,1,1,1,1,1,1,1,1,1,1,1,1,1,1,1,1,1,1,1,1,1,1,5
3,1,0,4,3,3,3,3,3,3,3,3,3,3,3,3,3,3,3,3,3,3,3,3,3,3,3,3,3,3,3,3,5
3,1,3,1,1,3,2,2,2,3,2,2,2,2,2,2,2,2,2,2,2,2,2,2,2,2,3,2,3,2,3,3,5
3,1,0,1,1,1,1,1,1,1,1,1,1,1,1,1,2,2,2,2,1,1,1,1,1,1,1,2,2,2,2,3,5
3,1,0,3,1,1,1,1,1,1,1,1,2,2,2,2,2,2,2,2,2,2,2,2,2,3,3,3,3,3,3,3,5
3,1,4,1,1,1,4,1,1,1,1,1,4,2,3,3,1,3,4,1,4,1,1,1,1,1,1,1,3,3,1,3,5
3,1,0,1,3,3,3,3,3,3,3,3,3,3,3,3,3,3,3,3,3,3,3,3,3,3,3,3,3,3,3,3,5
3,1,1,1,3,3,3,3,3,3,3,3,3,3,3,3,3,3,3,3,3,3,3,3,3,3,3,3,3,3,3,3,5
3,1,3,2,1,1,2,1,1,1,1,1,4,1,2,1,2,1,1,1,1,1,1,1,1,1,1,1,1,1,1,1,5
3,1,0,1,1,1,1,1,1,1,1,1,1,1,1,1,1,1,1,1,1,1,1,1,1,1,1,1,1,1,1,1,5
3,1,3,2,2,2,4,2,2,3,3,2,2,2,2,2,2,2,2,2,2,2,2,2,2,2,2,2,2,2,2,2,5
3,1,0,1,1,1,1,1,1,1,1,1,1,1,1,1,1,1,1,1,1,1,1,1,1,1,1,1,1,1,1,1,5
3,1,0,1,5,5,5,5,3,2,2,2,2,2,2,2,2,2,2,2,2,2,3,3,3,3,3,3,3,3,3,3,5
3,1,0,1,2,2,2,2,1,1,2,2,2,2,3,2,2,1,1,1,4,1,2,1,3,1,1,2,3,2,1,4,5
3,1,2,3,1,4,3,3,2,2,1,2,5,2,2,2,2,2,3,2,5,1,2,2,1,1,2,2,5,1,1,5,5
3,1,2,1,1,3,4,2,2,2,3,1,2,1,2,1,3,2,3,2,4,2,3,2,3,3,2,2,3,1,2,4,5
3,1,1,1,1,3,5,1,1,1,1,1,5,1,3,1,2,2,1,1,5,3,5,3,1,1,1,1,3,3,3,1,5
3,1,0,1,1,1,1,1,1,1,1,1,1,1,1,1,1,1,1,1,1,1,1,1,1,1,1,1,1,1,1,1,5
3,1,0,1,2,2,2,2,2,2,2,2,2,2,2,2,2,2,2,3,3,3,3,3,3,3,3,3,3,3,3,3,5
3,1,0,1,3,1,1,1,1,1,1,1,1,1,1,1,1,1,1,1,1,1,1,1,1,1,1,1,1,1,1,1,5
3,1,3,1,2,2,2,2,2,2,2,2,2,2,2,2,2,2,2,2,2,2,2,2,2,2,2,2,2,2,2,2,5
3,1,1,5,3,3,3,3,3,3,3,3,3,3,3,3,3,3,3,3,3,3,3,3,3,3,3,3,3,3,3,3,5
3,1,0,1,3,3,3,3,3,3,3,3,3,3,3,3,3,3,3,3,3,3,3,3,3,3,3,3,3,3,3,3,5
3,3,1,5,1,1,1,1,1,1,1,1,1,1,1,1,1,1,1,2,1,2,2,1,2,1,2,1,2,1,2,1,5
3,1,1,5,5,5,5,5,5,5,5,5,5,5,5,5,5,5,5,5,5,5,5,5,5,5,5,5,5,5,5,5,5
3,1,0,1,5,5,5,5,5,5,5,5,5,5,5,5,5,5,5,5,5,5,5,5,5,5,5,5,5,5,5,5,5
3,1,0,5,4,4,4,4,4,4,4,4,4,4,4,4,4,4,4,4,4,4,4,4,4,4,4,4,4,4,4,4,5
3,1,2,3,3,3,3,3,3,3,3,3,3,3,3,3,3,3,3,3,3,3,3,3,3,3,3,3,3,3,3,3,5
3,1,2,5,1,2,3,4,5,4,3,2,1,1,2,3,4,3,2,1,2,3,3,3,2,2,3,3,2,2,3,3,5
3,1,0,1,4,4,4,4,4,4,4,4,4,4,4,4,5,5,5,5,5,5,5,5,5,5,5,5,5,5,5,5,5
3,1,0,1,5,5,5,5,5,5,5,5,5,5,5,5,5,5,5,5,5,5,5,5,5,5,5,5,5,5,5,5,5
3,1,1,3,2,2,3,2,3,2,2,2,2,2,3,2,4,4,3,3,5,4,5,5,5,5,4,3,5,4,4,5,5
3,1,0,1,1,1,1,1,1,1,1,1,1,1,1,1,1,1,1,1,1,1,1,1,1,1,1,1,1,1,1,1,5
3,1,0,1,2,2,2,2,2,2,2,2,2,2,2,2,2,2,2,2,2,2,3,2,2,2,2,2,2,3,3,2,5
3,1,0,5,5,4,1,3,4,3,2,4,3,5,5,4,5,4,3,2,2,3,2,3,3,4,2,2,3,1,1,1,5
3,1,1,1,3,3,3,3,3,3,3,3,3,3,3,3,3,3,3,3,3,3,3,3,3,3,3,3,3,3,3,3,5
3,1,0,3,2,2,2,2,2,2,2,2,2,2,2,2,2,2,2,2,2,2,2,2,2,2,2,2,2,2,2,2,5
3,1,0,1,3,3,4,4,4,3,2,5,5,5,5,4,4,4,4,4,4,4,4,4,4,4,4,4,4,4,4,4,5
3,1,0,1,2,3,3,2,2,3,2,3,3,3,2,3,3,2,2,3,3,3,2,2,3,3,3,2,2,3,3,3,5
3,1,0,1,5,5,5,5,5,5,5,5,5,5,5,5,5,5,5,5,5,5,5,5,5,5,5,5,5,5,5,5,5
3,1,0,1,1,1,1,1,1,1,1,1,1,1,1,1,1,1,1,1,1,1,1,1,1,1,1,1,1,1,1,1,5
3,1,4,1,1,1,1,1,1,1,1,1,1,1,1,1,1,1,1,1,1,1,1,1,1,1,1,1,1,1,1,1,5
3,1,2,2,3,3,3,3,4,3,3,3,4,4,4,4,4,4,4,4,4,4,4,4,4,4,3,3,3,3,3,3,5
3,1,0,2,2,3,3,3,3,4,4,4,3,3,3,3,4,4,4,3,4,4,3,2,2,3,3,3,3,3,3,3,5
3,1,0,1,1,1,1,1,1,1,1,1,1,1,2,2,3,2,2,2,2,2,2,2,3,2,2,2,2,2,2,2,5
3,1,0,1,5,5,5,5,5,5,5,5,5,5,5,5,5,5,5,5,5,5,5,5,5,5,5,5,5,5,5,5,5
3,1,0,1,1,1,1,1,1,1,1,1,1,1,1,1,1,3,1,1,4,1,1,1,1,1,2,2,1,1,1,1,5
3,1,3,2,2,4,4,3,3,3,3,3,3,3,3,2,4,4,4,3,4,3,5,4,4,4,3,3,4,3,2,4,5
3,1,0,1,1,1,1,1,1,1,1,1,1,1,1,1,1,1,1,1,1,1,1,1,1,1,1,1,1,1,1,1,5
3,1,0,1,2,2,2,2,2,2,2,2,2,2,2,2,2,2,2,2,2,2,2,2,2,2,2,2,2,2,2,2,5
3,3,0,1,1,1,1,1,1,1,1,1,1,1,1,1,1,1,1,1,1,1,1,1,1,1,1,1,1,1,1,1,5
3,2,3,3,4,4,4,4,4,4,4,4,4,4,4,4,4,4,4,4,4,4,4,4,4,4,4,4,4,4,4,4,5
3,1,3,1,1,1,1,1,1,1,1,1,1,1,1,1,1,1,1,1,1,1,1,1,1,1,1,1,1,1,1,1,5
3,1,0,2,4,4,4,4,4,4,4,4,4,4,4,4,4,4,4,4,4,4,4,4,4,4,4,4,4,4,4,4,5
3,1,0,1,1,1,2,1,1,1,1,1,1,1,1,1,1,1,1,1,1,1,1,1,1,1,1,1,1,1,1,1,5
3,1,0,1,4,4,4,4,4,4,4,4,4,4,4,4,4,4,4,4,4,4,4,4,4,4,4,4,4,4,4,4,5
3,1,0,1,3,3,3,3,3,3,3,3,3,3,3,3,3,3,3,3,3,3,3,3,3,3,3,3,3,3,3,3,5
3,1,0,1,3,3,3,3,3,3,3,3,3,3,3,3,3,3,3,3,3,3,3,3,3,3,3,3,3,3,3,3,5
3,1,4,3,5,5,5,5,5,5,5,5,5,5,5,5,5,5,5,5,5,5,5,5,5,5,5,5,5,5,5,5,5
3,1,4,1,5,5,5,5,5,5,4,5,5,5,5,5,5,5,5,5,5,5,5,5,5,5,5,5,5,5,5,4,5
3,1,0,1,1,2,3,4,5,4,3,2,1,2,3,4,5,4,3,2,1,2,3,4,5,4,3,2,1,2,3,4,5
3,1,4,3,3,3,3,3,3,3,3,3,3,3,3,3,1,1,1,3,5,2,3,3,3,3,3,3,3,3,3,3,5
3,1,0,1,1,1,1,2,2,2,2,2,2,2,2,2,2,2,2,2,2,2,2,2,2,2,2,2,2,2,2,2,5
3,1,0,1,2,2,2,2,2,2,2,2,2,2,3,2,2,2,3,2,2,2,3,2,2,2,2,3,2,2,3,2,5
3,1,4,3,5,5,5,5,5,5,5,5,5,5,5,5,5,5,5,5,5,5,5,5,5,5,5,5,5,5,5,5,5
3,1,0,1,3,3,3,3,3,3,3,3,3,3,3,3,3,3,3,3,3,3,3,3,3,3,3,3,3,3,3,3,5
3,1,0,1,3,3,3,3,3,3,3,3,3,3,3,3,3,3,3,3,3,3,3,3,3,3,3,3,3,3,3,4,5
3,1,3,2,3,3,3,3,3,3,3,3,3,3,3,3,3,3,3,3,3,3,3,3,3,3,3,3,3,3,3,3,5
3,1,0,1,4,4,4,4,4,4,4,4,4,4,4,4,4,4,4,4,4,4,4,4,4,4,4,4,4,4,4,4,5
3,1,0,5,3,2,1,3,2,1,1,3,5,3,4,5,3,3,2,3,4,3,4,3,3,3,3,3,3,3,3,4,5
3,1,3,2,3,3,3,3,3,3,3,3,3,3,3,3,3,3,3,3,3,3,3,3,3,3,3,3,3,3,3,3,5
3,1,0,1,3,3,3,3,3,3,3,3,3,3,3,3,3,3,3,3,3,3,3,3,3,3,3,3,3,3,3,3,5
3,1,0,1,5,5,5,5,5,5,5,5,5,5,5,5,5,5,5,5,5,5,5,5,5,5,5,5,5,5,5,5,5
3,1,3,4,4,4,4,4,4,4,4,4,4,4,4,4,4,4,4,4,4,4,4,4,4,4,4,4,4,4,4,4,5
3,1,3,5,2,2,2,2,2,2,2,2,2,2,2,2,2,2,2,2,2,2,2,2,2,2,2,2,2,2,2,2,5
3,1,1,3,3,3,3,3,3,3,3,3,3,3,3,3,3,3,3,3,3,3,3,3,3,3,3,3,3,3,3,3,5
3,1,3,1,1,1,2,5,5,5,2,2,5,5,5,5,5,5,5,5,5,5,5,5,5,5,5,5,5,5,5,5,5
3,1,0,1,4,4,4,4,4,4,4,4,4,4,4,4,4,4,4,4,4,4,4,4,4,4,4,4,4,4,4,4,5
3,1,3,1,3,3,3,3,3,3,3,3,3,3,3,3,3,3,3,3,3,3,3,3,3,3,3,3,3,3,3,3,5
3,1,3,3,2,3,2,3,2,3,2,2,2,2,1,2,3,3,2,2,4,3,3,2,2,2,1,2,3,2,2,2,5
3,1,0,3,5,5,5,5,5,5,5,5,5,5,5,5,5,5,5,5,4,4,4,4,4,4,4,4,4,4,4,4,5
3,1,4,5,2,2,2,2,2,2,2,2,2,2,2,2,2,2,2,2,2,2,2,2,2,2,2,2,2,2,2,2,5
3,1,1,1,3,3,3,3,3,3,3,3,3,3,3,3,3,3,3,3,3,3,3,3,3,3,3,3,3,3,3,3,5
3,3,0,5,3,3,2,2,3,4,5,4,3,2,1,2,3,4,5,4,3,2,1,2,3,4,5,4,3,2,1,2,5
3,3,0,5,5,5,5,5,5,5,5,5,5,5,5,5,5,5,5,5,5,5,5,5,5,5,5,5,5,5,5,5,5
3,3,1,5,1,1,1,1,1,1,1,1,1,1,1,1,1,1,1,1,1,1,1,1,1,1,1,1,1,1,1,1,5
3,3,0,4,1,1,1,1,1,1,1,1,1,1,1,1,1,1,1,1,1,1,1,1,1,1,1,1,1,1,1,1,5
3,1,1,2,2,2,2,2,2,2,2,2,2,2,2,2,2,2,2,2,2,2,2,2,2,2,2,2,2,2,2,2,5
3,3,2,1,1,1,1,1,1,1,1,1,1,1,1,1,2,2,2,2,2,2,2,2,2,2,2,2,2,2,2,2,5
3,3,0,3,2,2,2,2,2,1,2,2,2,1,2,2,2,2,2,3,3,3,3,3,3,3,3,3,3,3,3,3,5
3,1,1,4,3,3,3,3,3,3,3,3,3,3,3,3,3,3,3,3,3,3,3,3,3,3,3,3,3,3,3,3,5
3,1,3,3,3,3,3,3,3,3,3,3,3,3,3,3,3,3,3,3,3,3,3,3,3,3,3,3,3,3,3,3,5
3,1,1,2,3,3,3,3,3,3,3,3,3,3,3,3,3,3,3,3,3,3,3,3,3,3,3,3,3,3,3,3,5
3,1,0,3,4,4,4,4,4,4,4,4,4,4,4,4,4,4,4,4,4,4,4,4,4,4,4,4,4,4,4,4,5
3,2,3,4,5,5,5,5,5,5,5,5,5,5,5,5,5,5,5,5,5,5,5,5,5,5,5,5,5,5,5,5,5
3,1,3,5,2,3,3,3,3,3,3,3,3,3,1,1,3,3,1,1,5,1,3,4,4,3,3,3,3,3,3,3,5
3,1,4,3,2,4,5,4,5,4,5,4,5,4,5,4,5,5,4,4,4,4,5,5,5,5,4,4,5,5,4,4,5
3,1,4,4,3,3,3,3,3,3,3,3,3,3,3,3,3,3,3,3,3,3,3,3,3,3,3,3,3,3,3,3,5
3,1,1,5,2,1,2,1,2,3,4,5,4,3,2,1,2,3,4,5,4,3,2,1,2,3,4,5,4,3,2,1,5
3,1,2,4,5,5,4,4,5,4,5,4,5,4,5,4,4,4,5,4,5,5,5,4,4,5,5,5,5,5,4,4,5
3,1,1,5,2,2,2,2,2,2,2,2,2,2,2,2,2,2,2,2,2,2,2,2,2,2,2,2,2,2,2,2,5
3,1,3,4,1,1,1,1,1,1,1,1,1,1,1,1,1,1,1,1,1,1,1,1,1,1,1,1,1,1,1,1,5
3,1,2,3,4,4,4,4,4,4,4,4,4,4,4,4,4,4,4,4,4,4,4,4,4,4,4,4,4,4,4,4,5
3,1,2,4,2,2,2,2,2,2,2,2,2,2,2,2,2,2,2,2,2,2,2,2,2,2,2,2,2,2,2,2,5
3,1,2,4,1,1,1,1,2,2,2,2,2,2,2,2,2,2,2,2,2,2,2,2,2,2,2,2,2,2,2,2,5
3,1,1,3,1,2,2,2,2,2,2,2,2,2,2,2,2,2,2,2,2,2,2,2,2,2,2,2,2,2,2,2,5
3,1,1,5,1,1,1,1,1,1,1,1,1,1,1,1,1,1,1,1,1,1,1,1,1,1,1,1,1,1,1,1,5
3,1,2,4,5,5,5,5,5,5,5,5,5,5,5,5,5,5,5,5,5,5,5,5,5,5,5,5,5,5,5,5,5
3,1,2,4,4,4,4,4,4,4,4,4,4,4,4,4,4,4,4,4,4,4,4,4,4,4,4,4,4,4,4,4,5
3,1,3,4,4,4,4,4,4,4,4,4,4,4,4,4,4,4,4,4,4,4,4,4,4,4,4,4,4,4,4,4,5
3,1,4,3,2,2,3,3,2,2,2,3,3,2,2,2,2,2,3,3,3,3,4,3,3,3,3,3,3,3,3,3,5
3,1,1,2,2,2,1,1,1,1,1,1,1,1,1,2,1,2,3,2,3,2,2,2,3,2,2,2,2,3,2,2,5
3,1,3,5,3,3,3,3,3,3,3,3,3,3,3,3,3,3,3,3,3,3,3,3,3,3,3,3,3,3,3,3,5
3,1,4,4,3,3,3,3,3,3,3,3,3,3,3,3,3,3,3,3,3,3,3,3,3,3,3,3,3,3,3,3,5
3,3,2,4,3,3,3,3,3,3,3,3,3,3,3,3,3,3,3,3,3,3,3,3,3,3,3,3,3,3,3,3,5
3,2,0,4,3,3,4,3,3,3,4,4,4,4,4,4,3,2,3,4,3,4,3,4,3,4,3,3,2,2,2,3,5
3,1,1,4,3,3,3,3,3,3,3,3,3,3,3,3,3,3,3,3,3,3,3,3,3,3,3,3,3,3,3,3,5
3,1,3,4,2,4,4,2,4,4,4,4,4,4,4,4,4,4,4,4,4,4,4,4,4,4,4,4,4,4,4,4,5
3,1,0,4,2,2,2,2,2,2,2,2,2,2,2,2,2,2,2,2,2,2,2,2,2,2,2,2,2,2,2,2,5
3,1,4,1,1,1,1,1,1,1,1,1,1,1,1,1,1,1,1,1,1,1,1,1,1,1,1,1,1,1,1,1,5
3,1,3,3,4,4,4,4,3,4,4,5,4,4,4,4,4,4,4,4,4,4,3,5,4,3,4,4,4,4,4,4,5
3,1,3,4,3,3,3,3,3,3,3,2,2,2,2,2,2,2,2,2,2,2,2,2,2,2,2,2,2,2,2,2,5
3,1,1,3,3,3,3,3,3,3,3,3,3,3,3,3,3,3,3,3,3,3,3,3,3,3,3,3,3,3,3,3,5
3,1,0,3,4,4,4,4,4,4,4,4,4,4,4,4,4,4,4,4,4,4,4,4,4,4,4,4,4,4,4,4,5
3,3,4,5,5,4,4,4,4,4,4,4,4,4,4,4,4,4,4,4,4,4,4,4,4,4,4,4,4,4,4,4,5
3,1,4,2,3,3,3,3,3,1,1,1,1,1,1,1,1,1,1,1,1,1,1,1,1,2,2,1,1,1,1,1,5
3,1,1,3,3,3,3,3,3,3,3,3,3,1,1,1,1,1,1,1,1,2,3,1,1,1,1,1,1,1,1,2,5
3,1,2,3,4,2,4,3,4,4,4,3,4,4,4,4,4,4,4,4,4,4,3,3,2,2,2,3,2,2,2,3,5
3,1,4,4,4,3,2,2,5,1,2,2,3,3,1,1,3,2,2,2,2,3,3,2,2,2,2,2,2,2,2,2,5
3,1,3,2,3,3,3,3,3,3,3,3,3,3,3,3,3,3,3,3,3,3,3,3,3,3,3,3,3,3,3,3,5
3,1,1,2,2,2,2,2,2,2,2,2,2,2,2,2,2,2,2,2,2,2,2,2,2,2,2,2,2,2,2,2,5
3,1,4,4,1,1,1,1,1,1,1,1,1,1,1,1,1,1,1,1,1,1,1,1,1,1,1,1,1,1,1,1,5
3,1,4,3,3,3,3,3,3,3,3,3,3,3,3,3,3,3,3,3,3,3,3,3,3,3,3,3,3,3,3,3,5
3,1,1,2,3,3,3,3,3,3,3,3,3,3,3,3,3,3,3,3,3,3,3,3,3,3,3,3,3,3,3,3,5
3,1,4,3,1,4,4,4,3,2,3,4,2,2,2,3,4,2,2,2,2,5,2,2,2,2,2,2,3,4,2,2,5
3,1,3,3,4,4,4,4,4,4,4,4,4,4,4,4,4,4,4,4,4,4,4,4,4,4,4,4,4,4,4,4,5
3,1,3,3,4,4,4,4,4,4,4,4,4,4,4,4,4,4,4,4,4,4,4,4,4,4,4,4,4,4,4,4,5
3,2,1,5,5,5,5,5,5,5,5,5,5,5,5,5,5,5,5,5,5,5,5,5,5,5,5,5,5,5,5,5,5
3,1,0,1,1,1,1,1,1,1,1,1,1,1,1,1,1,1,1,1,1,1,1,1,1,1,1,1,1,1,1,1,5
3,1,3,3,4,4,4,4,4,4,4,4,4,4,4,4,4,4,4,4,4,4,4,4,4,4,4,4,4,4,4,4,5
3,1,1,2,5,5,5,5,5,5,5,5,5,5,5,5,5,5,5,5,5,5,5,5,5,5,5,5,5,5,5,5,5
3,1,0,1,1,1,1,1,1,1,1,1,1,1,1,1,1,1,1,1,1,1,1,1,1,1,1,1,1,1,1,1,5
3,1,3,3,3,3,3,3,3,3,3,3,3,3,3,3,3,3,3,3,3,3,3,3,3,3,3,3,3,3,3,3,5
3,1,1,3,3,3,4,4,3,2,2,2,3,3,3,3,4,4,4,4,4,4,4,4,4,4,4,4,4,4,4,4,5
3,1,2,3,1,1,1,1,1,1,1,1,1,1,1,1,1,1,1,1,1,1,1,1,1,1,1,1,1,1,1,1,5
3,1,4,3,4,4,4,4,4,5,5,5,5,5,5,5,5,5,5,5,5,5,5,5,5,5,5,5,5,4,1,5,5
3,1,0,4,3,2,3,4,4,4,4,3,1,2,1,1,4,4,4,4,4,4,4,4,4,4,2,4,4,3,2,4,5
3,1,2,2,2,2,3,2,4,2,2,2,4,2,2,2,4,5,4,4,5,4,3,5,5,5,3,2,4,5,1,5,5
3,1,2,3,1,3,1,1,1,2,1,1,1,3,1,1,1,1,3,1,1,1,1,1,1,3,1,1,3,4,4,1,5
3,3,2,2,1,1,1,1,1,1,1,1,1,1,1,1,1,1,1,1,1,1,1,1,2,2,2,2,2,2,2,2,5
3,1,0,1,1,1,1,1,1,1,1,1,1,1,1,1,1,1,1,1,1,1,1,1,1,1,1,1,1,1,1,1,5
3,1,0,1,1,1,1,2,1,1,1,2,1,1,1,1,1,1,1,1,1,1,1,1,1,1,1,1,1,1,1,2,5
3,2,1,3,5,5,5,5,5,5,5,5,5,5,5,5,5,5,5,5,5,5,5,5,5,5,5,5,5,5,5,5,5
3,3,4,5,1,1,1,1,1,1,1,1,1,1,1,1,1,1,1,1,1,1,1,1,1,1,1,1,1,1,1,1,5
3,2,1,2,1,1,1,1,1,1,1,1,1,1,1,1,1,1,1,1,1,1,1,1,1,1,1,1,1,1,1,1,5
3,3,0,5,2,2,2,2,2,2,2,2,2,2,2,2,2,2,2,2,2,2,2,2,2,2,2,2,2,2,2,2,5
3,1,0,1,1,1,1,1,1,1,1,1,1,1,1,1,1,1,1,1,1,1,1,1,1,1,1,1,1,1,1,1,5
3,2,0,4,1,1,1,1,1,1,1,1,1,1,1,1,1,1,1,1,1,1,1,1,1,1,1,1,1,1,1,1,5
3,2,1,3,3,3,4,3,2,3,4,3,3,4,4,3,3,4,3,2,3,4,4,4,3,3,4,3,3,2,3,4,5
3,1,0,1,5,5,5,1,1,1,1,1,1,1,1,1,1,1,1,1,1,1,1,1,1,1,1,1,1,1,1,1,5
3,1,1,4,4,4,4,4,4,4,4,4,4,4,4,4,4,4,4,4,4,4,4,4,4,4,4,4,4,4,4,4,5
3,2,2,3,3,3,3,3,4,4,4,4,4,4,4,4,4,4,4,4,4,3,3,3,3,3,4,4,4,4,4,4,5
3,1,0,3,3,3,3,3,3,3,3,3,3,3,3,3,3,3,3,3,3,3,3,3,3,3,3,3,3,3,3,3,5
3,1,0,4,5,5,5,5,5,4,4,4,4,4,4,4,3,3,4,1,1,1,3,4,5,5,5,5,5,4,4,4,5
3,1,3,2,3,3,3,3,2,3,2,2,2,3,2,2,2,2,2,2,2,2,2,2,2,3,3,3,2,2,2,3,5
3,1,0,2,5,5,5,5,5,5,5,1,5,5,5,4,5,5,5,5,5,5,5,5,5,4,4,4,4,5,5,5,5
3,1,4,3,1,1,1,1,1,1,1,1,1,1,1,1,1,1,1,1,1,1,1,1,1,1,1,1,1,1,1,1,5
3,1,1,3,3,3,3,3,3,3,3,3,3,3,3,3,3,3,3,3,3,3,3,3,3,3,3,3,3,3,3,3,5
3,1,0,1,1,1,1,1,1,1,1,1,1,1,1,1,1,1,1,1,1,1,1,1,1,1,1,1,1,1,1,1,5
3,1,3,3,3,3,1,3,3,3,3,3,3,3,3,3,3,3,3,3,3,3,3,2,3,3,3,3,3,3,3,3,5
3,1,2,3,2,2,2,2,2,2,2,2,2,2,2,2,2,2,2,2,2,2,2,2,2,2,2,2,2,2,2,2,5
3,1,0,2,3,3,3,3,3,3,3,3,3,3,3,3,3,3,3,3,3,3,3,3,3,3,3,3,3,3,3,3,5
3,1,1,1,3,3,5,4,1,3,1,4,3,3,3,3,3,3,3,3,3,3,3,3,3,3,3,3,3,3,3,3,5
3,1,4,1,5,2,1,1,1,1,1,1,1,1,1,1,1,1,1,1,1,1,1,2,1,2,1,2,4,1,1,2,5
3,1,0,4,1,1,1,1,1,1,1,1,1,1,1,1,1,1,1,1,1,1,1,1,1,1,1,1,1,1,1,1,5
3,1,0,1,1,1,1,1,1,1,1,1,1,1,1,1,1,1,1,1,1,1,1,1,1,1,1,1,1,1,1,1,5
3,1,1,5,1,1,1,1,1,1,1,1,1,1,1,1,1,1,1,1,1,1,1,1,1,1,1,1,1,1,1,1,5
3,1,1,1,5,4,4,3,4,3,3,3,3,4,4,4,4,4,4,4,3,5,3,4,4,4,4,4,4,4,4,4,5
3,1,3,3,3,3,3,3,3,3,3,3,3,3,3,3,3,3,3,3,3,3,3,3,3,3,3,3,3,3,3,3,5
3,1,1,3,4,4,4,4,4,4,4,4,4,4,4,4,4,4,4,4,4,4,4,4,4,4,4,4,4,4,4,4,5
3,1,2,3,3,3,3,3,3,3,3,3,3,3,3,3,3,3,3,3,3,3,3,3,3,3,3,3,3,3,3,3,5
3,1,3,3,5,1,5,5,5,5,5,5,5,5,5,4,4,5,4,4,4,4,4,5,5,5,5,5,5,5,5,5,5
3,1,2,3,1,1,1,1,2,1,1,1,1,3,5,3,2,3,3,2,3,3,2,2,3,3,3,2,2,2,1,1,5
3,1,0,1,1,1,1,1,1,1,1,1,1,1,1,1,1,1,1,1,1,1,1,1,1,1,1,1,1,1,1,1,5
3,1,4,3,5,5,5,5,5,5,5,5,5,5,5,5,5,5,5,5,5,5,5,5,5,5,5,5,5,5,5,5,5
3,1,1,4,2,2,2,2,2,2,2,2,2,2,2,2,2,2,2,2,2,2,2,2,2,2,2,2,2,2,2,2,5
3,1,2,3,5,5,5,5,5,5,5,5,5,5,5,5,5,5,5,5,5,5,5,5,5,5,5,5,5,5,5,5,5
3,1,1,1,5,5,5,5,5,5,5,5,5,5,5,5,5,5,5,5,5,5,5,5,5,5,5,5,5,5,5,5,5
3,1,0,1,1,1,1,1,1,1,1,1,1,1,1,1,1,1,1,1,1,1,1,1,1,1,1,1,1,1,1,1,5
3,1,3,4,5,1,2,2,2,5,2,2,2,2,5,2,1,2,1,1,2,1,2,5,1,1,2,1,1,1,2,3,5
3,1,3,3,1,1,1,5,1,1,1,1,1,1,2,1,1,1,1,1,1,1,1,1,1,1,1,1,1,1,1,1,5
3,2,1,2,2,3,2,2,2,2,2,2,2,2,2,3,2,2,2,2,2,2,2,2,2,3,2,2,2,2,2,2,5
3,1,2,3,5,5,5,5,5,5,5,5,5,5,5,5,5,5,5,5,5,5,5,5,5,5,5,5,5,5,5,5,5
3,1,3,3,3,3,3,3,3,3,3,3,3,3,3,3,3,3,3,3,3,3,3,3,3,3,3,3,3,3,3,3,5
3,1,1,4,2,2,2,2,2,2,2,3,3,3,4,4,3,3,3,2,2,2,2,2,2,2,2,2,2,2,2,2,5
3,1,2,3,3,1,1,1,1,1,1,1,1,1,1,1,1,1,1,1,1,1,1,1,1,1,1,1,1,1,1,1,5
3,1,3,2,4,4,4,4,4,4,4,4,4,4,4,4,4,4,4,4,4,4,4,4,4,4,4,4,4,4,4,4,5
3,1,1,3,3,3,3,3,3,3,3,3,3,3,3,3,3,3,3,3,3,3,3,3,3,3,3,3,3,3,3,3,5
3,1,1,2,5,5,5,5,5,5,5,5,5,5,5,5,5,5,5,5,5,5,5,5,5,5,5,5,5,5,5,5,5
3,1,1,4,1,1,1,1,1,1,1,1,1,1,1,1,1,1,1,1,1,1,1,1,1,1,1,1,1,1,1,1,5
3,1,1,2,2,2,2,2,2,2,2,2,2,2,2,2,4,3,4,3,5,3,5,5,5,5,5,5,5,5,5,5,5
3,1,0,1,1,1,1,1,1,1,1,1,1,1,1,1,1,1,1,1,1,1,1,1,1,1,1,1,1,1,1,1,5
3,3,0,5,1,1,1,1,1,1,1,1,1,1,1,1,2,2,2,2,3,2,2,2,2,2,2,2,2,2,2,2,5
3,2,0,2,1,2,3,4,4,3,2,1,2,3,2,1,4,4,4,4,4,3,3,1,2,1,1,2,2,2,1,4,5
3,3,1,4,1,1,4,1,1,1,1,1,2,2,2,2,3,3,3,2,4,3,4,1,3,3,2,2,2,2,2,1,5
3,2,1,2,2,2,3,3,3,3,3,2,2,2,2,2,2,2,2,2,2,2,2,2,2,2,2,2,2,2,2,2,5
3,2,0,1,1,1,1,2,2,1,2,1,1,1,2,2,4,3,2,2,3,3,3,3,2,2,3,3,2,1,1,1,5
3,1,2,5,1,2,1,3,5,1,1,2,2,2,3,3,2,2,3,3,3,2,3,3,2,4,3,3,4,3,3,4,5
3,1,0,1,3,4,4,4,4,4,3,4,5,5,5,5,5,5,5,5,5,5,5,5,5,5,4,4,5,5,5,5,5
3,1,0,1,2,3,2,1,2,3,4,4,4,4,4,4,4,4,4,4,4,4,4,4,4,4,4,4,4,4,4,4,5
3,1,3,3,3,4,5,4,3,2,1,2,3,5,2,3,5,5,5,5,5,5,5,5,5,5,4,4,5,4,2,5,5
3,1,4,3,3,4,4,4,4,4,4,4,4,4,4,3,4,4,4,4,4,4,4,4,4,4,4,4,4,4,4,4,5
3,1,0,1,4,4,4,4,4,4,4,3,4,3,4,3,4,3,4,4,4,4,3,4,3,4,4,3,4,3,4,3,5
3,1,0,1,1,1,1,1,1,1,1,1,1,1,1,1,1,1,1,1,1,1,1,1,1,1,1,1,1,1,1,1,5
3,2,0,3,1,1,1,1,1,1,1,1,1,1,1,1,1,1,1,1,1,1,1,1,1,1,1,1,1,1,1,1,5
3,1,1,1,1,1,1,1,1,1,1,1,2,1,1,1,1,1,1,1,4,1,1,1,1,4,1,1,4,4,4,4,5
3,1,3,1,2,1,4,1,1,1,1,1,3,2,1,1,1,2,2,3,1,1,1,3,3,2,2,1,3,2,3,4,5
3,1,4,5,1,1,3,1,1,1,1,1,1,1,5,5,1,1,1,1,3,1,3,1,1,1,4,4,3,5,1,2,5
3,1,4,5,1,1,1,1,1,1,1,1,3,1,1,1,1,1,1,1,1,1,1,3,5,5,1,1,3,1,1,3,5
3,1,4,4,1,1,2,1,2,2,2,2,2,2,3,2,2,2,2,2,2,2,1,1,2,2,2,2,3,2,2,2,5
3,1,2,2,1,2,3,2,5,2,1,3,3,2,3,2,1,2,2,1,4,2,5,3,4,5,4,3,4,4,1,5,5
3,1,0,3,2,2,5,2,3,2,3,3,4,3,3,2,2,2,2,3,5,1,3,4,4,1,3,2,2,3,2,2,5
3,1,3,3,2,2,3,2,2,4,4,4,4,3,3,3,4,3,3,3,3,3,4,5,4,4,3,3,4,5,5,5,5
3,1,2,2,1,1,2,1,4,3,2,2,4,3,1,1,4,4,2,2,3,3,3,4,3,3,3,2,4,3,3,3,5
3,1,4,3,1,3,4,1,1,1,1,1,3,1,1,1,1,1,2,1,3,1,1,1,2,3,3,1,2,1,1,1,5
3,3,1,3,4,4,2,4,4,4,4,4,4,4,4,3,5,5,5,5,5,5,5,5,5,5,5,5,5,5,5,5,5
3,1,0,1,5,5,5,5,5,5,5,5,5,5,5,5,5,5,5,5,5,5,5,5,4,5,5,4,5,4,4,5,5
3,1,4,1,1,4,4,4,4,4,4,1,4,4,4,1,5,5,5,5,5,5,5,5,5,5,5,5,5,5,5,5,5
3,1,4,2,3,5,5,5,5,5,5,5,5,5,5,5,5,5,5,5,5,5,5,5,5,5,5,5,5,5,5,5,5
3,1,0,1,1,4,4,4,4,4,3,3,4,4,2,2,4,4,4,4,4,3,4,4,4,3,2,3,4,4,4,3,5
3,3,4,3,5,5,5,4,4,4,4,3,5,5,4,5,5,5,5,5,4,3,5,5,5,5,5,5,5,5,4,5,5
3,3,0,1,1,1,4,4,4,4,5,5,4,3,2,1,1,2,3,4,4,4,4,4,4,4,4,4,4,4,4,4,5
3,3,4,1,1,1,3,1,3,3,2,3,5,4,3,2,3,3,4,4,4,3,4,4,4,4,3,3,4,4,4,4,5
3,1,0,1,2,3,3,3,2,1,1,3,5,2,1,3,2,3,2,2,3,4,3,3,2,2,1,2,2,1,1,2,5
3,3,2,3,1,1,1,3,1,3,2,1,4,1,1,1,5,4,5,3,5,5,4,4,4,4,4,3,3,3,1,3,5
3,1,4,3,3,4,4,5,3,3,1,1,5,4,2,2,3,3,4,3,4,5,5,2,3,2,2,1,3,5,1,3,5
3,1,1,5,1,3,4,3,2,1,3,2,1,2,4,3,4,4,4,2,4,3,3,2,4,3,2,2,3,3,4,2,5
3,1,0,1,5,5,5,5,5,5,5,5,5,5,5,5,5,5,5,5,5,5,5,5,5,5,5,5,5,5,5,5,5
3,1,0,1,3,3,3,3,3,3,3,3,3,3,3,3,3,3,3,3,3,3,3,3,3,3,3,3,3,3,3,3,5
3,1,0,1,1,1,1,1,1,2,1,1,1,1,1,1,1,1,1,1,1,1,1,1,1,1,1,1,1,1,1,1,5
3,3,0,3,5,5,5,5,5,5,5,5,5,5,5,5,5,5,5,5,5,5,5,5,5,5,5,5,5,5,5,5,5
3,2,0,3,1,4,5,1,5,5,5,1,1,5,2,1,4,4,4,4,4,4,4,4,4,3,3,3,4,3,4,5,5
3,3,2,3,1,1,1,1,1,1,1,1,1,1,1,1,1,1,1,1,1,1,1,1,1,1,1,1,1,1,1,1,5
3,1,0,1,5,5,5,5,5,5,5,5,5,5,5,5,5,5,5,5,5,5,5,5,5,5,5,5,5,5,5,5,5
3,1,0,1,3,3,3,3,3,3,2,3,3,3,3,3,3,3,3,3,3,3,3,3,3,3,3,3,3,3,3,3,5
3,1,0,1,1,1,1,1,1,1,1,1,1,1,1,1,1,1,1,1,1,1,1,1,1,1,1,1,1,1,1,1,5
3,1,0,1,1,1,1,1,1,1,1,1,1,1,1,1,1,1,1,1,1,1,1,1,1,1,1,1,1,1,1,1,5
3,1,1,2,3,3,3,3,3,3,3,3,3,3,3,3,3,3,3,3,3,3,3,3,3,3,3,3,3,3,3,3,5
3,1,2,3,5,5,5,4,4,4,3,4,4,5,4,4,4,4,4,4,3,4,4,4,3,4,4,3,3,4,4,4,5
3,1,3,2,4,4,4,4,4,4,4,4,4,4,4,4,4,4,4,4,4,4,4,4,4,4,4,4,4,4,4,4,5
3,2,3,2,1,4,1,1,1,1,1,1,3,2,3,3,3,3,3,3,3,1,2,4,4,4,1,1,2,3,2,5,5
3,1,0,1,3,3,3,3,3,3,3,3,3,3,3,3,3,3,3,3,3,3,3,3,3,3,3,3,3,3,3,3,5
3,1,0,2,4,4,4,4,4,4,4,4,4,4,4,4,4,4,4,4,4,4,4,4,4,4,4,4,4,4,4,4,5
3,1,0,1,3,1,3,1,2,5,3,1,3,3,3,3,3,3,3,3,1,3,5,1,2,4,2,3,1,5,2,2,5
3,1,3,2,4,4,4,4,3,3,3,3,4,4,3,3,5,4,4,5,4,5,4,5,5,5,5,4,5,4,3,5,5
3,1,3,2,1,1,1,1,1,1,1,3,3,3,3,3,3,3,3,3,3,3,3,3,3,3,3,3,3,3,3,3,5
3,3,2,3,1,2,2,2,2,2,2,2,2,2,2,2,2,2,2,2,2,2,2,2,2,2,2,2,2,2,2,2,5
3,1,1,2,5,5,5,5,5,5,5,5,5,5,5,5,5,5,5,5,5,5,5,5,5,5,5,5,5,5,5,5,5
3,1,3,3,3,3,3,3,3,3,3,3,3,3,3,3,3,3,3,3,3,3,3,3,3,3,3,3,3,3,3,3,5
3,1,0,1,4,4,4,4,4,4,4,4,4,4,4,4,4,4,4,4,4,4,4,4,4,4,4,4,4,4,4,4,5
3,1,3,3,4,4,4,4,5,4,4,4,4,4,4,4,5,5,5,5,5,5,5,5,5,5,5,5,5,5,5,5,5
3,1,0,1,3,3,3,3,3,3,3,3,3,3,3,3,3,3,3,3,3,3,3,3,3,3,3,3,3,3,3,3,5
3,1,4,2,2,2,2,4,3,3,3,3,2,2,2,2,1,1,1,1,1,1,1,1,1,1,1,2,2,2,2,2,5
3,1,0,1,1,1,1,1,1,1,1,1,1,1,1,1,1,1,1,1,1,1,1,1,1,1,1,1,1,1,1,1,5
3,1,0,1,3,3,3,3,3,3,3,3,3,3,3,3,3,3,3,3,3,3,3,3,3,3,3,3,3,3,3,3,5
3,1,0,1,2,2,4,2,4,4,4,4,3,3,3,3,5,5,5,5,5,5,5,5,5,5,3,3,5,5,5,5,5
3,1,3,1,3,3,3,3,3,3,3,3,3,3,3,3,3,3,3,3,3,3,3,3,3,3,3,3,3,3,3,3,5
3,1,0,1,4,4,4,4,4,4,4,4,4,4,4,4,4,4,4,4,4,4,4,4,4,4,4,4,4,4,4,4,5
3,1,2,1,4,4,3,4,4,4,4,4,3,4,4,4,4,4,5,5,4,5,5,5,4,4,4,4,4,3,3,4,5
3,3,0,5,1,1,1,1,1,1,1,1,1,1,1,1,5,5,5,5,5,5,5,5,5,5,5,5,5,5,5,5,5
3,1,0,1,3,3,3,3,3,3,3,3,3,3,3,3,3,3,3,3,3,3,3,3,3,3,3,3,3,3,3,3,5
3,1,0,5,5,5,5,5,5,5,5,5,5,5,5,5,5,5,5,5,5,5,5,5,5,5,5,5,5,5,5,5,5
3,1,0,1,4,4,4,3,4,4,4,3,4,4,3,4,4,4,3,4,4,4,3,4,4,3,4,4,4,3,4,4,5
3,3,0,5,3,3,3,3,3,3,3,3,3,3,3,3,3,3,3,3,3,3,3,3,3,3,3,3,3,3,3,3,5
3,3,1,4,3,3,3,3,3,3,3,3,3,3,3,3,3,3,3,3,3,3,3,3,3,3,3,3,3,3,3,3,5
3,2,0,4,3,2,2,4,3,3,2,5,4,5,4,3,2,2,3,5,4,4,2,3,2,3,4,3,1,3,3,4,5
3,1,0,1,4,4,4,4,4,4,4,4,4,4,4,4,4,4,4,4,4,4,4,4,4,4,4,4,4,4,4,4,5
3,2,4,2,3,3,3,3,3,3,3,3,3,3,3,3,3,3,3,3,3,3,3,3,3,3,3,3,3,3,3,3,5
3,1,3,5,1,3,4,1,4,1,1,1,4,1,4,1,3,4,4,4,4,4,2,3,4,4,4,4,4,4,4,4,5
3,2,0,2,3,3,3,3,3,3,3,3,3,3,3,3,3,3,3,3,3,3,3,3,3,3,3,3,3,3,3,3,5
3,1,0,1,3,3,3,3,3,3,3,3,3,3,3,3,3,3,3,3,3,3,3,3,3,3,3,3,3,3,3,3,5
3,2,0,1,3,3,3,3,3,3,3,3,3,3,3,3,3,3,3,3,3,3,3,3,3,3,3,3,3,3,3,3,5
3,2,1,1,1,2,3,3,2,2,1,2,1,3,1,2,4,4,4,4,4,4,4,4,4,4,4,4,4,4,4,4,5
3,2,0,4,1,1,3,1,3,2,2,1,1,1,1,1,4,4,4,4,4,4,4,4,4,4,4,4,4,4,4,4,5
3,1,0,1,2,2,2,1,2,3,4,3,4,5,3,2,2,3,2,3,2,1,2,3,3,3,2,2,4,5,2,2,5
3,1,0,1,1,1,1,1,1,1,1,1,1,1,1,1,1,1,1,1,1,1,1,1,1,1,1,1,1,1,1,1,5
3,1,0,1,1,1,1,4,4,3,3,3,2,3,1,1,2,3,3,3,3,3,3,3,3,3,3,3,3,3,3,3,5
3,1,3,5,3,3,3,3,3,3,3,3,3,3,3,3,3,3,3,3,3,3,3,3,3,3,3,3,3,3,3,3,5
3,1,0,1,5,5,5,5,5,5,5,5,5,5,5,5,5,5,5,5,5,5,5,5,5,5,5,5,5,5,5,5,5
3,1,3,3,1,3,3,1,1,1,1,2,5,2,1,3,2,3,1,2,5,3,4,3,3,2,1,1,5,4,3,1,5
3,2,2,5,3,3,3,3,3,3,3,3,3,3,3,3,3,3,3,3,3,3,3,3,3,3,3,3,3,3,3,3,5
3,2,4,3,1,1,1,1,1,1,1,1,1,1,1,1,1,1,1,1,1,1,1,1,1,1,1,1,1,1,1,1,5
3,2,2,3,4,4,4,4,4,4,4,4,4,4,4,4,4,4,4,4,4,4,4,4,4,4,4,4,4,4,4,4,5
3,2,3,5,5,5,5,5,5,5,5,5,5,5,5,5,5,5,5,5,5,5,5,5,5,5,5,5,5,5,5,5,5
3,1,4,4,3,3,3,3,2,2,2,2,3,2,2,2,3,4,4,3,5,4,5,5,4,4,3,2,2,3,2,4,5
3,1,0,1,5,5,5,5,5,5,5,5,5,5,5,5,5,5,5,5,5,5,5,5,5,5,5,5,5,5,5,5,5
3,1,0,1,3,3,3,3,3,3,3,3,3,3,3,3,3,3,3,3,3,3,3,3,3,3,3,3,3,3,3,3,5
3,1,0,1,1,1,1,1,1,1,1,1,1,1,1,1,1,1,1,1,1,1,1,1,1,1,1,1,1,1,1,1,5
3,1,3,1,3,3,3,3,3,3,3,3,3,3,3,3,3,3,3,3,3,3,3,3,3,3,3,3,3,3,3,3,5
3,1,0,1,3,3,3,3,3,3,3,3,3,3,3,3,3,3,3,3,3,3,3,3,3,3,3,3,3,3,3,3,5
3,2,0,4,5,4,1,4,4,4,4,1,4,3,1,1,5,5,5,5,5,5,5,5,5,5,5,4,5,5,1,5,5
3,1,0,3,1,2,4,1,3,2,2,1,4,3,1,1,4,3,3,2,5,4,4,4,4,4,2,2,4,3,2,3,5
3,1,0,1,3,3,3,3,3,3,3,3,3,3,3,3,3,3,3,3,3,3,3,3,3,3,3,3,3,3,3,3,5
3,2,4,3,1,2,3,2,3,2,3,2,3,3,2,3,3,2,3,2,4,3,3,4,2,4,3,2,3,2,3,2,5
3,1,0,1,1,1,1,1,1,1,1,1,1,1,1,1,1,1,1,1,1,1,1,1,1,1,1,1,1,1,1,1,5
3,1,4,3,4,4,4,3,3,4,4,4,4,4,4,4,4,4,4,4,4,4,4,4,4,4,4,4,4,4,4,4,5
3,2,1,3,4,2,2,3,2,2,2,2,2,3,2,2,2,3,2,2,2,3,2,2,2,3,2,2,3,2,2,3,5
3,1,1,1,2,2,3,4,3,4,4,4,4,3,3,4,4,4,4,4,4,4,4,5,5,5,5,5,5,5,5,5,5
3,1,4,1,1,1,1,1,1,1,1,1,1,1,1,1,1,1,1,1,1,1,1,1,1,1,1,1,1,1,1,1,5
3,1,0,1,5,5,4,5,5,5,5,5,4,5,5,5,5,4,5,5,5,5,5,4,5,5,5,4,5,5,5,4,5
3,1,3,1,3,2,2,4,3,2,1,2,1,3,1,3,4,5,4,3,5,5,5,4,4,4,3,3,4,1,2,3,5
3,1,0,1,5,5,5,5,5,5,5,5,5,5,1,1,5,5,5,5,5,5,5,5,5,5,5,5,5,5,5,5,5
3,1,0,1,1,1,1,1,1,1,1,1,1,1,1,1,1,1,1,1,1,1,1,1,1,1,1,1,1,1,1,1,5
3,3,0,5,1,1,1,1,1,1,1,1,1,1,1,1,3,3,3,3,3,3,3,3,3,3,3,3,3,3,3,3,5
3,3,0,5,4,4,4,1,3,1,1,3,2,2,2,2,1,1,1,3,3,3,3,5,5,5,5,2,3,2,4,5,5
3,3,0,1,3,3,3,3,3,3,3,3,3,3,3,3,3,3,3,3,3,3,3,3,3,3,3,3,3,3,3,3,5
3,3,2,5,4,4,4,4,4,4,4,4,4,4,4,4,4,4,4,4,4,4,4,4,4,4,4,4,4,4,4,4,5
3,1,0,1,3,3,3,3,3,3,3,3,3,3,3,3,3,3,3,3,3,3,3,3,3,3,3,3,3,3,3,3,5
3,1,0,1,5,5,5,5,5,5,5,5,5,5,5,5,5,5,5,5,5,5,5,5,5,5,5,5,5,5,5,5,5
3,1,0,1,4,4,4,4,4,4,4,4,4,4,4,4,4,4,4,4,4,4,4,4,4,4,4,4,4,4,4,4,5
3,1,0,1,1,1,1,1,1,1,1,1,1,1,1,1,1,1,1,1,1,1,1,1,1,1,1,1,1,1,1,1,5
3,1,0,1,3,3,3,3,3,3,3,3,3,3,3,3,3,3,3,3,3,3,3,3,3,3,3,3,3,3,3,3,5
3,2,2,1,3,3,3,3,3,3,3,3,3,3,3,3,1,1,1,1,1,1,1,1,1,1,1,1,1,1,1,1,5
3,1,0,1,1,1,1,1,1,1,1,1,1,1,1,1,1,1,1,1,1,1,1,1,1,1,1,1,1,1,1,1,5
3,1,1,2,3,4,3,4,3,4,5,4,5,5,3,1,5,4,5,5,4,4,3,4,3,5,3,4,4,5,4,3,5
3,1,0,1,3,3,3,3,3,3,3,3,3,3,3,3,3,3,3,3,3,3,3,3,3,3,3,3,3,3,3,3,5
3,1,4,2,5,5,5,5,5,5,5,5,5,5,5,5,5,5,5,5,5,5,5,5,5,5,5,5,5,5,5,5,5
3,1,0,1,5,5,4,4,4,4,5,4,4,4,5,5,5,4,4,4,4,4,4,4,4,4,4,4,4,4,4,4,5
3,1,2,3,4,4,4,4,4,4,4,4,3,3,3,3,3,2,3,4,5,4,5,5,5,5,5,5,5,4,4,4,5
3,1,1,1,5,1,5,5,5,5,5,5,5,5,5,5,5,5,5,5,5,5,5,5,5,5,5,5,5,5,5,5,5
3,1,3,3,3,3,3,3,3,3,3,3,3,3,3,3,3,3,3,3,3,3,3,3,3,3,3,3,3,3,3,3,5
3,1,2,1,4,4,4,5,5,5,5,5,5,5,5,5,4,5,5,5,5,5,4,5,5,5,5,5,5,4,5,5,5
3,1,3,2,1,2,3,3,2,1,2,2,3,4,4,3,3,2,3,4,5,5,3,4,4,5,4,3,5,4,4,3,5
3,1,0,3,3,3,3,3,5,5,5,5,5,5,5,5,5,5,5,5,5,5,5,5,5,5,5,5,5,5,5,5,5
3,1,1,2,1,3,2,1,3,2,3,2,4,1,1,1,1,1,1,1,1,1,1,1,1,1,1,1,1,1,1,1,5
3,1,0,1,5,5,5,5,5,5,5,5,5,5,5,5,5,5,5,5,5,5,5,5,5,5,5,5,5,5,5,5,5
3,1,0,1,5,2,5,5,5,5,5,5,5,5,5,5,5,5,5,5,5,5,5,5,5,5,5,5,5,5,5,5,5
3,1,3,1,5,5,5,5,5,5,5,5,5,5,5,5,5,5,5,5,5,5,5,5,5,5,5,5,5,5,5,5,5
3,2,2,3,4,4,4,4,4,4,4,4,4,4,4,4,4,4,4,4,4,4,4,4,4,4,4,4,4,4,4,4,5
3,1,2,2,4,4,4,4,4,4,4,4,4,4,4,4,4,4,4,4,4,4,4,4,4,4,4,4,4,4,4,4,5
3,1,3,3,4,4,4,4,4,4,4,4,4,4,4,4,4,4,4,4,4,4,4,4,4,4,4,4,4,4,4,4,5
3,1,0,1,3,3,3,3,3,4,3,3,3,3,3,3,3,3,3,3,1,1,3,2,2,2,2,2,2,2,2,2,5
3,1,3,1,3,3,3,3,3,3,3,3,3,3,3,3,3,3,3,3,3,3,3,3,3,3,3,3,3,3,3,3,5
3,1,2,2,3,4,3,4,3,3,4,3,4,3,3,3,3,4,4,4,5,4,4,3,3,4,4,3,4,4,4,3,5
3,1,0,1,3,3,3,3,3,3,3,3,3,3,3,3,3,3,3,3,3,3,3,3,3,3,3,3,3,3,3,3,5
3,3,4,5,5,5,5,5,5,5,5,5,5,5,5,5,5,5,5,5,5,5,5,5,5,5,5,5,5,5,5,5,5
3,1,0,3,2,1,1,1,1,1,1,1,1,1,1,1,1,1,1,1,1,1,1,1,1,3,1,1,1,1,1,1,5
3,1,0,1,1,1,1,2,2,2,3,2,2,2,2,2,1,1,1,1,1,1,1,1,2,2,2,2,2,1,1,1,5
3,1,4,5,5,2,2,2,2,2,2,2,2,2,5,5,4,5,2,5,1,1,2,2,2,2,2,2,2,2,3,2,5
3,3,0,3,5,5,5,5,5,5,5,5,5,5,5,5,5,5,5,5,5,5,5,5,5,5,5,5,5,5,5,5,5
3,1,0,1,1,1,1,1,1,1,1,1,1,1,1,1,1,1,1,1,1,1,1,1,1,1,1,1,1,1,1,1,5
3,2,2,3,1,1,1,1,1,1,1,1,1,1,1,1,5,5,5,5,5,5,5,5,5,5,5,5,5,5,5,5,5
3,1,0,1,1,1,1,1,1,1,1,1,1,1,1,1,1,1,1,1,1,1,1,1,1,1,1,1,1,1,1,1,5
3,1,0,1,1,1,1,1,1,1,1,1,1,1,1,1,1,1,1,1,1,1,1,1,1,1,1,1,1,1,1,1,5
3,2,1,3,3,3,3,3,3,3,3,3,3,3,3,3,3,3,3,3,3,3,3,3,3,3,3,3,3,3,3,3,5
3,1,0,1,4,4,4,4,4,4,4,4,4,4,4,4,4,4,4,4,4,4,4,4,4,4,4,4,4,4,4,4,5
3,1,0,1,1,1,1,1,1,1,1,1,1,1,1,1,1,2,1,1,1,1,1,1,1,1,1,1,1,2,1,1,5
3,1,0,1,5,5,5,5,5,5,5,5,5,5,5,5,5,5,5,5,5,5,5,5,5,5,5,5,5,5,5,5,5
3,1,0,1,4,4,4,4,4,4,4,4,4,4,4,4,4,4,4,4,4,4,4,4,4,4,4,4,4,4,4,4,5
3,1,4,3,1,1,1,1,1,1,1,1,1,1,1,1,1,1,1,1,1,1,1,1,1,1,1,1,1,1,1,1,5
3,1,0,1,1,1,1,1,2,1,1,1,1,1,1,1,1,1,1,1,1,1,1,1,1,1,1,1,1,1,1,1,5
3,1,3,3,2,4,2,2,3,3,4,3,3,3,3,3,3,3,3,3,3,3,3,3,3,3,3,3,3,3,3,3,5
3,1,0,1,1,1,1,1,1,1,2,1,1,1,1,1,1,1,1,1,1,1,1,1,2,1,1,1,1,2,1,1,5
3,2,1,1,3,3,3,3,3,3,3,3,3,3,3,3,3,3,3,3,3,3,3,3,3,3,3,3,3,3,3,3,5
3,1,3,3,3,3,3,3,3,3,3,3,3,3,3,3,3,3,3,3,3,3,3,3,3,3,3,3,3,3,3,3,5
3,1,3,4,4,4,4,4,4,4,4,4,4,4,4,4,5,5,5,5,5,5,5,5,5,5,5,5,5,5,5,5,5
3,1,3,4,4,4,4,4,4,4,4,4,4,4,4,4,4,4,4,4,4,4,4,4,4,4,4,4,4,4,4,4,5
3,1,0,1,1,1,1,1,1,2,1,1,1,1,1,1,1,1,1,1,1,1,1,1,1,1,1,1,1,1,1,1,5
3,1,0,1,4,4,4,4,4,4,4,4,4,4,4,4,2,2,2,2,2,2,4,4,4,4,4,4,4,4,4,4,5
3,1,3,3,5,5,5,5,5,5,5,5,5,5,5,5,5,5,5,5,5,5,5,5,5,5,5,5,5,5,5,5,5
3,1,3,2,3,3,3,3,3,3,3,3,3,3,3,3,3,3,3,3,3,3,3,3,3,3,3,3,3,3,3,3,5
3,1,0,1,2,2,3,3,2,1,3,2,2,3,4,3,4,4,4,4,4,4,4,4,4,4,4,4,4,4,4,4,5
3,1,3,3,3,3,3,3,3,3,3,3,3,3,3,3,4,4,4,4,4,4,4,4,4,4,4,4,4,4,4,4,5
3,1,0,1,1,1,1,1,1,1,1,1,1,1,1,1,3,3,3,3,3,3,3,3,3,3,3,3,3,3,3,3,5
3,1,0,1,3,2,3,2,2,2,3,2,3,2,2,2,3,3,1,1,5,1,3,3,3,3,3,3,3,3,3,3,5
3,1,2,3,5,5,5,5,5,5,5,5,5,5,5,5,5,5,5,5,5,5,5,5,5,5,5,5,5,5,5,5,5
3,1,0,1,3,3,3,3,3,3,3,3,3,3,3,3,3,3,3,3,3,3,3,3,3,3,3,3,3,3,3,3,5
3,1,2,3,3,3,2,2,2,2,3,2,2,2,2,3,2,2,3,3,3,2,2,2,2,3,3,3,2,2,2,2,5
3,1,4,2,3,3,3,3,3,3,3,3,3,3,3,3,3,3,3,3,3,3,3,3,3,3,3,3,3,3,3,3,5
3,1,3,3,3,3,3,3,3,3,3,3,3,3,3,3,3,3,3,3,3,3,3,3,3,3,3,3,3,3,3,3,5
3,1,3,1,5,5,5,5,5,5,5,5,5,5,5,5,5,5,5,5,5,5,5,5,5,5,5,5,5,5,5,5,5
3,1,3,3,4,4,4,4,4,4,4,4,4,4,4,4,4,4,4,4,4,4,4,4,4,4,4,4,4,4,4,4,5
3,1,0,1,4,4,4,3,2,2,2,2,2,2,2,2,2,2,2,2,2,2,5,5,5,5,5,5,2,2,2,2,5
3,1,4,5,1,1,1,1,1,1,1,1,1,1,1,1,1,1,1,1,1,1,1,1,1,1,1,1,1,1,1,1,5
3,1,0,1,2,2,2,2,2,2,2,2,2,2,2,2,2,2,2,2,3,3,3,2,2,2,2,2,2,2,2,3,5
3,1,2,1,4,4,3,5,5,4,5,3,4,4,5,3,5,5,5,5,5,5,5,5,5,5,4,5,4,5,5,4,5
3,1,0,1,3,3,3,3,3,3,3,3,3,3,3,3,3,3,3,3,3,3,3,3,3,3,3,3,3,3,3,3,5
3,1,0,1,3,3,3,3,3,3,3,3,3,3,3,3,3,3,3,3,3,3,3,3,3,3,3,3,3,3,3,3,5
3,1,0,1,1,1,1,1,1,1,1,1,1,1,1,1,5,5,5,5,5,5,5,5,5,5,5,5,5,5,5,5,5
3,1,4,1,4,4,4,3,4,3,4,2,5,1,4,3,4,4,4,3,2,2,2,3,3,2,2,2,4,2,2,2,5
3,1,3,2,4,4,4,4,4,4,4,4,4,4,4,5,5,5,5,5,5,5,5,5,5,5,5,5,5,5,5,5,5
3,1,4,3,4,4,4,4,4,4,4,4,4,4,4,4,4,4,4,4,4,4,4,4,4,4,4,4,4,4,4,4,5
3,1,2,3,3,3,3,3,3,3,3,3,3,3,3,3,3,3,3,3,3,3,3,3,3,3,3,3,3,3,3,3,5
3,1,0,1,5,5,5,5,5,5,5,5,5,5,5,5,5,5,5,5,5,5,5,5,5,5,5,5,5,5,5,5,5
3,1,3,1,4,4,4,4,4,4,4,4,4,4,4,4,4,4,4,4,4,4,4,4,4,4,4,4,4,4,4,4,5
3,1,2,2,3,3,4,4,2,4,2,2,2,2,2,2,4,4,4,4,4,3,3,4,5,5,3,2,4,4,2,4,5
3,1,3,3,3,3,3,3,3,4,3,3,3,3,3,3,3,3,3,3,3,3,3,3,3,3,3,3,3,3,3,3,5
3,1,1,1,2,2,3,1,2,1,1,2,2,1,1,1,5,2,4,4,5,5,4,4,4,3,3,2,3,3,2,2,5
3,3,0,2,1,2,2,3,3,3,3,3,3,3,3,3,3,3,3,3,3,3,3,3,3,3,3,3,3,3,3,3,5
3,2,1,2,1,1,1,1,1,1,1,1,1,1,1,1,1,1,1,1,1,1,1,1,1,1,1,1,1,1,1,1,5
3,3,0,1,3,3,3,3,3,3,3,3,3,3,3,3,3,3,3,3,3,3,3,3,3,3,3,3,3,3,3,3,5
3,1,0,1,3,2,3,3,2,2,2,2,2,2,2,2,2,2,2,2,2,2,2,2,2,2,2,2,2,2,2,2,5
3,3,4,4,5,5,5,5,5,5,5,5,5,5,5,5,5,5,5,5,5,5,5,5,5,5,5,5,5,5,5,5,5
3,3,1,2,3,3,3,3,3,3,3,3,3,3,3,3,3,3,3,3,3,3,3,3,3,3,3,3,3,3,3,3,5
3,1,0,1,4,4,4,4,4,4,4,4,4,4,4,4,4,4,4,4,4,4,4,4,4,4,4,4,4,4,4,4,5
3,2,1,2,3,3,3,3,3,3,3,3,3,3,3,3,3,3,3,3,3,3,3,3,3,3,3,3,3,3,3,3,5
3,1,0,1,1,1,2,1,1,1,1,1,1,2,1,1,1,1,2,1,1,2,1,1,1,1,1,1,1,1,1,1,5
3,3,0,5,3,3,3,3,3,3,3,3,3,3,3,3,3,3,3,3,3,3,3,3,3,3,3,3,3,3,3,3,5
3,3,3,2,5,5,5,5,5,5,5,5,5,5,5,5,5,5,4,5,5,5,5,5,4,5,4,5,5,1,1,1,5
3,1,0,1,1,1,1,1,1,1,1,1,1,1,1,1,1,1,1,1,1,1,1,1,1,1,1,1,1,1,1,1,5
3,1,0,1,1,1,1,1,1,1,1,1,1,1,1,1,1,1,1,1,1,1,1,1,1,1,1,1,1,1,1,1,5
3,1,0,1,4,4,4,4,4,4,4,4,4,4,4,4,4,4,4,4,4,4,4,4,4,4,4,4,4,4,4,4,5
3,1,0,1,3,4,4,3,3,4,4,3,3,3,3,3,3,4,3,3,3,3,4,4,3,3,3,3,3,3,3,3,5
3,1,0,1,1,1,1,1,1,1,1,1,1,1,1,1,1,1,1,1,1,1,1,1,1,1,1,1,1,1,1,1,5
3,1,0,1,1,1,1,1,1,2,1,3,2,1,1,1,1,1,1,1,1,1,1,1,1,1,1,1,2,1,1,1,5
3,1,0,1,3,3,3,3,3,3,3,3,3,3,3,3,3,3,3,3,3,3,3,3,3,3,3,3,3,3,3,3,5
3,1,0,1,3,3,3,3,3,3,3,3,3,3,3,3,3,3,3,3,3,3,3,3,3,3,3,3,3,3,3,3,5
3,1,0,1,1,2,1,1,1,1,1,1,1,1,1,5,1,1,1,1,2,1,3,1,3,2,3,1,5,1,1,4,5
3,1,0,1,5,5,5,5,5,5,5,5,5,5,5,5,5,5,5,5,5,5,5,5,5,5,5,5,5,5,5,5,5
3,2,0,1,5,5,5,5,5,5,5,5,5,5,5,5,5,5,5,5,5,5,5,5,5,5,5,5,5,5,5,5,5
3,1,0,1,3,3,3,3,3,3,3,3,3,3,3,3,3,3,3,3,3,3,3,3,3,3,3,3,3,3,3,3,5
3,1,0,1,1,2,2,2,2,2,2,2,2,2,2,2,2,2,2,2,2,2,2,2,2,2,2,2,2,2,2,2,5
3,1,0,1,3,3,3,3,3,3,3,3,3,3,3,3,3,3,3,3,3,3,3,3,3,3,3,3,3,3,3,3,5
3,1,0,1,1,1,1,1,1,1,1,1,1,1,1,1,1,1,1,1,1,1,1,1,1,1,1,1,1,1,1,1,5
3,1,1,3,1,2,1,2,1,1,1,2,1,1,1,1,1,3,1,1,5,2,2,1,1,2,1,1,1,1,1,1,5
3,1,4,2,1,2,2,2,2,2,2,2,2,2,2,2,2,2,1,2,2,2,2,2,2,2,2,3,3,3,3,3,5
3,1,0,1,1,1,1,1,1,1,1,1,1,1,1,1,1,1,1,1,1,1,1,1,1,1,1,1,1,1,1,1,5
3,1,0,1,5,5,5,5,5,5,5,5,5,5,5,5,4,4,4,4,4,4,4,4,4,4,4,4,4,4,4,4,5
3,1,2,2,1,1,4,1,1,1,1,1,3,1,2,1,4,4,1,1,4,1,3,1,1,1,1,1,2,1,1,1,5
3,1,0,3,3,3,3,3,3,3,3,3,3,3,3,3,3,3,3,3,3,3,3,3,3,3,3,3,3,3,3,3,5
3,1,0,1,1,1,1,1,1,1,1,1,1,1,1,1,1,1,1,1,1,1,1,1,1,1,1,1,1,1,1,1,5
3,1,0,1,4,4,4,4,4,4,4,4,4,4,4,4,4,4,4,4,4,4,4,4,4,4,4,4,4,4,5,5,5
3,1,0,1,2,2,2,2,2,2,2,1,1,1,1,1,1,1,1,1,1,1,1,1,1,1,1,1,1,1,1,1,5
3,3,2,3,4,4,4,4,4,4,4,4,4,4,4,4,4,4,4,4,4,4,4,4,4,4,4,4,4,4,4,4,5
3,1,0,1,1,1,1,1,1,1,1,1,1,1,1,1,1,1,1,1,1,1,1,1,1,1,1,1,1,1,1,1,5
3,1,4,3,5,5,5,5,5,5,5,5,5,5,5,5,4,4,4,4,4,4,4,4,4,4,4,4,4,4,4,4,5
3,1,0,1,3,3,3,3,3,3,3,3,3,3,3,3,3,3,3,3,3,3,3,3,3,3,3,3,3,3,3,3,5
3,1,0,1,2,4,4,2,3,3,3,3,3,3,3,3,3,3,3,3,3,3,3,3,3,3,3,3,3,3,3,3,5
3,1,3,3,5,4,5,5,5,5,4,4,5,5,4,4,4,5,3,4,4,5,5,5,5,4,5,5,4,5,3,4,5
3,1,0,1,3,3,3,3,3,3,3,3,3,3,3,3,3,3,3,3,3,3,3,3,3,3,3,3,3,3,3,3,5
3,1,0,1,5,5,5,5,5,5,5,5,5,5,5,5,5,5,5,5,5,5,5,5,5,5,5,5,5,5,5,5,5
3,1,2,2,2,2,2,1,2,1,1,1,1,1,4,5,2,3,4,3,2,2,5,2,4,1,4,3,4,3,4,1,5
3,1,3,1,3,3,3,3,3,3,3,3,3,3,3,3,3,3,3,3,3,3,3,3,3,3,3,3,3,3,3,3,5
3,1,0,1,1,1,1,1,1,1,1,1,1,1,1,1,1,1,1,1,1,1,1,1,1,1,1,1,1,1,1,1,5
3,1,3,3,3,3,3,4,2,1,1,2,4,3,3,3,3,4,3,3,5,4,4,4,5,4,4,4,5,4,2,5,5
3,1,4,3,1,1,1,1,1,1,1,1,1,1,1,1,1,1,1,1,1,1,1,1,1,1,1,1,1,1,1,1,5
3,1,0,1,1,1,1,1,1,1,1,1,1,1,1,1,1,1,1,1,1,1,1,1,1,1,1,1,1,1,1,1,5
3,1,2,2,2,2,4,2,1,1,1,1,3,2,4,4,5,5,5,5,5,5,5,5,5,5,5,5,5,5,5,5,5
3,1,4,4,4,5,4,5,4,5,4,5,4,3,5,5,4,5,4,5,4,5,4,5,4,5,4,5,4,5,4,5,5
3,2,1,2,2,2,2,2,2,2,2,2,2,2,2,4,2,2,2,2,4,2,2,2,3,4,2,2,2,2,2,2,5
3,3,0,4,2,2,2,2,2,2,2,2,3,2,2,2,2,2,2,2,2,2,2,2,2,2,2,2,2,3,2,2,5
3,1,0,1,3,3,3,3,3,3,3,3,3,3,3,3,3,3,3,3,3,3,3,3,3,3,3,3,3,3,3,3,5
3,1,3,3,2,4,4,4,4,2,3,2,4,4,3,3,5,5,5,5,5,5,5,5,5,5,5,5,5,3,5,5,5
3,1,1,2,3,3,2,2,2,2,1,1,1,1,1,1,1,1,1,1,1,1,1,1,1,1,1,1,1,1,1,1,5
3,1,3,5,2,3,3,3,3,3,3,3,3,3,3,3,3,3,4,4,2,3,2,4,2,2,3,4,2,2,3,3,5
3,1,3,2,2,3,3,4,4,4,4,4,4,4,4,4,4,4,4,4,4,4,4,4,4,4,4,4,4,4,4,4,5
3,2,0,1,3,3,3,3,3,3,3,3,3,3,3,3,3,3,3,3,3,3,3,3,3,3,3,3,3,3,3,3,5
3,3,1,2,3,3,3,3,3,3,3,3,3,3,3,3,3,3,3,3,3,3,3,3,3,3,3,3,3,3,3,3,5
3,3,1,4,3,3,3,4,3,3,2,3,3,2,1,1,1,4,4,4,4,4,4,3,1,1,1,1,1,1,1,1,5
3,3,4,5,5,5,5,5,5,5,5,5,5,5,5,5,5,5,5,5,5,5,5,5,5,5,5,5,5,5,5,5,5
3,2,1,2,2,2,2,2,2,2,2,2,2,3,2,2,2,2,2,2,2,3,2,2,2,2,2,2,2,2,2,2,5
3,1,0,1,1,1,1,1,1,1,1,1,1,1,1,1,1,1,1,1,1,1,1,1,1,1,1,1,1,1,1,1,5
3,2,2,4,1,2,2,3,1,1,1,1,3,1,1,1,3,2,3,1,5,1,2,3,2,4,2,1,4,1,1,4,5
3,2,1,2,1,1,1,1,1,1,1,1,1,1,1,1,1,1,1,1,1,1,1,1,1,1,1,1,1,1,1,1,5
3,2,0,4,4,4,4,4,4,4,4,4,4,4,4,4,4,4,4,4,4,4,4,4,4,4,4,4,4,4,4,4,5
3,3,0,5,1,2,2,2,2,2,2,2,2,2,2,2,2,2,2,2,2,2,2,2,2,2,2,2,2,2,2,2,5
3,1,1,4,4,4,4,4,4,4,4,4,4,4,4,4,4,4,4,4,4,4,4,4,4,4,4,4,4,4,4,4,5
3,1,0,1,1,1,1,1,1,1,1,1,1,1,1,1,1,1,1,1,1,1,1,1,1,1,1,1,1,1,1,1,5
3,1,0,5,5,5,5,5,5,5,5,5,5,5,5,5,5,5,5,5,5,5,5,5,5,5,5,5,5,5,5,5,5
3,1,0,1,1,1,1,1,1,1,1,1,1,1,1,1,1,1,1,1,1,1,1,1,1,1,1,1,1,1,1,1,5
3,2,0,4,4,4,4,4,4,4,4,4,4,4,4,4,4,4,4,4,4,4,4,4,4,4,4,4,4,4,4,4,5
3,1,4,3,1,2,3,2,2,1,2,2,3,3,3,3,4,4,4,3,4,4,5,5,5,5,5,5,5,5,5,5,5
3,2,1,2,2,3,2,2,2,2,2,2,3,2,2,2,3,2,4,2,2,2,3,2,2,3,2,2,2,2,2,2,5
3,1,3,5,1,1,1,1,1,1,2,1,1,1,1,1,1,1,1,1,1,1,1,1,1,1,1,1,1,1,1,1,5
3,1,2,4,4,4,4,4,4,4,4,4,4,4,4,4,4,4,4,4,4,4,4,4,4,4,4,4,4,4,4,4,5
3,1,0,3,4,4,4,4,4,4,4,4,4,4,4,4,4,4,4,4,4,4,4,4,4,4,4,4,4,4,4,4,5
3,1,4,1,1,1,1,1,1,1,1,1,1,1,1,1,1,1,1,1,1,1,1,1,1,1,1,1,1,1,1,1,5
3,1,1,4,2,3,2,3,2,3,4,3,4,3,2,3,4,3,3,2,4,3,4,5,4,5,3,1,5,2,5,5,5
3,1,4,3,5,5,5,5,5,5,5,5,5,5,5,5,5,5,5,5,5,5,5,5,5,5,5,5,5,5,5,5,5
3,1,1,5,1,1,1,1,1,1,1,1,1,1,1,1,1,1,1,1,1,1,1,1,1,1,1,1,1,1,1,1,5
3,1,3,3,3,3,3,3,3,3,3,3,3,3,3,3,3,3,3,3,3,3,3,3,3,3,3,3,3,3,3,3,5
3,1,3,3,3,3,3,3,3,3,3,3,3,3,3,3,3,3,3,3,3,3,3,3,3,3,3,3,3,3,3,3,5
3,1,3,4,4,4,4,4,4,4,4,4,4,4,4,4,5,5,5,4,4,4,4,4,4,4,4,4,4,4,4,4,5
3,3,4,3,3,3,3,3,3,5,3,3,3,3,3,3,3,3,3,3,3,3,3,3,3,3,3,3,3,3,3,3,5
3,2,4,3,1,4,4,4,4,4,4,4,4,3,3,3,3,3,3,3,3,3,3,3,3,3,3,3,3,3,3,3,5
3,1,4,3,5,5,5,5,5,5,5,5,5,5,5,5,5,5,5,5,5,5,5,5,5,5,5,5,5,5,5,5,5
3,1,3,3,4,5,5,5,5,5,5,5,4,5,5,3,5,5,5,5,5,5,5,5,5,5,5,5,5,5,5,5,5
3,1,2,4,1,3,3,3,3,4,4,3,4,4,4,3,3,4,3,3,4,4,3,3,3,4,3,2,3,3,3,3,5
3,1,3,3,4,2,3,1,2,5,2,5,2,4,5,5,3,3,3,2,2,2,5,3,3,3,3,3,3,3,3,3,5
3,2,1,1,3,3,3,3,3,3,3,3,3,3,3,3,3,3,3,3,3,3,3,3,3,3,3,3,3,3,3,3,5
3,2,1,2,2,2,2,2,2,2,2,2,2,2,2,2,2,2,2,2,2,2,2,2,2,2,2,2,2,2,2,2,5
3,1,1,4,1,2,2,2,2,2,2,2,2,2,2,2,2,2,2,2,2,2,2,2,2,2,2,2,2,2,2,2,5
3,2,1,2,2,2,2,2,2,2,2,2,2,2,2,2,2,2,2,2,2,2,2,2,2,3,2,2,2,2,2,2,5
3,3,2,3,3,3,3,3,3,3,3,3,3,3,3,4,3,3,3,3,2,2,2,2,2,2,2,2,2,2,2,2,5
3,3,1,4,1,1,1,1,1,1,1,1,1,1,1,1,1,1,1,1,1,1,1,1,1,1,1,1,1,1,1,1,5
3,3,1,2,1,1,1,1,1,1,1,1,1,1,1,1,1,1,1,1,1,1,1,1,1,1,1,1,1,1,1,1,5
3,3,0,5,1,1,1,1,1,1,1,1,1,1,1,2,1,1,1,1,1,1,1,1,1,1,1,1,1,1,1,1,5
3,3,2,2,3,2,2,2,4,3,2,2,3,2,2,3,3,2,2,3,2,3,2,2,2,3,2,3,2,4,3,3,5
3,3,0,1,4,3,3,3,3,3,3,3,3,3,3,3,3,3,3,3,3,3,3,3,3,3,3,3,3,3,3,3,5
3,2,1,4,5,5,5,5,5,1,1,1,1,1,1,1,1,1,1,1,1,1,1,1,1,1,1,1,1,1,1,1,5
3,3,0,2,1,1,1,1,1,1,1,1,1,1,2,1,1,1,1,1,1,1,1,1,1,1,1,1,2,2,2,2,5
3,3,3,4,5,5,5,5,5,5,5,5,5,5,5,5,5,5,5,5,5,4,4,3,3,4,4,4,5,4,4,4,5
3,1,3,3,5,5,5,5,5,5,5,5,5,5,5,5,5,5,5,5,5,5,5,5,5,5,5,5,5,5,5,5,5
3,3,2,5,1,1,1,1,1,1,1,1,1,1,1,1,1,1,1,1,1,1,1,1,1,1,1,1,1,1,1,1,5
3,3,2,5,3,3,3,3,3,3,3,3,3,3,3,3,3,3,3,3,3,3,3,3,3,3,3,3,3,3,3,3,5
3,3,1,3,3,3,3,3,3,3,3,3,3,3,3,3,3,3,3,3,3,3,3,3,3,3,3,3,3,1,1,3,5
3,2,1,4,1,1,1,1,1,1,1,1,1,1,1,1,1,1,1,1,1,1,1,1,1,1,1,1,1,1,1,1,5
3,2,1,3,4,4,4,5,4,4,4,4,2,4,2,2,5,5,5,5,2,3,5,3,5,2,4,3,3,5,5,2,5
3,2,0,5,5,5,5,5,5,5,5,5,5,5,5,5,5,5,5,5,5,5,5,5,5,5,5,5,5,5,5,5,5
3,2,0,5,3,3,3,3,3,1,1,1,1,1,1,1,1,1,1,1,1,1,3,2,1,4,1,4,5,1,1,1,5
3,3,4,5,5,5,5,5,5,5,5,5,5,5,5,5,5,5,5,5,5,5,5,5,5,5,5,5,5,5,5,5,5
3,2,0,5,3,3,3,3,3,3,3,3,3,3,3,3,3,3,3,3,3,3,3,3,3,3,3,3,3,3,3,3,5
3,3,0,5,5,5,5,5,5,5,5,5,5,5,5,5,5,5,5,5,5,5,5,5,5,5,5,5,5,5,5,5,5
3,2,1,5,3,3,3,3,3,3,3,3,3,3,3,3,3,3,3,3,3,3,3,3,3,3,3,3,3,3,3,3,5
3,3,3,5,3,3,3,3,3,3,3,3,3,3,3,3,3,3,3,3,3,3,3,3,3,3,3,3,3,3,3,3,5
3,2,4,5,1,1,1,1,1,1,1,1,1,1,1,1,1,1,1,1,1,1,1,1,1,1,1,1,1,1,1,1,5
3,3,0,5,1,1,1,1,1,1,1,1,1,1,1,1,1,1,1,1,1,1,1,1,1,1,1,1,1,1,1,1,5
3,3,4,3,4,4,4,4,4,4,4,4,4,4,4,4,4,4,4,4,4,4,4,4,4,4,4,4,4,4,4,4,5
3,2,0,4,3,3,3,3,3,3,3,3,3,3,3,3,3,3,3,3,3,3,3,3,3,3,3,3,3,3,3,3,5
3,2,0,2,5,4,4,5,4,5,4,4,5,5,5,5,4,5,5,5,4,4,5,4,5,5,5,5,5,4,4,4,5
3,2,0,4,3,3,3,3,3,3,3,3,3,3,3,3,3,3,3,3,3,3,3,3,3,3,3,3,3,3,3,3,5
3,2,0,5,3,3,3,3,3,3,3,3,3,3,3,3,3,3,3,3,3,3,3,3,3,3,3,3,3,3,3,3,5
3,1,0,5,2,2,2,1,1,1,1,1,1,1,1,1,1,1,1,1,1,1,1,1,1,1,1,1,1,1,1,1,5
3,1,2,3,1,1,1,1,1,1,1,1,1,1,1,1,1,1,1,1,1,1,1,1,1,1,1,1,1,1,1,1,5
3,1,1,4,4,4,4,4,4,4,4,4,4,4,4,4,4,4,4,4,4,4,4,4,4,4,4,4,4,4,4,4,5
3,1,1,3,1,2,4,3,4,1,4,3,3,3,4,4,3,2,3,3,4,4,4,3,3,3,3,3,4,4,3,4,5
3,1,0,1,1,1,1,1,1,1,1,1,1,1,1,1,2,2,2,2,2,2,2,2,2,2,2,2,2,2,2,2,5
3,1,1,3,1,1,1,1,1,1,1,1,1,1,1,1,1,1,1,1,1,1,1,1,1,1,1,1,1,1,1,1,5
3,1,0,1,1,1,1,1,1,1,1,1,2,2,2,1,1,1,2,1,2,1,1,1,1,2,1,1,1,2,2,2,5
3,1,2,3,3,3,3,3,3,3,3,3,3,3,3,3,3,3,3,3,3,3,3,3,3,3,3,3,3,3,3,3,5
3,1,0,5,4,4,4,4,4,4,4,4,4,4,4,4,4,4,4,4,4,4,4,4,4,4,4,4,4,4,4,4,5
3,1,0,5,1,1,1,1,1,1,1,1,1,1,1,1,1,1,1,1,1,1,1,1,1,1,1,1,1,1,1,1,5
3,1,3,4,1,1,1,1,1,1,1,1,1,1,1,1,1,1,1,1,1,1,1,1,1,1,1,1,1,1,1,1,5
3,1,3,4,2,2,1,2,2,2,2,2,2,2,2,2,2,2,3,1,4,3,2,2,2,2,2,2,2,2,2,2,5
3,1,2,5,1,1,1,2,2,3,4,3,4,5,4,3,3,3,3,3,3,3,2,1,1,1,1,1,1,1,1,1,5
3,1,1,5,1,1,1,2,1,3,1,1,1,1,1,1,1,1,1,1,1,1,1,1,1,1,1,1,1,1,1,1,5
3,1,0,5,1,1,2,2,2,2,2,2,2,2,2,3,5,5,3,5,1,2,2,3,5,2,5,2,4,2,3,2,5
3,1,1,5,2,2,2,1,1,1,1,1,1,1,1,1,1,1,1,1,1,1,1,1,1,1,1,1,1,1,1,1,5
3,1,0,1,1,1,1,1,1,1,1,1,1,1,1,1,1,1,1,1,1,1,1,1,1,1,1,1,1,1,1,1,5
3,1,0,1,1,1,1,1,1,1,1,1,1,1,1,1,1,1,1,1,1,1,1,1,1,1,1,1,1,1,1,1,5
3,1,2,4,4,4,4,4,4,4,4,4,4,4,4,4,4,4,4,4,4,4,4,4,4,4,4,4,4,4,4,4,5
3,1,2,4,1,1,1,1,1,1,1,1,1,1,1,1,1,1,1,1,1,1,1,1,1,1,1,1,1,1,1,1,5
3,1,0,4,1,1,1,1,1,1,1,1,1,1,1,1,1,1,1,1,1,1,1,1,1,1,1,1,1,1,1,1,5
3,1,4,4,2,2,2,2,2,2,2,2,2,2,2,2,2,2,2,2,2,2,2,2,2,2,2,2,2,2,2,2,5
3,1,3,3,1,2,2,2,3,2,3,2,2,2,2,3,2,2,2,3,2,2,2,2,2,3,2,2,2,3,2,2,5
3,1,4,4,5,5,5,5,5,5,5,5,5,5,5,5,5,5,5,5,5,5,5,5,5,5,5,5,5,5,5,5,5
3,1,0,4,2,3,3,3,4,3,3,4,3,3,3,2,2,2,3,3,2,3,2,3,2,3,3,2,3,2,2,3,5
3,1,1,3,1,2,2,2,3,2,2,2,1,1,1,1,1,1,1,1,1,1,1,1,1,1,1,1,1,1,1,1,5
3,1,1,5,3,3,3,3,2,2,2,2,3,3,3,3,3,3,3,3,3,3,3,3,3,3,3,3,3,3,3,3,5
3,1,4,3,3,4,4,4,4,3,4,4,5,5,5,4,4,5,5,5,5,4,5,5,5,5,5,4,5,5,5,5,5
3,1,1,5,1,1,1,1,1,1,1,1,1,1,1,1,1,1,1,1,1,1,1,1,1,1,1,1,1,1,1,1,5
3,1,0,1,4,1,1,1,1,1,1,1,1,1,1,1,1,1,1,1,1,1,1,1,1,1,1,1,1,1,1,1,5
3,1,1,5,5,5,2,5,5,4,3,4,4,5,5,1,5,5,5,4,3,3,3,4,4,4,4,5,5,5,4,4,5
3,1,1,4,3,4,5,3,4,2,3,3,4,4,4,4,3,3,2,2,4,3,4,2,3,4,4,2,5,3,4,4,5
3,1,4,5,1,1,1,1,1,1,1,1,1,1,1,1,1,1,1,1,1,1,1,1,1,1,1,1,1,1,1,1,5
3,1,1,5,2,2,2,3,2,2,3,3,5,3,3,3,3,3,3,3,3,3,3,3,3,3,3,3,3,3,3,3,5
3,1,0,4,3,5,5,5,5,5,5,5,5,5,5,5,5,5,5,5,5,5,5,5,5,5,5,5,5,5,5,5,5
3,3,0,3,5,5,5,5,5,5,5,5,5,5,5,5,5,5,5,5,5,5,5,5,5,5,4,5,5,5,5,4,5
3,1,3,2,4,4,4,4,4,4,4,4,4,4,4,4,4,4,4,4,4,4,4,4,4,4,4,4,4,4,4,4,5
3,2,3,3,5,5,5,5,5,5,5,5,5,5,5,5,5,5,5,5,5,5,5,5,5,5,5,5,5,5,5,5,5
3,1,4,5,1,1,1,1,1,1,1,1,1,1,1,1,1,1,1,1,1,1,1,1,1,1,1,1,1,1,1,1,5
3,2,2,4,4,4,4,4,4,4,4,4,4,4,4,4,4,4,4,4,4,4,4,4,4,4,4,4,4,4,4,4,5
3,1,2,3,4,4,4,4,4,4,4,4,4,4,4,4,4,4,4,4,4,4,4,4,4,4,4,4,4,4,4,4,5
3,1,1,2,2,2,1,2,1,1,1,1,1,1,1,1,1,1,1,1,1,1,1,1,2,1,2,1,1,2,1,1,5
3,1,4,4,3,3,3,3,3,3,3,3,3,3,3,3,4,4,5,1,2,3,4,5,4,3,2,1,2,3,4,5,5
3,1,2,4,2,2,3,2,2,3,4,2,3,4,4,4,4,4,4,4,4,4,4,4,4,4,4,4,4,4,4,4,5
3,1,0,1,1,1,1,1,1,1,1,1,1,1,1,1,1,1,1,1,1,1,1,1,1,1,1,1,1,1,1,1,5
3,2,1,2,1,1,1,1,1,1,1,1,1,1,1,1,1,1,1,1,1,1,1,1,1,1,1,1,1,1,1,1,5
3,2,4,1,4,4,4,4,4,4,4,4,4,4,4,4,4,4,4,4,4,4,4,4,4,4,4,4,4,4,4,4,5
3,1,0,5,1,1,1,1,1,1,1,1,1,1,1,1,1,1,1,1,1,1,1,1,1,1,1,1,1,1,1,1,5
3,1,3,4,3,2,2,2,2,2,2,2,3,2,2,2,2,2,3,2,2,2,2,2,3,2,2,2,2,3,2,2,5
3,1,2,3,3,3,3,3,3,3,3,3,3,3,3,3,3,3,3,3,3,3,3,3,3,3,3,3,3,3,3,3,5
3,1,2,3,3,3,3,3,3,3,3,3,3,3,3,3,3,3,3,3,3,3,3,3,3,3,3,3,3,3,3,3,5
3,1,2,3,3,3,3,3,3,3,3,3,3,3,3,3,3,3,3,3,3,3,3,3,3,3,3,3,3,3,3,3,5
3,1,4,5,1,1,1,1,1,1,1,1,1,1,1,1,1,1,1,1,1,1,1,1,1,1,1,1,1,1,1,1,5
3,1,3,2,2,2,3,2,3,2,4,2,2,2,4,3,5,2,4,4,1,3,4,3,4,2,3,2,3,2,2,3,5
3,1,1,3,3,3,3,3,3,3,3,3,3,3,3,3,3,3,3,3,3,3,3,3,3,3,3,3,3,3,3,3,5
3,1,2,2,1,2,2,2,2,2,2,2,2,2,2,2,2,2,2,2,2,2,2,2,2,2,2,2,2,2,2,2,5
3,1,3,2,3,3,3,3,3,3,4,3,3,3,3,3,3,3,3,3,3,3,3,3,3,3,3,3,3,3,3,3,5
3,1,1,2,2,2,2,2,3,2,2,2,2,2,3,2,2,2,2,2,3,2,2,2,2,2,3,2,2,2,2,2,5
3,1,1,4,2,2,2,2,2,2,2,2,2,2,2,2,3,3,3,3,3,3,3,3,3,3,3,3,3,3,3,3,5
3,1,4,1,1,1,1,1,1,1,1,1,1,1,1,1,1,1,1,1,1,1,1,1,1,1,1,1,1,1,1,1,5
3,1,4,5,3,3,4,4,3,4,4,3,3,3,3,3,3,3,3,3,3,3,3,3,3,3,3,3,3,3,3,3,5
3,1,1,3,3,4,4,1,1,1,1,1,1,1,1,1,1,1,1,1,1,1,1,1,1,1,1,1,1,1,1,1,5
3,1,1,2,3,3,3,3,3,3,3,3,3,3,3,3,3,3,3,3,3,3,3,3,3,3,3,3,3,3,3,3,5
3,1,0,1,1,1,1,1,1,1,1,1,1,1,1,1,2,1,1,1,1,1,1,1,1,1,1,1,1,1,1,1,5
3,1,1,3,4,3,3,3,3,3,3,3,3,3,3,3,3,3,3,3,3,3,3,3,3,3,3,3,3,3,3,3,5
3,1,3,1,3,3,3,3,3,3,3,3,3,3,3,3,3,3,3,3,3,3,3,3,3,3,3,3,3,3,3,3,5
3,1,3,4,5,5,5,5,5,5,5,5,5,5,5,5,5,5,5,5,5,4,4,5,5,5,5,5,5,5,5,5,5
3,1,3,4,4,4,4,4,4,4,4,4,4,4,4,4,4,4,4,4,4,4,4,4,4,4,4,4,4,4,4,4,5
3,1,0,2,3,3,3,3,3,3,3,3,3,3,3,3,3,3,3,3,3,3,3,3,3,3,3,3,3,3,3,3,5
3,1,0,1,1,1,1,1,1,1,1,1,1,1,1,1,1,1,1,1,1,1,1,1,1,1,1,1,1,1,1,1,5
3,2,1,3,3,3,3,3,3,3,3,3,3,3,3,3,3,3,3,3,3,3,3,3,3,3,3,3,3,3,3,3,5
3,3,4,5,5,5,5,5,5,5,5,5,5,5,5,5,5,5,5,5,5,5,5,5,5,5,5,5,5,5,5,5,5
3,2,1,2,2,2,2,2,2,2,2,2,2,2,2,2,2,2,2,2,2,2,2,2,2,2,2,2,2,2,2,2,5
3,3,4,2,1,2,3,2,2,2,5,5,5,5,4,5,1,5,5,5,5,5,4,5,5,5,5,5,5,5,5,4,5
3,1,1,2,5,1,5,5,4,5,5,5,5,5,4,5,5,5,5,5,5,5,5,5,5,4,5,5,5,5,4,5,5
3,2,1,2,3,3,3,3,3,3,3,3,3,3,3,3,3,3,3,3,3,3,3,3,3,3,3,3,3,3,3,3,5
3,2,1,3,3,3,3,3,3,3,3,3,3,3,3,3,3,3,3,3,3,3,3,3,3,3,3,3,3,3,3,3,5
3,1,0,1,1,1,1,1,1,1,1,1,1,1,1,1,1,1,1,1,1,1,1,1,1,1,1,1,1,1,1,1,5
3,1,0,1,1,1,1,1,1,1,1,1,1,1,1,1,1,1,1,1,1,1,1,1,1,1,1,1,1,1,1,1,5
3,3,1,2,3,3,3,3,3,3,3,3,3,3,3,3,3,3,3,3,3,3,3,3,3,3,3,3,3,3,3,3,5
3,1,0,5,2,1,2,1,2,1,2,1,2,1,2,1,2,2,2,2,1,1,1,2,2,2,2,1,2,2,1,2,5
3,1,0,4,2,2,2,2,2,2,2,2,2,2,2,2,2,2,2,2,2,2,2,2,2,2,2,2,2,2,2,2,5
3,2,1,4,3,3,3,3,3,3,3,3,3,3,3,3,3,3,3,3,3,3,3,3,3,3,3,3,3,3,3,3,5
3,2,2,1,1,1,1,1,1,1,1,1,1,1,1,1,1,1,1,1,1,1,1,1,1,1,1,1,1,1,1,1,5
3,2,0,4,4,4,4,4,4,4,4,4,4,3,3,3,3,3,3,3,3,3,3,3,3,3,3,3,3,3,3,3,5
3,3,0,5,5,5,5,5,5,5,5,5,5,5,5,5,5,5,5,5,5,5,5,5,5,5,5,5,5,5,5,5,5
3,1,1,3,3,3,3,3,3,3,3,3,3,3,3,3,3,3,3,3,3,3,3,3,3,3,3,3,3,3,3,3,5
3,2,1,5,3,3,3,3,3,3,3,3,3,3,3,3,3,3,3,3,3,3,3,3,3,3,3,3,3,3,3,3,5
3,1,4,3,3,3,3,3,3,3,3,3,3,3,3,3,3,3,3,3,3,3,3,3,3,3,3,3,3,3,3,3,5
3,1,1,2,4,4,4,4,4,4,4,4,4,4,4,4,4,4,4,4,4,4,4,4,4,4,4,4,4,4,4,4,5
3,2,3,3,4,4,4,4,4,4,4,4,4,4,4,4,4,4,4,4,4,4,4,4,4,4,4,4,4,4,4,4,5
3,2,4,5,5,5,5,5,5,5,5,5,5,5,5,5,5,5,5,5,5,5,5,5,5,5,5,5,5,5,5,5,5
3,2,0,3,2,1,1,1,1,1,1,1,1,1,1,1,1,1,1,1,1,1,1,1,1,1,1,1,1,1,1,1,5
3,1,0,1,1,1,1,1,1,1,1,1,1,1,1,1,1,1,1,1,1,1,1,1,1,1,1,1,1,1,1,1,5
3,1,1,2,2,2,2,2,2,2,2,2,2,2,2,2,2,2,2,2,3,3,3,3,3,3,3,3,3,3,3,3,5
3,1,1,2,3,3,3,3,3,3,3,3,3,3,3,3,3,3,3,3,3,3,3,3,3,3,3,3,3,3,3,3,5
3,1,1,4,2,2,2,2,2,2,2,2,2,2,2,2,2,2,2,2,2,2,2,2,2,2,2,2,2,2,2,2,5
3,1,0,1,1,1,1,1,1,1,1,1,1,1,1,1,1,1,1,1,1,1,1,1,1,1,1,1,1,1,1,1,5
3,2,3,2,4,4,4,4,4,4,4,4,4,4,4,4,4,4,4,4,4,4,4,4,4,4,4,4,4,4,4,4,5
3,1,3,3,1,1,1,1,1,1,1,1,1,1,1,1,1,1,1,1,1,1,1,1,1,1,1,1,1,1,1,1,5
3,1,0,1,5,5,5,5,5,5,5,5,5,5,5,5,5,5,5,5,5,5,5,5,5,5,5,5,5,5,5,5,5
3,1,3,5,2,2,2,1,1,5,4,3,3,4,3,1,3,1,1,1,1,1,1,1,1,1,1,1,1,1,1,1,5
3,1,4,3,4,4,4,4,4,4,4,4,4,4,4,4,4,4,4,4,4,4,4,4,4,4,4,4,4,4,4,4,5
3,2,1,2,1,1,1,1,1,1,1,1,1,1,1,1,1,1,1,1,1,1,1,1,1,1,1,1,1,1,1,1,5
3,2,0,3,4,4,4,4,4,4,4,4,4,4,4,4,4,4,4,4,4,4,4,4,4,4,4,4,4,4,4,4,5
3,1,2,3,5,5,5,5,5,5,5,5,5,5,5,5,5,5,5,5,5,5,5,5,5,5,5,5,5,5,5,5,5
3,1,3,3,1,1,1,5,1,3,3,2,2,2,2,2,2,2,2,2,2,2,2,3,2,2,3,2,2,3,2,2,5
3,1,0,3,4,4,4,4,4,4,4,4,4,4,4,4,4,4,4,4,4,4,4,4,4,4,4,4,4,4,4,4,5
3,1,1,3,3,3,3,3,3,3,3,3,3,3,3,3,3,3,3,3,3,3,3,3,3,3,3,3,3,3,3,3,5
3,1,4,4,3,3,3,3,3,3,3,3,3,3,3,3,3,3,3,3,3,3,3,3,3,3,3,3,3,3,3,3,5
3,1,0,1,1,1,1,1,1,1,1,1,1,1,1,1,1,1,1,1,1,1,1,1,1,1,1,1,1,1,1,1,5
3,2,3,4,2,3,3,3,3,3,3,3,3,3,3,3,3,3,3,3,3,3,3,3,3,3,3,3,3,3,3,3,5
3,1,2,4,1,1,1,1,1,1,1,1,1,1,1,1,2,1,1,1,1,1,2,1,1,2,1,1,1,1,1,1,5
3,1,0,1,1,1,1,1,1,1,1,1,1,1,1,1,1,1,1,1,1,1,1,1,1,1,1,1,1,1,1,1,5
3,1,3,4,4,4,4,4,4,4,4,4,4,4,4,5,5,5,5,5,5,5,5,5,5,5,4,5,5,5,5,5,5
3,1,0,4,5,5,5,5,5,5,5,5,5,5,5,5,5,5,5,5,5,5,5,5,5,5,5,5,5,5,5,5,5
3,1,1,2,1,1,1,1,1,1,1,1,1,1,1,1,1,1,1,1,1,1,1,1,1,1,1,1,1,1,1,1,5
3,1,1,2,1,1,1,1,1,1,1,1,1,1,1,1,1,1,1,1,1,1,1,1,1,1,1,1,1,1,1,1,5
