# Supplementary material for: A new clustering method based on multipartite networks
Source: PeerJ Comput Sci. 2023 Oct 13;9:e1621. doi: 10.7717/peerj-cs.1621 (PMC10588715; doi:10.7717/peerj-cs.1621)
Supplement: Supplemental Information 5 [file peerj-cs-09-1621-s005.zip › uci_mn_c/lenses.arff]

@relation R_data_frame

@attribute V1 {1,2,3}
@attribute V2 {1,2}
@attribute V3 {1,2}
@attribute V4 {1,2}
@attribute Class {1,2,3}

@data
1,1,1,1,3
1,1,1,2,2
1,1,2,1,3
1,1,2,2,1
1,2,1,1,3
1,2,1,2,2
1,2,2,1,3
1,2,2,2,1
2,1,1,1,3
2,1,1,2,2
2,1,2,1,3
2,1,2,2,1
2,2,1,1,3
2,2,1,2,2
2,2,2,1,3
2,2,2,2,3
3,1,1,1,3
3,1,1,2,3
3,1,2,1,3
3,1,2,2,1
3,2,1,1,3
3,2,1,2,2
3,2,2,1,3
3,2,2,2,3
