# Supplementary material for: A new clustering method based on multipartite networks
Source: PeerJ Comput Sci. 2023 Oct 13;9:e1621. doi: 10.7717/peerj-cs.1621 (PMC10588715; doi:10.7717/peerj-cs.1621)
Supplement: Supplemental Information 5 [file peerj-cs-09-1621-s005.zip › uci_mn_c/heart-disease-processed-hungarian.arff]

@relation R_data_frame

@attribute V1 numeric
@attribute V2 numeric
@attribute V3 numeric
@attribute V4 numeric
@attribute V5 numeric
@attribute V6 numeric
@attribute V7 numeric
@attribute V8 numeric
@attribute V9 numeric
@attribute V10 numeric
@attribute V11 numeric
@attribute V12 numeric
@attribute V13 numeric
@attribute Class {1,2}

@data
28,1,2,31,3,2,4,54,2,0,1,1,1,1
29,1,2,23,28,2,2,36,2,0,1,1,1,1
29,1,2,6,1,2,2,44,2,0,1,1,1,1
30,0,1,13,21,2,3,44,2,0,1,1,3,1
31,0,2,4,4,2,3,27,2,0,1,1,1,1
32,0,2,16,134,2,2,39,2,0,1,1,1,1
32,1,2,22,10,2,2,53,2,0,1,1,1,1
32,1,2,29,38,2,2,32,2,0,1,1,1,1
33,1,3,23,68,2,2,54,2,0,1,1,1,1
34,0,2,31,51,2,2,57,2,0,1,1,1,1
34,1,2,9,150,2,3,43,2,0,1,1,1,1
34,1,2,19,5,2,2,27,2,0,1,1,1,1
35,0,1,23,39,2,3,54,2,0,1,1,1,1
35,0,4,6,84,2,2,27,2,0,1,1,1,1
35,1,2,23,74,2,4,51,2,0,1,1,1,1
35,1,2,9,47,2,2,43,2,0,1,1,1,1
36,1,2,23,72,2,2,51,2,0,1,1,1,1
36,1,3,24,90,2,2,53,2,1,3,1,2,1
36,1,3,31,145,2,2,50,2,0,1,1,1,1
36,1,3,9,39,2,2,46,2,0,1,1,1,1
37,0,2,23,44,2,2,9,2,0,1,1,1,1
37,0,3,31,147,2,2,20,2,0,1,1,1,1
37,0,4,31,116,2,3,53,2,0,1,1,1,1
37,1,2,31,122,2,3,66,2,0,1,1,1,1
37,1,3,31,129,2,2,27,2,0,1,1,1,1
37,1,4,23,8,2,2,43,2,0,1,1,2,1
37,1,4,31,77,2,2,35,2,0,1,1,1,1
38,0,2,23,60,1,2,8,2,0,1,1,1,1
38,1,2,6,66,2,2,27,2,0,1,1,1,1
38,1,3,8,63,2,2,9,2,0,1,1,1,1
39,0,3,22,121,2,3,51,2,0,1,1,1,1
39,1,2,23,1,2,3,25,2,2,2,1,1,1
39,1,2,23,135,2,2,36,3,1,3,1,1,1
39,1,2,23,138,2,2,24,2,0,1,1,1,1
39,1,2,31,1,2,2,67,2,0,1,1,1,1
39,1,2,15,25,2,2,52,2,0,1,1,1,1
39,1,3,23,88,2,2,44,2,0,1,1,1,1
39,1,3,11,15,3,2,36,2,0,1,1,1,1
39,1,4,22,58,2,2,10,2,0,1,1,1,1
39,1,4,31,73,2,2,19,2,0,1,1,1,1
40,1,2,31,60,2,2,27,2,0,1,1,1,1
40,1,2,6,24,2,2,46,2,0,1,1,1,1
40,1,3,31,151,2,2,17,2,0,1,1,1,1
40,1,3,31,100,2,2,42,2,0,1,1,1,1
40,1,3,6,1,2,2,55,2,0,1,1,1,1
41,0,2,22,34,2,3,20,2,0,1,1,1,1
41,0,2,29,123,2,2,51,2,0,1,1,1,1
41,0,2,31,29,2,2,27,2,0,1,1,1,1
41,1,2,23,57,2,3,36,2,0,1,1,1,1
41,1,2,23,65,2,2,44,2,0,1,1,1,1
41,1,2,29,53,2,2,22,2,0,1,1,1,1
41,1,4,24,34,2,2,20,2,0,1,1,1,1
42,0,3,26,147,2,3,15,2,0,1,1,1,1
42,1,2,23,132,2,2,27,2,0,1,1,1,1
42,1,2,23,134,2,2,32,2,0,1,1,1,1
42,1,2,9,52,2,2,14,2,0,1,1,1,1
42,1,3,23,14,2,2,29,3,1.5,3,1,1,1
42,1,3,11,15,2,2,25,2,0,1,1,1,1
42,1,4,6,97,2,2,44,2,0,1,1,1,1
43,0,1,4,8,2,2,20,2,0,1,1,1,1
43,0,2,23,136,2,2,39,2,0,1,1,1,1
43,0,2,23,151,2,3,48,2,0,1,1,1,1
43,0,2,23,33,2,3,49,2,0,1,1,1,1
43,0,2,23,49,2,2,45,2,0,1,1,1,1
43,0,2,9,124,2,2,31,2,0,1,1,1,1
43,0,3,9,1,2,2,48,2,0,1,1,2,1
43,1,2,7,141,2,2,17,2,0,1,1,1,1
44,0,4,23,154,2,3,23,2,0,1,1,1,1
44,1,2,23,123,2,2,20,2,1,3,1,1,1
44,1,2,31,151,2,2,13,2,0,1,1,1,1
44,1,4,9,105,2,2,44,2,0,1,1,1,1
45,0,2,31,21,2,2,44,2,0,1,1,1,1
45,0,2,14,1,2,2,51,2,0,1,1,1,1
45,0,4,32,66,2,2,22,2,0,1,1,1,1
45,1,2,6,9,3,2,72,2,0,1,1,1,1
45,1,3,2,1,2,2,69,2,0,1,1,1,1
45,1,4,23,10,2,2,19,2,0,1,1,1,1
45,1,4,6,9,2,2,22,2,0,1,1,1,1
46,0,4,31,22,2,2,60,2,0,1,1,1,1
46,1,2,6,60,2,2,39,3,0,1,1,1,1
46,1,3,23,17,2,2,27,2,0,1,1,1,1
46,1,3,9,67,1,2,34,2,0,1,1,1,1
46,1,4,22,22,2,3,19,3,1,3,1,2,1
46,1,4,22,23,2,3,19,2,0,1,1,2,1
46,1,4,14,89,2,3,67,2,0,1,1,1,1
47,0,2,6,42,2,2,13,2,1,2,1,1,1
47,0,3,31,1,2,2,24,2,2,3,1,1,1
47,1,1,22,33,2,2,27,2,0,1,1,1,1
47,1,2,11,45,2,2,47,2,0,1,1,1,1
47,1,4,6,61,3,2,3,3,0,1,1,1,1
48,0,2,1,74,2,3,1,1,2,2,1,1,1
48,0,2,23,1,3,3,26,2,0,1,1,1,1
48,0,2,23,133,2,2,67,2,0,1,1,1,1
48,0,3,23,130,2,2,3,2,0,1,1,1,1
48,0,4,21,67,2,2,48,2,2,2,1,1,1
48,0,4,23,38,2,3,69,2,0,1,1,1,1
48,0,4,9,12,2,2,9,3,1,3,1,1,1
48,1,2,4,1,2,2,4,2,0,1,1,1,1
48,1,2,31,29,2,2,36,2,0,1,1,1,1
48,1,2,6,22,2,2,45,2,0,1,1,1,1
48,1,3,22,147,2,2,17,2,0,1,1,3,1
49,0,2,22,1,2,2,36,2,0,1,1,1,1
49,0,2,22,1,2,2,36,2,0,1,1,1,1
49,0,2,28,136,2,2,38,2,0,1,1,1,1
49,0,3,31,141,2,3,13,2,0,1,1,1,1
49,1,2,4,37,2,2,47,2,0,1,1,1,1
49,1,3,6,125,2,2,46,2,0,1,1,1,1
49,1,4,23,66,1,2,10,2,1,3,1,1,1
49,1,4,6,1,2,2,9,2,0,1,1,1,1
50,0,2,22,137,2,2,24,2,0,1,1,1,1
50,0,4,23,82,2,2,69,3,1,3,1,1,1
50,1,2,23,96,2,2,36,2,0,1,2,1,1
50,1,2,6,152,2,2,44,2,0,1,1,2,1
50,1,2,13,145,2,3,34,2,0,1,1,1,1
50,1,4,6,143,2,2,13,2,0,1,1,1,1
50,1,4,9,151,2,2,19,3,0,1,1,1,1
51,0,2,11,129,2,2,44,2,0,1,1,1,1
51,0,3,22,127,2,2,67,2,0,1,1,1,1
51,0,3,31,5,2,2,36,3,2,2,1,1,1
51,0,3,9,135,2,2,67,2,0.5,2,1,1,1
51,1,2,29,126,2,2,24,2,0,1,1,1,1
51,1,2,31,9,2,2,27,2,0,1,1,1,1
51,1,4,31,118,2,2,4,2,0,1,1,4,1
52,0,2,23,146,2,2,26,2,0,1,1,1,1
52,0,2,6,1,2,2,19,2,0,1,1,1,1
52,0,3,29,56,2,2,18,2,0,1,1,1,1
52,0,4,31,120,2,2,19,3,1.5,3,1,1,1
52,1,2,23,133,2,2,45,2,0,1,1,1,1
52,1,2,6,119,2,2,17,3,0,1,1,1,1
52,1,2,11,132,2,2,39,2,0,1,1,1,1
52,1,3,6,43,2,3,44,2,0,1,1,1,1
53,0,2,25,107,1,2,6,2,0,1,1,1,1
53,0,2,6,152,2,2,20,3,2,3,1,1,1
53,0,3,23,59,2,2,9,2,0,1,1,1,1
53,1,2,23,1,2,2,10,2,0,1,1,1,1
53,1,2,6,80,2,2,37,2,0,1,1,1,1
53,1,3,23,130,2,2,19,2,0,1,1,1,1
53,1,4,28,44,2,3,70,3,3,3,1,1,1
53,1,4,31,121,2,2,26,2,0,1,1,1,1
53,1,4,6,28,2,2,32,2,0,1,1,1,1
54,0,2,23,6,2,2,17,2,1,2,1,1,1
54,0,2,23,17,3,2,19,2,0,1,1,1,1
54,0,2,23,58,2,2,27,2,1.5,3,1,1,1
54,0,2,31,37,2,3,32,2,0,1,1,1,1
54,0,2,6,75,1,3,19,2,0,1,1,1,1
54,0,2,9,17,2,2,9,2,0,1,1,1,1
54,0,2,11,76,2,2,9,2,0,1,1,1,1
54,1,1,23,108,2,2,15,2,2,2,1,1,1
54,1,2,22,142,2,2,20,2,0,1,1,1,1
54,1,2,23,22,2,2,31,2,0,1,1,1,1
54,1,2,23,30,2,2,69,2,0,1,1,1,1
54,1,2,11,130,2,3,9,2,1,2,1,1,1
54,1,2,11,70,2,2,48,2,0,1,1,1,1
54,1,3,23,153,2,2,15,2,0,1,1,1,1
54,1,3,9,1,2,2,72,2,0,1,1,1,1
54,1,4,9,98,2,3,11,2,1,2,1,1,1
55,0,2,22,93,2,3,36,2,0,1,1,1,1
55,0,2,27,80,2,2,32,2,0,1,1,1,1
55,0,2,31,103,2,4,27,2,0,1,1,1,1
55,1,2,23,41,3,2,15,2,0,1,1,4,1
55,1,2,6,132,2,2,27,2,0,1,1,4,1
55,1,2,8,81,2,2,32,2,0,1,1,1,1
55,1,3,22,62,2,2,36,2,0,1,1,1,1
55,1,3,23,5,2,4,11,2,0,1,1,1,1
55,1,4,23,54,2,2,19,2,0,1,1,1,1
55,1,4,6,16,2,2,69,3,0.5,3,1,1,1
56,0,3,31,4,1,3,38,2,0,1,1,4,1
56,1,2,31,123,2,2,4,2,0,1,1,1,1
56,1,3,31,1,2,2,12,2,0,1,1,1,1
56,1,3,31,61,2,2,7,3,1,2,1,3,1
56,1,4,23,114,2,2,19,2,0,1,1,1,1
57,0,1,31,74,2,2,66,2,1,3,1,1,1
57,0,4,14,94,2,3,5,3,0.8,3,1,1,1
57,1,2,6,44,3,2,19,2,0,1,1,3,1
58,1,2,31,17,2,2,27,2,0,1,1,1,1
58,1,2,31,36,2,2,69,2,0,1,1,1,1
58,1,3,6,118,2,2,36,2,0,1,1,1,1
58,1,4,2,7,2,2,4,2,0,1,1,1,1
59,0,2,31,126,2,2,2,2,1,3,1,1,1
59,1,2,6,2,2,2,27,2,0,1,1,1,1
59,1,3,31,79,2,2,67,3,1,3,1,2,1
59,1,3,14,149,2,2,4,2,0,1,1,1,1
59,1,4,6,1,2,2,19,2,0,1,2,1,1
60,1,3,23,30,2,4,13,2,0,1,1,1,1
61,0,4,31,64,2,3,67,3,1,3,1,1,1
61,1,4,29,63,2,3,23,3,0,1,1,1,1
62,0,1,11,128,2,2,34,2,0,1,1,1,1
62,1,2,6,55,2,2,29,2,1,2,1,1,1
31,1,4,23,54,2,2,30,3,1.5,3,1,1,2
33,0,4,4,30,2,2,27,3,1,3,1,1,2
34,1,1,6,27,2,2,51,2,0,1,1,1,2
35,1,2,22,42,2,2,19,2,0,1,1,1,2
36,1,2,23,50,2,2,36,2,3,3,1,1,2
37,1,4,6,141,2,2,9,3,1.5,3,1,1,2
38,1,4,22,132,2,2,41,2,0,1,1,1,2
38,1,4,23,111,2,2,44,2,0,1,1,1,2
38,1,4,18,131,2,2,11,3,2.5,3,1,1,2
40,1,4,23,106,1,2,29,3,1,3,1,3,2
41,1,4,22,24,2,2,44,2,0,1,1,3,2
41,1,4,23,21,1,2,17,3,1,3,1,1,2
43,1,4,9,31,2,2,9,3,2,3,1,1,2
46,1,4,22,137,2,2,27,3,0,1,1,1,2
46,1,4,12,124,2,2,2,2,0,1,1,4,2
46,1,4,23,62,2,2,3,3,1,3,1,1,2
47,1,3,6,128,2,2,24,3,1,3,1,1,2
47,1,4,9,11,2,2,66,3,1.5,3,2,4,2
48,1,4,20,45,3,2,69,2,0,1,1,1,2
48,1,4,23,44,2,2,23,2,2,3,1,1,2
48,1,4,11,52,2,2,28,3,1,3,1,1,2
49,0,3,11,120,2,2,33,2,1,3,1,1,2
49,1,3,26,48,2,2,48,2,0,1,1,1,2
49,1,4,31,140,2,2,44,2,0,1,1,1,2
50,0,3,6,13,2,2,19,3,0,1,1,4,2
50,1,4,8,47,2,2,27,2,0,1,1,1,2
51,0,4,11,69,2,2,27,3,1,3,1,1,2
52,1,4,31,10,2,2,67,3,2,3,1,1,2
54,1,4,29,152,2,2,19,2,0,1,1,1,2
54,1,4,29,9,2,2,72,2,2,3,1,1,2
55,1,4,6,136,2,2,9,3,3,3,1,1,2
57,1,2,6,48,2,3,24,3,1,3,1,1,2
58,1,3,31,149,2,3,19,2,0,1,1,3,2
59,0,4,31,87,3,3,9,3,1.5,3,1,1,2
60,1,4,4,32,2,2,3,2,1,3,1,1,2
63,1,4,9,8,2,2,23,2,0,1,1,1,2
65,1,4,6,71,3,2,59,3,1.5,3,1,1,2
32,1,4,12,112,2,2,9,2,0,1,1,1,2
38,1,4,22,1,2,2,27,3,1,3,1,1,2
39,1,4,22,89,2,2,27,2,0,1,1,3,2
40,0,4,9,101,2,2,9,2,2,3,1,3,2
43,1,1,23,57,2,3,32,2,0,1,1,1,2
45,1,4,31,4,2,3,9,3,1,3,1,1,2
46,1,4,23,18,2,2,23,3,0,1,1,1,2
46,1,4,31,7,2,2,70,2,0,1,1,1,2
48,1,4,27,60,3,3,27,3,2,4,1,1,2
48,1,4,11,128,2,2,16,3,3,3,1,1,2
48,1,4,11,83,2,2,62,3,1.5,3,1,1,2
48,1,4,11,95,2,2,68,3,2,3,1,1,2
50,1,4,31,19,2,2,71,3,2,3,1,4,2
52,1,4,23,121,2,2,27,2,0,1,1,1,2
52,1,4,13,1,2,2,5,3,1.5,3,1,1,2
53,1,4,23,30,2,2,34,3,0,1,1,1,2
54,1,3,23,21,2,2,27,3,1.5,1,1,4,2
54,1,4,31,26,2,2,61,3,1,3,1,1,2
54,1,4,31,113,3,2,3,3,1,3,1,1,2
54,1,4,6,1,2,2,45,3,0,1,1,1,2
54,1,4,17,134,2,2,20,3,2,3,1,1,2
55,1,4,6,52,2,2,7,3,1.5,3,1,1,2
56,1,4,9,149,3,2,3,3,1,3,1,1,2
57,1,4,9,40,2,2,62,3,3,3,1,1,2
58,1,3,11,147,3,3,62,2,0,1,1,1,2
58,1,4,31,45,2,2,19,3,2,3,1,1,2
41,1,4,31,115,2,3,9,2,2,3,1,1,2
43,1,4,23,117,2,2,67,3,1,3,1,4,2
44,1,2,9,13,2,2,27,3,3,3,1,1,2
44,1,4,31,46,2,2,4,3,2,3,1,1,2
46,1,1,6,56,3,2,48,2,2,3,1,1,2
47,0,3,2,32,3,2,44,2,0,1,1,1,2
48,0,4,5,150,2,2,64,3,1.5,3,1,1,2
49,1,4,31,91,2,2,67,3,1,3,1,1,2
49,1,4,6,20,2,2,19,3,1,3,1,1,2
51,1,3,2,39,2,2,27,2,2,3,1,1,2
52,1,4,24,92,2,3,65,3,1,3,1,1,2
52,1,4,31,68,2,2,69,3,1,3,1,1,2
52,1,4,6,104,2,2,2,3,2,3,1,1,2
52,1,4,11,30,2,3,58,3,4,3,1,1,2
53,1,3,8,110,2,2,9,2,0,1,1,1,2
53,1,4,14,144,2,3,67,3,1.5,3,1,1,2
54,1,4,6,152,2,2,40,2,1.5,3,1,1,2
55,1,1,6,65,2,1,14,2,0,1,1,1,2
55,1,2,11,63,3,2,21,3,2,3,1,1,2
55,1,4,8,32,2,2,65,3,2,3,1,1,2
56,0,2,23,78,2,2,27,2,1,3,1,1,2
56,1,4,9,17,2,3,2,3,1.5,3,1,1,2
56,1,4,13,99,2,3,72,3,2,3,1,1,2
58,1,2,3,35,2,3,68,3,2,3,1,1,2
59,1,4,31,1,2,2,3,2,0,1,1,1,2
59,1,4,6,47,3,4,56,3,0,1,1,1,2
65,1,4,13,45,3,2,70,3,2,3,1,1,2
66,1,4,6,1,2,2,63,3,1,3,1,1,2
41,1,4,23,86,2,2,45,3,3,3,1,1,2
43,1,4,6,13,2,2,13,3,2,3,1,1,2
44,1,4,2,109,2,2,13,2,0,1,1,1,2
47,0,4,23,139,2,2,66,3,2,3,1,3,2
47,1,4,11,57,2,3,35,3,3,3,1,1,2
49,1,4,30,148,2,2,65,3,0,1,1,1,2
49,1,4,9,7,2,2,72,2,2,3,1,1,2
50,1,4,6,18,2,3,19,3,5,3,1,1,2
50,1,4,6,91,2,3,3,3,2.5,3,1,1,2
52,1,4,6,49,2,2,11,3,2,3,1,1,2
52,1,4,11,85,2,2,63,3,2.5,1,1,1,2
54,0,3,31,64,2,3,4,3,0,3,1,1,2
56,1,4,10,92,3,2,27,3,3,3,1,1,2
58,0,2,14,102,2,2,69,3,1,3,1,4,2
65,1,4,31,60,2,3,23,3,1,3,1,1,2
