# Supplementary material for: A new clustering method based on multipartite networks
Source: PeerJ Comput Sci. 2023 Oct 13;9:e1621. doi: 10.7717/peerj-cs.1621 (PMC10588715; doi:10.7717/peerj-cs.1621)
Supplement: Supplemental Information 5 [file peerj-cs-09-1621-s005.zip › uci_mn_c/flags-religion.arff]

%%  1. TItle: Flag database
%%  
%%  2. Source Information
%%     -- Creators: Collected primarily from the "Collins Gem Guide to Flags":
%%        Collins Publishers (1986).
%%     -- Donor: Richard S. Forsyth 
%%               8 Grosvenor Avenue
%%               Mapperley Park
%%               Nottingham NG3 5DX
%%               0602-621676
%%     -- Date: 5/15/1990
%%  
%%  3. Past Usage:
%%     -- None known other than what is shown in Forsyth's PC/BEAGLE User's Guide.
%%  
%%  4. Relevant Information:
%%     -- This data file contains details of various nations and their flags.
%%        In this file the fields are separated by spaces (not commas).  With
%%        this data you can try things like predicting the religion of a country
%%        from its size and the colours in its flag.  
%%     -- 10 attributes are numeric-valued.  The remainder are either Boolean-
%%        or nominal-valued.
%%  
%%  5. Number of Instances: 194
%%  
%%  6. Number of attributes: 30 (overall)
%%  
%%  7. Attribute Information:
%%     1. name  Name of the country concerned
%%     2. landmass  1=N.America, 2=S.America, 3=Europe, 4=Africa, 4=Asia, 6=Oceania
%%     3. zone  Geographic quadrant, based on Greenwich and the Equator
%%                  1=NE, 2=SE, 3=SW, 4=NW
%%     4. area  in thousands of square km
%%     5. population    in round millions
%%     6. language 1=English, 2=Spanish, 3=French, 4=German, 5=Slavic, 6=Other 
%%                 Indo-European, 7=Chinese, 8=Arabic, 
%%                 9=Japanese/Turkish/Finnish/Magyar, 10=Others
%%     7. religion 0=Catholic, 1=Other Christian, 2=Muslim, 3=Buddhist, 4=Hindu,
%%                 5=Ethnic, 6=Marxist, 7=Others
%%     8. bars     Number of vertical bars in the flag
%%     9. stripes  Number of horizontal stripes in the flag
%%    10. colours  Number of different colours in the flag
%%    11. red      0 if red absent, 1 if red present in the flag
%%    12. green    same for green
%%    13. blue     same for blue
%%    14. gold     same for gold (also yellow)
%%    15. white    same for white
%%    16. black    same for black
%%    17. orange   same for orange (also brown)
%%    18. mainhue  predominant colour in the flag (tie-breaks decided by taking
%%                 the topmost hue, if that fails then the most central hue,
%%                 and if that fails the leftmost hue)
%%    19. circles  Number of circles in the flag
%%    20. crosses  Number of (upright) crosses
%%    21. saltires Number of diagonal crosses
%%    22. quarters Number of quartered sections
%%    23. sunstars Number of sun or star symbols
%%    24. crescent 1 if a crescent moon symbol present, else 0
%%    25. triangle 1 if any triangles present, 0 otherwise
%%    26. icon     1 if an inanimate image present (e.g., a boat), otherwise 0
%%    27. animate  1 if an animate image (e.g., an eagle, a tree, a human hand)
%%                 present, 0 otherwise
%%    28. text     1 if any letters or writing on the flag (e.g., a motto or
%%                 slogan), 0 otherwise
%%    29. topleft  colour in the top-left corner (moving right to decide 
%%                 tie-breaks)
%%    30. botright Colour in the bottom-left corner (moving left to decide 
%%                 tie-breaks)
%%  
%%  8. Missing values: None

@relation flags-religion

@attribute V1 {Afghanistan,Albania,Algeria,American-Samoa,Andorra,Angola,Anguilla,Antigua-Barbuda,Argentina,Argentine,Australia,Austria,Bahamas,Bahrain,Bangladesh,Barbados,Belgium,Belize,Benin,Bermuda,Bhutan,Bolivia,Botswana,Brazil,British-Virgin-Isles,Brunei,Bulgaria,Burkina,Burma,Burundi,Cameroon,Canada,Cape-Verde-Islands,Cayman-Islands,Central-African-Republic,Chad,Chile,China,Colombia,Comorro-Islands,Congo,Cook-Islands,Costa-Rica,Cuba,Cyprus,Czechoslovakia,Denmark,Djibouti,Dominica,Dominican-Republic,Ecuador,Egypt,El-Salvador,Equatorial-Guinea,Ethiopia,Faeroes,Falklands-Malvinas,Fiji,Finland,France,French-Guiana,French-Polynesia,Gabon,Gambia,Germany-DDR,Germany-FRG,Ghana,Gibraltar,Greece,Greenland,Grenada,Guam,Guatemala,Guinea,Guinea-Bissau,Guyana,Haiti,Honduras,Hong-Kong,Hungary,Iceland,India,Indonesia,Iran,Iraq,Ireland,Israel,Italy,Ivory-Coast,Jamaica,Japan,Jordan,Kampuchea,Kenya,Kiribati,Kuwait,Laos,Lebanon,Lesotho,Liberia,Libya,Liechtenstein,Luxembourg,Malagasy,Malawi,Malaysia,Maldive-Islands,Mali,Malta,Marianas,Mauritania,Mauritius,Mexico,Micronesia,Monaco,Mongolia,Montserrat,Morocco,Mozambique,Nauru,Nepal,Netherlands,Netherlands-Antilles,New-Zealand,Nicaragua,Niger,Nigeria,Niue,North-Korea,North-Yemen,Norway,Oman,Pakistan,Panama,Papua-New-Guinea,Parguay,Peru,Philippines,Poland,Portugal,Puerto-Rico,Qatar,Romania,Rwanda,San-Marino,Sao-Tome,Saudi-Arabia,Senegal,Seychelles,Sierra-Leone,Singapore,Soloman-Islands,Somalia,South-Africa,South-Korea,South-Yemen,Spain,Sri-Lanka,St-Helena,St-Kitts-Nevis,St-Lucia,St-Vincent,Sudan,Surinam,Swaziland,Sweden,Switzerland,Syria,Taiwan,Tanzania,Thailand,Togo,Tonga,Trinidad-Tobago,Tunisia,Turkey,Turks-Cocos-Islands,Tuvalu,UAE,Uganda,UK,Uruguay,USA,USSR,US-Virgin-Isles,Vanuatu,Vatican-City,Venezuela,Vietnam,Western-Samoa,Yugoslavia,Zaire,Zambia,Zimbabwe}
@attribute V2 numeric
@attribute V3 numeric
@attribute V4 numeric
@attribute V5 numeric
@attribute V6 numeric
@attribute V8 numeric
@attribute V9 numeric
@attribute V10 numeric
@attribute V11 numeric
@attribute V12 numeric
@attribute V13 numeric
@attribute V14 numeric
@attribute V15 numeric
@attribute V16 numeric
@attribute V17 numeric
@attribute V18 {black,blue,brown,gold,green,orange,red,white}
@attribute V19 numeric
@attribute V20 numeric
@attribute V21 numeric
@attribute V22 numeric
@attribute V23 numeric
@attribute V24 numeric
@attribute V25 numeric
@attribute V26 numeric
@attribute V27 numeric
@attribute V28 numeric
@attribute V29 {black,blue,gold,green,orange,red,white}
@attribute V30 {1,2,3,4,5,6,7,8}
@attribute Class {1,2,3,4,5,6,7,8}

@data
Afghanistan,5,1,648,16,10,0,3,5,1,1,0,1,1,1,0,green,0,0,0,0,1,0,0,1,0,0,black,5,3
Albania,3,1,29,3,6,0,0,3,1,0,0,1,0,1,0,red,0,0,0,0,1,0,0,0,1,0,red,7,7
Algeria,4,1,2388,20,8,2,0,3,1,1,0,0,1,0,0,green,0,0,0,0,1,1,0,0,0,0,green,8,3
American-Samoa,6,3,0,0,1,0,0,5,1,0,1,1,1,0,1,blue,0,0,0,0,0,0,1,1,1,0,blue,7,2
Andorra,3,1,0,0,6,3,0,3,1,0,1,1,0,0,0,gold,0,0,0,0,0,0,0,0,0,0,blue,7,1
Angola,4,2,1247,7,10,0,2,3,1,0,0,1,0,1,0,red,0,0,0,0,1,0,0,1,0,0,red,1,6
Anguilla,1,4,0,0,1,0,1,3,0,0,1,0,1,0,1,white,0,0,0,0,0,0,0,0,1,0,white,2,2
Antigua-Barbuda,1,4,0,0,1,0,1,5,1,0,1,1,1,1,0,red,0,0,0,0,1,0,1,0,0,0,black,7,2
Argentina,2,3,2777,28,2,0,3,2,0,0,1,0,1,0,0,blue,0,0,0,0,0,0,0,0,0,0,blue,2,1
Argentine,2,3,2777,28,2,0,3,3,0,0,1,1,1,0,0,blue,0,0,0,0,1,0,0,0,0,0,blue,2,1
Australia,6,2,7690,15,1,0,0,3,1,0,1,0,1,0,0,blue,0,1,1,1,6,0,0,0,0,0,white,2,2
Austria,3,1,84,8,4,0,3,2,1,0,0,0,1,0,0,red,0,0,0,0,0,0,0,0,0,0,red,7,1
Bahamas,1,4,19,0,1,0,3,3,0,0,1,1,0,1,0,blue,0,0,0,0,0,0,1,0,0,0,blue,2,2
Bahrain,5,1,1,0,8,0,0,2,1,0,0,0,1,0,0,red,0,0,0,0,0,0,0,0,0,0,white,7,3
Bangladesh,5,1,143,90,6,0,0,2,1,1,0,0,0,0,0,green,1,0,0,0,0,0,0,0,0,0,green,5,3
Barbados,1,4,0,0,1,3,0,3,0,0,1,1,0,1,0,blue,0,0,0,0,0,0,0,1,0,0,blue,2,2
Belgium,3,1,31,10,6,3,0,3,1,0,0,1,0,1,0,gold,0,0,0,0,0,0,0,0,0,0,black,7,1
Belize,1,4,23,0,1,0,2,8,1,1,1,1,1,1,1,blue,1,0,0,0,0,0,0,1,1,1,red,7,2
Benin,4,1,113,3,3,0,0,2,1,1,0,0,0,0,0,green,0,0,0,0,1,0,0,0,0,0,green,5,6
Bermuda,1,4,0,0,1,0,0,6,1,1,1,1,1,1,0,red,1,1,1,1,0,0,0,1,1,0,white,7,2
Bhutan,5,1,47,1,10,0,0,4,1,0,0,0,1,1,1,orange,4,0,0,0,0,0,0,0,1,0,orange,7,4
Bolivia,2,3,1099,6,2,0,3,3,1,1,0,1,0,0,0,red,0,0,0,0,0,0,0,0,0,0,red,5,1
Botswana,4,2,600,1,10,0,5,3,0,0,1,0,1,1,0,blue,0,0,0,0,0,0,0,0,0,0,blue,2,6
Brazil,2,3,8512,119,6,0,0,4,0,1,1,1,1,0,0,green,1,0,0,0,22,0,0,0,0,1,green,5,1
British-Virgin-Isles,1,4,0,0,1,0,0,6,1,1,1,1,1,0,1,blue,0,1,1,1,0,0,0,1,1,1,white,2,2
Brunei,5,1,6,0,10,0,0,4,1,0,0,1,1,1,0,gold,0,0,0,0,0,0,1,1,1,1,white,4,3
Bulgaria,3,1,111,9,5,0,3,5,1,1,1,1,1,0,0,red,0,0,0,0,1,0,0,1,1,0,white,7,7
Burkina,4,4,274,7,3,0,2,3,1,1,0,1,0,0,0,red,0,0,0,0,1,0,0,0,0,0,red,5,6
Burma,5,1,678,35,10,0,0,3,1,0,1,0,1,0,0,red,0,0,0,1,14,0,0,1,1,0,blue,7,4
Burundi,4,2,28,4,10,0,0,3,1,1,0,0,1,0,0,red,1,0,1,0,3,0,0,0,0,0,white,8,6
Cameroon,4,1,474,8,3,3,0,3,1,1,0,1,0,0,0,gold,0,0,0,0,1,0,0,0,0,0,green,4,2
Canada,1,4,9976,24,1,2,0,2,1,0,0,0,1,0,0,red,0,0,0,0,0,0,0,0,1,0,red,7,2
Cape-Verde-Islands,4,4,4,0,6,1,2,5,1,1,0,1,0,1,1,gold,0,0,0,0,1,0,0,0,1,0,red,5,1
Cayman-Islands,1,4,0,0,1,0,0,6,1,1,1,1,1,0,1,blue,1,1,1,1,4,0,0,1,1,1,white,2,2
Central-African-Republic,4,1,623,2,10,1,0,5,1,1,1,1,1,0,0,gold,0,0,0,0,1,0,0,0,0,0,blue,4,6
Chad,4,1,1284,4,3,3,0,3,1,0,1,1,0,0,0,gold,0,0,0,0,0,0,0,0,0,0,blue,7,6
Chile,2,3,757,11,2,0,2,3,1,0,1,0,1,0,0,red,0,0,0,1,1,0,0,0,0,0,blue,7,1
China,5,1,9561,1008,7,0,0,2,1,0,0,1,0,0,0,red,0,0,0,0,5,0,0,0,0,0,red,7,7
Colombia,2,4,1139,28,2,0,3,3,1,0,1,1,0,0,0,gold,0,0,0,0,0,0,0,0,0,0,gold,7,1
Comorro-Islands,4,2,2,0,3,0,0,2,0,1,0,0,1,0,0,green,0,0,0,0,4,1,0,0,0,0,green,5,3
Congo,4,2,342,2,10,0,0,3,1,1,0,1,0,0,0,red,0,0,0,0,1,0,0,1,1,0,red,7,6
Cook-Islands,6,3,0,0,1,0,0,4,1,0,1,0,1,0,0,blue,1,1,1,1,15,0,0,0,0,0,white,2,2
Costa-Rica,1,4,51,2,2,0,5,3,1,0,1,0,1,0,0,blue,0,0,0,0,0,0,0,0,0,0,blue,2,1
Cuba,1,4,115,10,2,0,5,3,1,0,1,0,1,0,0,blue,0,0,0,0,1,0,1,0,0,0,blue,2,7
Cyprus,3,1,9,1,6,0,0,3,0,1,0,1,1,0,0,white,0,0,0,0,0,0,0,1,1,0,white,8,2
Czechoslovakia,3,1,128,15,5,0,0,3,1,0,1,0,1,0,0,white,0,0,0,0,0,0,1,0,0,0,white,7,7
Denmark,3,1,43,5,6,0,0,2,1,0,0,0,1,0,0,red,0,1,0,0,0,0,0,0,0,0,red,7,2
Djibouti,4,1,22,0,3,0,0,4,1,1,1,0,1,0,0,blue,0,0,0,0,1,0,1,0,0,0,white,5,3
Dominica,1,4,0,0,1,0,0,6,1,1,1,1,1,1,0,green,1,0,0,0,10,0,0,0,1,0,green,5,2
Dominican-Republic,1,4,49,6,2,0,0,3,1,0,1,0,1,0,0,blue,0,1,0,0,0,0,0,0,0,0,blue,2,1
Ecuador,2,3,284,8,2,0,3,3,1,0,1,1,0,0,0,gold,0,0,0,0,0,0,0,0,0,0,gold,7,1
Egypt,4,1,1001,47,8,0,3,4,1,0,0,1,1,1,0,black,0,0,0,0,0,0,0,0,1,1,red,1,3
El-Salvador,1,4,21,5,2,0,3,2,0,0,1,0,1,0,0,blue,0,0,0,0,0,0,0,0,0,0,blue,2,1
Equatorial-Guinea,4,1,28,0,10,0,3,4,1,1,1,0,1,0,0,green,0,0,0,0,0,0,1,0,0,0,green,7,6
Ethiopia,4,1,1222,31,10,0,3,3,1,1,0,1,0,0,0,green,0,0,0,0,0,0,0,0,0,0,green,7,2
Faeroes,3,4,1,0,6,0,0,3,1,0,1,0,1,0,0,white,0,1,0,0,0,0,0,0,0,0,white,8,2
Falklands-Malvinas,2,3,12,0,1,0,0,6,1,1,1,1,1,0,0,blue,1,1,1,1,0,0,0,1,1,1,white,2,2
Fiji,6,2,18,1,1,0,0,7,1,1,1,1,1,0,1,blue,0,2,1,1,0,0,0,1,1,0,white,2,2
Finland,3,1,337,5,9,0,0,2,0,0,1,0,1,0,0,white,0,1,0,0,0,0,0,0,0,0,white,8,2
France,3,1,547,54,3,3,0,3,1,0,1,0,1,0,0,white,0,0,0,0,0,0,0,0,0,0,blue,7,1
French-Guiana,2,4,91,0,3,3,0,3,1,0,1,0,1,0,0,white,0,0,0,0,0,0,0,0,0,0,blue,7,1
French-Polynesia,6,3,4,0,3,0,3,5,1,0,1,1,1,1,0,red,1,0,0,0,1,0,0,1,0,0,red,7,1
Gabon,4,2,268,1,10,0,3,3,0,1,1,1,0,0,0,green,0,0,0,0,0,0,0,0,0,0,green,2,6
Gambia,4,4,10,1,1,0,5,4,1,1,1,0,1,0,0,red,0,0,0,0,0,0,0,0,0,0,red,5,6
Germany-DDR,3,1,108,17,4,0,3,3,1,0,0,1,0,1,0,gold,0,0,0,0,0,0,0,1,0,0,black,4,7
Germany-FRG,3,1,249,61,4,0,3,3,1,0,0,1,0,1,0,black,0,0,0,0,0,0,0,0,0,0,black,4,2
Ghana,4,4,239,14,1,0,3,4,1,1,0,1,0,1,0,red,0,0,0,0,1,0,0,0,0,0,red,5,6
Gibraltar,3,4,0,0,1,0,1,3,1,0,0,1,1,0,0,white,0,0,0,0,0,0,0,1,0,0,white,7,2
Greece,3,1,132,10,6,0,9,2,0,0,1,0,1,0,0,blue,0,1,0,1,0,0,0,0,0,0,blue,2,2
Greenland,1,4,2176,0,6,0,0,2,1,0,0,0,1,0,0,white,1,0,0,0,0,0,0,0,0,0,white,7,2
Grenada,1,4,0,0,1,0,0,3,1,1,0,1,0,0,0,gold,1,0,0,0,7,0,1,0,1,0,red,7,2
Guam,6,1,0,0,1,0,0,7,1,1,1,1,1,0,1,blue,0,0,0,0,0,0,0,1,1,1,red,7,2
Guatemala,1,4,109,8,2,3,0,2,0,0,1,0,1,0,0,blue,0,0,0,0,0,0,0,0,0,0,blue,2,1
Guinea,4,4,246,6,3,3,0,3,1,1,0,1,0,0,0,gold,0,0,0,0,0,0,0,0,0,0,red,5,3
Guinea-Bissau,4,4,36,1,6,1,2,4,1,1,0,1,0,1,0,gold,0,0,0,0,1,0,0,0,0,0,red,5,6
Guyana,2,4,215,1,1,0,0,5,1,1,0,1,1,1,0,green,0,0,0,0,0,0,1,0,0,0,black,5,5
Haiti,1,4,28,6,3,2,0,2,1,0,0,0,0,1,0,black,0,0,0,0,0,0,0,0,0,0,black,7,1
Honduras,1,4,112,4,2,0,3,2,0,0,1,0,1,0,0,blue,0,0,0,0,5,0,0,0,0,0,blue,2,1
Hong-Kong,5,1,1,5,7,0,0,6,1,1,1,1,1,0,1,blue,1,1,1,1,0,0,0,1,1,1,white,2,4
Hungary,3,1,93,11,9,0,3,3,1,1,0,0,1,0,0,red,0,0,0,0,0,0,0,0,0,0,red,5,7
Iceland,3,4,103,0,6,0,0,3,1,0,1,0,1,0,0,blue,0,1,0,0,0,0,0,0,0,0,blue,2,2
India,5,1,3268,684,6,0,3,4,0,1,1,0,1,0,1,orange,1,0,0,0,0,0,0,1,0,0,orange,5,5
Indonesia,6,2,1904,157,10,0,2,2,1,0,0,0,1,0,0,red,0,0,0,0,0,0,0,0,0,0,red,8,3
Iran,5,1,1648,39,6,0,3,3,1,1,0,0,1,0,0,red,0,0,0,0,0,0,0,1,0,1,green,7,3
Iraq,5,1,435,14,8,0,3,4,1,1,0,0,1,1,0,red,0,0,0,0,3,0,0,0,0,0,red,1,3
Ireland,3,4,70,3,1,3,0,3,0,1,0,0,1,0,1,white,0,0,0,0,0,0,0,0,0,0,green,6,1
Israel,5,1,21,4,10,0,2,2,0,0,1,0,1,0,0,white,0,0,0,0,1,0,0,0,0,0,blue,2,8
Italy,3,1,301,57,6,3,0,3,1,1,0,0,1,0,0,white,0,0,0,0,0,0,0,0,0,0,green,7,1
Ivory-Coast,4,4,323,7,3,3,0,3,1,1,0,0,1,0,0,white,0,0,0,0,0,0,0,0,0,0,red,5,6
Jamaica,1,4,11,2,1,0,0,3,0,1,0,1,0,1,0,green,0,0,1,0,0,0,1,0,0,0,gold,4,2
Japan,5,1,372,118,9,0,0,2,1,0,0,0,1,0,0,white,1,0,0,0,1,0,0,0,0,0,white,8,8
Jordan,5,1,98,2,8,0,3,4,1,1,0,0,1,1,0,black,0,0,0,0,1,0,1,0,0,0,black,5,3
Kampuchea,5,1,181,6,10,0,0,2,1,0,0,1,0,0,0,red,0,0,0,0,0,0,0,1,0,0,red,7,4
Kenya,4,1,583,17,10,0,5,4,1,1,0,0,1,1,0,red,1,0,0,0,0,0,0,1,0,0,black,5,6
Kiribati,6,1,0,0,1,0,0,4,1,0,1,1,1,0,0,red,0,0,0,0,1,0,0,1,1,0,red,2,2
Kuwait,5,1,18,2,8,0,3,4,1,1,0,0,1,1,0,green,0,0,0,0,0,0,0,0,0,0,green,7,3
Laos,5,1,236,3,10,0,3,3,1,0,1,0,1,0,0,red,1,0,0,0,0,0,0,0,0,0,red,7,7
Lebanon,5,1,10,3,8,0,2,4,1,1,0,0,1,0,1,red,0,0,0,0,0,0,0,0,1,0,red,7,3
Lesotho,4,2,30,1,10,2,0,4,1,1,1,0,1,0,0,blue,0,0,0,0,0,0,0,1,0,0,green,2,6
Liberia,4,4,111,1,10,0,11,3,1,0,1,0,1,0,0,red,0,0,0,1,1,0,0,0,0,0,blue,7,6
Libya,4,1,1760,3,8,0,0,1,0,1,0,0,0,0,0,green,0,0,0,0,0,0,0,0,0,0,green,5,3
Liechtenstein,3,1,0,0,4,0,2,3,1,0,1,1,0,0,0,red,0,0,0,0,0,0,0,1,0,0,blue,7,1
Luxembourg,3,1,3,0,4,0,3,3,1,0,1,0,1,0,0,red,0,0,0,0,0,0,0,0,0,0,red,2,1
Malagasy,4,2,587,9,10,1,2,3,1,1,0,0,1,0,0,red,0,0,0,0,0,0,0,0,0,0,white,5,2
Malawi,4,2,118,6,10,0,3,3,1,1,0,0,0,1,0,red,0,0,0,0,1,0,0,0,0,0,black,5,6
Malaysia,5,1,333,13,10,0,14,4,1,0,1,1,1,0,0,red,0,0,0,1,1,1,0,0,0,0,blue,8,3
Maldive-Islands,5,1,0,0,10,0,0,3,1,1,0,0,1,0,0,red,0,0,0,0,0,1,0,0,0,0,red,7,3
Mali,4,4,1240,7,3,3,0,3,1,1,0,1,0,0,0,gold,0,0,0,0,0,0,0,0,0,0,green,7,3
Malta,3,1,0,0,10,2,0,3,1,0,0,0,1,1,0,red,0,1,0,0,0,0,0,1,0,0,white,7,1
Marianas,6,1,0,0,10,0,0,3,0,0,1,0,1,0,0,blue,0,0,0,0,1,0,0,1,0,0,blue,2,2
Mauritania,4,4,1031,2,8,0,0,2,0,1,0,1,0,0,0,green,0,0,0,0,1,1,0,0,0,0,green,5,3
Mauritius,4,2,2,1,1,0,4,4,1,1,1,1,0,0,0,red,0,0,0,0,0,0,0,0,0,0,red,5,5
Mexico,1,4,1973,77,2,3,0,4,1,1,0,0,1,0,1,green,0,0,0,0,0,0,0,0,1,0,green,7,1
Micronesia,6,1,1,0,10,0,0,2,0,0,1,0,1,0,0,blue,0,0,0,0,4,0,0,0,0,0,blue,2,2
Monaco,3,1,0,0,3,0,2,2,1,0,0,0,1,0,0,red,0,0,0,0,0,0,0,0,0,0,red,8,1
Mongolia,5,1,1566,2,10,3,0,3,1,0,1,1,0,0,0,red,2,0,0,0,1,1,1,1,0,0,red,7,7
Montserrat,1,4,0,0,1,0,0,7,1,1,1,1,1,1,0,blue,0,2,1,1,0,0,0,1,1,0,white,2,2
Morocco,4,4,447,20,8,0,0,2,1,1,0,0,0,0,0,red,0,0,0,0,1,0,0,0,0,0,red,7,3
Mozambique,4,2,783,12,10,0,5,5,1,1,0,1,1,1,0,gold,0,0,0,0,1,0,1,1,0,0,green,4,6
Nauru,6,2,0,0,10,0,3,3,0,0,1,1,1,0,0,blue,0,0,0,0,1,0,0,0,0,0,blue,2,2
Nepal,5,1,140,16,10,0,0,3,0,0,1,0,1,0,1,brown,0,0,0,0,2,1,0,0,0,0,blue,2,5
Netherlands,3,1,41,14,6,0,3,3,1,0,1,0,1,0,0,red,0,0,0,0,0,0,0,0,0,0,red,2,2
Netherlands-Antilles,1,4,0,0,6,0,1,3,1,0,1,0,1,0,0,white,0,0,0,0,6,0,0,0,0,0,white,8,2
New-Zealand,6,2,268,2,1,0,0,3,1,0,1,0,1,0,0,blue,0,1,1,1,4,0,0,0,0,0,white,2,2
Nicaragua,1,4,128,3,2,0,3,2,0,0,1,0,1,0,0,blue,0,0,0,0,0,0,0,0,0,0,blue,2,1
Niger,4,1,1267,5,3,0,3,3,0,1,0,0,1,0,1,orange,1,0,0,0,0,0,0,0,0,0,orange,5,3
Nigeria,4,1,925,56,10,3,0,2,0,1,0,0,1,0,0,green,0,0,0,0,0,0,0,0,0,0,green,5,3
Niue,6,3,0,0,1,0,0,4,1,0,1,1,1,0,0,gold,1,1,1,1,5,0,0,0,0,0,white,4,2
North-Korea,5,1,121,18,10,0,5,3,1,0,1,0,1,0,0,blue,1,0,0,0,1,0,0,0,0,0,blue,2,7
North-Yemen,5,1,195,9,8,0,3,4,1,1,0,0,1,1,0,red,0,0,0,0,1,0,0,0,0,0,red,1,3
Norway,3,1,324,4,6,0,0,3,1,0,1,0,1,0,0,red,0,1,0,0,0,0,0,0,0,0,red,7,2
Oman,5,1,212,1,8,0,2,3,1,1,0,0,1,0,0,red,0,0,0,0,0,0,0,1,0,0,red,5,3
Pakistan,5,1,804,84,6,1,0,2,0,1,0,0,1,0,0,green,0,0,0,0,1,1,0,0,0,0,white,5,3
Panama,2,4,76,2,2,0,0,3,1,0,1,0,1,0,0,red,0,0,0,4,2,0,0,0,0,0,white,8,1
Papua-New-Guinea,6,2,463,3,1,0,0,4,1,0,0,1,1,1,0,black,0,0,0,0,5,0,1,0,1,0,red,1,6
Parguay,2,3,407,3,2,0,3,6,1,1,1,1,1,1,0,red,1,0,0,0,1,0,0,1,1,1,red,2,1
Peru,2,3,1285,14,2,3,0,2,1,0,0,0,1,0,0,red,0,0,0,0,0,0,0,0,0,0,red,7,1
Philippines,6,1,300,48,10,0,0,4,1,0,1,1,1,0,0,blue,0,0,0,0,4,0,1,0,0,0,blue,7,1
Poland,3,1,313,36,5,0,2,2,1,0,0,0,1,0,0,white,0,0,0,0,0,0,0,0,0,0,white,7,7
Portugal,3,4,92,10,6,0,0,5,1,1,1,1,1,0,0,red,1,0,0,0,0,0,0,1,0,0,green,7,1
Puerto-Rico,1,4,9,3,2,0,5,3,1,0,1,0,1,0,0,red,0,0,0,0,1,0,1,0,0,0,red,7,1
Qatar,5,1,11,0,8,0,0,2,0,0,0,0,1,0,1,brown,0,0,0,0,0,0,0,0,0,0,white,3,3
Romania,3,1,237,22,6,3,0,7,1,1,1,1,1,0,1,red,0,0,0,0,2,0,0,1,1,1,blue,7,7
Rwanda,4,2,26,5,10,3,0,4,1,1,0,1,0,1,0,red,0,0,0,0,0,0,0,0,0,1,red,5,6
San-Marino,3,1,0,0,6,0,2,2,0,0,1,0,1,0,0,white,0,0,0,0,0,0,0,0,0,0,white,2,1
Sao-Tome,4,1,0,0,6,0,3,4,1,1,0,1,0,1,0,green,0,0,0,0,2,0,1,0,0,0,green,5,1
Saudi-Arabia,5,1,2150,9,8,0,0,2,0,1,0,0,1,0,0,green,0,0,0,0,0,0,0,1,0,1,green,5,3
Senegal,4,4,196,6,3,3,0,3,1,1,0,1,0,0,0,green,0,0,0,0,1,0,0,0,0,0,green,7,3
Seychelles,4,2,0,0,1,0,0,3,1,1,0,0,1,0,0,red,0,0,0,0,0,0,0,0,0,0,red,5,2
Sierra-Leone,4,4,72,3,1,0,3,3,0,1,1,0,1,0,0,green,0,0,0,0,0,0,0,0,0,0,green,2,6
Singapore,5,1,1,3,7,0,2,2,1,0,0,0,1,0,0,white,0,0,0,0,5,1,0,0,0,0,red,8,4
Soloman-Islands,6,2,30,0,1,0,0,4,0,1,1,1,1,0,0,green,0,0,0,0,5,0,1,0,0,0,blue,5,2
Somalia,4,1,637,5,10,0,0,2,0,0,1,0,1,0,0,blue,0,0,0,0,1,0,0,0,0,0,blue,2,3
South-Africa,4,2,1221,29,6,0,3,5,1,1,1,0,1,0,1,orange,0,1,1,0,0,0,0,0,0,0,orange,2,2
South-Korea,5,1,99,39,10,0,0,4,1,0,1,0,1,1,0,white,1,0,0,0,0,0,0,1,0,0,white,8,8
South-Yemen,5,1,288,2,8,0,3,4,1,0,1,0,1,1,0,red,0,0,0,0,1,0,1,0,0,0,red,1,3
Spain,3,4,505,38,2,0,3,2,1,0,0,1,0,0,0,red,0,0,0,0,0,0,0,0,0,0,red,7,1
Sri-Lanka,5,1,66,15,10,2,0,4,0,1,0,1,0,0,1,gold,0,0,0,0,0,0,0,1,1,0,gold,4,4
St-Helena,4,3,0,0,1,0,0,7,1,1,1,1,1,0,1,blue,0,1,1,1,0,0,0,1,0,0,white,2,2
St-Kitts-Nevis,1,4,0,0,1,0,0,5,1,1,0,1,1,1,0,green,0,0,0,0,2,0,1,0,0,0,green,7,2
St-Lucia,1,4,0,0,1,0,0,4,0,0,1,1,1,1,0,blue,0,0,0,0,0,0,1,0,0,0,blue,2,2
St-Vincent,1,4,0,0,1,5,0,4,0,1,1,1,1,0,0,green,0,0,0,0,0,0,0,1,1,1,blue,5,2
Sudan,4,1,2506,20,8,0,3,4,1,1,0,0,1,1,0,red,0,0,0,0,0,0,1,0,0,0,red,1,3
Surinam,2,4,63,0,6,0,5,4,1,1,0,1,1,0,0,red,0,0,0,0,1,0,0,0,0,0,green,5,2
Swaziland,4,2,17,1,10,0,5,7,1,0,1,1,1,1,1,blue,0,0,0,0,0,0,0,1,0,0,blue,2,2
Sweden,3,1,450,8,6,0,0,2,0,0,1,1,0,0,0,blue,0,1,0,0,0,0,0,0,0,0,blue,2,2
Switzerland,3,1,41,6,4,0,0,2,1,0,0,0,1,0,0,red,0,1,0,0,0,0,0,0,0,0,red,7,2
Syria,5,1,185,10,8,0,3,4,1,1,0,0,1,1,0,red,0,0,0,0,2,0,0,0,0,0,red,1,3
Taiwan,5,1,36,18,7,0,0,3,1,0,1,0,1,0,0,red,1,0,0,1,1,0,0,0,0,0,blue,7,4
Tanzania,4,2,945,18,10,0,0,4,0,1,1,1,0,1,0,green,0,0,0,0,0,0,1,0,0,0,green,2,6
Thailand,5,1,514,49,10,0,5,3,1,0,1,0,1,0,0,red,0,0,0,0,0,0,0,0,0,0,red,7,4
Togo,4,1,57,2,3,0,5,4,1,1,0,1,1,0,0,green,0,0,0,1,1,0,0,0,0,0,red,5,8
Tonga,6,2,1,0,10,0,0,2,1,0,0,0,1,0,0,red,0,1,0,1,0,0,0,0,0,0,white,7,2
Trinidad-Tobago,2,4,5,1,1,0,0,3,1,0,0,0,1,1,0,red,0,0,0,0,0,0,1,0,0,0,white,8,2
Tunisia,4,1,164,7,8,0,0,2,1,0,0,0,1,0,0,red,1,0,0,0,1,1,0,0,0,0,red,7,3
Turkey,5,1,781,45,9,0,0,2,1,0,0,0,1,0,0,red,0,0,0,0,1,1,0,0,0,0,red,7,3
Turks-Cocos-Islands,1,4,0,0,1,0,0,6,1,1,1,1,1,0,1,blue,0,1,1,1,0,0,0,1,1,0,white,2,2
Tuvalu,6,2,0,0,1,0,0,5,1,0,1,1,1,0,0,blue,0,1,1,1,9,0,0,0,0,0,white,2,2
UAE,5,1,84,1,8,1,3,4,1,1,0,0,1,1,0,green,0,0,0,0,0,0,0,0,0,0,red,1,3
Uganda,4,1,236,13,10,0,6,5,1,0,0,1,1,1,0,gold,1,0,0,0,0,0,0,0,1,0,black,7,6
UK,3,4,245,56,1,0,0,3,1,0,1,0,1,0,0,red,0,1,1,0,0,0,0,0,0,0,white,7,2
Uruguay,2,3,178,3,2,0,9,3,0,0,1,1,1,0,0,white,0,0,0,1,1,0,0,0,0,0,white,8,1
US-Virgin-Isles,1,4,0,0,1,0,0,6,1,1,1,1,1,0,0,white,0,0,0,0,0,0,0,1,1,1,white,8,2
USA,1,4,9363,231,1,0,13,3,1,0,1,0,1,0,0,white,0,0,0,1,50,0,0,0,0,0,blue,7,2
USSR,5,1,22402,274,5,0,0,2,1,0,0,1,0,0,0,red,0,0,0,0,1,0,0,1,0,0,red,7,7
Vanuatu,6,2,15,0,6,0,0,4,1,1,0,1,0,1,0,red,0,0,0,0,0,0,1,0,1,0,black,5,2
Vatican-City,3,1,0,0,6,2,0,4,1,0,0,1,1,1,0,gold,0,0,0,0,0,0,0,1,0,0,gold,8,1
Venezuela,2,4,912,15,2,0,3,7,1,1,1,1,1,1,1,red,0,0,0,0,7,0,0,1,1,0,gold,7,1
Vietnam,5,1,333,60,10,0,0,2,1,0,0,1,0,0,0,red,0,0,0,0,1,0,0,0,0,0,red,7,7
Western-Samoa,6,3,3,0,1,0,0,3,1,0,1,0,1,0,0,red,0,0,0,1,5,0,0,0,0,0,blue,7,2
Yugoslavia,3,1,256,22,6,0,3,4,1,0,1,1,1,0,0,red,0,0,0,0,1,0,0,0,0,0,blue,7,7
Zaire,4,2,905,28,10,0,0,4,1,1,0,1,0,0,1,green,1,0,0,0,0,0,0,1,1,0,green,5,6
Zambia,4,2,753,6,10,3,0,4,1,1,0,0,0,1,1,green,0,0,0,0,0,0,0,0,1,0,green,3,6
Zimbabwe,4,2,391,8,10,0,7,5,1,1,0,1,1,1,0,green,0,0,0,0,1,0,1,1,1,0,green,5,6
