# Supplementary material for: A new clustering method based on multipartite networks
Source: PeerJ Comput Sci. 2023 Oct 13;9:e1621. doi: 10.7717/peerj-cs.1621 (PMC10588715; doi:10.7717/peerj-cs.1621)
Supplement: Supplemental Information 5 [file peerj-cs-09-1621-s005.zip › uci_mn_c/bank-marketing.arff]

%%  Citation Request:
%%    This dataset is public available for research. The details are described 
%%    in [Moro et al., 2011]. Please include this citation if you plan to use this database:
%%  
%%    [Moro et al., 2011] S. Moro, R. Laureano and P. Cortez. Using Data Mining for Bank Direct 
%%    Marketing: An Application of the CRISP-DM Methodology. In P. Novais et al. (Eds.), 
%%    Proceedings of the European Simulation and Modelling Conference - ESM'2011, pp. 117-121, 
%%    Guimarães, Portugal, October, 2011. EUROSIS.
%%  
%%    Available at: [pdf] http://hdl.handle.net/1822/14838
%%                  [bib] http://www3.dsi.uminho.pt/pcortez/bib/2011-esm-1.txt
%%  
%%  1. Title: Bank Marketing
%%  
%%  2. Sources
%%     Created by: Paulo Cortez (Univ. Minho) and Sérgio Moro (ISCTE-IUL) @ 2012
%%     
%%  3. Past Usage:
%%  
%%    The full dataset was described and analyzed in:
%%  
%%    S. Moro, R. Laureano and P. Cortez. Using Data Mining for Bank Direct Marketing: An Application
%%    of the CRISP-DM Methodology. In P. Novais et al. (Eds.), Proceedings of the European Simulation 
%%    and Modelling Conference - ESM'2011, pp. 117-121, Guimarães, Portugal, October, 2011. EUROSIS.
%%  
%%  4. Relevant Information:
%%  
%%     The data is related with direct marketing campaigns of a Portuguese banking institution. 
%%     The marketing campaigns were based on phone calls. Often, more than one contact to the same client
%%     was required, in order to access if the product (bank term deposit) would be (or not) subscribed. 
%%  
%%     There are two datasets: 
%%        1) bank-full.csv with all examples, ordered by date (from May 2008 to November 2010).
%%        2) bank.csv with 10% of the examples (4521), randomly selected from bank-full.csv.
%%     The smallest dataset is provided to test more computationally demanding machine learning algorithms
%%     (e.g. SVM).
%%  
%%     The classification goal is to predict if the client will subscribe a term deposit (variable y).
%%  
%%  5. Number of Instances: 45211 for bank-full.csv (4521 for bank.csv)
%%  
%%  6. Number of Attributes: 16 + output attribute.
%%  
%%  7. Attribute information:
%%  
%%     For more information, read [Moro et al., 2011].
%%  
%%     Input variables:
%%     # bank client data:
%%     1 - age (numeric)
%%     2 - job : type of job (categorical: "admin.","unknown","unemployed","management","housemaid","entrepreneur",
%%								"student","blue-collar","self-employed","retired","technician","services") 
%%     3 - marital : marital status (categorical: "married","divorced","single"; note: "divorced" 
%%	   means divorced or widowed)
%%     4 - education (categorical: "unknown","secondary","primary","tertiary")
%%     5 - default: has credit in default? (binary: "yes","no")
%%     6 - balance: average yearly balance, in euros (numeric) 
%%     7 - housing: has housing loan? (binary: "yes","no")
%%     8 - loan: has personal loan? (binary: "yes","no")
%%     # related with the last contact of the current campaign:
%%     9 - contact: contact communication type (categorical: "unknown","telephone","cellular") 
%%    10 - day: last contact day of the month (numeric)
%%    11 - month: last contact month of year (categorical: "jan", "feb", "mar", ..., "nov", "dec")
%%    12 - duration: last contact duration, in seconds (numeric)
%%     # other attributes:
%%    13 - campaign: number of contacts performed during this campaign and for this client (numeric, includes last contact)
%%    14 - pdays: number of days that passed by after the client was last contacted from a previous campaign 
%%    (numeric, -1 means client was not previously contacted)
%%    15 - previous: number of contacts performed before this campaign and for this client (numeric)
%%    16 - poutcome: outcome of the previous marketing campaign (categorical: "unknown","other","failure","success")
%%  
%%    Output variable (desired target):
%%    17 - y - has the client subscribed a term deposit? (binary: "yes","no")
%%  
%%  8. Missing Attribute Values: None

@relation bank-marketing

@attribute V1 numeric
@attribute V2 {admin.,blue-collar,entrepreneur,housemaid,management,retired,self-employed,services,student,technician,unemployed,unknown}
@attribute V3 {divorced,married,single}
@attribute V4 {primary,secondary,tertiary,unknown}
@attribute V5 {no,yes}
@attribute V6 numeric
@attribute V7 {no,yes}
@attribute V8 {no,yes}
@attribute V9 {cellular,telephone,unknown}
@attribute V10 numeric
@attribute V11 {apr,aug,dec,feb,jan,jul,jun,mar,may,nov,oct,sep}
@attribute V12 numeric
@attribute V13 numeric
@attribute V14 numeric
@attribute V15 numeric
@attribute V16 {failure,other,success,unknown}
@attribute Class {1,2}

@data
30,unemployed,married,primary,no,1787,no,no,cellular,19,oct,79,1,-1,0,unknown,1
33,services,married,secondary,no,4789,yes,yes,cellular,11,may,220,1,339,4,failure,1
35,management,single,tertiary,no,1350,yes,no,cellular,16,apr,185,1,330,1,failure,1
30,management,married,tertiary,no,1476,yes,yes,unknown,3,jun,199,4,-1,0,unknown,1
59,blue-collar,married,secondary,no,0,yes,no,unknown,5,may,226,1,-1,0,unknown,1
35,management,single,tertiary,no,747,no,no,cellular,23,feb,141,2,176,3,failure,1
36,self-employed,married,tertiary,no,307,yes,no,cellular,14,may,341,1,330,2,other,1
39,technician,married,secondary,no,147,yes,no,cellular,6,may,151,2,-1,0,unknown,1
41,entrepreneur,married,tertiary,no,221,yes,no,unknown,14,may,57,2,-1,0,unknown,1
43,services,married,primary,no,-88,yes,yes,cellular,17,apr,313,1,147,2,failure,1
39,services,married,secondary,no,9374,yes,no,unknown,20,may,273,1,-1,0,unknown,1
43,admin.,married,secondary,no,264,yes,no,cellular,17,apr,113,2,-1,0,unknown,1
36,technician,married,tertiary,no,1109,no,no,cellular,13,aug,328,2,-1,0,unknown,1
20,student,single,secondary,no,502,no,no,cellular,30,apr,261,1,-1,0,unknown,2
31,blue-collar,married,secondary,no,360,yes,yes,cellular,29,jan,89,1,241,1,failure,1
40,management,married,tertiary,no,194,no,yes,cellular,29,aug,189,2,-1,0,unknown,1
56,technician,married,secondary,no,4073,no,no,cellular,27,aug,239,5,-1,0,unknown,1
37,admin.,single,tertiary,no,2317,yes,no,cellular,20,apr,114,1,152,2,failure,1
25,blue-collar,single,primary,no,-221,yes,no,unknown,23,may,250,1,-1,0,unknown,1
31,services,married,secondary,no,132,no,no,cellular,7,jul,148,1,152,1,other,1
38,management,divorced,unknown,no,0,yes,no,cellular,18,nov,96,2,-1,0,unknown,1
42,management,divorced,tertiary,no,16,no,no,cellular,19,nov,140,3,-1,0,unknown,1
44,services,single,secondary,no,106,no,no,unknown,12,jun,109,2,-1,0,unknown,1
44,entrepreneur,married,secondary,no,93,no,no,cellular,7,jul,125,2,-1,0,unknown,1
26,housemaid,married,tertiary,no,543,no,no,cellular,30,jan,169,3,-1,0,unknown,1
41,management,married,tertiary,no,5883,no,no,cellular,20,nov,182,2,-1,0,unknown,1
55,blue-collar,married,primary,no,627,yes,no,unknown,5,may,247,1,-1,0,unknown,1
67,retired,married,unknown,no,696,no,no,telephone,17,aug,119,1,105,2,failure,1
56,self-employed,married,secondary,no,784,no,yes,cellular,30,jul,149,2,-1,0,unknown,1
53,admin.,married,secondary,no,105,no,yes,cellular,21,aug,74,2,-1,0,unknown,1
68,retired,divorced,secondary,no,4189,no,no,telephone,14,jul,897,2,-1,0,unknown,2
31,technician,married,secondary,no,171,no,no,cellular,27,aug,81,3,-1,0,unknown,1
59,management,married,secondary,no,42,no,no,cellular,21,nov,40,1,-1,0,unknown,1
32,management,single,tertiary,no,2536,yes,no,cellular,26,aug,958,6,-1,0,unknown,2
49,technician,married,tertiary,no,1235,no,no,cellular,13,aug,354,3,-1,0,unknown,2
42,admin.,divorced,secondary,no,1811,yes,no,unknown,14,may,150,1,-1,0,unknown,1
78,retired,divorced,primary,no,229,no,no,telephone,22,oct,97,1,-1,0,unknown,2
32,blue-collar,married,secondary,no,2089,yes,no,cellular,14,nov,132,1,-1,0,unknown,2
33,management,married,secondary,no,3935,yes,no,cellular,6,may,765,1,342,2,failure,2
23,services,single,tertiary,no,363,yes,no,unknown,30,may,16,18,-1,0,unknown,1
38,management,single,tertiary,no,11971,yes,no,unknown,17,nov,609,2,101,3,failure,1
36,management,single,tertiary,no,553,no,no,cellular,11,aug,106,2,-1,0,unknown,1
52,blue-collar,married,secondary,no,1117,yes,no,cellular,13,may,365,1,-1,0,unknown,1
32,technician,married,tertiary,no,396,yes,no,cellular,13,may,205,3,-1,0,unknown,1
32,technician,single,tertiary,no,2204,yes,no,cellular,21,nov,11,4,-1,0,unknown,1
34,management,single,tertiary,no,872,yes,no,unknown,7,may,105,2,-1,0,unknown,1
55,blue-collar,married,primary,no,145,no,no,telephone,2,feb,59,3,5,2,other,1
26,blue-collar,married,primary,no,0,yes,no,unknown,21,may,425,1,-1,0,unknown,1
32,entrepreneur,single,primary,yes,-849,yes,yes,cellular,4,feb,204,1,-1,0,unknown,1
61,admin.,married,unknown,no,4629,yes,no,cellular,27,jan,181,1,92,1,success,2
45,blue-collar,divorced,primary,no,844,no,no,unknown,5,jun,1018,3,-1,0,unknown,2
37,technician,single,secondary,no,228,yes,no,cellular,20,aug,1740,2,-1,0,unknown,1
38,technician,single,secondary,no,50,no,no,cellular,29,aug,98,2,-1,0,unknown,1
34,technician,married,tertiary,no,1539,yes,no,cellular,15,jun,441,1,56,1,other,2
53,blue-collar,married,secondary,no,2231,yes,no,cellular,14,jul,272,3,-1,0,unknown,1
48,admin.,married,secondary,no,3064,yes,no,telephone,15,jul,159,2,-1,0,unknown,1
57,management,married,secondary,no,82,no,yes,telephone,4,feb,140,1,-1,0,unknown,1
33,self-employed,single,tertiary,no,2155,no,no,cellular,17,nov,295,1,-1,0,unknown,1
36,retired,single,secondary,no,101,yes,yes,unknown,26,may,314,1,-1,0,unknown,1
54,technician,divorced,secondary,no,784,yes,yes,unknown,15,may,579,1,-1,0,unknown,1
41,blue-collar,married,primary,no,-516,no,yes,telephone,8,jul,554,3,-1,0,unknown,1
63,retired,married,secondary,no,415,yes,no,cellular,7,oct,323,1,-1,0,unknown,1
48,management,married,tertiary,no,5887,no,no,cellular,13,aug,227,2,-1,0,unknown,1
48,services,married,secondary,no,1355,no,no,cellular,4,jul,134,2,-1,0,unknown,1
56,admin.,married,secondary,no,16873,no,no,cellular,7,oct,223,1,-1,0,unknown,1
51,blue-collar,divorced,secondary,no,203,yes,no,cellular,8,may,134,1,170,5,failure,1
31,services,married,secondary,no,338,yes,no,cellular,28,jan,155,1,-1,0,unknown,1
29,technician,married,secondary,no,444,yes,no,cellular,21,jul,130,4,-1,0,unknown,1
41,management,married,secondary,no,0,no,yes,cellular,7,jul,630,3,-1,0,unknown,1
32,technician,single,tertiary,no,360,no,no,cellular,19,nov,164,2,-1,0,unknown,1
37,management,married,tertiary,no,0,no,no,cellular,16,jul,268,2,182,3,success,2
42,entrepreneur,divorced,tertiary,yes,2,yes,no,unknown,5,may,380,1,-1,0,unknown,1
31,management,single,tertiary,no,6248,yes,no,unknown,9,may,154,2,-1,0,unknown,1
41,services,married,tertiary,no,412,yes,no,unknown,3,jun,154,5,-1,0,unknown,1
56,retired,married,secondary,no,344,yes,no,unknown,15,may,221,1,-1,0,unknown,1
54,management,divorced,tertiary,no,3222,no,no,cellular,14,aug,67,2,-1,0,unknown,1
41,blue-collar,divorced,secondary,no,174,yes,no,cellular,14,may,367,2,297,1,other,1
40,technician,single,secondary,no,591,no,yes,cellular,14,aug,87,6,-1,0,unknown,1
50,blue-collar,divorced,primary,no,388,no,no,cellular,5,feb,701,1,-1,0,unknown,1
40,unemployed,married,secondary,no,219,yes,no,cellular,17,nov,204,2,196,1,failure,1
27,admin.,divorced,secondary,no,451,yes,no,cellular,16,jul,652,1,-1,0,unknown,2
60,retired,married,primary,no,5,no,no,cellular,26,aug,63,2,-1,0,unknown,1
28,admin.,single,secondary,no,177,yes,yes,cellular,6,may,150,1,-1,0,unknown,1
52,services,married,secondary,no,657,no,no,telephone,7,jul,398,2,460,2,failure,2
37,management,married,tertiary,no,1315,no,no,cellular,30,jun,224,1,-1,0,unknown,2
51,blue-collar,married,primary,no,1466,yes,no,unknown,7,may,406,2,-1,0,unknown,1
41,technician,single,secondary,no,879,no,yes,cellular,7,jul,60,4,-1,0,unknown,1
35,blue-collar,single,primary,no,293,yes,no,unknown,30,may,521,2,-1,0,unknown,1
38,admin.,married,secondary,no,424,yes,no,cellular,17,apr,279,1,-1,0,unknown,1
34,blue-collar,married,secondary,no,1831,yes,no,unknown,20,may,203,2,-1,0,unknown,1
39,blue-collar,married,primary,no,111,no,no,cellular,18,nov,201,2,-1,0,unknown,1
34,blue-collar,married,primary,no,455,yes,no,unknown,20,jun,372,3,-1,0,unknown,1
27,services,single,secondary,no,-195,yes,no,cellular,18,may,391,1,-1,0,unknown,2
32,management,single,tertiary,no,3616,no,no,cellular,14,aug,165,2,-1,0,unknown,1
57,blue-collar,married,secondary,no,14093,no,no,cellular,11,aug,231,5,-1,0,unknown,1
41,unknown,single,tertiary,no,1567,no,no,cellular,1,jul,291,2,-1,0,unknown,1
41,admin.,married,tertiary,no,5426,yes,no,unknown,14,may,149,2,-1,0,unknown,1
30,admin.,single,tertiary,no,261,no,no,cellular,19,oct,233,1,137,20,failure,1
36,blue-collar,divorced,secondary,no,2843,no,no,cellular,12,feb,473,1,182,1,success,1
31,unemployed,single,primary,no,406,no,no,cellular,4,feb,736,1,-1,0,unknown,2
36,blue-collar,married,secondary,no,0,yes,no,unknown,6,may,337,1,-1,0,unknown,1
38,management,single,tertiary,no,493,yes,no,cellular,11,may,553,1,367,7,failure,1
49,technician,married,secondary,no,5996,no,no,telephone,21,nov,345,2,-1,0,unknown,1
57,services,single,primary,no,3777,yes,no,telephone,13,may,65,2,-1,0,unknown,1
34,management,single,secondary,no,524,no,no,unknown,13,aug,9,1,-1,0,unknown,1
32,management,single,tertiary,no,574,yes,no,cellular,14,apr,259,2,145,3,failure,1
37,blue-collar,married,secondary,no,427,yes,yes,unknown,9,jun,371,3,-1,0,unknown,1
33,self-employed,married,tertiary,no,483,yes,no,cellular,3,feb,280,2,-1,0,unknown,1
56,unemployed,married,primary,no,3391,no,no,cellular,21,apr,243,1,-1,0,unknown,2
27,housemaid,married,primary,no,0,yes,no,cellular,23,jul,435,3,-1,0,unknown,1
21,student,single,secondary,no,2488,no,no,cellular,30,jun,258,6,169,3,success,2
58,management,married,tertiary,no,1517,yes,no,telephone,29,jul,7,5,-1,0,unknown,1
32,self-employed,married,secondary,no,217,yes,yes,cellular,15,jul,317,5,-1,0,unknown,1
33,blue-collar,single,secondary,no,22,no,no,cellular,30,jan,76,2,207,1,failure,1
25,student,single,secondary,no,331,no,no,telephone,26,aug,170,4,-1,0,unknown,2
25,technician,single,secondary,no,505,no,yes,cellular,17,nov,386,2,-1,0,unknown,2
30,services,married,secondary,no,1808,yes,no,cellular,18,may,83,2,-1,0,unknown,1
22,admin.,single,secondary,no,4111,no,yes,cellular,19,aug,65,1,-1,0,unknown,1
39,blue-collar,married,primary,no,52,no,no,cellular,13,aug,69,1,-1,0,unknown,1
46,management,divorced,tertiary,no,25,no,no,unknown,17,jun,564,2,-1,0,unknown,1
31,admin.,divorced,secondary,no,1890,yes,no,cellular,21,jul,588,1,-1,0,unknown,1
45,blue-collar,married,primary,no,419,no,no,cellular,18,aug,113,4,-1,0,unknown,1
32,technician,married,secondary,no,2693,yes,no,unknown,21,may,16,1,-1,0,unknown,1
36,blue-collar,married,secondary,no,-231,no,yes,cellular,15,jul,779,2,-1,0,unknown,1
51,management,single,tertiary,yes,-55,yes,no,cellular,11,may,281,2,266,6,failure,1
34,self-employed,single,tertiary,no,462,no,no,cellular,21,aug,1877,3,-1,0,unknown,2
24,unemployed,single,secondary,no,119,no,no,unknown,15,sep,51,1,-1,0,unknown,1
45,technician,single,secondary,no,586,no,yes,cellular,28,jul,32,3,-1,0,unknown,1
32,blue-collar,single,secondary,no,228,no,no,telephone,5,feb,176,1,288,3,failure,1
77,retired,divorced,tertiary,no,4659,no,no,cellular,14,apr,161,1,-1,0,unknown,2
41,blue-collar,married,primary,no,168,yes,no,cellular,18,nov,187,3,-1,0,unknown,1
37,blue-collar,married,primary,no,0,yes,no,unknown,26,may,24,1,-1,0,unknown,1
43,blue-collar,married,unknown,yes,-715,yes,no,unknown,30,may,67,3,-1,0,unknown,1
48,admin.,married,unknown,no,0,yes,no,cellular,8,may,85,1,168,2,failure,1
27,technician,single,secondary,no,769,yes,no,unknown,9,may,317,2,-1,0,unknown,1
33,management,single,tertiary,no,0,no,no,cellular,28,aug,236,10,-1,0,unknown,1
29,admin.,single,secondary,no,428,yes,yes,cellular,7,may,54,1,345,2,failure,1
34,management,single,tertiary,no,0,no,no,cellular,5,feb,71,1,-1,0,unknown,1
52,management,married,tertiary,no,-970,yes,no,cellular,4,feb,489,1,-1,0,unknown,2
60,management,married,unknown,no,6313,no,no,unknown,19,jun,39,2,-1,0,unknown,1
32,management,divorced,tertiary,no,948,no,no,cellular,12,aug,204,2,-1,0,unknown,1
32,management,single,tertiary,no,0,yes,no,cellular,22,jul,455,2,-1,0,unknown,1
56,services,divorced,unknown,no,1877,yes,no,unknown,30,may,86,1,-1,0,unknown,1
31,management,single,tertiary,no,874,yes,no,cellular,18,nov,190,2,-1,0,unknown,1
42,admin.,married,secondary,no,323,yes,yes,unknown,8,may,280,2,-1,0,unknown,1
35,management,married,tertiary,no,106,no,yes,cellular,11,aug,588,2,-1,0,unknown,1
56,retired,married,primary,no,1906,no,yes,unknown,19,jun,45,9,-1,0,unknown,1
48,technician,married,secondary,no,1152,yes,no,cellular,21,jul,168,5,-1,0,unknown,1
46,admin.,married,secondary,no,179,yes,no,cellular,29,jan,194,4,436,1,other,1
37,technician,single,unknown,no,391,yes,no,unknown,8,may,103,3,-1,0,unknown,1
41,entrepreneur,married,unknown,no,89,yes,no,unknown,6,may,333,2,-1,0,unknown,1
36,management,single,tertiary,no,442,yes,yes,cellular,29,jul,102,3,-1,0,unknown,1
45,unemployed,divorced,primary,yes,-249,yes,yes,unknown,1,jul,92,1,-1,0,unknown,1
55,entrepreneur,married,secondary,no,8104,no,no,cellular,6,feb,213,2,-1,0,unknown,1
39,technician,married,secondary,no,501,no,no,unknown,26,may,289,1,-1,0,unknown,1
35,technician,divorced,secondary,no,308,no,no,cellular,22,aug,77,2,-1,0,unknown,1
55,admin.,married,secondary,no,602,no,no,cellular,1,jun,324,3,90,2,success,2
55,technician,married,secondary,no,273,yes,no,cellular,29,jan,84,3,183,3,failure,1
27,self-employed,single,secondary,no,50,no,no,cellular,29,jan,168,1,-1,0,unknown,1
34,technician,married,secondary,no,1641,yes,no,cellular,17,apr,380,1,-1,0,unknown,1
34,blue-collar,married,tertiary,no,20,no,no,unknown,4,oct,10,1,-1,0,unknown,1
25,admin.,single,secondary,no,4590,yes,no,unknown,28,may,199,2,-1,0,unknown,1
41,admin.,single,secondary,no,-256,no,yes,unknown,9,may,35,3,-1,0,unknown,1
43,services,married,secondary,no,978,yes,yes,unknown,26,may,82,2,-1,0,unknown,1
28,management,single,tertiary,no,80,no,no,cellular,20,oct,676,2,146,2,failure,2
31,admin.,single,secondary,no,2104,yes,no,unknown,3,jun,455,1,-1,0,unknown,1
78,housemaid,married,secondary,no,499,no,no,telephone,16,mar,80,4,-1,0,unknown,1
45,blue-collar,divorced,secondary,no,1269,yes,no,cellular,29,jan,549,2,-1,0,unknown,1
48,technician,married,tertiary,no,310,no,no,unknown,6,may,135,1,-1,0,unknown,1
32,blue-collar,single,secondary,no,1143,yes,yes,cellular,10,jul,412,1,-1,0,unknown,1
42,technician,married,secondary,no,2980,no,no,unknown,20,jun,101,3,-1,0,unknown,1
37,management,single,tertiary,no,37,no,no,cellular,28,jan,253,2,-1,0,unknown,1
40,admin.,single,secondary,no,462,yes,yes,cellular,6,apr,272,1,335,4,other,1
32,admin.,married,secondary,no,1031,yes,no,cellular,17,jul,84,1,-1,0,unknown,1
42,management,married,tertiary,no,9009,no,no,cellular,20,nov,135,2,-1,0,unknown,1
43,admin.,married,secondary,no,-465,yes,yes,cellular,23,jul,166,1,-1,0,unknown,1
44,admin.,married,secondary,no,5181,yes,yes,cellular,31,jul,18,7,-1,0,unknown,1
37,admin.,married,secondary,no,176,yes,no,cellular,5,may,147,2,347,1,failure,1
37,unknown,married,unknown,no,1699,no,no,unknown,9,jun,63,1,-1,0,unknown,1
37,admin.,married,tertiary,no,0,yes,no,cellular,17,nov,65,2,119,1,failure,1
28,technician,single,tertiary,no,172,yes,yes,cellular,2,feb,194,2,-1,0,unknown,1
32,services,single,secondary,no,0,no,yes,cellular,11,jul,333,2,-1,0,unknown,1
34,admin.,single,secondary,no,6979,yes,no,cellular,15,may,14,5,-1,0,unknown,1
40,admin.,divorced,secondary,no,6,no,no,unknown,11,jun,140,1,-1,0,unknown,1
34,services,married,secondary,no,-62,yes,no,unknown,16,jun,109,3,-1,0,unknown,1
34,self-employed,married,tertiary,no,1972,yes,no,cellular,23,jul,61,2,-1,0,unknown,1
34,admin.,married,tertiary,no,899,yes,no,telephone,19,nov,377,3,7,4,success,1
37,services,single,secondary,no,21,yes,no,cellular,2,feb,96,1,271,2,other,1
36,technician,married,secondary,no,23,yes,no,cellular,8,may,152,2,347,1,failure,1
56,retired,married,secondary,no,-1206,yes,no,cellular,15,jun,382,2,-1,0,unknown,2
49,blue-collar,married,primary,no,0,yes,yes,telephone,23,jul,97,6,-1,0,unknown,1
33,self-employed,married,secondary,no,215,yes,no,cellular,29,jul,543,12,-1,0,unknown,1
30,management,single,tertiary,no,1372,no,no,cellular,20,nov,240,2,-1,0,unknown,1
36,services,married,secondary,no,1981,no,no,unknown,17,jun,48,2,-1,0,unknown,1
23,student,single,secondary,no,9216,no,no,cellular,5,jun,471,2,-1,0,unknown,1
57,retired,divorced,secondary,no,39,yes,no,cellular,30,jul,354,3,-1,0,unknown,1
27,blue-collar,single,secondary,no,5563,yes,no,unknown,30,may,435,2,-1,0,unknown,1
38,services,married,secondary,no,1,no,yes,cellular,21,nov,152,2,-1,0,unknown,1
42,technician,married,tertiary,no,782,no,no,cellular,3,apr,285,1,-1,0,unknown,1
75,retired,married,secondary,no,3771,no,no,telephone,15,apr,185,1,181,2,success,2
34,technician,single,tertiary,no,992,yes,no,cellular,4,may,301,1,88,2,success,1
48,technician,married,secondary,no,1526,no,no,cellular,6,aug,273,2,-1,0,unknown,1
35,technician,single,tertiary,no,2658,yes,no,cellular,19,aug,768,2,141,3,failure,2
39,management,divorced,tertiary,no,1315,yes,no,cellular,19,nov,1337,4,126,1,failure,1
29,blue-collar,single,tertiary,no,455,no,no,telephone,21,apr,403,1,-1,0,unknown,2
45,technician,single,tertiary,no,0,yes,no,cellular,18,nov,139,2,-1,0,unknown,1
42,technician,married,secondary,no,2030,yes,yes,cellular,9,jul,196,1,-1,0,unknown,1
29,technician,married,secondary,no,1599,yes,no,cellular,8,jul,115,1,61,1,failure,1
38,services,single,secondary,no,-196,yes,no,cellular,2,feb,60,1,271,1,failure,1
56,retired,married,secondary,no,1333,no,no,cellular,28,aug,17,14,-1,0,unknown,1
36,technician,single,secondary,no,9149,yes,no,cellular,13,aug,141,3,-1,0,unknown,1
25,blue-collar,single,secondary,no,-350,yes,no,unknown,23,jun,95,3,-1,0,unknown,1
38,technician,married,tertiary,no,432,yes,no,cellular,15,may,10,2,373,1,other,1
57,self-employed,married,secondary,no,11494,no,no,cellular,19,nov,198,1,-1,0,unknown,1
31,management,married,tertiary,yes,-253,no,no,cellular,12,aug,220,4,-1,0,unknown,1
42,management,married,tertiary,no,372,yes,no,cellular,3,aug,654,2,-1,0,unknown,2
45,technician,married,secondary,no,1410,no,no,cellular,11,aug,71,2,-1,0,unknown,1
30,blue-collar,married,secondary,no,975,yes,no,cellular,13,may,256,2,351,2,failure,1
49,blue-collar,married,primary,no,305,yes,yes,telephone,10,jul,834,10,-1,0,unknown,1
49,services,married,secondary,no,400,no,no,cellular,21,aug,151,3,-1,0,unknown,1
53,retired,married,tertiary,no,-22,yes,no,cellular,31,jul,20,3,-1,0,unknown,1
37,technician,married,secondary,no,4030,yes,no,unknown,26,may,178,5,-1,0,unknown,1
49,blue-collar,married,primary,no,365,no,no,unknown,26,may,59,2,-1,0,unknown,1
41,self-employed,married,primary,no,204,no,no,cellular,13,aug,111,7,-1,0,unknown,1
54,management,married,primary,no,1691,yes,no,cellular,20,nov,186,1,-1,0,unknown,1
32,services,single,secondary,no,406,yes,no,unknown,6,may,227,1,-1,0,unknown,1
33,technician,married,secondary,no,-204,no,no,cellular,15,may,297,3,-1,0,unknown,1
33,technician,married,secondary,no,359,yes,no,cellular,20,apr,210,1,242,1,other,1
36,blue-collar,married,primary,no,123,yes,no,cellular,18,may,9,1,-1,0,unknown,1
35,technician,married,tertiary,no,0,yes,yes,cellular,23,sep,112,1,62,6,other,1
52,unknown,married,secondary,no,142,no,no,cellular,25,aug,112,6,-1,0,unknown,1
40,entrepreneur,married,tertiary,no,3571,no,no,unknown,9,jun,222,3,-1,0,unknown,1
44,technician,single,secondary,no,33,yes,no,cellular,13,may,195,3,351,10,failure,1
45,blue-collar,single,secondary,no,0,yes,no,cellular,26,jul,768,2,91,5,success,1
30,student,single,secondary,no,3096,no,no,cellular,26,jan,123,1,-1,0,unknown,1
48,technician,divorced,secondary,yes,20,no,no,cellular,27,aug,145,3,-1,0,unknown,1
33,blue-collar,married,secondary,no,3576,yes,no,cellular,2,apr,124,1,308,2,other,1
57,technician,married,unknown,no,206,yes,no,unknown,5,may,216,3,-1,0,unknown,1
57,housemaid,married,primary,no,7082,no,no,unknown,6,jun,69,3,-1,0,unknown,1
51,unemployed,married,tertiary,no,1634,yes,no,cellular,22,jul,168,4,-1,0,unknown,1
34,admin.,single,secondary,no,1,yes,no,cellular,22,jul,483,7,-1,0,unknown,1
50,self-employed,married,tertiary,no,4012,no,no,cellular,19,nov,690,3,-1,0,unknown,1
44,management,married,tertiary,no,3762,no,no,cellular,28,aug,125,12,-1,0,unknown,1
27,admin.,married,secondary,no,-247,yes,yes,unknown,4,jun,344,2,-1,0,unknown,1
50,blue-collar,married,secondary,no,606,yes,no,unknown,14,may,673,2,-1,0,unknown,1
36,management,married,tertiary,no,0,yes,no,cellular,28,jan,60,1,250,1,other,1
42,management,married,secondary,no,-189,yes,no,unknown,12,may,247,2,-1,0,unknown,1
32,unemployed,single,secondary,no,0,no,no,cellular,27,may,123,2,-1,0,unknown,1
42,management,married,tertiary,no,484,yes,no,cellular,11,jul,144,2,-1,0,unknown,1
43,technician,married,secondary,no,0,no,yes,cellular,8,may,9,2,172,5,failure,1
31,management,married,tertiary,no,395,yes,no,cellular,9,feb,155,3,-1,0,unknown,1
32,management,married,tertiary,no,2349,no,no,cellular,14,aug,134,5,-1,0,unknown,1
55,blue-collar,divorced,primary,no,410,no,yes,cellular,11,jul,221,2,-1,0,unknown,1
58,retired,married,primary,no,3401,yes,no,cellular,3,feb,84,3,265,2,failure,1
46,blue-collar,married,primary,no,222,no,no,cellular,8,aug,71,2,-1,0,unknown,1
55,blue-collar,married,secondary,no,989,yes,yes,unknown,23,may,246,4,-1,0,unknown,1
34,management,married,tertiary,no,415,no,yes,cellular,23,jul,361,2,-1,0,unknown,1
28,unemployed,single,secondary,no,16,no,no,cellular,12,aug,119,4,-1,0,unknown,1
42,technician,divorced,tertiary,no,7190,yes,no,cellular,29,jul,375,2,-1,0,unknown,1
29,blue-collar,single,secondary,no,482,no,yes,cellular,10,jul,1097,3,-1,0,unknown,2
54,housemaid,married,secondary,no,209,yes,yes,cellular,25,jul,97,1,-1,0,unknown,1
32,technician,single,secondary,no,0,no,no,cellular,26,aug,181,2,-1,0,unknown,1
39,technician,single,tertiary,no,5803,no,no,cellular,2,feb,83,3,-1,0,unknown,1
53,entrepreneur,married,tertiary,no,624,no,yes,cellular,21,jul,180,4,-1,0,unknown,1
58,technician,married,tertiary,no,883,no,no,cellular,18,aug,543,1,78,2,failure,1
40,self-employed,married,secondary,no,1516,yes,yes,unknown,23,may,373,1,-1,0,unknown,1
29,student,single,secondary,no,872,yes,no,unknown,7,may,230,1,-1,0,unknown,1
33,technician,married,tertiary,no,-988,yes,yes,cellular,15,jul,83,3,-1,0,unknown,1
38,admin.,single,secondary,no,902,yes,no,telephone,31,jul,58,13,-1,0,unknown,1
56,services,divorced,secondary,no,1007,no,no,cellular,29,jul,88,6,-1,0,unknown,1
40,services,married,secondary,no,0,yes,no,cellular,2,jun,297,1,28,3,failure,1
24,blue-collar,single,secondary,no,174,yes,yes,cellular,18,may,487,1,-1,0,unknown,2
46,management,married,secondary,no,12186,no,no,unknown,20,jun,29,3,-1,0,unknown,1
35,self-employed,married,secondary,no,524,yes,no,cellular,21,nov,484,4,-1,0,unknown,1
35,blue-collar,single,tertiary,no,0,yes,no,cellular,21,jul,262,4,-1,0,unknown,1
34,technician,married,secondary,no,4,yes,no,unknown,15,may,644,1,-1,0,unknown,1
35,housemaid,married,tertiary,no,11219,no,no,cellular,12,aug,699,2,79,1,failure,1
38,technician,single,tertiary,no,0,no,no,cellular,28,aug,247,2,-1,0,unknown,1
50,blue-collar,married,primary,no,5776,no,no,cellular,18,nov,49,3,-1,0,unknown,1
51,blue-collar,divorced,primary,no,37,yes,no,cellular,13,may,341,1,-1,0,unknown,1
59,self-employed,married,tertiary,no,593,no,no,unknown,13,may,64,2,-1,0,unknown,1
32,blue-collar,married,secondary,no,1148,yes,no,cellular,20,apr,121,1,-1,0,unknown,1
37,blue-collar,single,secondary,no,3561,yes,no,unknown,2,jun,98,1,-1,0,unknown,1
42,admin.,divorced,secondary,no,63,no,no,unknown,16,may,88,6,-1,0,unknown,1
40,student,married,secondary,no,260,no,no,unknown,20,jun,197,6,-1,0,unknown,1
28,technician,single,tertiary,no,2269,yes,no,unknown,9,may,331,1,-1,0,unknown,1
47,admin.,married,secondary,no,1060,yes,no,unknown,6,jun,83,3,-1,0,unknown,1
27,self-employed,married,secondary,no,-220,yes,no,unknown,26,may,138,2,-1,0,unknown,1
41,management,married,tertiary,no,49,yes,no,cellular,17,jul,312,5,-1,0,unknown,1
34,admin.,married,tertiary,no,69,no,yes,cellular,4,aug,120,3,1,6,success,2
50,blue-collar,married,primary,no,4108,yes,no,cellular,7,aug,526,2,-1,0,unknown,2
47,blue-collar,married,secondary,no,480,yes,no,unknown,28,may,211,2,-1,0,unknown,1
53,services,married,secondary,no,4994,no,no,cellular,18,aug,62,6,-1,0,unknown,1
53,technician,divorced,secondary,no,0,yes,yes,cellular,15,jul,135,5,-1,0,unknown,1
47,management,married,tertiary,no,3681,no,no,cellular,14,aug,101,2,-1,0,unknown,1
49,entrepreneur,divorced,unknown,yes,-701,yes,no,cellular,30,jul,988,2,-1,0,unknown,2
29,management,married,tertiary,no,451,no,no,cellular,28,jan,451,1,-1,0,unknown,1
45,blue-collar,divorced,primary,no,-311,yes,no,unknown,23,may,1030,1,-1,0,unknown,2
38,entrepreneur,married,secondary,no,593,yes,yes,cellular,24,jul,1484,24,-1,0,unknown,2
32,blue-collar,married,secondary,no,759,yes,no,cellular,9,apr,317,5,-1,0,unknown,2
70,retired,divorced,primary,no,4531,no,no,cellular,18,may,445,1,-1,0,unknown,1
65,retired,divorced,primary,no,1840,no,no,cellular,1,jun,383,2,188,5,failure,1
56,blue-collar,married,secondary,no,345,yes,no,telephone,22,jul,605,1,-1,0,unknown,1
35,blue-collar,married,secondary,no,1287,yes,no,cellular,14,jul,330,2,-1,0,unknown,1
56,management,married,unknown,no,353,no,yes,cellular,25,jul,171,2,-1,0,unknown,1
56,technician,married,secondary,no,205,no,yes,cellular,23,jul,442,2,-1,0,unknown,1
49,entrepreneur,married,secondary,no,687,yes,no,cellular,17,apr,772,1,-1,0,unknown,2
38,unemployed,married,primary,no,1147,yes,yes,unknown,8,may,249,5,-1,0,unknown,1
35,management,married,tertiary,no,4286,yes,no,unknown,9,may,357,1,-1,0,unknown,1
38,admin.,married,tertiary,no,605,no,no,cellular,18,nov,147,2,-1,0,unknown,1
49,blue-collar,married,secondary,no,8545,yes,yes,cellular,6,may,199,7,167,1,failure,1
55,management,married,unknown,no,559,no,no,cellular,28,jan,271,2,-1,0,unknown,1
43,blue-collar,single,primary,no,2,yes,no,cellular,30,jul,783,3,-1,0,unknown,1
43,management,married,tertiary,no,2,no,yes,cellular,20,aug,472,2,-1,0,unknown,1
25,admin.,single,tertiary,no,760,yes,no,cellular,27,may,223,3,89,2,failure,2
30,blue-collar,married,primary,no,1317,yes,no,unknown,21,may,395,2,-1,0,unknown,1
46,blue-collar,married,secondary,no,182,no,no,cellular,4,feb,56,1,-1,0,unknown,1
50,admin.,married,primary,no,276,no,yes,unknown,17,jun,641,6,-1,0,unknown,1
35,entrepreneur,married,secondary,no,2971,no,no,cellular,4,may,429,4,164,2,failure,2
26,unemployed,single,secondary,no,1064,no,no,unknown,31,may,113,1,-1,0,unknown,1
45,admin.,married,unknown,no,1783,no,no,unknown,20,jun,11,11,-1,0,unknown,1
37,blue-collar,married,secondary,no,-67,no,no,cellular,2,feb,157,1,-1,0,unknown,1
60,self-employed,single,tertiary,no,179,no,yes,cellular,29,jul,79,4,-1,0,unknown,1
38,management,married,tertiary,no,1199,no,no,cellular,4,aug,178,1,1,1,success,2
47,blue-collar,married,primary,no,214,yes,yes,unknown,9,jun,168,1,-1,0,unknown,1
33,technician,married,secondary,no,6699,no,no,cellular,9,nov,425,1,462,1,failure,1
51,unemployed,married,secondary,no,1760,no,yes,cellular,19,nov,162,1,-1,0,unknown,1
35,entrepreneur,single,tertiary,no,145,yes,no,cellular,18,jul,799,2,-1,0,unknown,2
35,unemployed,married,secondary,no,978,no,no,cellular,29,dec,1370,3,209,3,success,2
48,admin.,single,secondary,no,1150,yes,no,unknown,28,may,357,1,-1,0,unknown,1
37,admin.,married,secondary,no,121,no,no,cellular,22,jul,22,6,-1,0,unknown,1
29,technician,single,tertiary,no,828,yes,no,cellular,16,apr,215,3,321,3,other,1
34,admin.,married,secondary,no,244,yes,no,cellular,31,jul,56,4,-1,0,unknown,1
32,services,married,primary,no,228,yes,no,cellular,21,jul,1017,6,-1,0,unknown,2
30,management,single,tertiary,no,424,no,no,cellular,16,apr,298,4,-1,0,unknown,2
47,management,divorced,tertiary,no,447,no,yes,unknown,7,may,126,1,-1,0,unknown,1
33,blue-collar,married,primary,no,-195,no,no,unknown,20,sep,9,1,-1,0,unknown,1
33,management,single,tertiary,no,1410,yes,no,cellular,5,feb,8,1,254,5,failure,1
63,retired,married,primary,no,1084,no,no,cellular,14,oct,201,1,183,1,success,1
51,self-employed,divorced,primary,no,10924,no,no,cellular,6,may,106,2,-1,0,unknown,1
41,management,married,tertiary,no,832,yes,yes,cellular,21,nov,164,1,176,1,failure,1
56,retired,married,tertiary,no,478,no,no,cellular,5,feb,97,1,-1,0,unknown,1
60,management,single,tertiary,no,0,no,yes,cellular,23,jul,151,1,-1,0,unknown,1
41,self-employed,single,tertiary,no,3950,yes,no,unknown,30,may,96,2,-1,0,unknown,1
37,management,single,unknown,no,504,yes,no,cellular,16,apr,555,1,-1,0,unknown,1
36,blue-collar,single,secondary,no,219,yes,yes,cellular,11,may,270,2,347,1,failure,1
57,management,married,tertiary,no,1602,no,no,cellular,29,jul,339,3,-1,0,unknown,1
55,management,married,primary,no,2587,no,no,cellular,4,sep,328,2,94,2,success,2
44,admin.,married,secondary,no,0,yes,yes,unknown,16,may,159,1,-1,0,unknown,1
47,self-employed,married,tertiary,no,2303,yes,no,cellular,6,may,323,2,364,1,failure,1
31,blue-collar,married,secondary,no,1660,yes,no,cellular,20,apr,342,1,-1,0,unknown,1
35,management,married,tertiary,yes,32,yes,no,cellular,21,nov,180,1,-1,0,unknown,1
39,management,married,tertiary,no,278,no,yes,cellular,28,jul,60,3,-1,0,unknown,1
50,management,married,tertiary,no,4,no,no,cellular,17,nov,223,1,96,2,failure,1
29,management,married,tertiary,no,318,yes,no,cellular,18,may,1434,2,356,4,failure,1
30,services,single,secondary,no,209,yes,no,unknown,6,may,30,2,-1,0,unknown,1
46,services,married,secondary,no,271,yes,no,unknown,16,may,134,4,-1,0,unknown,1
27,management,single,unknown,no,3196,no,no,cellular,9,feb,10,2,-1,0,unknown,1
48,admin.,divorced,secondary,no,4099,no,no,cellular,2,apr,397,2,-1,0,unknown,2
26,student,single,secondary,no,2572,yes,no,cellular,5,may,620,1,-1,0,unknown,1
36,management,single,tertiary,no,339,no,no,cellular,21,nov,6,6,-1,0,unknown,1
42,blue-collar,married,primary,no,0,yes,yes,cellular,7,may,209,2,-1,0,unknown,1
50,housemaid,married,primary,no,395,yes,no,unknown,15,may,419,2,-1,0,unknown,1
49,blue-collar,married,secondary,no,2039,yes,no,cellular,18,nov,283,2,-1,0,unknown,1
45,management,married,tertiary,no,5450,no,no,cellular,8,aug,188,2,-1,0,unknown,1
23,student,single,secondary,no,780,no,no,cellular,16,sep,267,1,-1,0,unknown,1
38,technician,single,secondary,no,0,yes,no,cellular,7,apr,196,2,-1,0,unknown,1
32,management,single,tertiary,no,8436,yes,no,cellular,17,apr,245,1,149,2,failure,1
60,technician,single,primary,no,11262,no,no,cellular,26,aug,323,1,-1,0,unknown,2
30,entrepreneur,married,secondary,no,946,yes,no,cellular,19,nov,1065,1,183,1,other,1
58,housemaid,married,tertiary,no,497,no,no,unknown,11,jun,138,5,-1,0,unknown,1
60,retired,married,primary,no,55,no,no,cellular,4,jun,207,1,-1,0,unknown,1
38,services,married,secondary,no,-140,no,no,unknown,25,jun,456,3,-1,0,unknown,1
51,technician,married,secondary,no,-379,yes,no,cellular,5,aug,261,1,-1,0,unknown,1
42,admin.,married,secondary,no,-396,yes,no,cellular,11,may,80,1,308,4,failure,1
30,services,single,secondary,no,0,yes,no,cellular,18,may,131,6,363,9,failure,1
40,management,married,primary,no,733,yes,no,unknown,6,jun,94,7,-1,0,unknown,1
37,management,married,tertiary,no,393,yes,no,cellular,14,may,567,3,275,4,failure,2
53,technician,divorced,primary,no,7290,yes,no,unknown,30,may,153,1,-1,0,unknown,1
27,services,single,secondary,no,468,yes,no,cellular,13,may,109,1,-1,0,unknown,1
39,blue-collar,married,secondary,no,0,yes,no,cellular,30,apr,53,1,325,1,failure,1
39,blue-collar,married,primary,no,3705,yes,no,unknown,16,jun,77,1,-1,0,unknown,1
59,retired,married,tertiary,no,9676,no,no,telephone,27,mar,234,2,-1,0,unknown,2
37,services,married,secondary,no,1328,yes,no,telephone,13,may,121,2,341,4,failure,1
41,blue-collar,married,primary,no,8,yes,no,cellular,15,jul,155,2,-1,0,unknown,1
45,blue-collar,married,primary,no,61,no,no,cellular,17,apr,108,1,-1,0,unknown,1
48,management,married,tertiary,no,6613,no,no,unknown,17,jun,159,3,-1,0,unknown,1
48,technician,married,secondary,no,302,yes,no,unknown,26,may,208,3,-1,0,unknown,1
32,blue-collar,married,secondary,no,1005,no,no,cellular,12,may,215,1,-1,0,unknown,1
35,services,married,secondary,no,109,yes,no,unknown,6,may,597,3,-1,0,unknown,1
33,management,single,tertiary,no,1240,yes,no,cellular,4,feb,505,2,260,1,other,1
28,blue-collar,single,primary,no,0,yes,yes,unknown,3,jun,380,4,-1,0,unknown,1
64,retired,married,unknown,no,2923,no,no,cellular,12,mar,120,1,-1,0,unknown,1
35,technician,married,secondary,no,0,no,no,cellular,27,aug,106,4,-1,0,unknown,1
33,blue-collar,married,secondary,no,43,yes,no,cellular,14,may,332,2,358,2,failure,1
41,technician,married,secondary,no,288,yes,no,unknown,15,may,221,4,-1,0,unknown,1
34,admin.,married,secondary,no,613,yes,no,cellular,4,jun,80,1,-1,0,unknown,1
37,technician,single,tertiary,no,6101,no,no,cellular,4,may,60,5,87,1,success,1
38,blue-collar,married,primary,no,168,yes,yes,telephone,13,may,212,3,-1,0,unknown,1
39,blue-collar,married,primary,no,7685,yes,no,cellular,14,apr,493,3,-1,0,unknown,1
35,technician,divorced,tertiary,no,4515,yes,no,cellular,19,nov,98,2,-1,0,unknown,1
28,blue-collar,single,secondary,no,517,no,yes,cellular,8,jul,681,1,-1,0,unknown,2
27,blue-collar,single,secondary,no,148,no,no,cellular,22,jul,203,1,-1,0,unknown,1
48,retired,married,primary,yes,-285,no,yes,cellular,19,nov,157,1,-1,0,unknown,1
50,blue-collar,married,secondary,no,887,no,no,unknown,16,jun,287,1,-1,0,unknown,1
45,self-employed,married,secondary,no,3098,yes,no,cellular,7,aug,159,2,-1,0,unknown,1
41,technician,married,tertiary,no,744,yes,no,unknown,14,may,125,1,-1,0,unknown,1
39,technician,married,secondary,no,130,no,no,cellular,8,jul,202,2,-1,0,unknown,1
44,management,married,secondary,no,438,yes,no,telephone,8,may,37,3,303,1,failure,1
54,admin.,married,secondary,no,0,no,no,cellular,28,jan,161,1,98,2,failure,2
49,management,married,tertiary,no,322,no,no,cellular,6,aug,72,4,-1,0,unknown,1
34,blue-collar,single,secondary,no,186,no,no,cellular,2,feb,342,1,-1,0,unknown,1
75,retired,divorced,tertiary,no,3810,yes,no,cellular,16,nov,262,1,183,1,failure,2
42,management,married,tertiary,no,0,no,no,cellular,13,aug,325,2,-1,0,unknown,1
53,blue-collar,married,secondary,no,4380,no,no,telephone,19,aug,223,7,-1,0,unknown,1
49,management,divorced,tertiary,no,755,no,no,cellular,31,jul,1212,4,-1,0,unknown,2
31,services,single,secondary,no,2070,no,no,cellular,29,aug,319,2,-1,0,unknown,1
45,blue-collar,single,primary,no,999,no,no,cellular,29,jan,182,2,-1,0,unknown,1
39,self-employed,married,secondary,no,167,yes,yes,cellular,17,jul,330,1,-1,0,unknown,1
46,technician,married,secondary,no,1322,yes,yes,cellular,19,nov,514,1,-1,0,unknown,1
42,admin.,divorced,secondary,no,1076,yes,no,unknown,14,may,213,1,-1,0,unknown,1
37,management,married,tertiary,no,502,yes,no,cellular,7,may,551,1,351,1,failure,1
26,technician,single,tertiary,no,1216,yes,no,cellular,16,apr,472,2,-1,0,unknown,1
37,management,single,tertiary,no,876,yes,no,cellular,15,apr,140,4,327,2,failure,1
36,services,single,secondary,no,342,yes,no,unknown,7,may,142,1,-1,0,unknown,1
29,blue-collar,single,primary,no,950,yes,no,unknown,4,jun,135,3,-1,0,unknown,1
36,blue-collar,married,primary,no,973,yes,yes,unknown,23,may,293,1,-1,0,unknown,1
26,technician,married,tertiary,no,3825,yes,no,unknown,13,may,107,1,-1,0,unknown,1
32,blue-collar,married,secondary,no,2366,yes,no,unknown,20,may,127,2,-1,0,unknown,1
40,management,married,tertiary,no,542,yes,no,cellular,20,nov,1816,1,-1,0,unknown,1
53,management,married,primary,no,995,no,no,cellular,4,feb,200,3,-1,0,unknown,1
29,management,married,tertiary,no,20,yes,no,cellular,12,may,418,1,-1,0,unknown,1
34,technician,single,tertiary,no,228,yes,no,cellular,22,jul,387,4,-1,0,unknown,1
43,blue-collar,married,secondary,no,130,no,no,cellular,5,may,156,1,337,3,failure,1
56,management,married,tertiary,no,217,no,yes,cellular,21,jul,121,2,-1,0,unknown,1
55,entrepreneur,divorced,tertiary,no,0,no,no,unknown,6,jun,108,2,-1,0,unknown,1
31,self-employed,married,tertiary,no,259,yes,no,cellular,7,may,47,1,-1,0,unknown,1
27,admin.,single,secondary,no,619,yes,no,cellular,20,apr,16,5,322,4,other,1
36,management,married,secondary,no,644,yes,no,cellular,18,nov,54,2,-1,0,unknown,1
44,management,married,tertiary,no,22,yes,no,cellular,6,aug,265,2,-1,0,unknown,1
37,admin.,divorced,tertiary,no,4303,yes,no,unknown,23,may,168,1,-1,0,unknown,1
30,admin.,single,secondary,no,239,yes,no,cellular,7,may,115,3,-1,0,unknown,1
42,technician,single,secondary,no,275,no,no,cellular,26,aug,31,8,-1,0,unknown,1
30,management,married,tertiary,no,1221,yes,no,telephone,25,jul,279,4,-1,0,unknown,2
62,retired,married,secondary,no,816,no,no,cellular,1,sep,28,2,-1,0,unknown,1
24,blue-collar,married,secondary,no,1222,yes,no,cellular,20,apr,369,1,-1,0,unknown,1
31,technician,married,secondary,no,2363,yes,no,unknown,13,may,247,1,-1,0,unknown,1
66,retired,married,tertiary,no,2262,no,no,cellular,22,apr,155,1,-1,0,unknown,1
47,admin.,married,secondary,no,2,no,no,cellular,10,jul,89,1,-1,0,unknown,1
39,entrepreneur,married,tertiary,no,2,yes,no,cellular,17,nov,180,1,-1,0,unknown,1
35,technician,married,secondary,no,4508,yes,no,cellular,18,nov,854,1,-1,0,unknown,2
35,admin.,divorced,secondary,no,-402,yes,no,cellular,17,apr,46,1,-1,0,unknown,1
27,technician,married,secondary,no,1577,yes,yes,unknown,28,may,266,2,-1,0,unknown,1
32,blue-collar,married,secondary,no,34,yes,no,cellular,5,may,321,2,-1,0,unknown,1
44,management,married,tertiary,no,795,no,no,cellular,28,aug,99,24,-1,0,unknown,1
42,blue-collar,married,secondary,no,117,yes,no,unknown,9,may,147,1,-1,0,unknown,1
34,self-employed,single,tertiary,no,5462,no,no,cellular,30,apr,430,1,-1,0,unknown,2
25,services,single,secondary,no,402,no,yes,cellular,7,jul,264,1,-1,0,unknown,1
40,technician,single,secondary,no,641,no,no,cellular,16,jul,156,6,-1,0,unknown,1
43,management,divorced,tertiary,no,36,no,no,cellular,26,may,118,1,102,2,failure,1
55,unemployed,married,tertiary,no,383,no,no,unknown,6,may,343,3,-1,0,unknown,1
50,blue-collar,married,secondary,no,283,yes,no,cellular,7,aug,226,3,-1,0,unknown,1
45,management,divorced,tertiary,no,0,no,no,unknown,1,jun,5,1,-1,0,unknown,1
35,blue-collar,divorced,secondary,no,3102,yes,no,cellular,20,nov,138,1,-1,0,unknown,1
32,blue-collar,married,secondary,no,889,yes,no,cellular,10,sep,185,1,99,5,success,2
59,housemaid,married,secondary,no,0,no,no,telephone,3,feb,722,1,99,4,failure,1
34,self-employed,married,secondary,no,-370,yes,no,unknown,21,may,748,1,-1,0,unknown,1
39,management,married,tertiary,no,-606,yes,no,unknown,26,may,142,1,-1,0,unknown,1
40,management,single,secondary,no,10378,yes,no,cellular,17,nov,523,3,-1,0,unknown,1
36,blue-collar,single,primary,no,1313,yes,no,unknown,20,jun,8,10,-1,0,unknown,1
40,management,married,tertiary,no,8969,yes,no,cellular,17,nov,153,1,-1,0,unknown,1
55,self-employed,married,secondary,no,-196,yes,no,unknown,20,may,210,2,-1,0,unknown,1
38,entrepreneur,married,secondary,yes,15,yes,no,cellular,10,jul,121,1,-1,0,unknown,1
61,admin.,married,secondary,no,4608,no,no,cellular,12,mar,212,1,-1,0,unknown,2
41,management,married,tertiary,no,666,yes,no,unknown,21,may,253,3,-1,0,unknown,1
57,blue-collar,married,primary,no,452,yes,no,unknown,13,may,139,4,-1,0,unknown,1
48,blue-collar,married,secondary,no,149,yes,no,unknown,9,may,71,1,-1,0,unknown,1
77,retired,married,tertiary,no,7802,no,no,telephone,4,may,421,1,92,2,success,2
35,services,married,secondary,no,1453,yes,no,unknown,28,may,199,1,-1,0,unknown,1
54,blue-collar,married,secondary,no,1480,yes,no,unknown,14,may,108,1,-1,0,unknown,1
37,management,single,unknown,no,715,yes,no,unknown,20,may,247,2,-1,0,unknown,1
56,management,single,secondary,no,237,yes,no,telephone,9,jul,236,4,-1,0,unknown,1
40,technician,married,secondary,no,694,yes,no,cellular,4,feb,97,4,196,5,failure,1
40,management,married,tertiary,no,0,no,no,cellular,14,jul,109,8,-1,0,unknown,1
54,management,married,tertiary,no,55,yes,no,cellular,2,jun,112,2,-1,0,unknown,1
55,housemaid,married,primary,no,136,yes,no,unknown,19,jun,15,10,-1,0,unknown,1
55,services,divorced,secondary,yes,-404,yes,no,cellular,22,jul,502,3,-1,0,unknown,1
52,blue-collar,married,primary,no,779,yes,no,unknown,16,may,30,3,-1,0,unknown,1
55,blue-collar,single,primary,no,1187,yes,no,unknown,2,jun,193,2,-1,0,unknown,1
33,management,married,tertiary,no,641,yes,no,cellular,13,aug,347,2,-1,0,unknown,1
52,blue-collar,married,unknown,no,826,yes,no,unknown,15,may,468,2,-1,0,unknown,1
33,services,divorced,secondary,no,991,yes,no,unknown,27,may,148,1,-1,0,unknown,1
53,admin.,married,secondary,no,1796,no,no,telephone,16,mar,295,1,91,2,success,2
46,admin.,married,secondary,no,22,no,no,cellular,26,aug,388,6,-1,0,unknown,2
44,technician,single,secondary,no,244,yes,no,cellular,12,aug,1735,4,-1,0,unknown,2
48,management,divorced,tertiary,no,1328,yes,no,unknown,6,may,339,1,-1,0,unknown,1
50,housemaid,married,secondary,no,7317,yes,no,cellular,13,may,172,1,370,1,failure,1
34,technician,single,secondary,no,4943,yes,yes,cellular,19,nov,117,2,-1,0,unknown,1
38,technician,single,secondary,no,258,no,yes,unknown,20,jun,587,2,-1,0,unknown,1
42,management,single,tertiary,no,515,yes,no,cellular,19,nov,501,2,-1,0,unknown,1
32,management,single,tertiary,no,12607,no,no,cellular,14,aug,203,5,84,1,failure,1
58,admin.,married,secondary,no,2,yes,yes,telephone,25,jul,282,9,-1,0,unknown,1
31,management,married,tertiary,no,13,no,no,cellular,28,aug,110,5,-1,0,unknown,1
19,student,single,primary,no,103,no,no,cellular,10,jul,104,2,-1,0,unknown,2
41,management,married,tertiary,no,3872,no,no,cellular,15,oct,231,1,-1,0,unknown,1
31,unemployed,married,secondary,no,296,yes,no,unknown,20,may,378,3,-1,0,unknown,1
52,self-employed,single,primary,no,217,no,yes,cellular,15,jul,193,6,-1,0,unknown,1
42,self-employed,divorced,tertiary,no,360,yes,no,unknown,24,jun,110,5,-1,0,unknown,1
41,blue-collar,single,secondary,no,428,yes,no,cellular,12,may,92,1,-1,0,unknown,1
30,blue-collar,single,secondary,no,315,no,no,cellular,23,jun,1407,1,-1,0,unknown,2
38,blue-collar,married,secondary,no,121,yes,yes,cellular,6,feb,168,1,212,2,failure,1
32,management,married,tertiary,no,820,yes,no,cellular,17,jul,738,3,-1,0,unknown,1
52,technician,married,secondary,no,195,yes,no,cellular,18,feb,220,1,63,5,failure,2
48,management,divorced,tertiary,no,108,yes,no,unknown,27,may,89,2,-1,0,unknown,1
36,management,married,tertiary,no,-381,yes,no,cellular,31,jul,30,29,-1,0,unknown,1
45,unemployed,divorced,primary,no,757,no,no,cellular,20,apr,103,1,325,4,failure,1
34,technician,married,tertiary,no,691,yes,yes,unknown,2,jun,70,1,-1,0,unknown,1
36,blue-collar,married,primary,no,1925,yes,no,cellular,20,apr,904,2,-1,0,unknown,2
34,management,married,tertiary,no,902,yes,no,cellular,14,may,159,1,367,2,other,1
61,retired,married,secondary,no,5207,no,no,cellular,11,sep,336,1,81,2,other,1
54,services,married,secondary,no,0,no,no,unknown,19,jun,220,1,-1,0,unknown,1
50,entrepreneur,married,secondary,no,665,no,no,telephone,17,nov,238,1,-1,0,unknown,1
43,admin.,divorced,secondary,no,738,yes,no,cellular,21,nov,585,4,191,4,failure,1
47,blue-collar,married,primary,no,233,no,no,cellular,8,aug,293,3,-1,0,unknown,1
45,services,married,secondary,no,-839,yes,no,unknown,28,may,68,1,-1,0,unknown,1
57,retired,married,primary,no,5799,no,no,unknown,17,jun,97,1,-1,0,unknown,1
27,admin.,married,secondary,no,1033,yes,no,unknown,9,may,1713,1,-1,0,unknown,1
49,unemployed,divorced,secondary,no,66,no,no,cellular,9,jul,218,3,-1,0,unknown,1
43,services,married,primary,no,2567,yes,no,cellular,14,may,109,1,360,2,failure,1
40,management,married,tertiary,no,1584,yes,no,telephone,21,nov,661,1,-1,0,unknown,1
32,services,single,secondary,no,182,yes,no,cellular,6,may,145,1,-1,0,unknown,1
58,management,married,primary,no,76,yes,no,telephone,18,may,54,4,-1,0,unknown,1
34,admin.,single,secondary,no,663,yes,no,cellular,20,apr,111,1,-1,0,unknown,1
46,technician,divorced,secondary,no,3455,yes,no,unknown,14,may,566,2,-1,0,unknown,1
29,blue-collar,married,secondary,no,15,no,no,cellular,3,jun,136,1,-1,0,unknown,1
52,blue-collar,married,primary,no,1054,no,no,cellular,4,aug,273,1,-1,0,unknown,1
45,management,married,tertiary,no,1529,no,no,cellular,30,jun,160,1,-1,0,unknown,1
26,management,single,secondary,no,63,no,no,cellular,28,jul,76,4,-1,0,unknown,1
40,technician,married,tertiary,no,0,no,no,cellular,19,aug,44,1,-1,0,unknown,1
41,admin.,married,secondary,no,920,yes,yes,unknown,27,may,239,1,-1,0,unknown,1
47,admin.,single,secondary,no,3696,no,no,cellular,12,jul,250,2,181,4,success,2
27,technician,single,unknown,no,59,no,no,cellular,15,jul,792,4,-1,0,unknown,1
27,services,married,secondary,no,0,yes,no,cellular,23,jul,198,13,-1,0,unknown,1
48,blue-collar,married,secondary,no,157,yes,no,unknown,6,may,73,1,-1,0,unknown,1
49,admin.,married,secondary,no,2465,no,no,cellular,20,aug,157,3,-1,0,unknown,1
35,blue-collar,married,primary,no,0,yes,no,cellular,24,jul,90,6,-1,0,unknown,1
47,self-employed,married,secondary,yes,2,no,no,cellular,5,feb,236,2,-1,0,unknown,1
54,management,married,tertiary,no,0,no,no,cellular,16,jul,118,5,-1,0,unknown,1
39,management,single,tertiary,no,12437,no,no,telephone,18,nov,40,1,-1,0,unknown,1
28,student,single,secondary,no,378,yes,no,cellular,17,apr,346,1,-1,0,unknown,1
54,blue-collar,married,primary,no,211,no,no,unknown,19,jun,200,2,-1,0,unknown,1
34,technician,married,secondary,no,-228,yes,no,cellular,20,apr,187,3,332,3,other,1
63,retired,married,secondary,no,2747,no,no,cellular,11,sep,113,1,80,1,failure,1
42,self-employed,married,tertiary,no,1932,yes,no,unknown,16,may,192,32,-1,0,unknown,1
43,technician,single,secondary,no,11269,no,no,unknown,29,may,92,1,-1,0,unknown,1
37,admin.,married,secondary,no,1314,yes,no,cellular,8,may,682,2,85,7,success,1
55,blue-collar,married,primary,no,2275,no,no,cellular,25,aug,139,9,-1,0,unknown,1
43,management,single,tertiary,no,1304,no,no,cellular,6,aug,501,2,-1,0,unknown,2
41,blue-collar,married,secondary,yes,720,no,yes,cellular,24,jul,651,1,-1,0,unknown,2
47,technician,divorced,secondary,no,2914,yes,no,cellular,18,aug,405,13,-1,0,unknown,1
34,technician,married,secondary,no,1464,yes,no,unknown,23,may,350,1,-1,0,unknown,1
28,student,single,secondary,no,11555,no,no,cellular,8,apr,125,2,-1,0,unknown,1
36,services,married,secondary,no,-302,yes,no,cellular,13,may,36,2,-1,0,unknown,1
50,technician,married,secondary,no,2497,yes,no,cellular,21,nov,35,1,176,1,failure,1
35,blue-collar,married,secondary,no,-339,yes,no,unknown,8,may,389,2,-1,0,unknown,1
40,technician,married,secondary,no,56,yes,yes,cellular,29,jan,194,1,247,1,failure,1
26,self-employed,single,tertiary,no,211,no,no,cellular,29,jan,168,3,-1,0,unknown,1
36,management,divorced,tertiary,no,3611,yes,no,unknown,4,jun,347,3,-1,0,unknown,1
59,unemployed,married,primary,no,0,no,no,cellular,30,jan,3025,2,-1,0,unknown,1
28,student,single,secondary,no,459,no,no,cellular,16,mar,83,13,-1,0,unknown,1
46,entrepreneur,married,unknown,no,242,yes,no,unknown,9,may,332,2,-1,0,unknown,1
50,self-employed,married,secondary,no,1138,no,no,cellular,14,aug,219,10,-1,0,unknown,1
53,management,married,tertiary,no,1319,yes,no,cellular,16,apr,427,1,150,1,failure,1
81,retired,married,secondary,no,1,no,no,cellular,19,aug,65,5,-1,0,unknown,1
35,services,divorced,secondary,no,67,yes,no,cellular,5,may,192,2,-1,0,unknown,1
58,retired,married,unknown,no,937,no,no,cellular,5,aug,155,1,-1,0,unknown,1
44,services,married,secondary,no,0,yes,yes,cellular,11,may,161,1,-1,0,unknown,1
38,management,married,tertiary,no,-558,yes,no,cellular,21,jul,533,1,-1,0,unknown,1
49,blue-collar,married,secondary,no,171,no,no,cellular,4,feb,19,3,175,2,other,1
33,technician,single,tertiary,no,696,no,yes,cellular,5,feb,193,1,176,8,failure,1
29,management,married,tertiary,no,361,yes,yes,cellular,28,jul,819,3,-1,0,unknown,1
28,technician,single,secondary,no,227,no,no,cellular,30,apr,278,1,-1,0,unknown,2
31,admin.,married,secondary,no,236,yes,yes,telephone,4,may,211,3,-1,0,unknown,1
33,management,single,tertiary,no,-53,no,no,cellular,29,jan,617,2,-1,0,unknown,1
52,technician,married,secondary,no,192,yes,no,cellular,23,jul,61,2,-1,0,unknown,1
43,management,divorced,tertiary,no,38,yes,no,cellular,25,jul,197,6,-1,0,unknown,1
32,self-employed,single,secondary,no,518,yes,no,cellular,18,may,34,7,-1,0,unknown,1
36,self-employed,married,tertiary,no,16,yes,yes,cellular,18,jul,95,4,-1,0,unknown,1
41,blue-collar,married,secondary,no,-256,yes,no,unknown,3,jun,147,2,-1,0,unknown,1
43,blue-collar,married,secondary,no,105,no,yes,cellular,4,jul,668,2,-1,0,unknown,1
45,self-employed,married,tertiary,no,334,no,no,unknown,5,jun,87,2,-1,0,unknown,1
39,technician,married,secondary,no,1048,no,yes,cellular,21,jul,405,1,-1,0,unknown,1
41,services,married,secondary,no,108,yes,yes,unknown,13,may,83,7,-1,0,unknown,1
31,technician,married,secondary,no,660,no,no,cellular,22,jun,115,1,-1,0,unknown,1
37,unemployed,single,tertiary,yes,0,yes,no,cellular,10,jul,108,1,-1,0,unknown,1
28,entrepreneur,married,unknown,no,1034,no,no,cellular,29,jan,113,1,-1,0,unknown,1
47,housemaid,married,primary,no,201,yes,no,cellular,7,aug,58,2,382,1,failure,1
37,housemaid,married,primary,no,189,no,no,cellular,8,aug,148,4,-1,0,unknown,1
60,retired,divorced,unknown,no,-49,yes,no,cellular,29,jan,188,1,261,2,failure,1
43,technician,divorced,secondary,no,1413,yes,no,telephone,28,jul,75,3,-1,0,unknown,1
58,retired,divorced,tertiary,no,264,yes,yes,cellular,8,jul,523,3,-1,0,unknown,1
52,entrepreneur,married,tertiary,no,54,yes,yes,telephone,18,nov,103,1,-1,0,unknown,1
50,blue-collar,married,primary,no,12519,yes,no,cellular,17,apr,146,2,147,4,success,1
32,services,single,secondary,no,2881,no,no,cellular,2,jul,356,1,-1,0,unknown,2
42,blue-collar,married,primary,no,0,yes,no,cellular,17,jul,71,1,-1,0,unknown,1
31,admin.,married,secondary,no,88,yes,yes,cellular,8,aug,189,2,-1,0,unknown,1
28,blue-collar,married,secondary,no,1020,yes,no,unknown,28,may,251,1,-1,0,unknown,1
36,technician,divorced,tertiary,no,119,no,no,cellular,23,jul,127,8,-1,0,unknown,1
51,unemployed,single,tertiary,no,1594,no,no,telephone,4,feb,197,1,-1,0,unknown,1
46,technician,married,tertiary,no,342,yes,yes,cellular,5,may,84,1,-1,0,unknown,1
50,services,single,secondary,no,72,no,no,unknown,8,may,141,2,-1,0,unknown,1
32,blue-collar,married,secondary,no,14,yes,no,unknown,2,jun,171,1,-1,0,unknown,1
26,entrepreneur,single,tertiary,no,81,no,no,cellular,21,jul,262,3,-1,0,unknown,1
41,self-employed,married,tertiary,no,231,no,no,cellular,7,aug,352,2,-1,0,unknown,2
39,technician,married,tertiary,no,1161,yes,no,cellular,9,apr,236,1,336,1,failure,1
31,blue-collar,married,secondary,no,-45,yes,no,unknown,2,jun,184,1,-1,0,unknown,1
28,management,single,tertiary,no,231,yes,yes,cellular,25,jul,568,2,-1,0,unknown,1
31,management,single,secondary,no,36,no,no,cellular,27,aug,105,2,-1,0,unknown,1
30,technician,married,tertiary,no,1570,yes,no,cellular,26,may,260,1,-1,0,unknown,1
35,technician,married,tertiary,no,7050,no,no,cellular,11,aug,222,3,182,4,success,2
33,blue-collar,married,primary,no,3704,yes,no,unknown,6,jun,447,2,-1,0,unknown,1
30,technician,single,tertiary,no,6619,yes,no,cellular,21,aug,239,8,-1,0,unknown,1
32,blue-collar,single,secondary,no,-84,yes,no,cellular,11,may,426,1,-1,0,unknown,1
40,management,single,tertiary,no,1509,no,no,cellular,12,may,333,1,58,3,failure,1
31,self-employed,married,tertiary,no,1134,no,no,cellular,6,feb,174,2,-1,0,unknown,1
36,technician,married,secondary,no,146,yes,yes,unknown,15,may,284,2,-1,0,unknown,1
33,management,single,tertiary,no,9449,yes,no,cellular,8,may,428,1,-1,0,unknown,1
57,retired,married,secondary,no,374,yes,yes,cellular,16,jul,236,1,-1,0,unknown,1
45,technician,married,secondary,no,88,no,no,cellular,29,aug,150,2,-1,0,unknown,1
59,management,married,tertiary,no,2764,no,no,cellular,24,dec,237,1,206,2,failure,1
30,management,single,tertiary,no,2,yes,yes,cellular,25,jul,1031,8,-1,0,unknown,2
33,technician,married,tertiary,no,8023,no,no,cellular,30,nov,107,1,105,3,failure,1
52,blue-collar,married,secondary,no,289,yes,no,unknown,21,may,45,13,-1,0,unknown,1
83,retired,married,secondary,no,0,no,no,cellular,18,mar,140,10,-1,0,unknown,1
58,self-employed,divorced,tertiary,no,1382,no,no,unknown,9,jun,700,1,-1,0,unknown,2
33,management,divorced,tertiary,yes,280,no,yes,cellular,18,nov,155,1,-1,0,unknown,1
41,blue-collar,divorced,primary,no,2195,yes,no,unknown,3,jun,211,5,-1,0,unknown,1
31,self-employed,married,secondary,no,33,no,no,cellular,6,aug,165,4,-1,0,unknown,1
35,blue-collar,divorced,secondary,no,275,no,yes,cellular,10,jul,144,5,-1,0,unknown,1
27,management,single,tertiary,no,703,yes,no,unknown,5,jun,590,3,-1,0,unknown,2
57,admin.,divorced,unknown,no,887,no,no,unknown,20,jun,43,8,-1,0,unknown,1
56,unknown,married,unknown,no,0,no,no,unknown,20,jun,471,2,-1,0,unknown,1
53,admin.,single,secondary,no,1178,yes,no,unknown,15,may,295,2,-1,0,unknown,1
39,management,married,tertiary,no,2763,yes,no,unknown,2,jun,526,2,-1,0,unknown,2
32,entrepreneur,single,tertiary,no,890,yes,yes,cellular,28,aug,27,10,-1,0,unknown,1
46,self-employed,married,secondary,no,548,no,no,cellular,12,aug,1181,4,-1,0,unknown,2
56,technician,married,tertiary,no,272,no,no,cellular,26,aug,103,2,-1,0,unknown,1
46,management,divorced,tertiary,no,6269,yes,no,telephone,18,nov,249,3,112,2,failure,1
29,entrepreneur,married,secondary,no,178,yes,no,cellular,5,may,231,4,-1,0,unknown,1
60,management,married,primary,no,252,yes,yes,cellular,13,apr,123,2,147,3,failure,1
33,housemaid,single,tertiary,no,23663,yes,no,cellular,16,apr,199,2,146,2,failure,1
27,entrepreneur,single,tertiary,no,81,no,no,cellular,5,feb,197,1,199,3,failure,1
50,self-employed,divorced,tertiary,no,59,yes,no,unknown,28,may,67,2,-1,0,unknown,1
45,services,married,secondary,no,1343,no,yes,cellular,8,jul,220,1,-1,0,unknown,1
58,retired,married,secondary,no,225,no,no,cellular,7,aug,122,6,-1,0,unknown,1
59,retired,married,primary,no,0,yes,no,unknown,26,may,104,7,-1,0,unknown,1
58,retired,divorced,primary,no,2538,yes,no,cellular,31,jul,307,6,-1,0,unknown,1
64,retired,married,primary,no,43,no,no,cellular,11,mar,117,1,91,1,success,1
47,technician,married,secondary,no,57,no,no,cellular,5,may,253,1,342,1,success,1
40,management,married,tertiary,no,-117,yes,no,cellular,17,jul,770,2,-1,0,unknown,1
36,technician,divorced,secondary,no,666,yes,yes,cellular,3,apr,190,1,133,1,other,1
28,management,single,tertiary,no,0,yes,no,cellular,16,jul,767,5,-1,0,unknown,2
38,technician,single,tertiary,no,25,yes,no,cellular,1,jun,232,2,-1,0,unknown,2
53,entrepreneur,married,primary,no,1034,yes,no,cellular,19,nov,854,2,170,3,other,1
46,blue-collar,single,secondary,no,324,yes,no,unknown,30,may,293,6,-1,0,unknown,1
54,technician,married,secondary,no,0,no,no,telephone,16,nov,986,1,94,8,failure,1
32,management,married,tertiary,no,0,no,no,cellular,19,nov,66,1,-1,0,unknown,1
55,management,married,primary,no,621,no,yes,cellular,2,feb,114,1,208,1,failure,1
55,retired,divorced,secondary,no,138,no,no,cellular,17,jul,205,1,-1,0,unknown,1
56,technician,married,secondary,no,4063,no,yes,telephone,28,jul,31,4,-1,0,unknown,1
40,blue-collar,married,secondary,no,11084,no,no,unknown,11,jun,113,1,-1,0,unknown,1
44,technician,married,secondary,no,310,yes,no,cellular,6,feb,200,1,253,1,failure,1
32,entrepreneur,married,unknown,no,73,yes,no,cellular,21,nov,158,1,135,1,failure,1
33,management,married,tertiary,no,1808,yes,no,unknown,4,jun,99,4,-1,0,unknown,1
41,unemployed,divorced,secondary,no,1281,no,no,cellular,31,jul,45,3,-1,0,unknown,1
37,technician,married,secondary,no,64,yes,no,cellular,12,may,239,4,278,2,other,1
58,management,single,tertiary,no,2,yes,no,telephone,11,may,168,3,-1,0,unknown,1
52,blue-collar,married,secondary,no,60,no,yes,cellular,26,aug,196,2,-1,0,unknown,1
49,services,single,secondary,no,133,no,no,unknown,11,jun,319,6,-1,0,unknown,1
44,housemaid,married,primary,no,3706,no,no,unknown,17,jun,209,3,-1,0,unknown,1
28,admin.,single,unknown,no,174,no,no,cellular,28,sep,184,1,-1,0,unknown,1
31,technician,married,secondary,no,251,no,yes,cellular,29,aug,156,2,-1,0,unknown,1
37,self-employed,married,secondary,no,4153,yes,no,cellular,31,jul,35,16,-1,0,unknown,1
30,technician,single,tertiary,no,985,yes,no,cellular,19,feb,88,2,-1,0,unknown,1
28,services,single,secondary,no,168,no,no,cellular,1,jun,347,3,140,2,success,2
46,services,married,secondary,no,1550,yes,no,cellular,16,apr,126,2,149,8,failure,1
47,management,married,tertiary,no,7708,yes,no,cellular,21,nov,157,5,-1,0,unknown,1
35,blue-collar,married,primary,no,-12,yes,no,unknown,12,may,212,5,-1,0,unknown,1
80,management,married,primary,no,6483,no,no,telephone,19,oct,123,1,-1,0,unknown,1
30,technician,single,tertiary,no,60,yes,yes,unknown,7,may,306,5,-1,0,unknown,1
55,technician,single,secondary,no,3339,yes,no,unknown,2,jun,63,1,-1,0,unknown,1
22,student,single,tertiary,no,1161,no,yes,cellular,16,jun,119,1,-1,0,unknown,1
33,blue-collar,single,primary,no,599,yes,no,unknown,21,may,29,1,-1,0,unknown,1
53,entrepreneur,married,unknown,no,28,no,no,cellular,31,jul,117,2,-1,0,unknown,1
49,management,married,tertiary,no,1430,no,no,cellular,18,nov,231,2,-1,0,unknown,1
51,retired,married,secondary,no,35,no,yes,cellular,8,jul,123,4,-1,0,unknown,1
41,self-employed,married,tertiary,no,6000,yes,no,cellular,18,nov,265,1,-1,0,unknown,1
34,technician,married,secondary,no,0,yes,no,cellular,15,jul,144,1,-1,0,unknown,1
36,blue-collar,single,secondary,no,340,no,yes,unknown,16,jun,559,3,-1,0,unknown,1
35,entrepreneur,married,tertiary,no,0,no,no,cellular,5,may,74,1,168,4,failure,1
29,services,married,secondary,no,3,yes,no,cellular,10,jul,183,1,-1,0,unknown,1
40,technician,single,tertiary,no,445,yes,no,cellular,24,jul,631,1,-1,0,unknown,1
32,management,divorced,tertiary,no,874,no,no,cellular,12,aug,1282,6,-1,0,unknown,2
48,blue-collar,married,secondary,no,705,no,no,unknown,13,may,108,2,-1,0,unknown,1
59,retired,married,unknown,no,1033,no,no,unknown,11,jun,1199,1,-1,0,unknown,2
35,self-employed,divorced,tertiary,no,1354,yes,no,unknown,23,may,736,2,-1,0,unknown,2
33,technician,single,tertiary,no,123,no,no,cellular,19,aug,264,1,-1,0,unknown,1
55,retired,married,primary,no,8894,no,no,unknown,11,jun,262,1,-1,0,unknown,1
41,blue-collar,married,secondary,no,429,yes,no,unknown,13,may,244,1,-1,0,unknown,1
42,housemaid,married,primary,no,14752,no,no,unknown,19,may,107,2,-1,0,unknown,1
46,blue-collar,married,primary,no,67,no,no,unknown,24,jun,9,1,-1,0,unknown,1
35,housemaid,divorced,secondary,no,39,no,no,cellular,31,jul,149,2,-1,0,unknown,1
28,technician,single,tertiary,no,102,no,no,cellular,28,jan,321,2,-1,0,unknown,1
25,student,single,secondary,no,1790,no,no,cellular,17,apr,224,1,322,3,failure,1
56,management,single,tertiary,no,15311,no,no,cellular,29,apr,157,6,-1,0,unknown,1
30,admin.,single,secondary,no,-635,no,no,cellular,25,jul,250,1,-1,0,unknown,1
45,blue-collar,married,secondary,no,115,no,no,cellular,11,aug,209,4,-1,0,unknown,1
40,management,married,tertiary,no,10786,no,no,unknown,20,jun,111,3,-1,0,unknown,1
40,blue-collar,married,secondary,no,498,yes,no,cellular,8,may,55,2,298,4,failure,1
39,blue-collar,married,secondary,no,1045,yes,yes,cellular,9,jul,290,13,-1,0,unknown,1
48,entrepreneur,married,tertiary,no,810,no,no,unknown,6,jun,383,1,-1,0,unknown,1
31,technician,single,tertiary,no,-162,yes,no,cellular,18,may,380,1,-1,0,unknown,1
32,management,married,tertiary,no,55,no,no,cellular,2,feb,124,3,-1,0,unknown,1
34,services,married,secondary,no,586,yes,yes,unknown,8,may,224,2,-1,0,unknown,1
26,technician,single,secondary,no,455,no,no,cellular,29,jan,240,1,182,8,other,1
31,management,married,tertiary,no,1010,yes,no,cellular,15,may,385,3,364,9,other,1
37,management,single,tertiary,no,509,yes,no,cellular,6,may,133,1,-1,0,unknown,1
29,student,single,unknown,no,2929,no,no,cellular,11,aug,91,1,-1,0,unknown,1
57,technician,married,secondary,no,3071,yes,yes,cellular,7,may,63,3,-1,0,unknown,1
47,management,single,tertiary,no,153,yes,no,cellular,18,nov,192,2,-1,0,unknown,1
38,self-employed,single,secondary,no,1146,yes,no,unknown,21,may,91,2,-1,0,unknown,1
48,blue-collar,married,primary,no,1092,no,yes,cellular,18,nov,79,1,172,8,failure,1
50,management,married,tertiary,no,3463,no,yes,cellular,28,oct,96,1,-1,0,unknown,2
33,admin.,married,secondary,no,1158,yes,no,cellular,20,apr,25,2,-1,0,unknown,1
28,admin.,single,secondary,no,26,yes,no,cellular,7,may,227,2,-1,0,unknown,1
30,services,single,secondary,no,566,no,no,cellular,5,feb,110,1,-1,0,unknown,1
52,technician,divorced,secondary,no,204,no,no,cellular,7,aug,134,2,-1,0,unknown,1
36,technician,married,secondary,no,480,no,no,cellular,20,oct,213,1,-1,0,unknown,2
36,technician,single,secondary,no,1855,yes,no,cellular,4,feb,75,1,273,1,failure,1
46,services,married,secondary,no,1034,no,no,cellular,8,aug,109,2,-1,0,unknown,1
57,management,married,tertiary,no,3250,no,no,cellular,20,aug,162,3,-1,0,unknown,1
28,management,single,secondary,no,1633,no,no,cellular,5,jun,275,1,-1,0,unknown,2
46,services,married,secondary,no,0,yes,no,cellular,22,jun,154,1,124,1,other,1
55,retired,married,primary,no,3334,no,no,cellular,14,aug,632,4,-1,0,unknown,2
33,management,married,tertiary,no,4020,yes,yes,cellular,15,apr,251,1,-1,0,unknown,1
53,management,married,secondary,no,66,no,yes,telephone,8,jul,141,1,-1,0,unknown,1
41,technician,single,secondary,no,-41,yes,yes,cellular,3,apr,154,1,-1,0,unknown,1
60,blue-collar,married,secondary,no,322,yes,no,cellular,7,may,63,1,-1,0,unknown,1
35,entrepreneur,married,primary,no,2643,no,yes,cellular,8,jul,259,1,-1,0,unknown,1
43,blue-collar,divorced,primary,no,49,yes,no,unknown,9,may,100,1,-1,0,unknown,1
57,admin.,divorced,primary,no,1,no,no,unknown,15,may,17,10,-1,0,unknown,1
46,admin.,married,secondary,no,3098,yes,no,telephone,21,nov,192,9,-1,0,unknown,1
31,blue-collar,married,primary,no,352,yes,no,unknown,19,may,97,9,-1,0,unknown,1
53,technician,married,secondary,no,65,no,no,cellular,25,aug,41,2,-1,0,unknown,1
35,blue-collar,married,secondary,no,1949,yes,no,unknown,2,jun,200,3,-1,0,unknown,1
32,admin.,single,secondary,no,739,yes,no,cellular,20,nov,91,3,-1,0,unknown,1
48,management,married,tertiary,no,1167,yes,yes,cellular,1,jun,264,1,-1,0,unknown,2
50,admin.,married,secondary,no,231,yes,no,cellular,21,nov,397,2,-1,0,unknown,1
40,blue-collar,married,primary,no,1136,yes,no,unknown,21,may,86,1,-1,0,unknown,1
42,entrepreneur,married,tertiary,no,233,no,no,cellular,5,feb,446,1,-1,0,unknown,1
59,admin.,married,secondary,no,817,no,no,cellular,9,apr,304,1,-1,0,unknown,1
27,blue-collar,single,primary,no,1128,yes,no,unknown,30,jun,88,4,-1,0,unknown,1
32,management,single,tertiary,no,1831,yes,no,cellular,20,apr,86,2,-1,0,unknown,1
35,technician,single,secondary,no,450,yes,no,cellular,13,may,63,1,-1,0,unknown,1
28,services,married,secondary,no,0,yes,no,cellular,5,may,335,2,281,8,failure,1
37,management,divorced,secondary,no,414,no,no,cellular,29,jan,293,2,162,4,failure,1
57,management,married,primary,no,1052,yes,no,unknown,13,may,227,4,-1,0,unknown,1
42,admin.,single,secondary,no,1022,yes,no,unknown,5,may,146,2,-1,0,unknown,1
55,admin.,married,primary,no,343,yes,no,cellular,14,jul,276,3,-1,0,unknown,1
52,management,married,tertiary,no,1944,yes,no,cellular,15,apr,238,3,323,2,failure,1
26,blue-collar,single,secondary,no,-32,yes,yes,cellular,31,jul,14,6,-1,0,unknown,1
52,technician,married,secondary,no,1781,yes,no,unknown,19,may,144,2,-1,0,unknown,1
26,management,single,tertiary,no,350,no,no,cellular,8,jul,367,1,-1,0,unknown,1
33,unemployed,married,secondary,no,2,yes,no,cellular,16,jul,132,1,-1,0,unknown,1
24,blue-collar,single,primary,no,111,yes,yes,unknown,27,may,42,4,-1,0,unknown,1
37,management,divorced,tertiary,no,168,yes,no,unknown,5,jun,227,1,-1,0,unknown,1
28,technician,single,secondary,no,3,no,no,telephone,18,may,40,8,349,6,failure,1
30,technician,single,secondary,no,102,yes,no,unknown,7,may,614,2,-1,0,unknown,1
33,blue-collar,married,primary,no,0,yes,no,unknown,15,may,270,1,-1,0,unknown,1
55,unknown,married,primary,no,159,no,no,unknown,4,sep,15,1,-1,0,unknown,1
33,blue-collar,married,secondary,no,1134,yes,no,unknown,23,may,304,2,-1,0,unknown,1
42,blue-collar,married,secondary,no,352,yes,no,cellular,11,may,79,3,-1,0,unknown,1
37,management,married,tertiary,no,865,yes,no,cellular,3,jun,101,1,-1,0,unknown,1
59,blue-collar,married,primary,no,179,yes,no,unknown,5,may,55,3,-1,0,unknown,1
27,blue-collar,single,secondary,no,5,yes,no,unknown,19,may,205,3,-1,0,unknown,1
23,student,married,tertiary,yes,-230,yes,no,cellular,18,may,259,2,-1,0,unknown,1
51,management,divorced,tertiary,no,0,no,no,cellular,13,aug,60,2,-1,0,unknown,1
50,blue-collar,married,primary,no,3924,yes,no,cellular,20,apr,122,2,-1,0,unknown,1
43,technician,married,secondary,no,764,yes,no,cellular,14,jul,557,5,-1,0,unknown,1
37,blue-collar,divorced,primary,no,511,yes,no,telephone,11,may,42,1,-1,0,unknown,1
34,management,single,tertiary,no,4348,yes,no,cellular,28,aug,373,8,-1,0,unknown,1
41,management,married,tertiary,no,3016,yes,no,cellular,14,jul,80,3,-1,0,unknown,1
26,student,single,secondary,no,279,no,no,cellular,7,may,239,3,-1,0,unknown,1
49,management,divorced,tertiary,no,1405,no,no,unknown,8,jun,29,1,-1,0,unknown,1
29,blue-collar,single,secondary,no,908,yes,no,unknown,20,jun,1663,1,-1,0,unknown,2
30,management,single,tertiary,no,162,yes,no,unknown,20,may,186,4,-1,0,unknown,1
38,services,divorced,secondary,no,792,no,no,unknown,6,jun,430,1,-1,0,unknown,1
58,management,married,secondary,no,111,no,no,telephone,24,mar,58,2,-1,0,unknown,1
34,student,single,unknown,no,1281,no,no,cellular,25,aug,279,1,117,1,failure,1
53,services,divorced,unknown,no,1012,yes,no,cellular,28,jul,332,2,-1,0,unknown,1
50,management,married,tertiary,no,2881,no,no,cellular,5,aug,510,2,2,5,other,1
30,blue-collar,single,secondary,no,445,yes,no,cellular,16,apr,218,1,330,2,failure,1
40,management,married,secondary,no,643,yes,no,cellular,17,apr,74,2,256,1,failure,1
57,housemaid,single,secondary,no,254,no,no,cellular,8,oct,676,1,-1,0,unknown,1
40,management,married,tertiary,no,-1212,yes,no,cellular,15,may,1259,2,333,18,failure,1
41,technician,married,secondary,no,2125,yes,yes,cellular,21,nov,285,3,116,4,failure,1
53,technician,divorced,unknown,no,629,yes,no,cellular,8,may,298,1,-1,0,unknown,1
48,blue-collar,married,secondary,no,-202,yes,yes,cellular,30,jul,225,4,-1,0,unknown,1
32,technician,single,secondary,no,271,yes,no,cellular,13,may,80,2,268,2,other,1
34,management,married,tertiary,no,703,yes,no,cellular,14,apr,342,1,-1,0,unknown,2
46,blue-collar,married,secondary,no,-216,yes,no,cellular,28,jul,404,3,-1,0,unknown,1
45,services,divorced,secondary,no,88,no,yes,cellular,7,jul,332,1,-1,0,unknown,1
51,admin.,single,tertiary,no,16,yes,no,cellular,30,jan,158,1,-1,0,unknown,1
31,management,married,secondary,no,466,yes,no,cellular,14,may,164,1,-1,0,unknown,1
47,technician,married,secondary,no,-75,yes,no,cellular,4,feb,57,1,247,1,other,1
32,blue-collar,married,secondary,no,456,no,no,cellular,12,may,121,1,-1,0,unknown,1
41,technician,married,secondary,no,77,yes,no,cellular,7,may,56,1,-1,0,unknown,1
37,services,single,secondary,no,-244,no,no,unknown,3,jul,178,1,-1,0,unknown,1
27,blue-collar,single,primary,no,1209,no,no,cellular,29,jan,283,1,-1,0,unknown,1
27,services,married,secondary,no,58,yes,no,cellular,7,may,113,1,337,2,other,1
50,management,married,secondary,yes,421,no,no,cellular,20,nov,22,5,-1,0,unknown,1
31,management,single,tertiary,no,112,yes,no,cellular,2,feb,159,2,271,1,failure,1
40,self-employed,married,tertiary,no,13669,no,no,cellular,15,oct,138,1,136,8,other,1
43,management,married,tertiary,no,1429,yes,no,cellular,19,nov,1015,1,198,2,other,2
39,technician,married,tertiary,no,794,no,no,telephone,2,feb,182,1,-1,0,unknown,1
31,entrepreneur,single,tertiary,no,1957,no,no,cellular,4,feb,112,3,-1,0,unknown,1
48,technician,married,secondary,no,454,yes,no,cellular,10,jul,114,1,-1,0,unknown,1
32,blue-collar,single,primary,no,882,no,yes,cellular,29,jul,80,8,-1,0,unknown,1
47,unemployed,married,primary,no,168,yes,no,telephone,30,jan,66,1,241,1,other,1
35,management,single,tertiary,no,714,yes,no,cellular,26,aug,135,22,-1,0,unknown,1
42,management,single,tertiary,no,0,no,no,cellular,7,sep,99,1,-1,0,unknown,1
47,blue-collar,married,secondary,no,1996,no,no,unknown,5,jun,761,2,-1,0,unknown,2
59,retired,married,secondary,no,163,no,no,cellular,24,jul,464,1,-1,0,unknown,1
38,admin.,married,secondary,no,3190,yes,no,unknown,20,jun,20,2,-1,0,unknown,1
50,unemployed,married,secondary,no,1772,no,no,cellular,29,jul,206,4,-1,0,unknown,1
27,services,single,secondary,no,-151,no,no,cellular,8,jul,283,2,-1,0,unknown,1
55,housemaid,married,primary,no,16,no,no,unknown,20,jun,64,1,-1,0,unknown,1
39,services,single,secondary,no,7066,yes,no,cellular,15,may,667,3,357,3,other,2
31,technician,single,tertiary,no,454,no,no,cellular,4,feb,73,3,-1,0,unknown,1
37,entrepreneur,married,tertiary,no,4798,yes,no,unknown,20,may,156,2,-1,0,unknown,1
28,technician,single,secondary,yes,-298,yes,no,unknown,3,jun,559,7,-1,0,unknown,1
42,technician,married,secondary,no,439,no,no,cellular,20,aug,143,2,-1,0,unknown,1
40,services,divorced,secondary,no,1927,yes,no,unknown,15,may,62,1,-1,0,unknown,1
59,management,single,secondary,no,671,yes,yes,cellular,29,jan,219,2,259,5,failure,1
40,services,single,secondary,no,65,yes,no,cellular,15,may,15,3,-1,0,unknown,1
43,technician,married,secondary,no,-932,yes,no,cellular,16,apr,567,1,-1,0,unknown,1
38,technician,single,secondary,no,4366,yes,no,cellular,29,jul,188,2,-1,0,unknown,1
54,retired,married,primary,no,0,yes,no,cellular,11,jul,159,2,-1,0,unknown,1
41,blue-collar,married,secondary,no,4900,yes,no,telephone,31,jul,121,2,-1,0,unknown,1
55,housemaid,divorced,primary,no,976,no,no,cellular,28,jun,345,1,94,3,other,2
33,management,married,tertiary,no,148,no,no,unknown,20,may,717,1,-1,0,unknown,1
46,blue-collar,married,secondary,no,5,no,no,cellular,18,aug,71,3,-1,0,unknown,1
36,management,married,secondary,no,-148,no,no,cellular,18,nov,144,2,-1,0,unknown,1
48,technician,divorced,tertiary,no,113,no,yes,cellular,22,jul,38,1,-1,0,unknown,1
42,management,married,secondary,no,-105,yes,no,cellular,28,aug,60,2,-1,0,unknown,1
46,management,divorced,tertiary,no,624,no,no,cellular,17,sep,336,2,183,2,success,2
49,technician,married,secondary,yes,-1680,yes,yes,unknown,27,jun,92,4,-1,0,unknown,1
36,blue-collar,married,secondary,no,-461,no,no,cellular,11,may,254,2,353,1,failure,1
34,technician,single,tertiary,no,144,yes,yes,cellular,14,oct,104,1,85,19,failure,1
51,entrepreneur,divorced,tertiary,no,4,yes,yes,cellular,20,apr,74,5,-1,0,unknown,1
58,blue-collar,married,primary,no,309,no,no,cellular,19,aug,156,2,-1,0,unknown,1
48,management,married,tertiary,no,866,no,no,cellular,29,jan,146,2,-1,0,unknown,1
41,admin.,single,secondary,no,1020,yes,no,unknown,19,may,882,1,-1,0,unknown,2
49,self-employed,married,primary,no,489,yes,no,unknown,27,may,84,4,-1,0,unknown,1
43,management,married,primary,no,8167,yes,no,unknown,19,may,114,2,-1,0,unknown,1
32,blue-collar,single,secondary,no,-255,no,yes,unknown,2,jul,957,3,-1,0,unknown,1
54,retired,married,secondary,no,3671,no,no,unknown,11,jun,67,3,-1,0,unknown,1
33,blue-collar,divorced,primary,no,636,yes,no,cellular,9,jul,211,11,-1,0,unknown,1
35,technician,married,secondary,no,141,yes,no,cellular,19,aug,299,2,-1,0,unknown,1
56,technician,married,secondary,no,150,yes,yes,cellular,11,may,102,6,349,1,failure,1
57,technician,married,secondary,no,839,no,yes,unknown,5,may,225,1,-1,0,unknown,1
31,housemaid,single,primary,no,26965,no,no,cellular,21,apr,654,2,-1,0,unknown,2
33,technician,single,secondary,no,716,yes,no,cellular,14,may,234,2,-1,0,unknown,1
29,technician,single,tertiary,no,2485,no,no,telephone,24,jul,48,6,-1,0,unknown,1
38,management,single,tertiary,no,15030,yes,no,cellular,13,may,167,1,174,7,other,1
37,admin.,married,secondary,no,11303,no,no,cellular,26,may,500,2,-1,0,unknown,1
33,entrepreneur,married,tertiary,no,595,no,no,cellular,7,aug,22,2,-1,0,unknown,1
30,management,single,tertiary,no,19358,no,no,cellular,19,nov,258,2,-1,0,unknown,1
31,self-employed,single,secondary,no,203,no,yes,cellular,19,nov,177,1,-1,0,unknown,1
28,technician,single,tertiary,no,183,yes,yes,unknown,28,may,62,2,-1,0,unknown,1
26,admin.,single,secondary,no,255,no,no,cellular,30,apr,457,1,80,1,success,2
31,technician,single,secondary,no,102,yes,no,telephone,17,apr,460,2,345,2,failure,1
50,housemaid,divorced,primary,no,94,yes,no,cellular,22,jul,184,4,-1,0,unknown,1
45,entrepreneur,married,primary,no,58,yes,no,telephone,13,may,119,3,371,3,failure,1
48,management,married,primary,no,606,no,no,cellular,5,mar,77,6,-1,0,unknown,1
41,technician,married,secondary,no,0,no,yes,cellular,23,jul,107,1,-1,0,unknown,1
60,technician,married,primary,no,65,yes,no,unknown,9,may,1028,2,-1,0,unknown,2
41,blue-collar,married,secondary,no,338,yes,no,unknown,14,may,87,1,-1,0,unknown,1
43,blue-collar,married,primary,no,757,yes,no,unknown,9,may,315,4,-1,0,unknown,1
36,management,married,tertiary,no,9269,yes,yes,cellular,19,nov,107,2,-1,0,unknown,1
40,blue-collar,married,primary,no,1206,no,yes,telephone,16,jul,201,5,-1,0,unknown,1
28,management,single,tertiary,no,882,no,yes,cellular,29,jan,94,1,205,2,failure,1
27,student,single,tertiary,no,5291,no,no,cellular,12,nov,192,2,92,2,failure,2
49,management,single,secondary,no,61,yes,no,cellular,29,jan,185,2,246,1,failure,1
37,technician,married,tertiary,no,0,yes,no,cellular,17,nov,77,1,-1,0,unknown,1
31,blue-collar,married,secondary,no,1407,yes,no,cellular,6,may,142,3,-1,0,unknown,1
31,technician,single,secondary,yes,25,no,no,cellular,2,feb,381,1,-1,0,unknown,1
31,blue-collar,married,secondary,no,1354,yes,yes,cellular,17,nov,222,2,-1,0,unknown,1
35,blue-collar,married,primary,no,793,yes,no,cellular,17,apr,106,1,-1,0,unknown,1
51,blue-collar,divorced,unknown,no,10287,yes,no,unknown,29,may,117,1,-1,0,unknown,1
33,technician,single,secondary,no,5235,no,no,cellular,7,aug,67,3,-1,0,unknown,1
30,technician,single,tertiary,no,3,yes,no,cellular,6,may,45,2,169,2,failure,1
58,technician,single,secondary,no,409,no,yes,cellular,14,jul,643,2,-1,0,unknown,1
34,admin.,married,tertiary,no,35,yes,no,cellular,15,oct,76,1,69,2,failure,1
45,management,married,tertiary,no,-459,no,no,cellular,21,aug,508,6,-1,0,unknown,1
28,services,single,secondary,no,198,no,no,cellular,5,jul,128,2,-1,0,unknown,2
31,blue-collar,married,primary,no,99,yes,no,cellular,17,apr,193,2,322,1,other,1
40,management,married,tertiary,no,60,no,no,unknown,16,jun,172,6,-1,0,unknown,1
30,services,single,secondary,no,3485,no,no,cellular,2,feb,142,2,-1,0,unknown,1
34,entrepreneur,married,secondary,no,-139,yes,yes,unknown,27,may,492,2,-1,0,unknown,1
40,blue-collar,married,secondary,no,952,no,yes,unknown,12,jun,140,1,-1,0,unknown,1
59,retired,married,primary,no,1427,no,no,unknown,18,jun,140,2,-1,0,unknown,1
43,technician,single,tertiary,no,1017,yes,no,unknown,19,may,257,2,-1,0,unknown,1
41,management,married,tertiary,no,-29,no,no,cellular,29,jan,41,2,266,2,failure,1
33,technician,divorced,secondary,no,9,no,no,cellular,21,aug,91,2,-1,0,unknown,1
33,management,married,secondary,no,4040,yes,no,cellular,20,apr,132,2,-1,0,unknown,1
36,blue-collar,married,secondary,no,13,no,no,unknown,3,jun,284,1,-1,0,unknown,1
32,self-employed,single,secondary,no,1259,no,no,cellular,25,jul,184,2,-1,0,unknown,1
25,admin.,married,secondary,no,18,yes,no,cellular,18,jul,225,1,-1,0,unknown,1
25,blue-collar,married,secondary,no,-76,yes,no,unknown,12,may,241,3,-1,0,unknown,1
38,technician,single,tertiary,no,221,no,no,cellular,20,aug,79,3,-1,0,unknown,1
34,management,married,tertiary,no,136,yes,no,cellular,22,apr,156,1,-1,0,unknown,1
67,blue-collar,married,secondary,no,16353,no,no,cellular,27,oct,223,2,-1,0,unknown,1
32,blue-collar,married,secondary,no,-63,yes,no,unknown,30,may,198,1,-1,0,unknown,1
45,housemaid,married,primary,no,7353,no,no,cellular,13,aug,536,2,-1,0,unknown,1
33,blue-collar,married,primary,no,511,yes,no,unknown,21,may,304,2,-1,0,unknown,1
38,admin.,married,primary,no,3913,yes,no,cellular,20,apr,196,2,315,2,failure,1
32,technician,divorced,secondary,no,1097,yes,no,unknown,12,may,298,2,-1,0,unknown,1
54,retired,divorced,tertiary,no,6102,yes,yes,unknown,21,may,86,6,-1,0,unknown,1
51,admin.,divorced,secondary,no,340,yes,no,unknown,8,may,186,1,-1,0,unknown,1
42,blue-collar,married,primary,no,-119,yes,no,cellular,22,jul,167,3,-1,0,unknown,1
41,admin.,married,secondary,no,2993,yes,no,cellular,22,jul,24,12,-1,0,unknown,1
39,management,divorced,tertiary,no,3575,no,yes,cellular,18,aug,74,3,-1,0,unknown,1
38,blue-collar,married,secondary,no,361,yes,no,unknown,11,jun,601,1,-1,0,unknown,1
39,management,married,secondary,no,1072,yes,no,unknown,27,may,1168,2,-1,0,unknown,1
46,blue-collar,married,primary,no,2904,no,no,cellular,20,apr,277,2,-1,0,unknown,1
50,entrepreneur,divorced,tertiary,no,1790,no,yes,cellular,6,feb,748,3,-1,0,unknown,1
33,blue-collar,married,secondary,no,86,yes,no,unknown,19,may,364,1,-1,0,unknown,1
37,technician,married,secondary,no,1633,yes,no,unknown,19,may,229,3,-1,0,unknown,1
31,management,married,tertiary,no,8312,no,no,cellular,29,aug,43,13,-1,0,unknown,1
34,blue-collar,divorced,unknown,no,172,no,no,cellular,15,jun,177,1,-1,0,unknown,2
34,management,married,tertiary,no,0,yes,no,cellular,7,aug,262,1,99,2,success,2
36,management,married,tertiary,no,222,yes,no,cellular,6,may,317,1,169,2,failure,1
40,technician,married,secondary,no,109,no,no,unknown,20,jun,402,22,-1,0,unknown,1
40,blue-collar,married,secondary,no,1451,no,no,cellular,1,jun,314,1,-1,0,unknown,2
41,technician,married,secondary,no,1066,no,no,cellular,11,feb,109,3,-1,0,unknown,2
52,management,married,tertiary,no,3163,no,no,cellular,25,aug,56,6,-1,0,unknown,1
40,services,single,secondary,no,888,yes,no,unknown,12,may,169,2,-1,0,unknown,1
48,blue-collar,single,unknown,no,428,yes,no,cellular,18,may,127,1,-1,0,unknown,1
33,management,divorced,secondary,no,106,no,no,cellular,20,aug,175,3,-1,0,unknown,1
44,technician,divorced,secondary,no,0,no,no,cellular,12,aug,56,2,-1,0,unknown,1
55,management,married,tertiary,no,979,no,yes,cellular,8,jul,123,1,-1,0,unknown,1
51,admin.,married,secondary,no,2662,no,no,telephone,28,jan,148,2,-1,0,unknown,1
34,management,single,tertiary,no,84,no,no,cellular,5,feb,231,1,-1,0,unknown,1
58,retired,divorced,unknown,no,5920,yes,no,cellular,23,jul,255,1,-1,0,unknown,1
39,management,single,tertiary,no,816,yes,no,cellular,27,aug,37,3,-1,0,unknown,1
27,unemployed,single,secondary,no,3276,no,no,cellular,5,aug,106,1,110,2,other,1
55,management,divorced,unknown,no,2,yes,no,unknown,19,may,95,1,-1,0,unknown,1
35,technician,single,secondary,no,-51,no,no,unknown,2,jul,134,2,-1,0,unknown,1
37,technician,single,tertiary,no,3315,yes,no,cellular,9,apr,820,2,-1,0,unknown,1
52,technician,married,secondary,no,196,yes,yes,cellular,24,feb,116,1,273,3,failure,1
41,blue-collar,married,secondary,no,552,yes,no,cellular,12,may,463,1,-1,0,unknown,1
52,admin.,married,secondary,no,2347,no,yes,cellular,12,aug,603,3,-1,0,unknown,1
34,blue-collar,single,secondary,no,3723,yes,no,unknown,27,may,47,5,-1,0,unknown,1
53,management,divorced,primary,no,255,no,no,cellular,19,nov,126,1,-1,0,unknown,1
33,management,single,tertiary,no,3143,no,no,cellular,29,jun,421,2,-1,0,unknown,2
47,self-employed,married,secondary,no,0,no,no,unknown,26,jun,174,8,-1,0,unknown,1
35,blue-collar,married,secondary,no,6411,yes,yes,cellular,30,jan,144,1,266,2,failure,1
33,management,single,tertiary,no,1909,no,no,cellular,8,aug,191,2,-1,0,unknown,1
55,blue-collar,married,primary,no,3873,no,no,telephone,21,apr,222,1,-1,0,unknown,1
58,self-employed,married,primary,no,1013,yes,no,cellular,11,aug,206,1,461,1,failure,2
44,admin.,married,secondary,no,262,yes,no,cellular,9,jul,74,1,-1,0,unknown,1
25,services,single,secondary,no,3217,yes,no,unknown,28,may,24,1,-1,0,unknown,1
37,technician,single,secondary,no,5436,yes,no,cellular,6,may,7,11,351,1,failure,1
41,blue-collar,married,primary,no,2067,yes,no,cellular,15,may,493,7,-1,0,unknown,1
34,blue-collar,single,secondary,no,215,no,no,cellular,3,mar,350,3,-1,0,unknown,2
36,services,divorced,secondary,no,1594,no,no,unknown,6,jun,250,3,-1,0,unknown,1
44,self-employed,married,tertiary,no,134,no,no,cellular,28,aug,86,4,-1,0,unknown,1
34,entrepreneur,divorced,tertiary,no,262,no,no,cellular,20,nov,371,1,-1,0,unknown,1
56,blue-collar,divorced,primary,no,3021,no,no,unknown,9,jun,419,2,-1,0,unknown,1
43,management,divorced,tertiary,no,388,yes,no,unknown,8,may,2087,2,-1,0,unknown,2
28,blue-collar,single,secondary,no,3412,yes,no,cellular,15,may,22,4,-1,0,unknown,1
54,blue-collar,married,secondary,no,1291,yes,no,unknown,5,may,266,1,-1,0,unknown,1
37,technician,divorced,secondary,no,79,no,no,cellular,21,jul,191,1,-1,0,unknown,1
59,self-employed,married,tertiary,no,2013,no,no,cellular,19,feb,222,4,94,2,success,2
58,blue-collar,divorced,secondary,no,543,no,yes,telephone,17,jul,264,3,-1,0,unknown,1
56,management,divorced,tertiary,no,1016,yes,no,unknown,9,jun,184,5,-1,0,unknown,1
32,blue-collar,single,secondary,no,604,no,yes,cellular,28,may,95,3,-1,0,unknown,1
42,management,single,tertiary,no,525,no,no,cellular,13,aug,127,2,-1,0,unknown,1
52,retired,divorced,primary,no,353,no,no,cellular,31,jul,395,4,-1,0,unknown,1
46,management,married,tertiary,no,964,yes,no,cellular,8,apr,174,1,-1,0,unknown,1
37,admin.,married,tertiary,no,3913,yes,no,cellular,27,apr,124,1,-1,0,unknown,2
39,blue-collar,married,primary,no,879,yes,no,unknown,26,may,102,2,-1,0,unknown,1
31,admin.,married,secondary,no,314,yes,no,cellular,17,apr,279,1,-1,0,unknown,1
59,housemaid,married,primary,no,0,no,no,cellular,27,aug,76,11,-1,0,unknown,1
38,blue-collar,married,secondary,no,1370,yes,no,cellular,11,may,472,2,-1,0,unknown,1
58,management,married,secondary,no,37,no,no,cellular,18,aug,84,11,-1,0,unknown,1
34,management,single,tertiary,no,673,yes,yes,cellular,20,nov,271,1,184,1,failure,1
40,services,married,secondary,no,-342,yes,no,unknown,26,may,754,1,-1,0,unknown,1
20,student,single,secondary,no,291,no,no,telephone,11,may,172,5,371,5,failure,1
34,technician,married,secondary,no,209,yes,yes,cellular,8,apr,375,2,-1,0,unknown,1
31,technician,single,tertiary,no,438,yes,no,cellular,12,aug,130,2,-1,0,unknown,1
39,admin.,single,secondary,no,1242,yes,no,unknown,12,may,303,3,-1,0,unknown,1
34,entrepreneur,married,tertiary,no,355,yes,no,unknown,16,may,261,1,-1,0,unknown,1
24,blue-collar,married,secondary,no,204,yes,yes,cellular,17,apr,229,3,-1,0,unknown,1
41,management,married,tertiary,no,10758,yes,no,cellular,1,jun,288,1,-1,0,unknown,1
40,management,married,tertiary,no,5,yes,no,cellular,18,nov,219,3,-1,0,unknown,1
45,technician,single,secondary,no,410,yes,no,unknown,30,may,891,4,-1,0,unknown,2
36,management,married,tertiary,no,605,yes,no,unknown,26,may,204,1,-1,0,unknown,1
53,management,married,tertiary,no,4,no,no,unknown,20,jun,19,6,-1,0,unknown,1
23,student,single,secondary,no,8494,no,no,cellular,25,aug,158,2,-1,0,unknown,1
42,entrepreneur,married,primary,no,198,yes,no,unknown,8,may,314,1,-1,0,unknown,1
48,blue-collar,married,secondary,no,841,yes,no,unknown,19,may,215,1,-1,0,unknown,1
34,management,married,tertiary,no,8,no,no,cellular,25,aug,169,4,-1,0,unknown,1
36,admin.,married,secondary,no,470,yes,no,cellular,31,jul,101,4,-1,0,unknown,1
43,retired,married,secondary,no,520,yes,no,unknown,20,may,15,13,-1,0,unknown,1
36,blue-collar,married,secondary,no,439,yes,no,unknown,21,may,260,5,-1,0,unknown,1
49,blue-collar,married,secondary,no,-454,yes,no,cellular,14,may,558,1,-1,0,unknown,2
55,retired,married,secondary,no,466,no,no,unknown,17,jun,287,4,-1,0,unknown,1
53,retired,married,secondary,no,665,yes,no,cellular,22,apr,371,2,-1,0,unknown,2
42,technician,married,secondary,no,994,yes,no,cellular,11,aug,149,1,78,5,failure,2
45,admin.,married,secondary,no,5346,yes,yes,unknown,21,oct,187,1,-1,0,unknown,2
31,blue-collar,married,secondary,no,1243,yes,no,unknown,21,may,32,1,-1,0,unknown,1
32,admin.,married,tertiary,no,0,yes,no,unknown,5,may,138,1,-1,0,unknown,1
36,blue-collar,married,secondary,no,2357,yes,no,unknown,17,jun,228,2,-1,0,unknown,1
56,retired,married,secondary,no,1044,no,no,telephone,3,jul,353,2,-1,0,unknown,2
46,admin.,married,secondary,no,1069,yes,no,unknown,8,may,45,2,-1,0,unknown,1
41,housemaid,single,secondary,no,231,no,no,cellular,9,jul,76,2,-1,0,unknown,1
31,admin.,married,secondary,no,0,yes,yes,unknown,6,may,144,2,-1,0,unknown,1
32,technician,married,secondary,no,266,yes,no,cellular,19,aug,168,2,-1,0,unknown,1
38,management,married,tertiary,no,-70,yes,no,cellular,30,jan,140,1,2,3,other,1
49,retired,single,primary,no,25824,no,no,unknown,17,jun,94,1,-1,0,unknown,1
46,management,single,primary,no,538,no,no,unknown,17,jun,118,3,-1,0,unknown,1
29,technician,single,secondary,no,534,yes,no,cellular,18,may,382,1,-1,0,unknown,1
36,admin.,married,unknown,no,2323,no,no,cellular,19,nov,111,1,-1,0,unknown,1
38,admin.,married,secondary,no,1852,yes,no,cellular,15,may,298,2,-1,0,unknown,1
53,technician,married,secondary,no,2647,yes,no,unknown,30,may,121,1,-1,0,unknown,1
43,management,married,tertiary,no,2767,yes,no,unknown,15,may,317,7,-1,0,unknown,1
41,management,married,tertiary,no,176,yes,yes,unknown,5,may,42,1,-1,0,unknown,1
42,management,single,secondary,no,9720,no,no,cellular,5,aug,81,2,-1,0,unknown,1
55,blue-collar,divorced,secondary,no,1613,yes,no,cellular,3,apr,296,1,270,3,failure,2
39,admin.,divorced,secondary,no,2903,yes,yes,telephone,25,jul,259,2,-1,0,unknown,1
30,admin.,single,secondary,no,81,yes,no,cellular,6,aug,121,6,112,3,other,1
41,blue-collar,married,secondary,no,780,yes,no,cellular,15,may,432,3,-1,0,unknown,1
44,unemployed,married,tertiary,no,178,no,no,cellular,8,aug,126,2,-1,0,unknown,1
58,management,married,tertiary,no,299,no,no,cellular,16,jul,120,4,-1,0,unknown,1
35,retired,married,primary,no,285,yes,no,cellular,29,jan,136,1,-1,0,unknown,1
27,blue-collar,married,secondary,no,872,yes,no,cellular,17,apr,1130,3,-1,0,unknown,1
34,services,married,secondary,no,1337,no,no,cellular,17,dec,330,2,127,3,success,2
25,services,married,secondary,no,72,yes,no,cellular,23,jul,305,2,-1,0,unknown,1
36,blue-collar,married,secondary,no,0,no,no,unknown,20,jun,332,3,-1,0,unknown,1
38,blue-collar,married,secondary,no,-388,yes,no,unknown,9,may,412,1,-1,0,unknown,1
30,admin.,married,secondary,no,11,yes,no,cellular,11,may,157,1,-1,0,unknown,1
47,blue-collar,divorced,secondary,yes,-535,yes,no,cellular,30,jul,71,2,-1,0,unknown,1
41,services,divorced,secondary,no,787,yes,no,cellular,8,may,297,2,-1,0,unknown,1
36,management,single,tertiary,no,3343,no,no,cellular,18,nov,307,1,-1,0,unknown,1
63,entrepreneur,married,secondary,no,3904,no,no,telephone,4,aug,250,2,187,2,success,2
23,management,single,tertiary,no,736,yes,no,cellular,30,apr,119,1,-1,0,unknown,1
32,management,married,tertiary,no,1390,no,no,cellular,7,aug,116,2,-1,0,unknown,1
57,retired,married,primary,no,808,no,no,telephone,7,jul,274,1,-1,0,unknown,1
48,management,married,tertiary,no,1147,no,no,cellular,5,aug,389,1,64,2,success,2
49,services,married,secondary,no,1122,no,no,cellular,4,aug,143,1,-1,0,unknown,1
50,technician,married,secondary,no,-568,yes,yes,unknown,28,may,860,2,-1,0,unknown,1
33,blue-collar,married,primary,no,1165,yes,no,unknown,21,may,420,2,-1,0,unknown,1
53,services,divorced,secondary,no,-905,yes,no,unknown,28,may,213,1,-1,0,unknown,1
30,unemployed,married,tertiary,no,0,yes,no,cellular,18,nov,756,1,-1,0,unknown,1
38,technician,married,secondary,no,740,no,no,cellular,7,aug,259,3,-1,0,unknown,1
44,management,married,secondary,no,8262,yes,no,cellular,23,jul,201,16,-1,0,unknown,1
39,admin.,single,secondary,no,14,yes,yes,unknown,13,may,19,9,-1,0,unknown,1
45,technician,single,unknown,no,7108,yes,yes,cellular,18,nov,53,1,172,3,failure,1
36,blue-collar,married,secondary,no,1049,yes,no,cellular,14,may,224,4,-1,0,unknown,2
38,blue-collar,married,secondary,no,0,yes,no,cellular,13,may,57,5,349,1,other,1
36,housemaid,married,secondary,no,419,yes,no,unknown,30,may,251,1,-1,0,unknown,1
30,management,single,tertiary,no,726,yes,no,cellular,16,apr,39,1,342,3,failure,1
28,technician,divorced,tertiary,no,594,yes,yes,unknown,18,jun,54,3,-1,0,unknown,1
26,unemployed,married,tertiary,no,454,yes,yes,unknown,23,may,28,18,-1,0,unknown,1
54,unknown,married,secondary,no,2206,no,no,cellular,12,nov,104,1,99,2,other,2
38,admin.,married,tertiary,no,1988,no,no,cellular,27,mar,164,2,130,2,failure,2
32,technician,single,tertiary,no,0,no,no,cellular,7,aug,268,2,-1,0,unknown,1
50,admin.,divorced,secondary,no,202,no,yes,cellular,17,nov,148,1,-1,0,unknown,1
43,blue-collar,married,secondary,no,667,yes,no,unknown,7,may,228,3,-1,0,unknown,1
48,admin.,married,secondary,no,112,no,no,cellular,18,aug,139,5,-1,0,unknown,1
57,housemaid,married,primary,no,50,no,no,cellular,18,aug,89,3,-1,0,unknown,1
64,housemaid,married,primary,no,768,no,no,cellular,15,jul,250,2,182,1,success,1
26,services,divorced,secondary,no,74,yes,no,unknown,23,may,106,6,-1,0,unknown,1
33,blue-collar,married,secondary,no,661,yes,no,cellular,18,jul,968,1,-1,0,unknown,2
50,self-employed,married,secondary,no,3025,no,yes,cellular,6,aug,168,3,-1,0,unknown,1
47,self-employed,married,tertiary,no,751,no,no,cellular,24,jul,408,14,-1,0,unknown,1
39,management,single,tertiary,no,416,no,no,cellular,23,oct,56,4,-1,0,unknown,1
52,services,married,primary,no,14,no,yes,cellular,28,jul,55,5,-1,0,unknown,1
31,blue-collar,single,primary,no,-502,yes,no,unknown,29,may,76,4,-1,0,unknown,1
50,blue-collar,married,primary,no,0,no,no,cellular,11,aug,72,5,-1,0,unknown,1
47,technician,married,secondary,no,599,yes,no,cellular,13,aug,99,3,-1,0,unknown,1
30,management,single,tertiary,no,-218,yes,no,cellular,27,aug,13,15,-1,0,unknown,1
32,technician,single,tertiary,no,1012,no,no,cellular,14,apr,178,1,-1,0,unknown,1
36,technician,married,secondary,no,300,no,no,unknown,9,jun,287,1,-1,0,unknown,1
46,technician,married,tertiary,no,217,yes,no,cellular,14,may,141,1,346,2,other,1
45,management,divorced,tertiary,no,2096,no,no,cellular,21,nov,127,1,100,2,failure,1
37,technician,single,secondary,no,0,no,no,cellular,4,aug,69,2,-1,0,unknown,1
58,housemaid,married,primary,no,5278,yes,no,unknown,4,jun,763,4,-1,0,unknown,1
59,management,married,tertiary,no,1831,no,no,cellular,17,feb,122,1,92,1,failure,1
28,management,married,tertiary,no,1480,yes,no,cellular,18,may,143,1,-1,0,unknown,1
48,management,married,tertiary,no,7289,yes,no,cellular,2,feb,316,3,-1,0,unknown,1
55,blue-collar,married,unknown,no,1665,no,no,telephone,30,jul,89,2,-1,0,unknown,1
37,blue-collar,single,primary,no,851,yes,no,cellular,15,may,151,1,352,1,failure,1
41,management,married,tertiary,no,2885,no,no,cellular,19,nov,40,1,-1,0,unknown,1
35,blue-collar,married,secondary,no,137,no,yes,unknown,4,oct,5,1,808,12,failure,1
34,blue-collar,single,secondary,no,1239,yes,no,cellular,18,jul,90,1,-1,0,unknown,1
43,management,single,tertiary,no,146,no,no,cellular,21,nov,50,1,113,5,other,1
59,technician,married,secondary,no,1,no,no,cellular,15,apr,159,2,378,3,failure,2
50,blue-collar,divorced,primary,no,-10,no,yes,cellular,10,jul,369,6,-1,0,unknown,1
37,technician,married,secondary,no,480,no,no,cellular,22,oct,344,2,182,8,other,2
35,technician,married,secondary,no,2789,yes,no,cellular,4,sep,256,2,94,1,failure,1
50,technician,single,secondary,no,3897,no,no,cellular,26,oct,298,1,-1,0,unknown,1
36,technician,divorced,secondary,no,487,no,yes,cellular,11,aug,268,3,-1,0,unknown,1
41,admin.,married,secondary,no,5110,yes,no,cellular,13,apr,231,1,-1,0,unknown,1
28,management,married,tertiary,no,318,yes,no,unknown,27,may,4,4,-1,0,unknown,1
42,technician,single,tertiary,no,-411,yes,no,cellular,12,may,78,5,292,3,failure,1
60,retired,married,secondary,no,4820,no,no,unknown,5,jun,419,1,-1,0,unknown,1
28,management,single,tertiary,no,4937,yes,no,telephone,13,may,421,3,-1,0,unknown,1
48,entrepreneur,married,secondary,no,725,no,yes,cellular,10,jul,105,1,-1,0,unknown,1
51,entrepreneur,married,tertiary,no,5403,no,no,unknown,6,jun,42,1,-1,0,unknown,1
32,technician,married,tertiary,no,4089,no,no,cellular,26,may,114,7,287,3,failure,1
35,technician,married,tertiary,no,188,no,no,cellular,26,aug,286,2,-1,0,unknown,1
37,technician,married,unknown,no,189,no,no,cellular,1,oct,238,1,107,2,success,2
38,blue-collar,divorced,secondary,no,2998,yes,no,unknown,11,jun,91,1,-1,0,unknown,1
77,retired,married,secondary,no,610,no,no,cellular,13,aug,766,3,-1,0,unknown,1
32,management,single,unknown,no,787,no,no,cellular,28,jan,92,1,-1,0,unknown,1
43,technician,divorced,secondary,no,167,no,no,cellular,4,aug,211,3,-1,0,unknown,1
36,management,single,tertiary,no,243,yes,no,cellular,7,may,160,2,360,3,failure,1
29,management,married,tertiary,no,877,no,no,cellular,3,feb,166,3,-1,0,unknown,1
32,admin.,single,secondary,no,2817,yes,no,cellular,21,nov,195,1,-1,0,unknown,1
41,management,divorced,tertiary,no,4567,yes,yes,cellular,16,jul,106,1,-1,0,unknown,1
26,services,single,secondary,no,127,yes,yes,cellular,23,jul,85,3,-1,0,unknown,1
34,blue-collar,married,primary,no,176,no,no,cellular,24,jul,78,1,-1,0,unknown,1
57,retired,married,tertiary,no,0,yes,yes,unknown,28,may,648,1,-1,0,unknown,2
36,services,single,secondary,no,1482,yes,no,cellular,18,nov,177,2,174,1,other,1
42,blue-collar,married,secondary,no,3052,yes,no,unknown,27,may,32,1,-1,0,unknown,1
35,technician,divorced,secondary,no,56,no,no,cellular,29,aug,24,12,-1,0,unknown,1
52,entrepreneur,divorced,primary,no,278,yes,no,unknown,7,may,688,2,-1,0,unknown,1
36,management,single,tertiary,no,3875,yes,no,unknown,27,may,21,5,-1,0,unknown,1
46,technician,married,secondary,no,-337,yes,no,unknown,27,may,112,1,-1,0,unknown,1
60,management,divorced,tertiary,no,366,no,no,cellular,3,jun,593,1,-1,0,unknown,2
57,housemaid,married,primary,no,501,yes,yes,cellular,7,aug,59,2,-1,0,unknown,1
48,management,married,tertiary,no,998,yes,no,cellular,29,jan,121,3,-1,0,unknown,1
59,self-employed,married,primary,no,0,yes,no,telephone,28,jul,97,2,-1,0,unknown,1
39,management,married,tertiary,no,246,no,no,cellular,11,aug,86,2,-1,0,unknown,1
44,blue-collar,married,secondary,no,-182,yes,yes,cellular,14,may,10,10,-1,0,unknown,1
27,management,single,tertiary,no,446,no,no,cellular,23,jun,205,3,-1,0,unknown,1
59,retired,married,secondary,no,1173,no,no,unknown,9,jun,77,2,-1,0,unknown,1
36,technician,divorced,secondary,no,5957,yes,no,cellular,18,nov,138,2,-1,0,unknown,1
44,admin.,married,secondary,no,205,no,no,cellular,3,nov,289,1,-1,0,unknown,2
50,admin.,married,secondary,no,0,no,no,cellular,4,aug,86,4,-1,0,unknown,1
41,management,divorced,tertiary,no,369,yes,no,telephone,22,aug,9,3,-1,0,unknown,1
47,admin.,married,secondary,no,1934,no,yes,cellular,14,may,225,1,364,1,failure,1
32,technician,single,tertiary,no,259,no,no,cellular,22,jul,407,4,-1,0,unknown,1
38,blue-collar,married,secondary,no,284,yes,yes,unknown,3,jun,1030,6,-1,0,unknown,1
55,blue-collar,married,unknown,no,23,no,no,cellular,13,aug,123,2,-1,0,unknown,1
38,management,single,tertiary,no,1373,no,no,cellular,22,oct,119,4,-1,0,unknown,1
31,management,single,tertiary,no,62,yes,no,cellular,18,may,175,1,293,5,failure,1
38,blue-collar,divorced,secondary,no,157,no,no,unknown,9,jun,299,5,-1,0,unknown,1
29,unemployed,single,tertiary,no,991,no,no,cellular,5,feb,563,1,-1,0,unknown,1
55,services,married,secondary,no,186,yes,yes,unknown,9,may,241,1,-1,0,unknown,1
35,unemployed,married,secondary,no,977,yes,no,cellular,4,may,52,4,91,1,other,1
40,self-employed,single,tertiary,no,2893,no,no,cellular,2,jun,76,3,-1,0,unknown,1
34,blue-collar,married,secondary,no,1897,yes,yes,cellular,19,nov,441,1,-1,0,unknown,1
32,technician,single,tertiary,no,5514,no,no,cellular,22,apr,319,1,182,1,success,2
33,blue-collar,married,secondary,no,889,yes,no,unknown,18,sep,13,1,373,6,success,1
33,management,married,tertiary,no,273,yes,no,unknown,16,may,803,1,-1,0,unknown,2
37,admin.,married,secondary,no,1193,no,no,cellular,12,may,396,2,-1,0,unknown,1
58,management,married,tertiary,no,2729,no,no,unknown,18,jun,188,1,-1,0,unknown,1
36,admin.,single,secondary,no,0,no,no,cellular,20,apr,637,1,-1,0,unknown,1
42,blue-collar,married,secondary,no,230,yes,no,unknown,5,jun,175,7,-1,0,unknown,1
34,technician,single,secondary,no,2729,yes,no,cellular,6,apr,945,1,139,1,success,1
35,management,married,tertiary,no,317,yes,no,unknown,23,may,162,3,-1,0,unknown,1
60,housemaid,married,primary,no,517,no,no,unknown,12,jun,1178,3,-1,0,unknown,1
50,management,married,tertiary,no,-470,yes,no,cellular,8,may,506,2,170,3,failure,1
28,self-employed,single,tertiary,no,4579,no,no,cellular,12,jan,409,2,-1,0,unknown,2
27,blue-collar,divorced,secondary,no,1,yes,no,cellular,14,jul,116,3,-1,0,unknown,1
37,management,married,tertiary,no,5106,no,no,cellular,30,apr,244,1,-1,0,unknown,2
31,technician,married,tertiary,no,636,yes,no,cellular,4,may,352,4,-1,0,unknown,2
34,services,married,secondary,no,1076,no,no,cellular,12,may,152,1,182,6,success,2
38,management,married,tertiary,no,126,yes,no,unknown,21,may,164,2,-1,0,unknown,1
32,self-employed,married,secondary,no,-33,yes,no,unknown,28,may,234,3,-1,0,unknown,1
37,technician,married,secondary,no,430,no,no,cellular,27,aug,154,4,-1,0,unknown,1
33,admin.,married,secondary,no,-6,yes,no,unknown,7,may,566,2,-1,0,unknown,1
71,technician,married,tertiary,no,383,no,no,cellular,27,oct,327,2,183,3,success,1
27,technician,married,secondary,no,130,yes,no,cellular,7,may,265,3,-1,0,unknown,1
38,blue-collar,married,primary,no,2569,no,no,unknown,9,jun,172,1,-1,0,unknown,1
34,technician,single,secondary,no,201,no,no,cellular,22,jul,257,2,-1,0,unknown,1
54,retired,divorced,tertiary,no,0,no,no,unknown,13,may,618,1,-1,0,unknown,2
30,blue-collar,married,secondary,no,6,yes,no,cellular,28,jan,241,3,-1,0,unknown,1
35,entrepreneur,single,secondary,no,475,no,yes,cellular,21,jul,936,4,-1,0,unknown,1
33,blue-collar,single,secondary,no,706,yes,no,cellular,7,apr,329,1,322,1,failure,1
36,management,married,secondary,no,1825,yes,no,cellular,14,may,24,1,346,1,failure,1
59,self-employed,married,tertiary,no,185,no,no,cellular,22,jun,177,5,138,1,failure,1
72,blue-collar,married,primary,no,4415,no,no,telephone,13,oct,120,1,-1,0,unknown,1
64,management,married,tertiary,no,679,no,no,telephone,22,apr,135,3,-1,0,unknown,1
53,technician,divorced,secondary,no,320,no,no,cellular,9,jul,175,1,-1,0,unknown,1
35,management,single,tertiary,no,2988,yes,no,cellular,25,may,179,1,-1,0,unknown,1
58,self-employed,married,secondary,no,1407,yes,no,unknown,30,may,58,1,-1,0,unknown,1
40,technician,married,secondary,no,1270,no,no,cellular,17,apr,342,2,-1,0,unknown,1
41,services,divorced,secondary,no,654,yes,no,cellular,13,may,139,2,-1,0,unknown,1
48,retired,married,primary,no,5173,yes,no,unknown,18,jun,88,8,-1,0,unknown,1
44,entrepreneur,married,tertiary,no,3463,yes,yes,cellular,28,aug,210,3,-1,0,unknown,1
39,blue-collar,married,unknown,no,0,no,no,cellular,2,feb,731,1,193,3,failure,1
61,management,married,tertiary,no,6016,no,no,cellular,2,feb,670,3,-1,0,unknown,2
36,entrepreneur,married,primary,no,177,yes,no,unknown,12,may,63,5,-1,0,unknown,1
28,management,married,tertiary,no,3694,no,yes,cellular,8,jul,70,2,-1,0,unknown,1
58,retired,single,secondary,no,1640,no,yes,cellular,4,feb,72,6,274,4,failure,1
60,admin.,divorced,secondary,no,174,yes,no,cellular,15,may,241,1,364,1,failure,1
66,admin.,single,secondary,no,10177,no,no,cellular,5,may,272,4,-1,0,unknown,1
36,management,single,tertiary,no,490,no,no,cellular,28,aug,207,8,98,1,failure,2
49,self-employed,married,secondary,no,2576,yes,no,cellular,15,may,64,6,-1,0,unknown,1
40,services,married,secondary,no,0,no,no,unknown,12,jun,543,2,-1,0,unknown,1
23,technician,single,secondary,no,598,no,no,cellular,30,apr,166,1,-1,0,unknown,1
29,management,single,tertiary,no,15459,no,no,cellular,26,may,245,3,97,7,success,1
44,blue-collar,married,primary,no,271,yes,yes,unknown,9,may,94,1,-1,0,unknown,1
54,unknown,married,unknown,no,2508,no,no,unknown,20,jun,34,8,-1,0,unknown,1
47,blue-collar,married,primary,no,320,no,no,telephone,30,jul,203,2,-1,0,unknown,1
33,admin.,married,tertiary,no,640,no,no,cellular,24,jul,318,1,-1,0,unknown,1
30,self-employed,married,secondary,no,1772,yes,no,cellular,13,apr,158,4,-1,0,unknown,1
27,admin.,single,secondary,no,15,no,yes,cellular,21,jul,177,1,-1,0,unknown,1
49,management,divorced,tertiary,no,2370,yes,yes,unknown,17,nov,56,1,103,2,other,1
27,services,single,secondary,no,201,yes,no,unknown,4,jun,172,2,-1,0,unknown,1
51,blue-collar,married,secondary,no,160,yes,no,cellular,7,may,136,1,359,1,failure,1
32,admin.,divorced,secondary,yes,5,yes,yes,cellular,18,may,82,3,363,2,other,1
30,blue-collar,single,secondary,no,75,yes,no,unknown,16,may,123,1,-1,0,unknown,1
33,admin.,married,secondary,no,4902,yes,no,cellular,20,nov,110,1,-1,0,unknown,1
27,blue-collar,single,primary,no,-79,yes,no,unknown,30,may,385,5,-1,0,unknown,1
75,retired,divorced,secondary,no,1341,no,no,cellular,18,dec,415,7,-1,0,unknown,2
37,services,divorced,secondary,no,490,yes,no,cellular,2,feb,73,1,-1,0,unknown,1
36,technician,single,secondary,no,1521,yes,no,unknown,16,jun,243,2,-1,0,unknown,1
37,blue-collar,married,secondary,no,131,yes,no,unknown,9,may,137,2,-1,0,unknown,1
35,management,married,tertiary,no,8,yes,no,unknown,23,may,55,4,-1,0,unknown,1
32,services,married,secondary,no,-632,yes,yes,cellular,20,apr,18,5,-1,0,unknown,1
32,admin.,single,secondary,no,116,no,yes,cellular,16,jul,255,2,-1,0,unknown,1
35,admin.,married,primary,no,189,yes,no,cellular,11,may,95,1,-1,0,unknown,1
31,blue-collar,married,primary,no,2,yes,yes,cellular,10,jul,112,1,-1,0,unknown,1
28,blue-collar,single,secondary,no,4229,yes,yes,cellular,5,may,205,2,-1,0,unknown,1
27,services,married,secondary,no,54,yes,no,cellular,18,may,97,1,370,1,failure,1
22,student,single,unknown,no,549,no,no,cellular,2,sep,154,1,-1,0,unknown,1
35,blue-collar,married,primary,no,298,yes,no,cellular,13,may,135,2,370,2,failure,1
69,retired,married,primary,no,579,no,no,cellular,14,aug,230,1,-1,0,unknown,1
37,entrepreneur,single,tertiary,no,1467,yes,yes,cellular,17,nov,349,1,-1,0,unknown,1
45,admin.,single,secondary,no,0,yes,no,cellular,8,may,38,1,-1,0,unknown,1
47,management,married,tertiary,no,109,yes,no,cellular,22,jul,268,1,-1,0,unknown,1
52,management,married,tertiary,no,-11,yes,no,cellular,11,may,94,4,-1,0,unknown,1
33,services,married,secondary,no,90,yes,no,cellular,28,jul,263,2,-1,0,unknown,1
60,blue-collar,married,primary,no,493,no,no,cellular,18,aug,671,4,-1,0,unknown,2
33,management,divorced,secondary,no,1897,yes,yes,unknown,2,jun,197,1,-1,0,unknown,1
44,admin.,married,secondary,no,2403,yes,no,cellular,28,jan,180,2,-1,0,unknown,1
38,entrepreneur,married,secondary,no,868,no,no,cellular,20,nov,452,2,-1,0,unknown,1
54,entrepreneur,married,secondary,no,653,yes,no,unknown,15,may,352,1,-1,0,unknown,1
32,unemployed,divorced,primary,no,0,no,no,cellular,15,jul,175,4,-1,0,unknown,1
33,technician,married,secondary,no,0,yes,yes,cellular,19,nov,163,2,-1,0,unknown,1
55,services,divorced,secondary,no,218,yes,no,unknown,29,may,200,2,-1,0,unknown,1
51,blue-collar,married,primary,no,5050,no,yes,unknown,16,jun,75,7,-1,0,unknown,1
48,blue-collar,married,secondary,no,741,yes,no,cellular,16,apr,227,1,-1,0,unknown,1
37,services,single,secondary,no,1050,yes,no,cellular,3,feb,586,3,-1,0,unknown,1
33,services,single,secondary,no,-56,no,yes,cellular,10,jul,119,5,-1,0,unknown,1
30,blue-collar,married,primary,no,1,yes,yes,telephone,22,jul,80,2,-1,0,unknown,1
43,blue-collar,married,primary,no,-98,yes,yes,cellular,12,may,112,2,330,3,other,1
49,technician,married,secondary,no,4667,yes,no,unknown,19,may,130,2,-1,0,unknown,1
54,unemployed,married,primary,no,541,yes,no,cellular,3,feb,237,3,-1,0,unknown,1
31,unemployed,married,tertiary,no,7744,no,no,cellular,26,aug,377,8,-1,0,unknown,1
54,unknown,married,unknown,no,895,no,no,cellular,7,oct,335,1,-1,0,unknown,2
36,unemployed,married,secondary,no,-129,yes,no,cellular,29,jul,121,3,-1,0,unknown,1
30,admin.,married,secondary,no,0,no,no,cellular,15,jul,127,5,-1,0,unknown,1
27,technician,single,secondary,no,158,no,no,unknown,1,jul,650,2,-1,0,unknown,2
30,admin.,married,secondary,no,122,yes,no,unknown,16,may,107,1,-1,0,unknown,1
30,blue-collar,married,secondary,no,673,yes,no,unknown,20,may,610,2,-1,0,unknown,1
35,technician,divorced,secondary,no,0,no,no,cellular,25,aug,124,4,-1,0,unknown,1
33,services,divorced,secondary,no,411,yes,no,unknown,8,may,216,1,-1,0,unknown,1
43,blue-collar,divorced,primary,no,-97,yes,yes,cellular,31,jul,747,4,-1,0,unknown,1
41,blue-collar,married,secondary,no,-217,yes,no,cellular,11,may,313,1,349,3,other,1
41,management,divorced,tertiary,no,5037,no,no,cellular,23,apr,252,9,185,5,other,2
46,admin.,divorced,secondary,no,2232,no,no,cellular,13,feb,121,1,-1,0,unknown,2
54,blue-collar,married,secondary,no,-932,yes,no,unknown,7,may,799,1,-1,0,unknown,1
32,management,married,tertiary,no,913,yes,no,cellular,23,jun,883,1,674,4,failure,1
30,technician,single,tertiary,no,236,yes,no,unknown,16,may,197,1,-1,0,unknown,1
40,entrepreneur,married,primary,no,0,yes,no,cellular,11,jul,271,2,-1,0,unknown,1
30,blue-collar,married,primary,no,2581,no,no,unknown,12,may,221,2,-1,0,unknown,1
27,admin.,married,secondary,no,639,no,yes,cellular,14,jul,243,3,-1,0,unknown,1
41,blue-collar,married,primary,no,849,yes,no,unknown,15,may,72,1,-1,0,unknown,1
54,services,married,secondary,no,386,yes,no,cellular,2,aug,155,2,-1,0,unknown,1
32,management,single,tertiary,no,1218,yes,no,telephone,28,jan,70,2,-1,0,unknown,1
31,management,married,tertiary,no,2603,yes,no,cellular,11,feb,280,4,-1,0,unknown,2
42,blue-collar,married,secondary,no,-921,yes,no,unknown,26,may,115,2,-1,0,unknown,1
48,admin.,married,primary,no,607,no,no,unknown,20,jun,29,2,-1,0,unknown,1
34,blue-collar,married,primary,no,79,yes,no,cellular,14,may,406,2,-1,0,unknown,1
55,technician,divorced,secondary,no,61,yes,yes,cellular,25,aug,113,3,-1,0,unknown,1
49,technician,married,secondary,no,1091,no,no,telephone,30,jul,47,2,-1,0,unknown,1
46,management,divorced,tertiary,no,743,no,no,unknown,5,jun,36,2,-1,0,unknown,1
47,entrepreneur,married,unknown,no,209,yes,no,unknown,6,may,135,2,-1,0,unknown,1
24,management,single,tertiary,no,172,no,no,cellular,3,jul,67,2,-1,0,unknown,1
58,entrepreneur,married,secondary,no,2,no,no,unknown,16,jun,684,1,-1,0,unknown,1
32,management,single,tertiary,no,41,no,no,cellular,21,aug,686,5,-1,0,unknown,2
25,student,single,secondary,no,1116,yes,no,cellular,2,mar,170,3,-1,0,unknown,1
49,blue-collar,married,secondary,no,-55,no,no,unknown,17,jun,150,3,-1,0,unknown,1
59,retired,divorced,secondary,no,5845,no,no,cellular,14,may,1060,2,-1,0,unknown,2
30,management,single,tertiary,no,329,yes,no,unknown,6,jun,122,16,-1,0,unknown,1
46,blue-collar,married,secondary,no,494,yes,no,unknown,26,may,724,1,-1,0,unknown,1
42,management,married,unknown,no,1519,no,no,cellular,19,oct,230,1,92,1,success,2
37,entrepreneur,married,tertiary,no,2685,no,no,unknown,20,jun,187,2,-1,0,unknown,1
44,blue-collar,married,primary,no,-14,yes,yes,unknown,19,may,179,4,-1,0,unknown,1
49,services,married,secondary,no,5673,no,yes,cellular,4,aug,357,3,-1,0,unknown,1
41,blue-collar,married,secondary,no,1459,no,no,unknown,5,jun,82,1,-1,0,unknown,1
48,technician,married,tertiary,no,0,no,no,telephone,26,aug,176,15,-1,0,unknown,1
31,management,married,secondary,no,625,yes,no,cellular,7,apr,424,1,138,1,failure,1
37,student,married,unknown,no,0,no,no,unknown,18,jun,115,1,-1,0,unknown,1
51,services,married,secondary,no,867,yes,no,cellular,3,feb,177,2,211,3,failure,1
80,retired,married,secondary,no,8304,no,no,telephone,9,jun,712,1,64,12,failure,2
32,management,single,tertiary,no,151,yes,no,unknown,6,may,118,1,-1,0,unknown,1
48,services,married,primary,yes,-583,yes,no,unknown,2,jun,25,7,-1,0,unknown,1
49,blue-collar,married,tertiary,no,1784,no,no,unknown,12,jun,753,1,-1,0,unknown,1
30,management,married,tertiary,no,3134,yes,no,cellular,17,jul,124,1,-1,0,unknown,1
27,self-employed,single,secondary,no,49,yes,no,cellular,30,jan,208,2,-1,0,unknown,1
34,technician,married,secondary,no,-346,no,no,cellular,13,aug,136,4,-1,0,unknown,1
49,management,married,secondary,no,1623,yes,no,cellular,19,nov,1081,2,-1,0,unknown,2
48,management,married,tertiary,no,60,no,no,telephone,7,may,376,2,339,7,failure,1
40,services,married,secondary,no,17,no,no,cellular,4,jun,78,1,-1,0,unknown,1
38,blue-collar,married,secondary,no,2008,yes,no,cellular,18,nov,354,1,-1,0,unknown,1
46,blue-collar,married,primary,no,91,yes,no,cellular,6,may,29,1,356,2,failure,1
41,entrepreneur,married,tertiary,no,171,yes,no,cellular,19,nov,209,1,191,4,failure,1
28,management,single,tertiary,no,1027,yes,no,cellular,14,may,433,1,-1,0,unknown,1
51,services,married,unknown,no,5801,yes,no,unknown,29,may,147,2,-1,0,unknown,1
33,blue-collar,divorced,primary,no,142,yes,no,telephone,11,may,41,2,300,5,failure,1
26,management,single,tertiary,no,205,no,no,unknown,26,may,111,1,-1,0,unknown,1
34,admin.,single,secondary,no,852,no,no,cellular,14,apr,108,2,-1,0,unknown,1
27,blue-collar,married,secondary,yes,-584,yes,no,cellular,7,may,411,2,-1,0,unknown,1
42,self-employed,married,secondary,no,97,no,no,cellular,10,jul,108,2,-1,0,unknown,1
45,admin.,married,secondary,no,204,yes,no,cellular,3,jun,224,2,-1,0,unknown,2
31,technician,single,secondary,no,628,yes,no,unknown,12,may,1083,2,-1,0,unknown,1
32,management,single,tertiary,no,311,no,no,unknown,12,may,757,2,-1,0,unknown,2
39,blue-collar,married,primary,no,1564,no,no,unknown,17,jun,57,1,-1,0,unknown,1
26,blue-collar,single,secondary,no,856,yes,yes,cellular,30,jul,95,5,-1,0,unknown,1
40,management,single,tertiary,no,1509,no,no,cellular,15,mar,144,2,124,1,failure,1
52,services,married,secondary,no,-888,no,no,cellular,16,jul,135,1,-1,0,unknown,1
40,technician,single,tertiary,no,226,no,no,cellular,15,jan,176,2,-1,0,unknown,1
48,technician,married,secondary,no,127,no,yes,cellular,7,aug,524,5,-1,0,unknown,1
31,services,married,secondary,no,413,yes,no,unknown,13,may,65,1,-1,0,unknown,1
27,admin.,married,secondary,no,710,yes,yes,cellular,6,may,653,1,334,2,success,2
47,technician,married,secondary,no,1233,yes,no,unknown,11,sep,91,1,100,2,other,2
28,management,single,secondary,no,171,no,no,cellular,10,mar,93,1,-1,0,unknown,2
40,management,divorced,tertiary,no,69,yes,no,cellular,6,may,503,2,280,2,failure,1
34,admin.,married,secondary,no,1499,yes,no,cellular,13,apr,186,1,327,2,failure,1
29,self-employed,married,tertiary,no,751,yes,no,unknown,23,may,121,2,-1,0,unknown,1
36,management,married,tertiary,no,61,no,yes,cellular,19,aug,452,2,-1,0,unknown,1
83,retired,married,primary,no,425,no,no,telephone,22,jun,883,1,140,1,failure,2
55,services,divorced,primary,no,2923,yes,no,unknown,15,may,104,2,-1,0,unknown,1
43,management,divorced,tertiary,no,99,no,no,cellular,29,jan,24,3,-1,0,unknown,1
23,student,single,secondary,no,1021,no,no,telephone,19,jun,79,9,-1,0,unknown,1
44,technician,married,tertiary,no,1146,no,no,cellular,4,jul,178,2,-1,0,unknown,1
58,blue-collar,married,primary,no,781,yes,no,cellular,15,may,74,2,-1,0,unknown,1
29,admin.,single,secondary,no,1448,no,no,cellular,10,mar,217,1,184,7,other,1
30,management,single,tertiary,no,604,no,yes,cellular,2,feb,475,1,-1,0,unknown,1
29,admin.,single,secondary,no,-194,yes,no,cellular,7,may,127,1,-1,0,unknown,1
41,technician,married,secondary,no,0,no,no,cellular,11,mar,101,1,-1,0,unknown,1
35,housemaid,married,primary,no,0,yes,no,cellular,14,jul,340,3,-1,0,unknown,1
31,technician,single,secondary,no,1014,yes,no,cellular,23,jul,158,4,-1,0,unknown,1
27,admin.,single,tertiary,no,73,no,no,cellular,29,jan,242,1,-1,0,unknown,1
47,services,married,secondary,no,2597,yes,no,unknown,16,may,323,1,-1,0,unknown,1
53,self-employed,married,tertiary,no,2627,yes,yes,unknown,16,jun,18,30,-1,0,unknown,1
34,management,married,tertiary,no,1906,yes,no,cellular,14,jul,68,3,-1,0,unknown,1
34,blue-collar,married,primary,no,-319,yes,yes,cellular,9,jul,134,4,-1,0,unknown,1
36,management,married,tertiary,no,-296,yes,no,cellular,14,may,113,3,-1,0,unknown,1
40,technician,married,secondary,no,169,yes,no,cellular,18,aug,43,4,-1,0,unknown,1
37,self-employed,single,tertiary,no,556,no,no,unknown,17,jun,200,2,-1,0,unknown,1
65,retired,divorced,unknown,no,300,no,no,cellular,2,aug,245,2,-1,0,unknown,1
53,technician,divorced,secondary,no,751,yes,no,unknown,16,may,343,4,-1,0,unknown,1
28,technician,single,secondary,no,126,no,no,cellular,3,mar,229,1,-1,0,unknown,1
33,technician,divorced,tertiary,no,-386,yes,no,unknown,23,may,530,1,-1,0,unknown,1
56,blue-collar,married,primary,no,379,no,no,cellular,13,aug,58,5,-1,0,unknown,1
45,self-employed,married,secondary,no,706,no,no,cellular,30,apr,78,2,176,1,success,1
39,technician,married,secondary,no,9121,no,no,unknown,5,jun,147,1,-1,0,unknown,1
28,management,single,tertiary,no,1466,yes,no,cellular,25,jul,40,1,-1,0,unknown,1
36,blue-collar,married,primary,no,0,yes,no,cellular,18,nov,618,2,-1,0,unknown,1
41,blue-collar,married,primary,no,951,yes,no,cellular,20,apr,23,4,-1,0,unknown,1
46,admin.,married,secondary,no,368,no,no,cellular,20,aug,293,1,90,4,other,2
41,blue-collar,married,secondary,no,121,yes,no,cellular,13,may,16,6,176,5,other,1
59,services,married,secondary,no,204,no,no,cellular,23,jul,286,2,-1,0,unknown,1
24,admin.,married,secondary,no,299,yes,no,cellular,6,may,209,1,321,1,failure,1
34,management,married,tertiary,no,4170,yes,no,unknown,21,may,935,1,-1,0,unknown,1
40,blue-collar,married,primary,no,-335,yes,no,unknown,27,may,260,1,-1,0,unknown,1
42,admin.,married,secondary,no,3165,yes,no,unknown,16,jun,298,4,-1,0,unknown,1
50,services,married,secondary,no,254,yes,no,cellular,15,apr,397,2,337,1,failure,1
25,management,single,tertiary,no,553,yes,no,cellular,17,sep,113,4,479,1,failure,1
51,services,divorced,secondary,no,518,yes,no,telephone,17,nov,76,1,-1,0,unknown,1
50,management,married,tertiary,no,85,no,yes,cellular,1,jun,141,1,-1,0,unknown,1
37,blue-collar,married,unknown,no,603,yes,no,unknown,23,may,773,2,-1,0,unknown,1
21,services,single,secondary,no,361,no,no,telephone,5,jun,329,1,95,1,other,1
52,blue-collar,married,secondary,no,-98,yes,no,unknown,7,may,423,1,-1,0,unknown,1
55,retired,married,primary,no,4424,no,no,cellular,5,aug,67,4,-1,0,unknown,1
26,technician,single,secondary,no,2610,yes,yes,unknown,2,jun,626,1,-1,0,unknown,1
38,technician,married,tertiary,no,3234,no,no,cellular,18,nov,578,2,-1,0,unknown,2
32,blue-collar,married,secondary,no,687,yes,no,unknown,9,may,61,1,-1,0,unknown,1
31,blue-collar,married,secondary,no,631,yes,no,unknown,23,may,248,4,-1,0,unknown,1
34,technician,single,secondary,no,341,no,yes,cellular,29,jan,136,1,262,3,failure,1
33,technician,single,tertiary,no,316,no,no,cellular,21,aug,126,3,-1,0,unknown,1
35,technician,married,secondary,no,2,no,no,telephone,28,jan,653,3,-1,0,unknown,1
44,management,married,unknown,no,415,yes,no,telephone,14,may,7,7,-1,0,unknown,1
48,management,divorced,tertiary,no,507,yes,no,cellular,9,apr,528,1,-1,0,unknown,1
29,blue-collar,married,secondary,no,912,yes,no,cellular,13,may,785,1,-1,0,unknown,1
50,management,married,tertiary,no,0,no,no,cellular,9,jul,243,5,-1,0,unknown,1
37,blue-collar,married,primary,no,37,yes,no,cellular,13,may,24,2,362,1,other,1
44,admin.,single,secondary,no,2524,no,no,unknown,19,jun,82,1,-1,0,unknown,1
36,unemployed,single,tertiary,no,9019,yes,no,unknown,11,jun,952,3,-1,0,unknown,1
49,blue-collar,divorced,unknown,no,39,yes,no,cellular,13,may,27,5,-1,0,unknown,1
31,blue-collar,married,secondary,no,0,yes,no,unknown,5,may,143,1,-1,0,unknown,1
49,technician,divorced,secondary,no,265,yes,no,unknown,12,may,274,6,-1,0,unknown,1
35,blue-collar,single,secondary,no,0,yes,no,cellular,16,apr,1174,1,345,4,other,2
57,admin.,divorced,unknown,no,4012,no,no,cellular,20,nov,915,1,-1,0,unknown,1
42,blue-collar,married,primary,no,1520,yes,no,cellular,5,feb,115,1,-1,0,unknown,1
36,blue-collar,divorced,secondary,no,-140,yes,no,unknown,26,may,222,2,-1,0,unknown,1
75,retired,divorced,primary,no,852,no,no,cellular,15,mar,341,1,-1,0,unknown,1
38,blue-collar,single,secondary,no,578,yes,no,unknown,21,may,112,2,-1,0,unknown,1
40,blue-collar,married,primary,yes,0,yes,no,unknown,6,may,64,2,-1,0,unknown,1
38,services,single,secondary,no,2253,yes,no,cellular,13,may,937,3,-1,0,unknown,2
34,management,single,tertiary,no,1171,yes,no,cellular,10,jul,129,1,-1,0,unknown,1
29,technician,single,tertiary,no,452,yes,no,cellular,11,may,59,1,-1,0,unknown,1
28,admin.,married,secondary,no,-97,yes,no,cellular,29,jan,79,1,225,2,success,1
79,retired,married,secondary,no,4738,no,no,telephone,9,jul,151,5,-1,0,unknown,1
51,admin.,divorced,secondary,no,467,yes,no,unknown,19,may,83,1,-1,0,unknown,1
32,student,single,tertiary,no,0,no,no,cellular,6,aug,101,5,3,6,other,1
36,management,married,tertiary,no,495,no,no,cellular,5,aug,157,3,97,2,success,2
38,entrepreneur,married,secondary,no,157,no,yes,cellular,15,may,57,11,366,1,other,1
49,self-employed,married,secondary,no,358,yes,yes,unknown,13,may,176,3,-1,0,unknown,1
42,services,married,secondary,no,292,yes,no,cellular,11,may,222,3,-1,0,unknown,1
43,blue-collar,married,primary,no,7343,yes,no,unknown,2,jun,217,4,-1,0,unknown,1
34,blue-collar,married,secondary,no,-563,yes,no,unknown,26,may,252,1,-1,0,unknown,1
59,retired,single,secondary,no,351,yes,no,unknown,27,may,1063,5,-1,0,unknown,2
35,unknown,married,primary,no,365,no,no,cellular,29,aug,41,2,-1,0,unknown,1
33,blue-collar,single,secondary,no,13494,yes,no,unknown,20,jun,27,25,-1,0,unknown,1
34,admin.,single,secondary,no,846,yes,no,cellular,17,apr,758,2,-1,0,unknown,1
64,retired,married,secondary,no,1574,no,no,telephone,29,jul,301,3,-1,0,unknown,2
34,entrepreneur,married,tertiary,no,-28,yes,no,cellular,16,jul,574,1,-1,0,unknown,1
77,retired,married,tertiary,no,0,no,no,cellular,16,oct,847,1,60,1,success,2
57,retired,married,primary,no,2927,no,yes,telephone,30,jul,78,5,-1,0,unknown,1
30,blue-collar,married,secondary,no,501,yes,yes,unknown,27,may,514,1,-1,0,unknown,1
56,housemaid,divorced,primary,yes,1238,no,no,unknown,5,jun,1558,1,-1,0,unknown,2
49,unknown,married,unknown,no,301,no,no,cellular,14,aug,789,2,-1,0,unknown,1
73,retired,married,primary,no,1388,no,no,cellular,20,jul,146,3,190,3,success,1
39,technician,single,secondary,no,102,yes,no,cellular,14,aug,272,2,-1,0,unknown,1
57,technician,divorced,primary,no,13,yes,no,cellular,8,may,323,2,368,2,failure,1
32,self-employed,married,secondary,no,413,yes,no,cellular,11,jul,712,2,-1,0,unknown,1
32,technician,single,tertiary,no,4665,yes,no,unknown,21,may,860,2,-1,0,unknown,2
45,admin.,married,secondary,no,638,yes,no,cellular,20,aug,75,9,-1,0,unknown,1
32,blue-collar,married,secondary,no,101,yes,no,unknown,19,may,191,4,-1,0,unknown,1
31,management,married,tertiary,no,1224,yes,yes,cellular,24,jul,1441,2,-1,0,unknown,2
49,self-employed,married,secondary,no,1103,no,no,cellular,12,aug,428,2,-1,0,unknown,1
29,services,married,secondary,no,3748,no,no,cellular,28,may,322,3,-1,0,unknown,1
55,technician,married,secondary,no,955,yes,no,cellular,29,jan,104,1,-1,0,unknown,1
30,admin.,married,secondary,no,518,yes,no,cellular,8,may,127,1,-1,0,unknown,1
45,services,single,primary,no,1893,yes,no,unknown,3,jun,1259,6,-1,0,unknown,2
39,technician,married,tertiary,no,14,no,no,cellular,28,jan,114,2,-1,0,unknown,1
36,admin.,married,secondary,no,-423,yes,yes,unknown,13,may,106,1,-1,0,unknown,1
33,management,married,tertiary,no,3696,no,no,cellular,19,nov,305,1,182,3,failure,1
36,management,married,tertiary,no,2987,yes,no,cellular,12,aug,307,1,-1,0,unknown,2
31,technician,single,secondary,no,433,no,no,cellular,11,aug,1504,2,-1,0,unknown,1
36,technician,married,unknown,no,756,no,no,cellular,11,jul,396,3,-1,0,unknown,1
38,technician,single,tertiary,no,0,yes,no,cellular,1,jun,71,1,-1,0,unknown,1
33,unknown,married,secondary,no,2727,no,no,cellular,6,aug,205,3,-1,0,unknown,1
40,technician,married,secondary,no,93,yes,no,unknown,13,may,134,2,-1,0,unknown,1
31,blue-collar,married,secondary,no,1766,no,yes,cellular,5,jun,166,2,-1,0,unknown,2
39,services,married,secondary,no,124,yes,no,cellular,31,jul,81,5,-1,0,unknown,1
33,admin.,married,tertiary,no,69,no,yes,cellular,4,may,77,2,-1,0,unknown,1
53,services,divorced,secondary,no,0,no,no,cellular,12,mar,80,2,-1,0,unknown,2
38,management,married,tertiary,no,0,yes,no,cellular,13,may,537,5,303,2,failure,1
59,technician,married,secondary,no,259,no,no,cellular,15,jun,415,1,89,1,success,2
55,blue-collar,married,primary,no,4103,no,no,cellular,19,nov,291,1,-1,0,unknown,1
38,technician,single,tertiary,no,744,yes,no,cellular,14,may,283,1,288,12,other,1
48,services,married,secondary,no,116,yes,no,telephone,20,apr,70,4,-1,0,unknown,1
53,blue-collar,married,secondary,no,70,yes,no,unknown,5,may,611,2,-1,0,unknown,1
44,admin.,divorced,secondary,no,432,no,no,cellular,9,feb,132,3,-1,0,unknown,1
57,management,married,tertiary,no,1172,no,no,unknown,18,jun,26,1,-1,0,unknown,1
29,blue-collar,single,secondary,no,9,yes,no,cellular,11,may,262,3,-1,0,unknown,1
31,services,married,secondary,no,428,yes,no,unknown,21,may,272,1,-1,0,unknown,1
35,technician,single,tertiary,no,7546,yes,no,cellular,28,dec,137,1,122,3,failure,1
31,blue-collar,married,primary,no,620,no,no,cellular,30,mar,95,1,-1,0,unknown,1
35,self-employed,married,tertiary,no,8647,no,no,cellular,19,nov,140,2,-1,0,unknown,1
40,management,single,secondary,no,192,yes,no,unknown,16,may,71,11,-1,0,unknown,1
39,blue-collar,married,secondary,no,0,yes,no,cellular,7,may,502,1,7,2,failure,1
43,technician,single,tertiary,no,27733,yes,no,unknown,3,jun,164,7,-1,0,unknown,1
44,entrepreneur,married,primary,no,276,yes,yes,unknown,15,may,219,1,-1,0,unknown,1
29,technician,single,secondary,no,113,no,no,cellular,12,feb,328,2,183,4,success,2
40,technician,married,secondary,no,782,yes,no,unknown,14,may,224,2,-1,0,unknown,1
33,entrepreneur,married,primary,no,82,yes,no,cellular,18,nov,63,2,-1,0,unknown,1
46,management,married,tertiary,no,1008,no,no,cellular,29,aug,24,13,-1,0,unknown,1
27,unknown,single,tertiary,no,6421,no,no,telephone,28,jan,147,4,-1,0,unknown,1
26,admin.,single,secondary,no,443,no,no,cellular,30,jul,84,3,-1,0,unknown,1
41,technician,married,secondary,no,351,yes,no,cellular,9,jul,175,1,-1,0,unknown,1
34,technician,married,tertiary,no,5060,yes,no,cellular,21,aug,12,21,-1,0,unknown,1
39,technician,single,tertiary,no,-41,no,yes,cellular,25,aug,40,15,-1,0,unknown,1
27,services,single,secondary,no,-124,no,no,cellular,18,jul,217,1,-1,0,unknown,1
31,blue-collar,married,secondary,no,79,yes,yes,cellular,23,jul,235,11,-1,0,unknown,1
44,unemployed,single,secondary,no,3945,no,no,cellular,28,jan,255,1,-1,0,unknown,1
55,retired,married,tertiary,no,197,no,yes,cellular,8,jul,256,1,-1,0,unknown,1
51,blue-collar,divorced,primary,no,837,no,no,telephone,30,jul,41,2,-1,0,unknown,1
50,management,married,tertiary,no,-94,no,yes,unknown,25,jun,75,1,-1,0,unknown,1
30,services,married,secondary,no,1743,yes,no,cellular,5,feb,192,4,-1,0,unknown,1
46,technician,married,secondary,no,57,no,no,unknown,28,may,796,1,-1,0,unknown,2
49,admin.,married,secondary,no,635,no,no,cellular,25,aug,220,3,-1,0,unknown,1
56,retired,married,secondary,no,-113,yes,yes,cellular,12,aug,614,2,-1,0,unknown,1
47,admin.,divorced,secondary,no,225,no,no,cellular,28,aug,1126,4,-1,0,unknown,2
30,admin.,married,secondary,no,124,no,no,telephone,16,jun,161,2,-1,0,unknown,1
36,entrepreneur,single,secondary,no,475,no,no,cellular,25,jul,141,3,-1,0,unknown,1
40,management,married,tertiary,no,-7,no,yes,telephone,25,jul,697,1,-1,0,unknown,1
37,technician,single,secondary,yes,375,no,no,unknown,9,jun,223,2,-1,0,unknown,1
42,admin.,divorced,secondary,no,936,no,no,cellular,30,jan,931,1,-1,0,unknown,2
45,technician,married,secondary,no,1415,yes,no,cellular,17,nov,483,1,116,1,failure,1
34,unemployed,single,secondary,no,0,no,no,cellular,17,nov,63,2,-1,0,unknown,1
27,admin.,single,secondary,no,3638,no,no,cellular,11,jul,271,5,-1,0,unknown,1
30,blue-collar,married,secondary,no,-99,yes,no,cellular,15,may,144,5,-1,0,unknown,1
32,technician,married,secondary,no,167,yes,yes,cellular,8,aug,79,3,-1,0,unknown,1
46,housemaid,married,primary,no,19,yes,no,telephone,21,jul,171,1,-1,0,unknown,1
29,self-employed,married,tertiary,no,242,yes,no,cellular,18,jul,73,4,-1,0,unknown,1
53,unknown,married,unknown,no,13,no,no,telephone,28,jan,69,1,-1,0,unknown,1
32,technician,married,secondary,no,286,no,no,cellular,20,apr,60,1,343,4,failure,1
49,unemployed,married,secondary,no,769,yes,no,unknown,14,may,257,1,-1,0,unknown,1
35,management,married,tertiary,no,93,no,no,cellular,4,may,198,2,88,1,other,1
38,blue-collar,married,secondary,no,1663,yes,no,cellular,13,apr,217,3,327,1,failure,1
39,entrepreneur,married,primary,no,238,yes,yes,cellular,19,nov,134,1,-1,0,unknown,1
34,technician,single,secondary,no,2178,yes,no,cellular,26,may,41,1,-1,0,unknown,1
42,blue-collar,married,primary,no,792,yes,yes,cellular,19,nov,611,2,175,12,other,1
35,blue-collar,single,unknown,no,871,yes,no,unknown,6,jun,216,3,-1,0,unknown,1
60,admin.,married,secondary,no,1025,no,no,cellular,6,aug,388,8,-1,0,unknown,1
57,technician,divorced,secondary,no,63,yes,no,unknown,5,may,242,1,-1,0,unknown,1
31,blue-collar,single,secondary,no,16,no,no,cellular,7,jul,387,1,-1,0,unknown,1
29,management,single,secondary,no,417,no,no,cellular,7,oct,90,1,-1,0,unknown,1
41,services,married,secondary,no,3992,yes,no,telephone,20,nov,281,2,-1,0,unknown,1
46,blue-collar,married,primary,no,2749,yes,no,cellular,17,nov,332,1,-1,0,unknown,1
33,technician,married,secondary,no,133,no,no,cellular,4,may,218,1,-1,0,unknown,2
32,blue-collar,single,secondary,no,1721,yes,no,unknown,21,may,650,2,-1,0,unknown,1
54,management,divorced,tertiary,no,2171,yes,yes,telephone,18,nov,1034,1,-1,0,unknown,2
37,services,married,secondary,no,4760,yes,no,cellular,8,may,182,2,169,2,failure,1
32,technician,single,secondary,no,2979,no,no,cellular,25,may,156,1,-1,0,unknown,1
43,management,married,tertiary,no,690,yes,no,cellular,6,aug,171,3,-1,0,unknown,1
50,blue-collar,divorced,secondary,no,203,yes,no,telephone,19,nov,265,1,127,4,other,1
34,blue-collar,married,secondary,no,322,yes,no,cellular,20,apr,10,3,-1,0,unknown,1
31,admin.,divorced,secondary,no,1210,no,no,cellular,16,jul,350,1,-1,0,unknown,1
43,self-employed,married,secondary,no,634,yes,no,cellular,17,nov,65,1,131,1,failure,1
49,entrepreneur,married,secondary,no,273,no,no,cellular,23,jul,58,1,-1,0,unknown,1
22,student,single,unknown,no,47,no,no,cellular,3,jul,69,3,-1,0,unknown,1
35,management,married,tertiary,no,1100,no,yes,cellular,29,jan,127,2,-1,0,unknown,1
56,admin.,married,secondary,no,0,yes,no,telephone,19,nov,154,2,-1,0,unknown,1
53,blue-collar,married,secondary,no,0,no,no,telephone,31,jul,36,4,-1,0,unknown,1
54,entrepreneur,married,tertiary,no,1544,no,yes,cellular,5,feb,85,7,196,3,failure,1
32,services,single,unknown,no,6145,yes,no,cellular,14,may,362,1,287,13,failure,1
41,self-employed,married,secondary,no,28,yes,no,cellular,11,may,49,1,-1,0,unknown,1
40,blue-collar,married,secondary,no,1012,yes,no,cellular,6,may,410,1,-1,0,unknown,1
33,blue-collar,married,primary,no,245,yes,yes,cellular,8,may,253,3,-1,0,unknown,1
33,management,single,tertiary,no,1998,no,no,cellular,19,nov,570,1,-1,0,unknown,1
34,blue-collar,married,secondary,no,3990,yes,no,cellular,24,jul,633,7,-1,0,unknown,1
36,services,married,secondary,no,1328,yes,no,unknown,6,jun,82,4,-1,0,unknown,1
34,entrepreneur,married,tertiary,no,412,yes,yes,cellular,8,jul,164,1,-1,0,unknown,1
55,management,married,primary,no,229,no,yes,unknown,9,jun,175,3,-1,0,unknown,1
28,student,single,tertiary,no,1562,no,no,cellular,15,feb,659,4,-1,0,unknown,2
29,admin.,single,secondary,no,3432,yes,no,cellular,17,apr,139,2,-1,0,unknown,1
31,admin.,single,secondary,no,144,yes,no,unknown,4,jul,43,11,-1,0,unknown,1
52,management,married,tertiary,no,1339,yes,no,cellular,22,aug,343,5,-1,0,unknown,1
54,services,married,unknown,no,386,no,yes,cellular,19,nov,74,1,152,1,success,1
43,blue-collar,married,primary,no,7727,yes,no,unknown,15,may,302,8,-1,0,unknown,1
55,entrepreneur,married,secondary,no,204,no,no,cellular,14,jul,455,13,-1,0,unknown,1
28,blue-collar,divorced,unknown,no,101,yes,no,unknown,28,may,126,4,-1,0,unknown,1
45,unemployed,divorced,secondary,no,728,yes,yes,cellular,18,nov,107,1,-1,0,unknown,1
45,entrepreneur,married,primary,no,2418,yes,no,unknown,14,may,120,1,-1,0,unknown,1
51,management,married,tertiary,no,2934,yes,no,cellular,18,nov,727,4,-1,0,unknown,1
42,technician,single,secondary,no,0,yes,no,unknown,7,may,275,4,-1,0,unknown,1
43,unknown,single,unknown,no,181,no,no,telephone,28,jan,41,1,-1,0,unknown,1
34,management,married,tertiary,no,176,no,no,cellular,18,aug,61,4,-1,0,unknown,1
36,blue-collar,married,primary,no,49,yes,no,cellular,15,may,232,2,365,5,other,1
37,blue-collar,married,secondary,no,2023,yes,no,cellular,10,jul,214,1,-1,0,unknown,1
50,blue-collar,married,secondary,no,372,yes,no,telephone,11,may,21,1,-1,0,unknown,1
42,management,divorced,unknown,no,7702,no,no,cellular,16,feb,138,2,-1,0,unknown,2
34,blue-collar,single,primary,no,464,yes,no,cellular,18,may,173,1,299,2,other,1
48,management,married,secondary,no,117,yes,no,cellular,16,apr,635,1,-1,0,unknown,1
47,admin.,married,secondary,no,104,yes,yes,cellular,14,jul,77,2,-1,0,unknown,1
40,management,married,tertiary,no,1041,yes,no,unknown,12,jun,73,1,-1,0,unknown,1
37,management,married,tertiary,no,539,no,no,cellular,18,jan,540,2,115,3,failure,1
38,blue-collar,married,primary,no,0,yes,no,unknown,3,jun,179,2,-1,0,unknown,1
29,technician,single,tertiary,no,406,yes,no,cellular,17,jul,119,1,-1,0,unknown,1
46,blue-collar,married,primary,no,2558,yes,no,telephone,20,nov,107,1,167,1,other,1
26,blue-collar,married,secondary,no,484,yes,no,unknown,19,may,48,2,-1,0,unknown,1
30,services,single,tertiary,no,3516,yes,no,unknown,29,may,447,4,-1,0,unknown,1
42,blue-collar,married,secondary,no,5639,yes,no,cellular,17,jul,430,2,-1,0,unknown,1
42,management,single,tertiary,no,100,no,no,cellular,7,aug,64,2,-1,0,unknown,1
31,admin.,single,secondary,no,1306,yes,no,unknown,28,may,217,5,-1,0,unknown,1
37,management,single,tertiary,no,815,yes,no,cellular,7,may,77,1,-1,0,unknown,1
26,blue-collar,married,secondary,no,245,yes,no,unknown,26,may,16,11,-1,0,unknown,1
54,blue-collar,married,unknown,no,191,no,no,cellular,4,aug,753,2,-1,0,unknown,1
70,retired,married,secondary,no,2815,no,no,cellular,26,apr,125,2,182,1,failure,1
29,self-employed,single,secondary,no,3672,yes,yes,unknown,28,may,1210,1,-1,0,unknown,1
50,services,married,secondary,no,1572,yes,no,cellular,9,jul,185,1,-1,0,unknown,1
60,unemployed,divorced,secondary,no,385,yes,no,cellular,4,feb,80,1,-1,0,unknown,1
32,technician,single,secondary,no,29,no,no,cellular,19,aug,156,2,-1,0,unknown,1
32,technician,married,secondary,no,84,no,yes,cellular,29,jul,403,3,-1,0,unknown,1
34,self-employed,single,tertiary,no,876,yes,no,cellular,17,nov,145,2,-1,0,unknown,1
48,services,single,primary,no,1499,yes,no,cellular,12,may,17,7,-1,0,unknown,1
25,student,married,tertiary,no,0,yes,no,cellular,9,jul,160,1,-1,0,unknown,1
32,management,married,secondary,no,6217,yes,yes,cellular,18,nov,486,2,181,2,failure,1
32,blue-collar,married,primary,no,329,yes,no,cellular,3,feb,321,1,-1,0,unknown,1
47,admin.,divorced,secondary,no,162,yes,no,unknown,9,may,203,4,-1,0,unknown,1
32,technician,married,unknown,no,14533,no,no,cellular,31,dec,646,3,198,2,success,1
49,management,single,tertiary,no,151,yes,no,cellular,8,jul,97,3,-1,0,unknown,2
53,services,married,secondary,no,-2,yes,yes,cellular,16,apr,144,2,-1,0,unknown,1
41,blue-collar,single,unknown,no,4684,no,no,unknown,20,jun,30,6,-1,0,unknown,1
47,management,divorced,tertiary,no,1149,no,yes,cellular,15,jul,82,2,-1,0,unknown,1
35,blue-collar,married,primary,no,11,yes,no,unknown,13,may,326,4,-1,0,unknown,1
33,management,single,secondary,no,8004,no,no,cellular,19,nov,414,3,-1,0,unknown,1
49,blue-collar,married,primary,no,1019,yes,no,cellular,16,apr,285,5,-1,0,unknown,1
46,management,divorced,tertiary,no,1297,no,no,cellular,11,aug,716,3,-1,0,unknown,2
29,management,divorced,tertiary,no,415,yes,yes,unknown,28,may,449,4,-1,0,unknown,1
58,self-employed,married,primary,no,671,yes,no,unknown,17,jun,16,3,-1,0,unknown,1
40,admin.,single,secondary,no,2378,yes,no,unknown,2,jun,65,1,-1,0,unknown,1
34,management,married,tertiary,no,417,yes,no,cellular,18,nov,138,1,-1,0,unknown,1
60,retired,married,primary,no,71,no,no,cellular,10,jul,121,3,-1,0,unknown,1
43,management,married,tertiary,no,1188,no,no,cellular,27,may,140,2,-1,0,unknown,1
50,blue-collar,married,primary,no,8139,yes,no,cellular,18,aug,256,6,-1,0,unknown,1
33,blue-collar,married,secondary,no,249,yes,no,cellular,31,jul,61,4,-1,0,unknown,1
37,blue-collar,married,primary,no,689,yes,no,cellular,14,jul,367,2,-1,0,unknown,1
55,self-employed,married,secondary,no,203,yes,no,telephone,14,may,9,5,174,12,other,1
45,blue-collar,single,primary,yes,-183,no,yes,cellular,15,jul,395,4,-1,0,unknown,1
47,blue-collar,married,primary,no,3451,no,yes,cellular,21,nov,125,2,-1,0,unknown,1
58,technician,married,secondary,no,116,no,no,unknown,16,jun,580,3,-1,0,unknown,1
36,services,married,secondary,no,1746,yes,no,cellular,7,apr,15,1,316,1,failure,1
55,technician,married,secondary,no,0,yes,no,unknown,30,may,119,2,-1,0,unknown,1
31,blue-collar,married,secondary,no,897,yes,no,unknown,20,may,26,2,-1,0,unknown,1
38,technician,married,secondary,no,821,yes,yes,cellular,17,nov,224,2,180,1,failure,1
42,blue-collar,married,secondary,no,130,yes,no,unknown,29,may,285,1,-1,0,unknown,1
32,management,divorced,tertiary,no,1,yes,no,unknown,8,may,399,4,-1,0,unknown,1
39,blue-collar,married,secondary,no,8,no,no,cellular,30,jul,88,3,-1,0,unknown,1
41,technician,married,secondary,no,55,yes,no,cellular,6,aug,185,4,-1,0,unknown,1
59,blue-collar,married,primary,no,699,no,no,cellular,28,jan,98,1,154,6,failure,1
42,unemployed,divorced,secondary,no,759,no,no,cellular,28,jan,97,1,169,3,failure,1
33,blue-collar,married,secondary,no,687,yes,no,cellular,14,may,72,2,370,1,failure,1
53,retired,married,secondary,no,4968,no,no,cellular,6,may,109,1,87,2,failure,1
43,blue-collar,married,primary,no,1211,yes,no,unknown,6,may,208,3,-1,0,unknown,1
39,self-employed,single,tertiary,no,426,no,no,unknown,18,jun,1029,1,-1,0,unknown,2
27,entrepreneur,single,secondary,no,376,yes,yes,cellular,5,may,273,1,-1,0,unknown,1
39,management,married,tertiary,no,12,yes,no,unknown,23,may,130,1,-1,0,unknown,1
27,blue-collar,single,secondary,no,23,no,no,cellular,26,feb,590,2,-1,0,unknown,1
33,admin.,married,secondary,no,353,yes,no,cellular,19,nov,107,2,-1,0,unknown,1
29,services,divorced,secondary,no,330,yes,no,unknown,12,may,88,2,-1,0,unknown,1
33,management,divorced,tertiary,no,0,no,no,cellular,13,aug,305,2,-1,0,unknown,1
41,entrepreneur,married,secondary,no,353,no,no,cellular,19,nov,90,2,-1,0,unknown,1
38,technician,single,tertiary,no,2273,yes,no,cellular,17,apr,222,1,-1,0,unknown,1
30,management,married,tertiary,no,0,yes,no,cellular,9,jul,127,1,-1,0,unknown,1
58,unemployed,married,tertiary,no,744,no,no,telephone,28,jan,38,1,-1,0,unknown,1
37,services,single,secondary,no,608,no,no,cellular,14,may,380,3,-1,0,unknown,1
36,admin.,divorced,secondary,no,356,yes,no,cellular,7,apr,244,3,313,1,failure,1
45,blue-collar,married,primary,no,1291,yes,no,cellular,28,aug,189,17,-1,0,unknown,1
23,technician,single,secondary,no,-306,yes,no,unknown,4,jun,217,2,-1,0,unknown,1
53,blue-collar,married,primary,no,306,no,no,cellular,28,jul,388,3,181,1,success,2
44,blue-collar,married,primary,no,-312,yes,no,unknown,20,jun,22,3,-1,0,unknown,1
32,technician,single,secondary,no,493,no,no,cellular,13,aug,289,2,-1,0,unknown,1
32,management,married,tertiary,no,71,yes,no,cellular,21,jul,221,8,-1,0,unknown,1
38,admin.,married,tertiary,no,669,yes,yes,cellular,31,jul,129,2,-1,0,unknown,1
47,blue-collar,married,primary,no,556,yes,no,cellular,4,feb,147,2,264,4,other,1
34,services,single,secondary,no,84,yes,no,unknown,23,may,299,1,-1,0,unknown,1
52,services,married,secondary,no,108,yes,no,unknown,15,may,543,12,-1,0,unknown,1
45,admin.,single,secondary,no,-11,yes,no,cellular,5,may,247,1,-1,0,unknown,1
50,blue-collar,married,primary,no,1164,yes,no,unknown,8,may,166,2,-1,0,unknown,1
52,blue-collar,divorced,primary,no,-191,yes,no,unknown,15,may,755,1,-1,0,unknown,2
37,blue-collar,married,secondary,no,132,no,no,unknown,27,may,336,2,-1,0,unknown,1
51,blue-collar,married,secondary,no,2237,yes,no,unknown,29,may,619,1,-1,0,unknown,1
32,management,married,tertiary,no,4761,yes,no,cellular,5,may,159,2,350,2,failure,1
33,blue-collar,married,secondary,no,-346,yes,yes,unknown,23,may,29,3,-1,0,unknown,1
28,unemployed,married,secondary,no,655,yes,no,unknown,4,jun,606,2,-1,0,unknown,1
66,management,married,tertiary,no,1048,yes,no,cellular,23,jun,971,2,-1,0,unknown,1
31,services,single,secondary,no,0,yes,no,unknown,28,may,231,2,-1,0,unknown,1
35,blue-collar,married,primary,no,624,yes,no,unknown,7,may,163,1,-1,0,unknown,1
47,services,single,unknown,no,1784,no,no,cellular,19,oct,385,2,-1,0,unknown,2
36,admin.,single,secondary,no,1281,no,no,telephone,24,jul,119,2,-1,0,unknown,1
32,technician,single,tertiary,no,569,no,yes,cellular,29,jan,348,1,-1,0,unknown,1
34,blue-collar,married,primary,no,1666,yes,no,unknown,31,mar,30,1,-1,0,unknown,1
40,admin.,married,secondary,no,168,yes,no,cellular,7,may,249,2,169,1,failure,1
33,self-employed,married,tertiary,no,263,no,no,cellular,4,may,119,2,-1,0,unknown,1
39,blue-collar,married,secondary,no,-405,yes,no,cellular,8,may,177,1,-1,0,unknown,1
38,self-employed,married,secondary,no,279,yes,no,unknown,28,may,110,5,-1,0,unknown,1
32,technician,single,secondary,no,0,no,no,cellular,18,aug,594,4,-1,0,unknown,2
65,unknown,married,unknown,no,300,no,no,cellular,12,jan,105,1,-1,0,unknown,1
34,unemployed,single,tertiary,no,415,no,no,cellular,12,aug,123,1,-1,0,unknown,1
34,admin.,single,primary,no,0,yes,yes,cellular,6,may,172,4,-1,0,unknown,1
42,blue-collar,single,primary,no,1322,yes,yes,cellular,8,jul,178,1,-1,0,unknown,1
31,services,married,secondary,no,1062,yes,yes,cellular,6,apr,230,1,-1,0,unknown,1
47,technician,married,secondary,no,302,yes,no,unknown,20,jun,89,3,-1,0,unknown,1
44,technician,divorced,secondary,no,809,yes,no,unknown,15,may,118,4,-1,0,unknown,1
38,housemaid,married,secondary,no,-278,yes,no,cellular,28,jul,143,2,-1,0,unknown,1
28,management,single,tertiary,no,3238,yes,no,unknown,19,may,7,1,-1,0,unknown,1
46,admin.,single,secondary,no,751,yes,no,unknown,13,may,104,2,-1,0,unknown,1
51,blue-collar,divorced,primary,no,-28,no,yes,unknown,2,jul,220,2,-1,0,unknown,1
42,management,divorced,tertiary,no,0,no,no,unknown,20,jun,85,2,-1,0,unknown,1
37,technician,single,secondary,no,2442,no,no,cellular,16,feb,91,3,-1,0,unknown,2
58,unemployed,married,tertiary,no,1798,yes,no,cellular,5,feb,19,8,-1,0,unknown,1
43,admin.,married,secondary,no,132,no,no,cellular,19,aug,574,1,84,3,success,2
36,management,single,tertiary,no,260,yes,no,cellular,7,may,49,1,-1,0,unknown,1
34,blue-collar,married,secondary,no,7,yes,yes,cellular,2,feb,171,2,193,2,other,1
31,management,single,tertiary,no,3283,no,no,cellular,2,feb,258,1,73,1,failure,2
49,technician,married,unknown,no,323,yes,no,cellular,18,nov,41,2,-1,0,unknown,1
54,management,married,tertiary,no,2960,yes,no,cellular,20,nov,83,1,-1,0,unknown,1
29,unemployed,single,secondary,no,486,no,no,telephone,30,apr,95,1,-1,0,unknown,1
51,retired,divorced,secondary,no,343,yes,no,unknown,30,may,78,2,-1,0,unknown,1
40,unemployed,divorced,secondary,no,507,yes,no,cellular,2,feb,134,1,266,7,failure,1
35,management,single,tertiary,no,5958,yes,no,cellular,22,mar,215,1,-1,0,unknown,2
25,student,single,secondary,no,304,no,no,cellular,26,may,226,2,-1,0,unknown,2
32,blue-collar,single,secondary,no,118,yes,no,cellular,17,jul,1275,1,-1,0,unknown,2
30,self-employed,married,secondary,no,123,no,yes,unknown,17,jul,66,1,85,5,other,1
38,management,married,tertiary,no,76,yes,no,cellular,7,jul,196,3,-1,0,unknown,1
46,admin.,married,secondary,no,70,yes,no,cellular,27,mar,229,2,-1,0,unknown,2
43,unemployed,married,primary,no,960,yes,yes,unknown,15,may,241,2,-1,0,unknown,1
32,technician,single,tertiary,no,2185,no,no,cellular,20,nov,354,2,-1,0,unknown,1
29,blue-collar,single,secondary,no,309,yes,no,cellular,11,may,471,3,-1,0,unknown,1
56,blue-collar,married,secondary,no,2190,no,yes,cellular,30,jan,90,2,232,1,failure,1
57,technician,married,primary,no,0,no,no,unknown,5,jun,58,8,-1,0,unknown,1
38,admin.,married,secondary,no,3732,yes,no,unknown,21,may,379,2,-1,0,unknown,1
51,technician,married,primary,no,1550,no,no,unknown,20,jun,12,5,-1,0,unknown,1
35,admin.,single,tertiary,no,62,no,yes,cellular,30,apr,67,1,-1,0,unknown,1
37,blue-collar,married,primary,no,704,no,no,unknown,18,jun,165,7,-1,0,unknown,1
48,management,married,secondary,no,4415,yes,no,cellular,8,apr,1032,3,141,7,failure,2
30,blue-collar,single,secondary,yes,4,yes,no,unknown,23,may,84,3,-1,0,unknown,1
60,retired,married,secondary,no,262,no,no,cellular,18,aug,393,4,-1,0,unknown,1
56,management,married,secondary,no,238,yes,no,cellular,19,nov,808,1,-1,0,unknown,1
45,blue-collar,married,primary,no,97,yes,no,unknown,7,may,923,3,-1,0,unknown,1
38,technician,divorced,secondary,no,410,no,no,cellular,11,aug,63,6,-1,0,unknown,1
20,student,single,secondary,no,1191,no,no,cellular,12,feb,274,1,-1,0,unknown,1
59,retired,married,primary,no,-47,yes,no,cellular,27,aug,84,4,-1,0,unknown,1
34,technician,married,tertiary,no,197,no,no,cellular,20,aug,78,3,-1,0,unknown,2
36,blue-collar,married,unknown,no,6,no,no,unknown,20,jun,41,7,-1,0,unknown,1
53,admin.,single,secondary,no,2398,yes,no,cellular,2,aug,317,1,180,2,failure,2
51,management,married,tertiary,no,630,yes,no,cellular,5,may,138,1,-1,0,unknown,1
58,retired,married,secondary,no,235,no,no,cellular,27,aug,88,4,-1,0,unknown,1
48,management,married,primary,no,1910,yes,no,unknown,29,may,413,2,-1,0,unknown,1
56,management,married,tertiary,no,3172,yes,no,cellular,5,feb,139,1,-1,0,unknown,1
51,blue-collar,married,primary,no,872,no,no,cellular,8,aug,82,2,-1,0,unknown,1
35,blue-collar,married,secondary,no,407,yes,no,cellular,20,apr,12,6,-1,0,unknown,1
40,admin.,single,secondary,no,100,yes,no,cellular,11,aug,221,1,461,1,success,2
59,housemaid,married,secondary,no,345,no,no,unknown,9,jun,38,1,-1,0,unknown,1
44,management,divorced,tertiary,no,2058,no,yes,cellular,21,nov,661,1,-1,0,unknown,1
49,housemaid,married,primary,no,889,no,no,telephone,7,jul,388,1,-1,0,unknown,2
35,admin.,married,tertiary,no,0,yes,no,cellular,28,jul,151,7,-1,0,unknown,1
41,management,married,tertiary,no,51,no,no,cellular,25,aug,140,8,-1,0,unknown,1
55,retired,married,primary,no,150,no,no,cellular,8,jul,124,1,-1,0,unknown,1
51,self-employed,married,secondary,yes,34,no,yes,cellular,7,jul,200,1,-1,0,unknown,1
27,services,single,secondary,no,795,no,no,cellular,6,feb,101,3,-1,0,unknown,1
57,blue-collar,married,primary,no,282,no,yes,cellular,7,jul,261,12,-1,0,unknown,1
51,management,single,tertiary,no,2139,no,no,cellular,17,nov,176,2,-1,0,unknown,1
38,management,married,tertiary,no,-469,yes,no,unknown,16,jun,209,12,-1,0,unknown,1
49,admin.,married,secondary,no,197,yes,no,cellular,13,apr,223,1,182,2,failure,2
40,technician,single,tertiary,no,825,yes,no,cellular,20,apr,38,1,335,1,other,1
47,housemaid,single,tertiary,no,3232,no,no,telephone,6,oct,541,1,204,3,failure,1
48,management,divorced,secondary,no,1598,yes,no,unknown,29,may,84,1,-1,0,unknown,1
47,services,married,tertiary,no,871,no,no,cellular,22,aug,602,9,-1,0,unknown,1
56,services,married,secondary,no,83,no,no,cellular,27,aug,26,11,-1,0,unknown,1
29,management,single,tertiary,no,1445,no,no,cellular,26,apr,328,2,143,2,success,2
38,technician,married,secondary,no,226,yes,no,unknown,30,may,762,3,-1,0,unknown,2
32,management,married,tertiary,no,-55,yes,no,cellular,26,aug,107,4,-1,0,unknown,1
42,admin.,single,secondary,no,243,yes,no,unknown,14,may,46,5,-1,0,unknown,1
30,blue-collar,married,primary,no,-336,no,no,cellular,10,jul,128,6,-1,0,unknown,1
26,admin.,single,tertiary,no,3672,yes,no,unknown,29,may,360,5,-1,0,unknown,1
35,technician,married,secondary,no,0,yes,no,cellular,9,nov,524,1,96,5,success,2
35,technician,married,secondary,no,251,yes,yes,unknown,1,jul,128,3,-1,0,unknown,1
35,self-employed,single,tertiary,no,44,no,no,cellular,7,sep,310,2,96,2,other,1
57,blue-collar,married,secondary,no,2887,no,no,cellular,21,aug,819,10,-1,0,unknown,2
29,admin.,single,secondary,no,1992,no,no,cellular,8,jul,202,1,87,2,failure,1
32,blue-collar,single,secondary,no,2,no,no,unknown,9,may,144,2,-1,0,unknown,1
45,technician,married,secondary,no,1415,yes,no,cellular,24,jul,311,1,-1,0,unknown,1
51,management,single,tertiary,no,297,yes,no,cellular,15,may,415,4,375,1,failure,2
31,technician,single,secondary,no,1094,yes,no,unknown,12,jun,93,8,-1,0,unknown,1
50,self-employed,married,unknown,no,-84,yes,no,unknown,6,may,101,1,-1,0,unknown,1
38,blue-collar,single,secondary,no,-1,yes,no,unknown,7,may,72,1,-1,0,unknown,1
37,management,married,tertiary,no,347,yes,no,cellular,22,jul,282,1,-1,0,unknown,1
35,management,married,tertiary,no,1253,yes,no,unknown,19,may,210,2,-1,0,unknown,1
37,unemployed,married,unknown,no,4565,no,no,cellular,4,sep,369,1,-1,0,unknown,1
28,management,single,tertiary,no,781,no,no,cellular,9,apr,125,6,-1,0,unknown,1
38,management,married,tertiary,no,7124,no,no,unknown,16,jun,301,6,-1,0,unknown,1
43,management,married,secondary,no,17555,no,no,cellular,26,aug,14,14,-1,0,unknown,1
43,management,married,unknown,no,5172,yes,no,unknown,29,may,57,3,-1,0,unknown,1
56,management,married,tertiary,no,15520,no,no,cellular,18,nov,420,1,-1,0,unknown,1
32,technician,single,tertiary,no,13711,yes,no,cellular,14,may,638,1,175,3,success,1
58,management,divorced,tertiary,no,1533,no,no,unknown,15,may,137,2,-1,0,unknown,1
47,management,married,tertiary,no,286,no,no,cellular,22,aug,557,7,-1,0,unknown,1
31,blue-collar,single,secondary,no,-219,yes,no,unknown,30,may,66,2,-1,0,unknown,1
38,management,married,tertiary,no,0,yes,no,unknown,20,may,206,1,-1,0,unknown,1
50,blue-collar,married,secondary,no,810,yes,no,unknown,14,may,19,14,-1,0,unknown,1
32,blue-collar,married,secondary,no,300,no,no,cellular,6,feb,166,2,-1,0,unknown,1
37,services,single,secondary,no,1175,yes,no,cellular,15,may,102,1,333,2,failure,1
39,management,married,tertiary,no,0,yes,no,unknown,2,jun,46,2,-1,0,unknown,1
40,services,married,secondary,no,113,yes,no,unknown,4,jun,126,1,-1,0,unknown,1
41,blue-collar,married,secondary,no,641,yes,no,unknown,13,may,161,1,-1,0,unknown,1
45,technician,married,secondary,no,1477,yes,no,cellular,8,jul,355,1,-1,0,unknown,1
31,admin.,married,secondary,no,0,yes,no,unknown,14,may,40,2,-1,0,unknown,1
54,services,married,primary,no,8,yes,no,cellular,14,may,143,1,-1,0,unknown,1
39,admin.,divorced,secondary,no,399,yes,yes,cellular,14,aug,133,2,-1,0,unknown,1
56,admin.,divorced,secondary,yes,-435,yes,yes,unknown,9,may,185,2,-1,0,unknown,1
35,admin.,single,secondary,no,2830,no,no,unknown,20,jun,22,12,-1,0,unknown,1
34,management,married,secondary,no,15,no,no,cellular,25,aug,184,7,-1,0,unknown,1
31,technician,single,secondary,no,125,no,no,cellular,22,aug,78,2,-1,0,unknown,1
38,technician,married,tertiary,no,45,no,no,cellular,22,jul,125,4,-1,0,unknown,1
41,technician,married,tertiary,no,13,no,no,unknown,5,jun,189,2,-1,0,unknown,1
44,entrepreneur,married,tertiary,no,0,yes,no,unknown,9,jul,300,1,-1,0,unknown,1
49,blue-collar,married,secondary,no,579,yes,no,unknown,28,may,396,1,-1,0,unknown,1
30,services,single,secondary,no,432,yes,no,unknown,20,may,340,3,-1,0,unknown,1
31,services,single,secondary,no,1987,yes,no,telephone,20,nov,55,2,-1,0,unknown,1
34,management,married,secondary,no,857,yes,no,cellular,22,aug,238,6,-1,0,unknown,1
70,retired,married,tertiary,no,15834,no,no,cellular,5,apr,172,3,186,1,failure,1
45,management,married,tertiary,no,3370,no,no,unknown,12,jun,36,3,-1,0,unknown,1
31,management,married,tertiary,no,6290,no,no,cellular,20,nov,303,2,-1,0,unknown,1
57,admin.,married,secondary,no,808,no,no,cellular,14,jul,417,3,-1,0,unknown,1
40,services,married,unknown,no,4075,yes,no,unknown,16,jun,162,3,-1,0,unknown,1
28,blue-collar,married,secondary,no,373,yes,no,cellular,14,may,10,9,344,1,failure,1
44,admin.,single,secondary,no,-101,yes,no,cellular,10,jul,99,1,-1,0,unknown,1
49,services,divorced,secondary,no,3250,no,no,unknown,16,jun,32,3,-1,0,unknown,1
46,management,married,tertiary,no,1375,yes,no,cellular,17,nov,308,3,-1,0,unknown,1
34,management,married,tertiary,no,180,no,no,cellular,16,jun,298,3,-1,0,unknown,1
58,technician,married,secondary,no,175,no,no,cellular,12,aug,92,4,-1,0,unknown,1
52,services,married,secondary,no,381,no,yes,cellular,25,aug,288,12,-1,0,unknown,1
27,blue-collar,married,secondary,no,2171,yes,no,cellular,16,apr,130,1,323,1,other,1
48,technician,married,secondary,no,340,yes,no,cellular,28,jan,255,2,-1,0,unknown,1
33,technician,divorced,secondary,yes,10,yes,yes,cellular,18,nov,167,5,-1,0,unknown,1
46,admin.,married,secondary,no,4958,yes,no,cellular,17,nov,64,3,150,5,other,1
51,housemaid,married,unknown,no,21244,no,yes,cellular,4,aug,166,2,-1,0,unknown,1
31,management,married,tertiary,no,156,no,no,cellular,13,aug,657,7,-1,0,unknown,2
35,technician,divorced,secondary,no,473,yes,yes,unknown,26,may,434,4,-1,0,unknown,1
37,admin.,single,secondary,no,781,no,no,cellular,20,aug,75,1,-1,0,unknown,1
60,entrepreneur,married,primary,no,0,no,no,telephone,23,jul,40,1,-1,0,unknown,1
40,technician,married,secondary,no,1819,no,no,cellular,5,jun,398,2,-1,0,unknown,1
50,management,married,tertiary,no,4374,yes,no,cellular,21,nov,163,2,113,3,failure,1
34,entrepreneur,married,secondary,no,456,yes,yes,cellular,28,aug,137,8,-1,0,unknown,1
32,technician,married,secondary,no,253,yes,no,unknown,4,jun,257,3,-1,0,unknown,1
36,services,single,secondary,no,774,yes,no,cellular,3,feb,231,2,259,1,failure,1
32,admin.,single,tertiary,no,-59,no,yes,unknown,4,jul,192,1,-1,0,unknown,1
40,services,divorced,secondary,no,-81,no,yes,cellular,23,jul,186,1,-1,0,unknown,1
37,blue-collar,married,primary,no,0,yes,no,cellular,6,may,226,1,363,3,other,1
57,management,married,tertiary,no,0,yes,no,cellular,21,nov,67,1,-1,0,unknown,1
46,management,married,tertiary,no,-3,no,no,cellular,28,aug,205,2,-1,0,unknown,1
31,blue-collar,single,primary,no,2488,yes,no,cellular,20,apr,14,1,-1,0,unknown,1
39,technician,divorced,tertiary,yes,3,no,no,cellular,6,may,488,1,-1,0,unknown,2
35,management,married,secondary,no,839,yes,no,unknown,23,may,50,3,-1,0,unknown,1
32,blue-collar,married,primary,no,103,no,no,cellular,23,jul,312,1,-1,0,unknown,1
44,technician,divorced,secondary,no,316,yes,no,cellular,21,jul,163,3,-1,0,unknown,1
41,technician,single,secondary,no,1680,yes,no,unknown,2,jun,76,2,-1,0,unknown,1
59,retired,divorced,primary,no,7179,no,no,cellular,5,feb,150,1,-1,0,unknown,1
39,services,married,secondary,no,247,yes,no,cellular,17,apr,244,2,-1,0,unknown,1
54,management,married,tertiary,no,8295,no,no,cellular,5,jun,207,1,-1,0,unknown,2
27,services,single,secondary,no,261,yes,yes,cellular,18,may,113,1,-1,0,unknown,1
51,self-employed,married,secondary,no,95,yes,no,cellular,23,jul,1309,4,-1,0,unknown,2
33,technician,single,secondary,no,291,no,no,cellular,25,aug,72,6,-1,0,unknown,1
38,blue-collar,married,primary,no,2240,yes,no,cellular,19,nov,551,1,183,1,failure,1
52,entrepreneur,married,tertiary,no,0,no,no,unknown,19,jun,163,3,-1,0,unknown,1
54,management,divorced,tertiary,no,1295,yes,no,cellular,21,jul,179,10,-1,0,unknown,1
33,blue-collar,married,primary,no,324,yes,no,cellular,13,may,217,2,-1,0,unknown,1
50,technician,married,secondary,no,669,yes,no,unknown,2,jun,88,1,-1,0,unknown,1
39,blue-collar,single,secondary,no,4143,yes,yes,unknown,2,jun,21,1,-1,0,unknown,1
34,management,single,tertiary,no,2646,no,no,cellular,14,apr,142,1,-1,0,unknown,2
41,technician,single,secondary,no,618,no,no,cellular,5,feb,1056,1,-1,0,unknown,1
48,management,divorced,tertiary,no,541,yes,no,cellular,14,may,72,1,363,2,other,1
38,services,married,secondary,no,434,yes,no,unknown,20,may,411,1,-1,0,unknown,1
34,blue-collar,married,secondary,no,622,yes,no,unknown,21,may,145,1,-1,0,unknown,1
32,blue-collar,married,secondary,no,0,yes,no,cellular,8,may,80,2,-1,0,unknown,1
48,management,married,secondary,no,99,yes,no,unknown,28,may,344,1,-1,0,unknown,1
28,services,single,secondary,no,290,yes,no,cellular,18,may,128,1,-1,0,unknown,1
47,blue-collar,married,secondary,no,1230,yes,no,cellular,30,apr,412,1,169,1,success,2
32,admin.,single,secondary,no,45,yes,yes,cellular,14,may,908,3,344,7,other,1
32,admin.,married,secondary,no,923,yes,no,cellular,17,apr,819,4,-1,0,unknown,1
38,management,married,tertiary,no,950,no,no,cellular,5,aug,210,2,-1,0,unknown,1
86,retired,married,secondary,no,1503,no,no,telephone,18,mar,165,3,101,1,other,1
47,technician,married,secondary,no,65,no,no,cellular,28,aug,118,8,-1,0,unknown,1
42,management,married,primary,no,-679,yes,yes,cellular,6,may,159,1,343,2,failure,1
44,management,married,tertiary,no,773,no,yes,cellular,9,jul,618,1,-1,0,unknown,1
25,student,single,unknown,no,10788,no,no,cellular,23,dec,102,2,210,2,other,1
34,services,divorced,secondary,no,991,yes,no,cellular,6,may,89,1,344,1,failure,1
34,admin.,married,secondary,no,247,no,no,cellular,8,oct,401,2,-1,0,unknown,2
53,blue-collar,married,primary,no,4143,no,no,cellular,15,jul,200,3,-1,0,unknown,1
42,blue-collar,married,unknown,no,-406,yes,no,cellular,30,jul,152,5,-1,0,unknown,1
30,blue-collar,single,secondary,no,180,no,no,cellular,14,jul,203,1,183,2,failure,1
26,blue-collar,single,primary,no,-887,yes,no,cellular,18,may,827,2,-1,0,unknown,2
40,services,married,secondary,no,4157,yes,no,unknown,15,may,735,1,-1,0,unknown,1
34,technician,single,secondary,no,1386,yes,yes,unknown,28,may,185,6,-1,0,unknown,1
34,services,married,secondary,no,2211,no,no,unknown,8,may,149,1,-1,0,unknown,1
40,management,married,tertiary,no,-495,no,yes,cellular,29,jul,303,2,-1,0,unknown,1
36,management,married,tertiary,no,27359,yes,no,unknown,3,jun,71,2,-1,0,unknown,1
34,technician,single,secondary,no,440,yes,no,cellular,6,may,445,2,345,2,failure,1
32,blue-collar,single,secondary,no,135,yes,no,cellular,18,may,232,2,-1,0,unknown,1
39,technician,married,secondary,no,-735,yes,no,cellular,30,jan,144,5,248,2,failure,1
36,technician,married,tertiary,no,60,no,no,cellular,19,aug,209,2,-1,0,unknown,1
39,technician,divorced,secondary,no,902,yes,no,cellular,10,feb,691,2,180,5,failure,2
33,management,married,unknown,no,18347,yes,no,unknown,23,may,415,1,-1,0,unknown,1
34,blue-collar,single,secondary,no,-72,yes,no,cellular,7,jul,273,5,-1,0,unknown,1
42,management,married,tertiary,no,1205,no,no,telephone,8,sep,376,2,-1,0,unknown,2
46,technician,married,secondary,no,499,yes,no,cellular,31,jul,37,10,-1,0,unknown,1
32,management,single,tertiary,no,656,yes,yes,cellular,20,apr,148,2,-1,0,unknown,1
27,services,married,secondary,no,100,no,no,cellular,16,jul,57,2,-1,0,unknown,1
35,technician,divorced,secondary,no,69,yes,no,unknown,8,may,461,3,-1,0,unknown,1
53,technician,married,unknown,no,619,no,no,unknown,17,jun,198,6,-1,0,unknown,1
29,services,single,secondary,no,192,no,no,cellular,30,jan,327,4,-1,0,unknown,1
35,management,single,tertiary,no,0,no,no,cellular,29,aug,669,6,-1,0,unknown,1
49,management,married,tertiary,no,87,no,no,cellular,29,jan,165,1,-1,0,unknown,1
58,management,married,tertiary,no,3228,no,no,cellular,19,aug,58,2,-1,0,unknown,1
40,management,single,tertiary,no,1361,no,no,cellular,29,jan,1473,1,-1,0,unknown,2
19,student,single,unknown,no,0,no,no,cellular,11,feb,123,3,-1,0,unknown,1
30,student,single,tertiary,no,34,yes,no,unknown,6,may,289,1,-1,0,unknown,1
34,technician,single,secondary,no,318,no,yes,cellular,25,jul,239,5,-1,0,unknown,1
60,retired,married,secondary,no,197,no,no,cellular,7,oct,1386,1,-1,0,unknown,1
28,student,single,tertiary,no,0,no,no,cellular,28,sep,294,2,105,7,other,2
46,management,married,tertiary,no,273,yes,no,cellular,18,mar,910,2,184,4,success,2
49,blue-collar,divorced,primary,no,15,yes,no,unknown,27,may,550,7,-1,0,unknown,1
59,management,divorced,tertiary,no,7813,yes,no,cellular,21,nov,75,1,-1,0,unknown,1
44,technician,single,secondary,no,-27,yes,yes,unknown,14,may,100,3,-1,0,unknown,1
33,technician,married,tertiary,no,75,no,no,cellular,21,jul,204,4,-1,0,unknown,1
54,retired,married,secondary,no,1139,yes,no,cellular,14,may,155,1,177,7,failure,1
26,blue-collar,married,secondary,no,115,yes,no,unknown,4,jul,46,3,-1,0,unknown,1
54,blue-collar,married,secondary,no,0,no,no,telephone,16,apr,1366,1,150,1,failure,1
48,housemaid,married,primary,no,7195,no,no,cellular,21,nov,609,2,-1,0,unknown,2
30,services,single,tertiary,no,-477,no,yes,cellular,21,aug,1532,2,-1,0,unknown,2
29,management,single,tertiary,no,1026,no,no,cellular,12,nov,226,1,92,1,other,2
51,entrepreneur,married,tertiary,no,3921,yes,no,cellular,5,may,168,1,-1,0,unknown,1
53,unemployed,married,primary,no,980,yes,no,cellular,3,dec,352,1,-1,0,unknown,2
43,blue-collar,married,secondary,no,-179,yes,no,cellular,30,jul,335,6,-1,0,unknown,1
34,admin.,married,tertiary,no,2552,yes,yes,cellular,25,sep,74,1,-1,0,unknown,1
40,entrepreneur,married,tertiary,no,1729,yes,no,cellular,12,may,85,1,-1,0,unknown,1
43,technician,married,secondary,no,434,yes,no,unknown,5,may,117,1,-1,0,unknown,1
33,admin.,single,secondary,no,-300,yes,yes,cellular,25,jul,184,1,-1,0,unknown,1
66,retired,married,secondary,no,4785,no,no,cellular,13,aug,72,3,-1,0,unknown,1
44,technician,divorced,secondary,no,-329,yes,no,unknown,7,may,171,1,-1,0,unknown,1
33,services,married,secondary,no,0,yes,no,telephone,22,jul,44,8,-1,0,unknown,1
31,technician,single,secondary,no,391,no,no,cellular,13,aug,336,2,-1,0,unknown,1
71,retired,married,primary,no,4657,no,no,cellular,16,feb,93,5,-1,0,unknown,2
22,student,single,primary,no,3472,no,no,cellular,20,oct,332,1,183,3,failure,2
46,unemployed,single,tertiary,no,705,no,no,cellular,4,feb,398,1,-1,0,unknown,1
32,services,married,secondary,no,255,yes,yes,unknown,21,may,86,2,-1,0,unknown,1
45,blue-collar,married,secondary,no,4365,no,yes,cellular,9,feb,45,2,-1,0,unknown,1
32,management,married,secondary,no,350,yes,no,unknown,28,may,110,2,-1,0,unknown,1
49,blue-collar,married,primary,no,474,yes,yes,telephone,9,feb,152,3,221,1,failure,1
27,technician,single,secondary,no,489,yes,no,cellular,30,jul,356,4,-1,0,unknown,2
46,entrepreneur,married,secondary,no,757,no,no,unknown,16,jun,382,3,-1,0,unknown,1
37,management,single,tertiary,no,695,no,no,cellular,28,jan,233,1,-1,0,unknown,1
30,unemployed,single,secondary,yes,-770,yes,no,unknown,28,may,87,1,-1,0,unknown,1
44,self-employed,divorced,secondary,no,80,yes,yes,unknown,14,may,387,2,-1,0,unknown,1
45,technician,married,secondary,no,315,yes,no,cellular,30,jun,103,1,-1,0,unknown,1
27,student,single,secondary,no,213,no,no,cellular,27,mar,378,1,-1,0,unknown,2
57,housemaid,married,primary,no,0,no,no,unknown,9,jun,257,2,-1,0,unknown,1
66,management,married,tertiary,no,2169,no,no,cellular,7,jul,282,1,-1,0,unknown,1
40,admin.,divorced,secondary,no,212,no,no,unknown,7,jan,176,1,-1,0,unknown,1
48,blue-collar,married,secondary,no,333,yes,no,cellular,14,may,24,6,-1,0,unknown,1
33,blue-collar,single,secondary,no,4404,yes,no,cellular,20,nov,766,3,-1,0,unknown,1
42,services,divorced,secondary,no,257,yes,no,cellular,12,may,955,2,-1,0,unknown,2
47,unemployed,married,secondary,no,3188,yes,no,cellular,3,feb,426,3,-1,0,unknown,1
27,technician,single,tertiary,no,3083,yes,no,unknown,29,may,244,2,-1,0,unknown,1
78,retired,married,tertiary,no,226,no,no,telephone,6,nov,136,1,-1,0,unknown,1
50,services,married,primary,no,1260,no,no,cellular,18,nov,172,1,-1,0,unknown,1
46,entrepreneur,single,tertiary,no,1410,yes,no,cellular,19,nov,93,1,189,8,failure,1
41,admin.,divorced,secondary,no,6046,yes,yes,telephone,15,mar,300,6,182,2,success,2
36,admin.,single,tertiary,no,980,no,no,cellular,11,nov,118,4,104,7,failure,1
49,retired,married,primary,no,-37,no,no,unknown,4,jul,191,2,-1,0,unknown,1
46,management,divorced,tertiary,no,-154,yes,yes,unknown,27,may,107,2,-1,0,unknown,1
77,retired,married,primary,no,680,no,no,telephone,24,feb,513,2,89,7,failure,1
30,technician,single,tertiary,no,799,yes,yes,unknown,6,jun,91,18,-1,0,unknown,1
43,management,single,secondary,yes,-1164,yes,yes,cellular,18,jul,76,4,-1,0,unknown,1
44,blue-collar,married,secondary,no,2523,yes,no,unknown,29,may,1236,2,-1,0,unknown,1
40,blue-collar,married,primary,no,98,yes,no,unknown,2,jun,193,5,-1,0,unknown,1
38,blue-collar,married,primary,no,3419,yes,no,unknown,20,jun,324,5,-1,0,unknown,1
25,unemployed,single,tertiary,no,343,no,no,cellular,1,jun,377,1,-1,0,unknown,2
49,management,married,tertiary,no,852,yes,no,cellular,20,nov,408,1,-1,0,unknown,1
33,blue-collar,married,primary,no,50,yes,no,cellular,7,may,246,2,-1,0,unknown,1
40,management,single,tertiary,no,0,no,no,cellular,26,aug,58,7,-1,0,unknown,1
44,blue-collar,married,primary,no,10,yes,no,cellular,17,jul,196,1,-1,0,unknown,1
32,blue-collar,married,secondary,no,950,yes,yes,cellular,20,apr,219,4,-1,0,unknown,1
52,management,married,tertiary,no,0,yes,no,cellular,9,jul,197,1,-1,0,unknown,1
35,management,married,tertiary,no,175,yes,no,cellular,7,aug,257,2,-1,0,unknown,1
35,technician,married,secondary,no,-259,yes,no,cellular,29,jan,381,1,247,2,failure,1
32,management,married,secondary,no,6217,yes,yes,unknown,21,may,486,2,-1,0,unknown,1
42,technician,married,secondary,no,-1310,yes,yes,unknown,28,may,162,1,-1,0,unknown,1
59,blue-collar,married,unknown,no,139,no,no,unknown,5,jun,153,1,-1,0,unknown,1
44,technician,single,secondary,no,7138,no,no,cellular,8,aug,809,2,-1,0,unknown,2
50,admin.,divorced,secondary,no,1111,yes,no,cellular,17,apr,50,1,-1,0,unknown,1
27,blue-collar,single,secondary,no,113,no,no,cellular,22,jul,39,17,-1,0,unknown,1
55,management,divorced,tertiary,no,-612,no,no,cellular,26,aug,131,2,-1,0,unknown,1
54,blue-collar,married,unknown,no,310,yes,no,telephone,28,jan,526,4,258,3,other,1
31,unemployed,single,secondary,no,-186,yes,no,unknown,26,may,172,3,-1,0,unknown,1
56,admin.,married,unknown,no,2038,no,no,cellular,8,feb,405,1,305,1,success,1
51,self-employed,married,tertiary,no,833,no,no,cellular,31,jul,77,3,-1,0,unknown,1
61,blue-collar,married,primary,no,625,yes,no,unknown,19,may,158,2,-1,0,unknown,1
34,technician,single,secondary,no,105,yes,no,cellular,7,may,146,2,171,3,failure,1
56,blue-collar,married,primary,no,551,no,no,unknown,29,may,27,1,-1,0,unknown,1
29,student,single,unknown,no,145,no,no,cellular,14,aug,105,1,-1,0,unknown,1
34,management,single,tertiary,no,618,yes,no,unknown,3,jun,119,4,-1,0,unknown,1
35,services,single,secondary,no,1063,yes,yes,cellular,16,apr,327,1,-1,0,unknown,1
56,admin.,divorced,secondary,no,985,no,yes,cellular,18,aug,150,2,-1,0,unknown,1
45,blue-collar,married,secondary,no,2926,yes,yes,cellular,19,nov,482,3,120,2,failure,1
31,admin.,single,secondary,no,-449,yes,no,unknown,28,may,81,2,-1,0,unknown,1
37,entrepreneur,divorced,tertiary,no,66,no,no,cellular,18,nov,1164,2,-1,0,unknown,2
43,admin.,married,secondary,no,0,yes,no,cellular,17,jul,674,3,-1,0,unknown,1
40,management,married,unknown,no,419,yes,no,cellular,10,jul,347,1,-1,0,unknown,1
44,management,married,primary,no,4758,yes,no,cellular,22,jul,712,6,-1,0,unknown,2
38,admin.,single,secondary,no,-23,no,no,cellular,20,nov,48,2,-1,0,unknown,1
58,management,divorced,tertiary,no,1573,yes,yes,cellular,17,nov,279,1,-1,0,unknown,1
24,blue-collar,single,secondary,no,77,yes,no,unknown,16,may,236,2,-1,0,unknown,1
53,services,married,secondary,no,1378,yes,no,cellular,18,jul,91,2,-1,0,unknown,1
36,blue-collar,married,secondary,no,-73,yes,yes,cellular,18,may,15,8,-1,0,unknown,1
28,blue-collar,married,primary,no,60,yes,no,cellular,6,may,161,1,337,1,failure,1
45,blue-collar,married,primary,no,137,yes,yes,unknown,16,may,187,19,-1,0,unknown,1
32,admin.,single,tertiary,no,1583,yes,no,cellular,19,nov,100,1,182,1,failure,1
46,admin.,married,secondary,no,-121,yes,yes,cellular,8,jul,214,4,-1,0,unknown,1
28,blue-collar,single,secondary,no,1065,yes,yes,cellular,17,apr,406,1,317,1,failure,1
51,unemployed,married,secondary,no,-13,yes,no,cellular,13,may,361,1,364,1,failure,1
51,blue-collar,married,primary,no,1869,no,no,unknown,17,jun,30,3,-1,0,unknown,1
30,technician,single,secondary,no,4787,yes,no,unknown,4,jun,99,2,-1,0,unknown,1
39,technician,married,secondary,yes,-183,yes,no,unknown,14,may,202,2,-1,0,unknown,1
28,blue-collar,married,primary,no,702,yes,no,unknown,26,jun,318,2,-1,0,unknown,1
31,management,single,tertiary,no,1494,no,no,cellular,13,aug,275,12,-1,0,unknown,1
31,blue-collar,married,primary,no,0,yes,yes,unknown,12,may,59,4,-1,0,unknown,1
38,management,married,tertiary,no,46,no,no,cellular,29,aug,70,4,-1,0,unknown,1
31,blue-collar,single,secondary,no,609,yes,no,cellular,14,apr,1126,1,335,1,failure,1
74,retired,divorced,secondary,no,4079,no,no,cellular,19,oct,343,3,-1,0,unknown,2
40,management,single,tertiary,no,0,yes,no,cellular,23,feb,228,2,182,6,failure,2
43,technician,married,secondary,no,7876,yes,no,cellular,11,aug,209,2,-1,0,unknown,1
34,technician,single,tertiary,no,925,yes,no,cellular,13,apr,709,1,-1,0,unknown,2
54,management,divorced,tertiary,no,7010,no,no,cellular,11,mar,275,2,-1,0,unknown,1
51,blue-collar,married,primary,no,42,yes,no,cellular,12,may,51,2,342,3,failure,1
33,blue-collar,married,secondary,no,285,no,yes,unknown,3,jul,267,1,-1,0,unknown,1
41,technician,married,tertiary,no,0,no,no,unknown,20,jun,95,1,-1,0,unknown,1
33,management,single,tertiary,no,3170,no,no,cellular,28,oct,246,2,-1,0,unknown,1
48,admin.,married,secondary,no,8,no,yes,cellular,7,jul,46,1,-1,0,unknown,1
42,self-employed,divorced,tertiary,no,216,yes,no,cellular,8,may,144,3,-1,0,unknown,1
35,management,single,tertiary,no,2975,no,no,cellular,8,aug,249,2,-1,0,unknown,1
25,admin.,married,secondary,no,894,yes,no,unknown,28,may,328,1,-1,0,unknown,1
38,blue-collar,single,primary,no,490,yes,yes,unknown,25,aug,17,1,-1,0,unknown,1
45,entrepreneur,married,secondary,no,245,yes,no,unknown,14,may,126,3,-1,0,unknown,1
59,management,divorced,tertiary,no,0,yes,no,cellular,31,jul,52,8,-1,0,unknown,1
47,management,married,unknown,no,150,no,no,unknown,9,jun,52,1,-1,0,unknown,1
33,management,married,tertiary,no,4,yes,no,cellular,16,jul,285,5,-1,0,unknown,1
59,management,married,primary,no,1727,no,no,telephone,25,may,500,4,358,2,failure,2
41,blue-collar,divorced,primary,no,664,no,yes,cellular,15,jul,955,5,-1,0,unknown,2
42,technician,married,secondary,no,473,yes,no,cellular,7,jul,216,5,-1,0,unknown,1
51,technician,divorced,tertiary,no,0,no,no,cellular,28,aug,84,7,-1,0,unknown,1
45,management,married,tertiary,no,-192,yes,no,cellular,6,may,138,3,-1,0,unknown,1
30,management,married,tertiary,no,1942,yes,yes,cellular,21,nov,436,2,178,3,other,2
33,blue-collar,single,secondary,no,5137,yes,no,cellular,6,may,123,1,-1,0,unknown,1
43,management,married,tertiary,no,13044,no,no,cellular,18,aug,36,4,-1,0,unknown,1
37,blue-collar,married,secondary,no,1053,no,no,unknown,16,jun,405,3,-1,0,unknown,1
73,retired,married,primary,no,154,no,no,cellular,15,oct,103,1,-1,0,unknown,1
43,blue-collar,married,secondary,no,625,yes,no,unknown,30,sep,175,1,-1,0,unknown,1
52,unemployed,married,primary,no,255,no,yes,cellular,10,jul,374,3,-1,0,unknown,1
44,management,married,tertiary,no,529,yes,no,unknown,4,jun,129,4,-1,0,unknown,1
56,management,married,tertiary,no,318,no,yes,telephone,9,jul,246,3,-1,0,unknown,1
21,services,single,secondary,no,1903,yes,no,unknown,29,may,107,2,-1,0,unknown,1
43,unknown,married,tertiary,no,1937,no,no,unknown,19,jun,385,1,-1,0,unknown,1
54,management,married,primary,no,3859,no,yes,cellular,20,nov,104,3,-1,0,unknown,1
59,technician,married,primary,no,4198,no,no,cellular,14,jan,309,1,91,10,success,2
52,blue-collar,married,primary,no,230,yes,no,cellular,6,may,198,2,170,2,failure,1
31,admin.,single,secondary,no,747,yes,no,unknown,26,may,543,2,-1,0,unknown,2
53,admin.,married,secondary,no,263,no,yes,cellular,18,jul,143,7,-1,0,unknown,1
24,technician,single,secondary,no,-46,yes,no,unknown,19,may,23,1,-1,0,unknown,1
57,retired,married,secondary,no,0,no,yes,unknown,30,jun,104,2,-1,0,unknown,1
48,technician,married,secondary,no,568,yes,no,cellular,2,sep,378,2,386,1,success,2
57,technician,married,secondary,no,1469,yes,no,cellular,17,nov,364,1,-1,0,unknown,1
51,technician,married,secondary,no,18,no,yes,cellular,25,jul,363,6,-1,0,unknown,1
50,management,divorced,tertiary,no,201,yes,no,cellular,24,jul,248,1,-1,0,unknown,1
34,blue-collar,married,secondary,no,1412,yes,yes,unknown,27,may,157,2,-1,0,unknown,1
43,blue-collar,married,primary,no,-93,yes,no,unknown,26,may,402,2,-1,0,unknown,1
31,services,married,secondary,no,-331,yes,no,unknown,23,may,203,5,-1,0,unknown,1
29,blue-collar,married,unknown,no,486,yes,no,cellular,6,may,422,1,363,1,failure,1
39,blue-collar,married,primary,no,694,yes,no,cellular,21,nov,44,1,-1,0,unknown,1
36,management,single,tertiary,no,2806,yes,no,unknown,30,may,358,4,-1,0,unknown,1
38,unemployed,single,tertiary,no,0,no,no,cellular,6,feb,39,2,-1,0,unknown,1
56,management,divorced,tertiary,no,2959,yes,no,telephone,18,may,325,1,-1,0,unknown,1
41,housemaid,divorced,primary,no,22,yes,no,cellular,18,nov,238,3,126,4,other,1
47,technician,married,secondary,no,1167,yes,no,cellular,30,apr,968,1,87,5,failure,2
38,management,single,tertiary,no,35,yes,no,cellular,17,apr,156,1,273,3,failure,1
80,retired,married,secondary,no,8304,no,no,telephone,6,apr,681,1,118,11,success,1
37,services,married,secondary,no,4760,yes,no,cellular,20,nov,187,2,-1,0,unknown,1
44,management,single,tertiary,no,-1313,yes,yes,cellular,15,may,104,10,-1,0,unknown,1
33,blue-collar,single,secondary,no,697,no,no,cellular,6,feb,860,2,-1,0,unknown,2
53,technician,married,secondary,no,230,no,yes,cellular,13,aug,112,2,-1,0,unknown,1
69,retired,married,tertiary,no,473,no,no,cellular,7,jul,112,1,78,1,failure,1
46,technician,married,secondary,no,1427,yes,no,unknown,14,may,32,3,-1,0,unknown,1
30,management,single,tertiary,no,201,yes,no,cellular,17,mar,325,2,-1,0,unknown,2
31,self-employed,single,secondary,no,1086,no,no,cellular,20,nov,410,1,-1,0,unknown,1
38,management,divorced,tertiary,no,4335,yes,no,cellular,20,nov,640,1,-1,0,unknown,1
34,services,divorced,secondary,no,44,no,no,unknown,9,jun,118,1,-1,0,unknown,1
48,unknown,married,unknown,no,286,no,no,cellular,30,jul,166,2,-1,0,unknown,1
46,blue-collar,divorced,primary,no,216,no,no,cellular,2,feb,173,1,-1,0,unknown,1
42,admin.,married,secondary,no,214,yes,no,unknown,28,may,21,24,-1,0,unknown,1
41,blue-collar,married,secondary,no,343,yes,no,unknown,14,may,89,7,-1,0,unknown,1
33,blue-collar,married,secondary,no,-77,yes,no,cellular,28,jul,151,3,-1,0,unknown,1
39,blue-collar,married,primary,no,1046,no,no,unknown,19,jun,112,4,-1,0,unknown,1
27,student,single,secondary,no,1566,no,no,cellular,30,jan,164,5,-1,0,unknown,1
26,management,single,tertiary,no,592,no,no,telephone,29,jan,145,2,164,1,other,1
38,management,single,tertiary,no,104,yes,no,cellular,6,may,606,3,-1,0,unknown,2
48,blue-collar,married,secondary,no,0,yes,no,unknown,26,may,105,1,-1,0,unknown,1
54,services,married,secondary,no,-22,no,yes,cellular,9,jul,85,1,-1,0,unknown,1
51,services,married,secondary,no,0,no,no,cellular,18,jul,439,3,-1,0,unknown,1
47,technician,married,secondary,no,72,no,no,unknown,29,may,278,1,-1,0,unknown,1
53,technician,married,secondary,no,100,no,no,cellular,13,aug,205,4,-1,0,unknown,1
35,blue-collar,married,primary,no,319,yes,no,cellular,16,jul,221,1,-1,0,unknown,1
58,management,married,tertiary,no,9339,yes,no,telephone,18,nov,52,3,172,3,other,1
52,management,divorced,tertiary,no,50,yes,no,unknown,12,jun,84,3,-1,0,unknown,1
57,retired,married,secondary,yes,32,yes,no,cellular,15,may,476,3,-1,0,unknown,1
52,management,married,tertiary,no,6922,no,no,cellular,20,nov,371,1,-1,0,unknown,1
35,management,single,tertiary,no,633,yes,no,cellular,17,apr,128,3,-1,0,unknown,1
48,technician,married,secondary,no,4265,yes,no,unknown,13,may,220,2,-1,0,unknown,1
46,entrepreneur,married,tertiary,no,2262,no,no,telephone,14,jul,44,14,-1,0,unknown,1
39,services,married,secondary,no,1970,yes,no,unknown,8,jun,30,1,404,2,success,1
38,self-employed,divorced,tertiary,no,1513,no,no,cellular,7,may,330,1,342,1,failure,1
34,entrepreneur,married,secondary,no,4659,yes,no,unknown,30,aug,28,1,-1,0,unknown,1
47,entrepreneur,married,primary,no,668,no,no,cellular,12,may,908,1,-1,0,unknown,1
35,management,divorced,tertiary,no,649,no,no,cellular,16,apr,177,1,-1,0,unknown,1
46,blue-collar,divorced,primary,no,452,yes,no,unknown,9,may,113,4,-1,0,unknown,1
27,admin.,single,secondary,no,-145,yes,no,telephone,15,may,289,8,-1,0,unknown,1
31,blue-collar,married,secondary,no,-498,yes,no,cellular,21,jul,357,1,-1,0,unknown,1
31,management,single,tertiary,no,0,no,no,cellular,28,aug,38,16,-1,0,unknown,1
46,admin.,married,secondary,no,22,yes,no,cellular,7,aug,414,4,-1,0,unknown,1
31,admin.,married,secondary,no,2304,yes,no,cellular,20,nov,257,2,-1,0,unknown,1
33,management,married,tertiary,no,1412,yes,no,unknown,19,aug,480,1,-1,0,unknown,2
42,housemaid,married,primary,no,145,no,no,cellular,20,aug,252,2,-1,0,unknown,1
33,management,single,primary,no,4897,yes,no,unknown,20,may,151,1,-1,0,unknown,1
40,housemaid,married,primary,no,1832,no,no,cellular,6,feb,213,4,-1,0,unknown,1
51,blue-collar,married,primary,no,3726,no,yes,cellular,27,aug,119,12,-1,0,unknown,1
31,unemployed,married,tertiary,no,591,no,no,cellular,21,nov,161,2,-1,0,unknown,1
62,retired,divorced,tertiary,no,0,no,no,cellular,13,nov,227,2,-1,0,unknown,2
24,student,single,secondary,no,508,yes,no,telephone,18,may,12,3,374,1,other,1
48,unemployed,married,secondary,no,817,no,no,cellular,14,jan,517,1,282,4,success,2
41,technician,divorced,secondary,no,348,yes,no,cellular,7,may,225,2,275,2,failure,1
43,management,married,tertiary,no,291,yes,no,unknown,9,may,150,2,-1,0,unknown,1
52,technician,married,secondary,no,3554,no,yes,cellular,8,jul,89,1,-1,0,unknown,1
54,blue-collar,married,primary,no,781,yes,no,unknown,9,may,103,2,-1,0,unknown,1
32,technician,divorced,tertiary,no,267,no,no,cellular,26,may,128,1,-1,0,unknown,1
38,blue-collar,married,primary,no,1327,yes,no,cellular,20,nov,277,1,-1,0,unknown,1
41,admin.,married,primary,no,-306,yes,no,unknown,15,may,500,1,-1,0,unknown,2
31,blue-collar,single,primary,no,864,yes,no,telephone,14,may,113,2,-1,0,unknown,1
35,housemaid,married,tertiary,no,1265,yes,no,cellular,15,may,326,5,179,4,failure,2
26,admin.,married,secondary,no,0,no,no,unknown,27,may,755,1,-1,0,unknown,1
52,technician,married,tertiary,no,214,no,no,cellular,29,aug,161,3,-1,0,unknown,1
58,retired,married,secondary,no,425,yes,yes,cellular,17,nov,100,1,-1,0,unknown,1
57,housemaid,married,tertiary,no,3,no,no,cellular,4,aug,142,2,-1,0,unknown,1
34,management,married,tertiary,no,0,yes,no,unknown,8,may,214,2,-1,0,unknown,1
59,blue-collar,married,primary,no,0,no,no,cellular,18,nov,167,2,-1,0,unknown,1
27,technician,single,secondary,no,282,no,yes,cellular,9,jul,676,5,-1,0,unknown,1
42,entrepreneur,married,tertiary,no,0,no,no,cellular,9,jul,236,1,-1,0,unknown,1
47,housemaid,single,tertiary,no,3727,no,no,unknown,12,jun,993,6,-1,0,unknown,2
33,blue-collar,married,secondary,no,0,yes,yes,cellular,28,jul,83,12,-1,0,unknown,1
31,services,single,secondary,no,864,yes,no,cellular,6,may,100,1,-1,0,unknown,1
37,management,married,tertiary,no,4089,yes,no,cellular,2,feb,289,2,174,4,other,2
29,blue-collar,married,secondary,no,-478,no,yes,cellular,8,jul,528,2,-1,0,unknown,1
38,unemployed,married,primary,no,-363,no,no,unknown,12,jun,340,2,-1,0,unknown,1
35,self-employed,married,secondary,no,8883,no,no,cellular,21,nov,33,3,-1,0,unknown,1
31,technician,single,secondary,no,1970,no,no,telephone,17,apr,284,3,-1,0,unknown,1
62,management,married,tertiary,no,1859,no,no,telephone,6,aug,245,3,-1,0,unknown,2
32,technician,single,tertiary,no,1059,yes,no,cellular,17,apr,115,1,-1,0,unknown,1
31,services,married,secondary,no,388,yes,no,unknown,5,may,730,2,-1,0,unknown,1
51,blue-collar,divorced,primary,no,602,yes,no,cellular,11,may,347,1,284,2,failure,1
29,services,single,secondary,no,0,no,no,cellular,17,jul,58,1,-1,0,unknown,1
43,blue-collar,married,primary,no,255,yes,no,cellular,17,jul,180,1,-1,0,unknown,1
36,blue-collar,married,secondary,no,63,yes,no,unknown,2,jun,56,8,-1,0,unknown,1
34,self-employed,married,primary,no,712,yes,no,unknown,2,jun,326,3,-1,0,unknown,1
29,services,married,secondary,no,57,yes,no,telephone,21,jul,342,9,-1,0,unknown,1
57,retired,married,secondary,no,523,no,yes,cellular,2,feb,49,6,-1,0,unknown,1
43,management,married,tertiary,no,422,no,no,cellular,12,aug,110,1,-1,0,unknown,1
33,services,married,secondary,no,386,no,no,cellular,12,nov,253,1,92,4,failure,2
60,management,married,tertiary,no,3387,no,no,cellular,14,aug,636,2,-1,0,unknown,1
51,technician,married,primary,no,260,no,no,cellular,19,aug,137,2,-1,0,unknown,1
40,admin.,single,secondary,no,-1,no,no,cellular,7,jul,173,1,-1,0,unknown,1
51,technician,married,secondary,no,1490,yes,no,cellular,18,jul,227,2,-1,0,unknown,1
38,services,married,secondary,no,497,yes,yes,unknown,19,may,88,5,-1,0,unknown,1
35,technician,married,secondary,no,1707,yes,no,unknown,2,jun,426,3,-1,0,unknown,1
47,technician,married,secondary,no,826,yes,no,telephone,18,nov,195,3,112,8,other,1
45,blue-collar,married,primary,no,907,no,no,cellular,18,aug,230,8,-1,0,unknown,1
40,services,married,secondary,no,1836,yes,no,cellular,12,may,750,2,-1,0,unknown,2
29,entrepreneur,single,secondary,no,404,no,no,cellular,30,jan,413,3,-1,0,unknown,1
52,management,divorced,tertiary,no,907,yes,no,unknown,4,jun,104,2,-1,0,unknown,1
26,technician,married,secondary,no,18,yes,yes,cellular,5,may,138,1,-1,0,unknown,1
31,blue-collar,single,primary,no,-495,yes,no,unknown,29,may,334,2,-1,0,unknown,1
55,services,married,unknown,no,1210,yes,no,unknown,30,may,868,1,-1,0,unknown,1
35,services,married,secondary,no,819,yes,no,telephone,14,jul,102,14,-1,0,unknown,1
56,management,divorced,tertiary,no,442,no,no,unknown,28,may,77,3,-1,0,unknown,1
28,blue-collar,single,secondary,no,-46,yes,no,cellular,1,sep,199,1,92,14,success,2
27,student,single,secondary,no,671,yes,no,unknown,7,may,332,2,-1,0,unknown,1
30,technician,married,secondary,no,371,no,no,cellular,7,aug,124,2,-1,0,unknown,1
51,technician,married,tertiary,no,-3,no,no,cellular,25,aug,91,9,-1,0,unknown,1
33,management,married,secondary,no,11,yes,no,cellular,4,may,104,3,-1,0,unknown,1
32,blue-collar,single,secondary,no,33,yes,no,cellular,18,may,125,1,368,4,failure,1
43,entrepreneur,married,secondary,no,104,yes,no,cellular,18,jul,635,3,-1,0,unknown,2
46,blue-collar,married,primary,no,174,no,yes,cellular,15,jul,90,1,-1,0,unknown,1
32,management,married,tertiary,no,3107,yes,yes,cellular,25,jul,310,1,-1,0,unknown,1
40,services,married,secondary,no,1438,yes,no,cellular,6,may,207,1,351,2,failure,1
39,blue-collar,married,secondary,no,1367,no,no,unknown,12,jun,43,1,-1,0,unknown,1
51,blue-collar,married,primary,no,-11,no,no,telephone,16,jul,126,4,-1,0,unknown,1
46,admin.,single,secondary,no,1693,yes,no,cellular,25,jan,137,1,97,1,success,1
43,blue-collar,married,primary,no,778,yes,yes,unknown,15,may,284,5,-1,0,unknown,1
36,technician,married,tertiary,no,837,no,no,cellular,28,aug,68,6,-1,0,unknown,1
48,management,married,tertiary,no,363,no,no,cellular,18,nov,67,1,-1,0,unknown,1
26,admin.,single,secondary,no,236,yes,yes,cellular,18,may,8,2,-1,0,unknown,1
39,admin.,single,unknown,no,0,yes,no,cellular,11,may,62,1,-1,0,unknown,1
47,management,married,tertiary,no,-50,no,yes,cellular,7,jul,175,1,-1,0,unknown,1
23,entrepreneur,single,primary,no,4,yes,no,unknown,13,may,395,2,-1,0,unknown,2
54,management,divorced,tertiary,no,26306,yes,no,cellular,11,feb,27,1,84,3,failure,1
38,admin.,married,secondary,no,46,yes,yes,unknown,6,may,195,1,-1,0,unknown,1
33,technician,married,secondary,no,575,no,yes,cellular,4,feb,254,2,-1,0,unknown,1
35,admin.,divorced,secondary,no,148,no,yes,cellular,8,jul,199,1,-1,0,unknown,1
52,services,married,secondary,no,431,no,no,cellular,26,aug,73,17,-1,0,unknown,1
25,technician,single,tertiary,no,777,yes,no,unknown,14,may,351,1,-1,0,unknown,1
29,management,married,tertiary,no,199,yes,yes,unknown,7,may,1689,4,-1,0,unknown,2
35,technician,single,tertiary,no,3552,no,no,cellular,21,nov,267,1,-1,0,unknown,1
49,services,married,secondary,no,47,no,no,unknown,5,may,234,2,-1,0,unknown,1
41,admin.,divorced,secondary,no,3823,no,no,cellular,26,apr,234,10,-1,0,unknown,1
32,management,married,tertiary,no,138,no,no,cellular,20,aug,94,4,-1,0,unknown,1
29,admin.,single,secondary,no,1117,yes,no,unknown,8,may,77,2,-1,0,unknown,1
28,blue-collar,married,secondary,no,1325,yes,no,cellular,15,may,242,1,-1,0,unknown,1
59,retired,married,secondary,no,0,no,no,cellular,18,jul,247,4,-1,0,unknown,1
34,entrepreneur,married,tertiary,no,4343,no,no,unknown,9,jun,85,4,-1,0,unknown,1
55,management,divorced,tertiary,no,1598,no,no,cellular,22,aug,607,4,-1,0,unknown,1
34,management,married,tertiary,no,3301,yes,no,cellular,17,jun,485,2,227,4,failure,2
24,student,single,secondary,no,822,no,no,cellular,27,oct,184,1,91,2,failure,2
42,technician,divorced,secondary,no,-280,yes,no,unknown,26,may,258,1,-1,0,unknown,1
34,management,single,unknown,no,1534,yes,no,cellular,16,apr,156,1,147,7,other,1
34,admin.,married,secondary,no,1671,no,no,unknown,21,may,160,1,-1,0,unknown,1
51,self-employed,married,tertiary,no,2007,no,no,unknown,16,jun,1021,1,-1,0,unknown,1
58,blue-collar,married,primary,no,0,yes,no,cellular,31,jul,5,25,-1,0,unknown,1
44,technician,married,secondary,no,2776,yes,no,cellular,27,jan,701,1,-1,0,unknown,2
33,blue-collar,married,secondary,no,139,yes,yes,cellular,18,may,732,2,291,5,failure,2
34,management,married,tertiary,no,573,no,no,cellular,10,aug,122,1,-1,0,unknown,1
34,admin.,married,secondary,no,475,yes,no,unknown,7,may,559,1,-1,0,unknown,1
42,blue-collar,divorced,secondary,no,47,yes,yes,unknown,8,may,141,1,-1,0,unknown,1
46,management,single,tertiary,no,2154,yes,no,cellular,21,jul,87,4,-1,0,unknown,1
31,self-employed,single,tertiary,no,96,no,no,cellular,5,feb,577,1,-1,0,unknown,1
39,entrepreneur,married,tertiary,no,83,yes,no,cellular,11,jul,193,2,-1,0,unknown,1
34,management,single,tertiary,no,6766,no,no,cellular,28,aug,210,5,-1,0,unknown,1
47,technician,married,secondary,no,3973,no,no,cellular,6,aug,732,2,-1,0,unknown,1
42,services,divorced,secondary,no,372,yes,yes,unknown,6,may,121,2,-1,0,unknown,1
48,blue-collar,single,secondary,no,-552,no,yes,cellular,21,nov,150,2,-1,0,unknown,1
30,self-employed,single,tertiary,no,48,no,no,cellular,21,nov,140,1,-1,0,unknown,1
38,technician,married,secondary,no,7696,yes,no,cellular,20,nov,386,2,-1,0,unknown,1
24,services,married,secondary,no,4500,yes,no,cellular,11,may,733,2,-1,0,unknown,2
34,technician,married,secondary,no,1,yes,no,cellular,19,nov,108,1,-1,0,unknown,1
46,management,single,tertiary,no,46,no,yes,cellular,17,nov,80,1,152,1,failure,1
32,admin.,divorced,secondary,yes,-18,yes,no,unknown,12,may,155,3,-1,0,unknown,1
46,services,married,secondary,no,451,yes,yes,cellular,13,may,389,4,-1,0,unknown,1
26,self-employed,married,tertiary,no,479,yes,no,cellular,9,feb,133,3,-1,0,unknown,1
42,blue-collar,married,secondary,no,0,yes,no,cellular,21,nov,328,6,-1,0,unknown,1
50,technician,married,secondary,no,1130,yes,no,cellular,23,jul,119,2,-1,0,unknown,1
41,blue-collar,married,primary,no,389,yes,no,unknown,16,jun,87,6,-1,0,unknown,1
34,admin.,single,secondary,no,10,no,yes,cellular,18,nov,162,1,173,3,failure,1
32,services,married,secondary,no,401,yes,no,unknown,15,may,294,2,-1,0,unknown,1
58,housemaid,single,tertiary,no,145,yes,yes,cellular,16,jul,128,2,-1,0,unknown,1
45,technician,married,secondary,no,115,yes,no,cellular,6,may,108,1,-1,0,unknown,1
28,admin.,single,secondary,no,89,yes,yes,cellular,6,feb,172,2,-1,0,unknown,1
35,technician,married,secondary,no,94,yes,yes,unknown,14,may,208,5,-1,0,unknown,1
39,services,married,secondary,no,1438,yes,no,unknown,20,may,212,2,-1,0,unknown,1
49,unemployed,divorced,tertiary,no,780,no,no,cellular,8,nov,148,1,871,2,failure,1
50,management,married,tertiary,no,207,yes,no,cellular,4,feb,99,1,-1,0,unknown,1
37,management,married,tertiary,no,238,no,no,cellular,3,feb,185,1,92,1,success,2
45,blue-collar,married,primary,no,2433,no,no,cellular,6,aug,133,2,-1,0,unknown,1
30,housemaid,single,secondary,no,1924,no,no,cellular,6,feb,170,1,-1,0,unknown,1
48,unemployed,married,tertiary,no,-471,yes,no,unknown,19,may,668,7,-1,0,unknown,1
36,management,single,tertiary,no,1531,yes,no,cellular,8,may,81,3,170,1,failure,1
41,management,single,secondary,no,764,no,no,cellular,12,jun,230,2,-1,0,unknown,1
55,blue-collar,married,secondary,no,383,no,no,unknown,5,may,287,1,-1,0,unknown,1
70,retired,married,primary,no,3782,no,no,cellular,16,mar,618,1,-1,0,unknown,1
41,management,married,tertiary,no,326,yes,no,cellular,5,may,788,1,-1,0,unknown,2
47,services,divorced,secondary,no,691,no,no,cellular,6,feb,285,6,-1,0,unknown,1
34,technician,single,secondary,no,0,no,no,cellular,21,aug,163,2,-1,0,unknown,1
33,management,single,tertiary,no,99,no,no,cellular,8,jul,159,1,-1,0,unknown,1
58,retired,married,secondary,no,502,yes,no,cellular,12,may,197,2,370,3,failure,1
51,management,married,tertiary,no,-15,no,no,cellular,25,jul,212,2,-1,0,unknown,1
45,management,married,tertiary,no,1929,yes,no,unknown,29,may,44,15,-1,0,unknown,1
55,admin.,married,secondary,no,0,no,no,cellular,23,sep,180,2,238,3,success,1
30,blue-collar,single,primary,no,185,no,no,unknown,26,jun,11,1,-1,0,unknown,1
33,management,single,secondary,no,-424,yes,no,unknown,26,may,863,1,-1,0,unknown,1
27,services,single,secondary,no,0,yes,no,unknown,7,may,388,7,-1,0,unknown,1
59,retired,married,secondary,no,319,yes,no,unknown,5,may,143,3,-1,0,unknown,1
34,management,single,tertiary,no,171,yes,no,cellular,7,may,191,1,294,1,failure,1
47,technician,divorced,tertiary,no,-1148,yes,yes,unknown,27,may,62,2,-1,0,unknown,1
44,blue-collar,married,primary,no,-11,yes,no,unknown,9,may,13,1,-1,0,unknown,1
35,admin.,single,secondary,no,0,yes,no,cellular,13,may,1073,1,-1,0,unknown,2
45,management,married,tertiary,no,-206,yes,no,cellular,6,may,337,2,-1,0,unknown,1
42,blue-collar,married,primary,no,704,yes,yes,telephone,31,jul,88,10,-1,0,unknown,1
38,technician,married,secondary,no,1931,no,no,cellular,2,jun,167,1,298,10,other,1
34,technician,single,secondary,no,943,no,no,cellular,29,aug,96,4,-1,0,unknown,1
35,technician,married,secondary,no,327,yes,no,cellular,13,apr,537,3,-1,0,unknown,1
29,management,single,secondary,no,-105,yes,no,unknown,27,may,5,3,-1,0,unknown,1
58,retired,married,secondary,no,983,no,no,cellular,5,aug,139,1,-1,0,unknown,1
44,blue-collar,single,primary,no,787,yes,no,unknown,30,may,570,2,-1,0,unknown,1
45,entrepreneur,married,tertiary,no,0,yes,no,cellular,29,jul,100,3,-1,0,unknown,1
43,blue-collar,married,secondary,no,3060,yes,no,unknown,15,may,253,2,-1,0,unknown,1
44,services,married,secondary,no,5780,yes,no,cellular,1,apr,525,2,-1,0,unknown,1
30,technician,single,secondary,no,790,no,no,cellular,20,aug,696,3,-1,0,unknown,1
38,unemployed,married,tertiary,no,1449,no,no,unknown,26,may,535,6,-1,0,unknown,1
50,technician,married,secondary,no,1412,no,no,cellular,6,aug,131,3,-1,0,unknown,1
21,student,single,secondary,no,681,no,no,unknown,20,aug,6,1,-1,0,unknown,1
38,entrepreneur,married,tertiary,no,228,yes,no,cellular,5,feb,105,1,-1,0,unknown,1
42,admin.,married,secondary,no,0,no,no,unknown,19,jun,370,1,-1,0,unknown,1
45,technician,single,tertiary,no,2087,no,no,cellular,29,aug,29,14,-1,0,unknown,1
34,entrepreneur,married,secondary,no,2,yes,yes,cellular,5,may,184,1,167,6,failure,1
48,technician,married,secondary,no,197,no,yes,cellular,3,feb,47,2,222,3,other,1
34,services,married,secondary,no,0,no,yes,unknown,2,jul,193,4,-1,0,unknown,1
32,blue-collar,married,secondary,no,1905,yes,no,cellular,16,jul,709,2,-1,0,unknown,2
35,technician,married,tertiary,no,118,no,no,cellular,6,aug,358,2,-1,0,unknown,1
39,entrepreneur,married,tertiary,no,2644,yes,no,unknown,20,may,253,1,-1,0,unknown,1
36,self-employed,married,tertiary,no,16430,yes,no,unknown,6,jun,197,3,-1,0,unknown,1
35,technician,married,secondary,no,13,no,no,cellular,22,aug,94,2,-1,0,unknown,1
57,services,divorced,secondary,no,14,no,yes,cellular,22,jul,445,2,-1,0,unknown,1
28,technician,single,secondary,no,769,yes,no,cellular,15,may,153,1,371,2,failure,1
43,admin.,married,unknown,no,3485,no,no,unknown,18,jun,113,1,-1,0,unknown,1
57,management,married,secondary,no,139,no,no,cellular,17,aug,80,1,-1,0,unknown,1
34,services,divorced,secondary,no,202,yes,no,unknown,15,may,318,1,-1,0,unknown,1
36,technician,married,tertiary,no,6,yes,no,cellular,27,jan,100,1,435,1,failure,1
47,management,divorced,tertiary,no,2515,no,no,unknown,20,jun,40,3,-1,0,unknown,1
36,management,divorced,tertiary,no,5195,yes,no,unknown,2,jun,55,25,-1,0,unknown,1
33,management,married,tertiary,no,2098,no,no,cellular,20,nov,67,1,-1,0,unknown,1
57,management,married,tertiary,no,320,no,no,cellular,7,aug,76,2,-1,0,unknown,1
57,management,married,tertiary,no,3431,yes,no,unknown,16,may,73,1,-1,0,unknown,1
34,admin.,married,secondary,no,50,yes,no,unknown,20,may,89,2,-1,0,unknown,1
51,housemaid,divorced,tertiary,no,370,yes,no,cellular,19,aug,109,3,-1,0,unknown,1
54,blue-collar,divorced,primary,no,-182,no,no,cellular,9,jul,98,1,-1,0,unknown,1
52,self-employed,single,tertiary,no,1623,yes,no,unknown,5,jun,21,17,-1,0,unknown,1
43,entrepreneur,married,tertiary,no,13342,yes,no,cellular,18,nov,465,1,-1,0,unknown,1
58,retired,single,primary,no,6570,no,no,cellular,21,jul,106,3,-1,0,unknown,1
53,admin.,married,secondary,no,225,yes,no,cellular,20,apr,304,1,340,1,failure,1
44,management,married,secondary,no,-665,no,no,cellular,30,jul,342,3,-1,0,unknown,1
29,management,single,tertiary,no,0,no,no,unknown,16,may,16,25,-1,0,unknown,1
27,services,single,secondary,no,54,yes,no,unknown,28,may,543,2,-1,0,unknown,2
35,blue-collar,married,primary,no,46,no,no,cellular,8,jul,338,3,-1,0,unknown,1
40,self-employed,married,secondary,no,2,no,no,cellular,22,aug,197,5,-1,0,unknown,1
34,blue-collar,married,secondary,no,103,yes,yes,unknown,8,may,956,2,-1,0,unknown,1
38,admin.,single,secondary,no,883,yes,no,cellular,12,may,95,1,327,9,other,1
32,services,married,secondary,no,55,yes,no,unknown,15,may,546,9,-1,0,unknown,1
41,admin.,married,secondary,no,8238,yes,yes,unknown,30,may,124,4,-1,0,unknown,1
25,blue-collar,single,secondary,no,913,yes,no,cellular,7,jul,113,4,-1,0,unknown,1
38,blue-collar,divorced,secondary,no,595,yes,no,cellular,7,may,245,3,-1,0,unknown,1
26,technician,single,secondary,no,7,yes,no,cellular,22,jul,188,2,-1,0,unknown,1
37,technician,single,tertiary,no,1661,no,no,cellular,19,aug,199,5,-1,0,unknown,1
30,management,married,tertiary,no,102,yes,no,cellular,5,apr,470,7,426,3,other,2
36,services,married,secondary,no,338,no,no,unknown,14,may,90,1,-1,0,unknown,1
33,management,married,secondary,no,3132,yes,no,unknown,23,may,350,5,-1,0,unknown,1
33,admin.,single,tertiary,no,490,yes,no,cellular,7,may,31,1,363,2,failure,1
35,management,married,tertiary,no,2682,yes,no,cellular,9,jul,156,1,-1,0,unknown,1
24,services,married,tertiary,no,0,yes,no,unknown,27,may,299,1,-1,0,unknown,1
29,unemployed,married,secondary,no,596,no,no,cellular,30,jan,510,2,-1,0,unknown,1
54,blue-collar,married,secondary,no,2059,yes,no,cellular,25,aug,177,4,-1,0,unknown,1
27,admin.,married,secondary,no,132,no,no,cellular,13,oct,123,2,-1,0,unknown,1
34,management,married,secondary,no,0,no,no,cellular,2,feb,270,1,-1,0,unknown,1
39,blue-collar,married,primary,no,385,yes,no,unknown,16,may,225,4,-1,0,unknown,1
38,management,married,tertiary,no,223,no,no,cellular,28,jan,63,1,-1,0,unknown,1
37,management,married,tertiary,no,0,yes,no,unknown,3,jun,247,13,-1,0,unknown,1
26,services,single,secondary,no,512,yes,yes,cellular,30,jan,206,5,239,3,failure,1
36,entrepreneur,married,tertiary,no,1169,yes,no,unknown,6,may,168,2,-1,0,unknown,1
35,management,single,tertiary,no,71,yes,no,unknown,21,may,836,12,-1,0,unknown,1
30,management,single,tertiary,no,940,no,no,cellular,8,aug,131,2,-1,0,unknown,1
25,technician,single,secondary,no,-80,yes,yes,unknown,3,jun,89,1,-1,0,unknown,1
34,technician,married,secondary,no,0,yes,no,cellular,29,aug,116,4,-1,0,unknown,1
52,unknown,married,unknown,no,1317,no,no,unknown,12,jun,58,1,-1,0,unknown,1
39,admin.,married,secondary,no,179,no,no,unknown,6,sep,36,1,-1,0,unknown,1
34,management,married,secondary,no,1007,yes,no,cellular,21,jul,240,2,-1,0,unknown,1
34,management,single,secondary,no,0,no,no,cellular,22,aug,132,4,-1,0,unknown,1
30,services,married,secondary,no,1286,yes,yes,cellular,17,jul,544,1,-1,0,unknown,1
33,services,married,secondary,no,804,yes,yes,unknown,8,may,266,1,-1,0,unknown,1
30,student,single,secondary,no,4,no,no,cellular,4,feb,443,2,-1,0,unknown,1
51,blue-collar,married,primary,no,0,yes,no,cellular,10,jul,324,1,-1,0,unknown,1
36,services,single,secondary,no,417,yes,no,cellular,6,feb,15,10,207,3,failure,1
48,blue-collar,married,primary,no,1678,no,no,cellular,28,jan,263,2,-1,0,unknown,1
37,services,divorced,secondary,no,532,yes,no,unknown,11,jun,199,1,-1,0,unknown,1
58,management,married,secondary,no,407,yes,no,cellular,29,jul,145,2,-1,0,unknown,1
56,management,divorced,tertiary,no,659,no,yes,cellular,2,jun,56,1,-1,0,unknown,1
34,blue-collar,married,secondary,no,393,yes,no,cellular,5,may,11,9,-1,0,unknown,1
33,admin.,divorced,secondary,no,661,yes,no,cellular,18,nov,411,1,173,2,other,1
26,services,single,secondary,no,0,no,no,cellular,29,jul,165,23,-1,0,unknown,1
40,management,single,unknown,no,838,yes,no,unknown,12,may,619,3,-1,0,unknown,1
35,services,married,secondary,no,195,yes,no,cellular,17,apr,203,1,-1,0,unknown,1
45,entrepreneur,married,secondary,no,68,yes,no,unknown,7,may,254,1,-1,0,unknown,1
37,technician,single,secondary,no,-242,yes,no,cellular,13,aug,1149,6,-1,0,unknown,2
35,management,divorced,tertiary,no,321,yes,no,unknown,9,may,189,1,-1,0,unknown,1
43,services,single,secondary,no,3403,yes,no,cellular,12,nov,707,2,97,2,success,2
28,blue-collar,married,secondary,no,8,yes,no,cellular,15,may,196,1,-1,0,unknown,1
32,blue-collar,divorced,secondary,no,739,yes,no,unknown,9,may,171,1,-1,0,unknown,1
26,unemployed,single,secondary,no,622,no,no,cellular,28,jan,1451,2,-1,0,unknown,2
35,services,married,secondary,no,152,yes,no,unknown,2,jun,563,1,-1,0,unknown,2
35,technician,single,secondary,no,2,no,no,cellular,11,aug,239,4,-1,0,unknown,1
39,blue-collar,married,secondary,no,1439,yes,no,telephone,28,jul,73,6,-1,0,unknown,1
42,blue-collar,divorced,secondary,no,1491,yes,no,cellular,6,may,203,2,334,2,failure,1
32,technician,single,secondary,no,6402,yes,no,cellular,6,may,158,1,167,1,success,1
30,unemployed,married,secondary,no,1210,no,no,cellular,9,jul,100,4,-1,0,unknown,1
26,management,single,tertiary,no,122,no,yes,cellular,8,jul,160,1,-1,0,unknown,1
30,student,single,secondary,no,0,yes,no,cellular,19,nov,661,1,-1,0,unknown,1
32,management,married,tertiary,no,62,yes,no,cellular,14,may,166,1,-1,0,unknown,1
47,services,married,secondary,no,3333,yes,yes,cellular,29,jul,114,2,-1,0,unknown,1
33,technician,married,tertiary,no,16992,yes,no,unknown,29,may,58,1,-1,0,unknown,1
57,blue-collar,married,primary,no,23,yes,no,telephone,31,jul,25,8,-1,0,unknown,1
35,admin.,married,secondary,no,0,yes,no,cellular,7,may,121,2,-1,0,unknown,1
53,technician,married,tertiary,no,6072,no,yes,unknown,16,jun,226,4,-1,0,unknown,1
24,retired,single,secondary,no,366,no,yes,unknown,16,may,234,2,-1,0,unknown,1
54,management,divorced,tertiary,no,0,no,yes,cellular,10,jul,88,1,-1,0,unknown,1
31,management,married,tertiary,no,1343,yes,yes,unknown,21,may,85,1,-1,0,unknown,1
41,entrepreneur,married,secondary,no,2105,yes,no,cellular,18,nov,134,1,-1,0,unknown,1
44,unknown,married,secondary,no,2319,no,no,cellular,4,aug,251,3,-1,0,unknown,1
35,services,single,secondary,no,35,yes,no,cellular,14,may,152,1,-1,0,unknown,1
30,management,married,tertiary,no,877,no,no,cellular,13,aug,202,1,83,5,failure,1
43,blue-collar,single,primary,no,30,yes,no,unknown,30,may,379,17,-1,0,unknown,1
51,entrepreneur,married,secondary,yes,-2082,no,yes,cellular,28,jul,123,6,-1,0,unknown,1
60,retired,married,secondary,no,89,no,no,cellular,30,apr,156,2,-1,0,unknown,1
43,self-employed,married,secondary,no,104,no,no,unknown,17,jun,332,1,-1,0,unknown,1
31,management,married,tertiary,no,1750,yes,no,telephone,14,may,90,3,-1,0,unknown,1
56,management,married,primary,no,772,yes,no,telephone,20,nov,291,1,-1,0,unknown,1
42,technician,married,secondary,no,1048,yes,no,telephone,6,feb,23,2,-1,0,unknown,1
52,entrepreneur,married,primary,no,592,no,no,cellular,21,jul,122,2,-1,0,unknown,1
40,technician,married,secondary,no,0,yes,yes,cellular,26,jul,105,2,172,1,failure,1
36,services,married,secondary,no,3064,yes,no,telephone,11,may,1143,4,-1,0,unknown,1
40,services,married,primary,no,33,no,no,unknown,26,may,70,3,-1,0,unknown,1
46,blue-collar,married,secondary,no,0,yes,no,cellular,8,may,264,2,-1,0,unknown,1
32,admin.,single,secondary,no,1649,no,no,cellular,27,may,204,2,-1,0,unknown,1
31,housemaid,single,tertiary,no,287,yes,no,cellular,19,nov,182,1,-1,0,unknown,1
41,technician,divorced,secondary,no,0,yes,no,cellular,17,nov,386,2,-1,0,unknown,1
58,housemaid,married,primary,no,419,no,yes,unknown,5,jun,295,3,-1,0,unknown,1
36,services,married,secondary,no,257,yes,no,cellular,12,may,86,2,-1,0,unknown,1
52,technician,married,secondary,no,118,no,no,cellular,28,aug,16,20,-1,0,unknown,1
42,management,married,tertiary,no,251,no,no,cellular,20,aug,413,2,-1,0,unknown,1
32,management,single,tertiary,no,1731,yes,yes,unknown,29,may,323,3,-1,0,unknown,1
62,management,married,tertiary,no,0,no,no,cellular,13,oct,78,3,-1,0,unknown,1
31,technician,single,tertiary,no,23,no,no,cellular,25,aug,121,3,-1,0,unknown,1
41,blue-collar,single,secondary,yes,-386,no,yes,cellular,20,nov,477,1,-1,0,unknown,2
34,self-employed,married,tertiary,no,5498,no,no,cellular,19,nov,265,1,-1,0,unknown,1
44,management,single,tertiary,no,5063,no,no,cellular,27,oct,418,2,-1,0,unknown,2
42,blue-collar,married,primary,no,7041,yes,no,cellular,28,jul,386,4,-1,0,unknown,1
37,entrepreneur,single,secondary,no,654,no,no,unknown,19,may,594,2,-1,0,unknown,1
47,management,married,tertiary,no,1890,no,no,cellular,8,jul,161,1,-1,0,unknown,1
32,unemployed,married,secondary,no,2400,yes,yes,cellular,5,feb,450,3,-1,0,unknown,1
46,blue-collar,married,secondary,no,519,yes,no,cellular,25,aug,217,6,-1,0,unknown,1
39,technician,single,tertiary,no,1190,no,no,cellular,8,aug,136,1,-1,0,unknown,1
28,services,single,secondary,no,229,yes,no,unknown,9,may,322,1,-1,0,unknown,1
26,student,single,secondary,no,203,no,no,cellular,16,nov,104,1,196,1,failure,1
52,technician,married,secondary,no,1818,no,yes,cellular,17,nov,189,2,111,4,failure,1
42,unemployed,married,secondary,no,1289,no,no,cellular,15,jul,250,4,415,2,failure,2
33,technician,divorced,tertiary,no,39,no,no,cellular,19,aug,123,5,-1,0,unknown,1
73,retired,married,primary,no,796,no,no,cellular,23,oct,427,1,182,2,failure,2
35,admin.,single,secondary,no,57,no,yes,cellular,8,jul,632,2,-1,0,unknown,1
40,management,married,tertiary,no,1548,yes,no,cellular,13,apr,101,3,-1,0,unknown,1
51,technician,married,secondary,no,117,no,no,cellular,24,aug,467,2,88,4,other,2
37,admin.,single,secondary,no,0,yes,no,cellular,16,apr,640,2,-1,0,unknown,1
39,management,married,tertiary,no,691,yes,yes,cellular,16,apr,517,1,255,1,failure,1
28,blue-collar,married,secondary,no,64,yes,no,unknown,13,may,160,3,-1,0,unknown,1
49,technician,divorced,tertiary,no,0,yes,no,cellular,12,jun,177,3,-1,0,unknown,1
36,admin.,married,secondary,no,957,yes,no,unknown,21,may,206,1,-1,0,unknown,1
45,technician,married,secondary,no,118,yes,no,unknown,7,may,208,2,-1,0,unknown,1
29,technician,single,tertiary,no,218,yes,no,cellular,12,apr,169,1,-1,0,unknown,1
35,management,married,secondary,no,724,yes,no,cellular,14,jul,287,2,415,1,failure,2
35,housemaid,married,tertiary,no,20,yes,yes,cellular,17,jul,505,3,-1,0,unknown,1
30,blue-collar,married,secondary,no,-28,yes,no,cellular,18,may,284,2,371,1,failure,1
46,blue-collar,married,primary,no,665,no,no,cellular,30,jan,89,4,235,2,failure,1
25,student,single,tertiary,no,5,no,no,cellular,29,sep,138,1,-1,0,unknown,1
36,management,married,tertiary,no,925,no,no,cellular,14,dec,321,3,189,4,success,2
42,blue-collar,married,primary,no,2519,yes,no,unknown,15,may,262,4,-1,0,unknown,1
57,admin.,married,secondary,no,3927,no,no,cellular,13,oct,61,1,-1,0,unknown,1
42,management,divorced,tertiary,no,401,yes,no,cellular,24,jul,217,9,-1,0,unknown,1
29,management,married,tertiary,no,581,yes,yes,cellular,14,jul,192,2,-1,0,unknown,1
36,technician,married,tertiary,no,1327,no,no,cellular,29,oct,174,2,-1,0,unknown,1
31,unemployed,married,secondary,no,3242,no,no,unknown,25,jun,292,2,-1,0,unknown,1
59,technician,married,primary,no,3163,yes,no,unknown,29,may,240,2,-1,0,unknown,1
50,unemployed,divorced,secondary,no,32,no,no,cellular,4,aug,282,2,-1,0,unknown,1
47,admin.,married,secondary,no,310,yes,yes,telephone,14,aug,128,6,-1,0,unknown,1
46,housemaid,married,primary,no,0,no,no,telephone,2,feb,161,1,-1,0,unknown,1
26,blue-collar,single,primary,no,155,yes,no,cellular,29,jan,291,1,244,4,failure,1
31,services,single,secondary,no,11386,yes,no,cellular,20,nov,356,1,-1,0,unknown,1
30,services,married,tertiary,no,1380,yes,no,unknown,21,may,294,2,-1,0,unknown,1
47,blue-collar,single,unknown,no,2443,no,no,unknown,18,jun,422,1,-1,0,unknown,1
23,technician,single,tertiary,no,1129,yes,no,unknown,28,may,806,1,-1,0,unknown,2
44,unemployed,single,primary,no,4232,no,no,unknown,16,jun,227,1,-1,0,unknown,1
42,self-employed,married,secondary,no,5564,no,no,cellular,17,nov,560,2,-1,0,unknown,1
32,services,single,secondary,no,-402,yes,no,cellular,17,apr,135,1,-1,0,unknown,1
28,admin.,single,secondary,no,1323,yes,no,unknown,3,jun,361,1,-1,0,unknown,1
57,retired,married,primary,no,1623,yes,yes,cellular,18,jul,246,1,-1,0,unknown,1
38,technician,married,tertiary,no,1042,yes,no,cellular,4,feb,419,2,-1,0,unknown,1
22,student,single,secondary,no,2488,no,no,cellular,8,nov,449,2,38,10,other,2
54,admin.,married,secondary,no,865,yes,no,cellular,17,nov,71,1,-1,0,unknown,1
32,technician,married,tertiary,no,-1053,yes,no,cellular,21,jul,357,3,-1,0,unknown,1
32,management,married,tertiary,no,1667,yes,no,cellular,18,nov,164,2,179,3,failure,1
59,admin.,divorced,secondary,no,975,yes,no,unknown,15,may,263,4,-1,0,unknown,1
45,technician,married,secondary,no,2571,no,no,unknown,18,jun,146,2,-1,0,unknown,1
53,unknown,married,primary,no,732,no,no,cellular,27,oct,759,2,-1,0,unknown,2
50,admin.,divorced,secondary,no,769,no,no,cellular,28,jul,72,2,363,4,failure,1
34,technician,married,secondary,no,-136,yes,yes,cellular,12,aug,131,2,-1,0,unknown,1
35,admin.,divorced,secondary,no,3636,no,yes,cellular,21,nov,808,2,-1,0,unknown,2
30,management,married,tertiary,no,931,no,no,cellular,17,jul,1183,1,-1,0,unknown,1
62,housemaid,married,secondary,no,565,no,no,cellular,4,sep,123,3,-1,0,unknown,1
40,blue-collar,married,secondary,no,271,yes,no,unknown,29,may,483,2,-1,0,unknown,1
26,self-employed,single,tertiary,no,1153,no,no,cellular,4,may,238,3,-1,0,unknown,1
34,management,married,tertiary,no,-73,yes,no,cellular,11,jul,90,1,-1,0,unknown,1
50,unknown,married,unknown,no,558,no,no,cellular,9,jul,464,1,683,6,failure,2
31,unknown,divorced,tertiary,no,137,no,no,cellular,22,aug,385,9,-1,0,unknown,1
35,technician,married,secondary,no,700,yes,no,unknown,23,may,240,2,-1,0,unknown,1
55,retired,married,primary,no,-966,no,yes,cellular,14,may,104,1,-1,0,unknown,1
34,admin.,married,secondary,no,96,no,no,cellular,29,aug,109,2,-1,0,unknown,1
58,retired,married,primary,no,4007,no,no,cellular,30,nov,598,4,-1,0,unknown,1
50,management,single,tertiary,no,567,yes,no,unknown,16,may,274,8,-1,0,unknown,1
31,technician,single,secondary,no,40,no,no,cellular,7,aug,123,2,-1,0,unknown,1
47,admin.,divorced,secondary,no,136,no,yes,cellular,23,jul,70,1,-1,0,unknown,1
38,self-employed,single,tertiary,no,917,yes,no,unknown,23,may,260,1,-1,0,unknown,1
46,management,single,tertiary,no,593,yes,no,cellular,29,jan,190,3,-1,0,unknown,1
42,blue-collar,married,primary,no,505,yes,no,unknown,14,may,521,2,-1,0,unknown,1
34,blue-collar,married,secondary,no,2542,yes,no,cellular,14,may,228,1,-1,0,unknown,1
37,management,married,tertiary,no,5355,no,no,telephone,17,feb,466,4,-1,0,unknown,2
38,student,single,tertiary,no,807,no,no,cellular,27,feb,74,2,-1,0,unknown,1
59,retired,married,secondary,no,9976,yes,no,unknown,29,may,57,2,-1,0,unknown,1
32,admin.,married,secondary,no,0,no,no,cellular,30,jan,119,3,-1,0,unknown,1
55,management,married,tertiary,no,540,no,no,cellular,19,nov,124,2,-1,0,unknown,1
35,blue-collar,married,secondary,no,280,yes,yes,cellular,31,jul,65,50,-1,0,unknown,1
56,management,divorced,tertiary,no,-59,no,yes,cellular,28,jul,127,6,-1,0,unknown,1
27,admin.,married,secondary,yes,-517,yes,no,cellular,14,jul,172,3,-1,0,unknown,1
42,unemployed,single,secondary,no,2613,yes,no,cellular,30,jul,174,6,-1,0,unknown,1
42,student,married,unknown,no,-7,no,no,telephone,31,jul,41,6,-1,0,unknown,1
41,blue-collar,married,primary,no,0,yes,no,unknown,30,may,232,3,-1,0,unknown,1
53,retired,divorced,secondary,yes,-200,no,yes,unknown,6,jun,161,1,-1,0,unknown,1
67,retired,married,primary,no,2301,no,no,cellular,16,apr,124,1,-1,0,unknown,1
53,housemaid,married,primary,no,104,no,yes,unknown,5,jun,701,1,-1,0,unknown,2
33,blue-collar,married,primary,no,191,yes,no,unknown,9,may,162,2,-1,0,unknown,1
31,technician,single,unknown,no,694,yes,no,unknown,6,jun,431,2,-1,0,unknown,1
31,admin.,married,secondary,no,212,yes,no,cellular,18,jul,191,3,-1,0,unknown,1
30,management,married,tertiary,no,1882,yes,no,cellular,11,aug,249,5,-1,0,unknown,1
48,blue-collar,married,unknown,no,131,yes,no,unknown,6,may,189,1,-1,0,unknown,1
30,technician,single,secondary,no,175,no,no,cellular,25,aug,167,4,-1,0,unknown,1
43,technician,single,tertiary,yes,0,no,no,cellular,29,aug,73,4,-1,0,unknown,1
38,management,divorced,tertiary,no,4425,yes,no,unknown,30,may,162,1,-1,0,unknown,1
46,unemployed,married,secondary,no,3533,yes,no,cellular,12,aug,235,2,-1,0,unknown,1
59,blue-collar,divorced,secondary,no,3573,no,no,cellular,15,may,44,1,-1,0,unknown,1
44,management,divorced,tertiary,no,476,yes,yes,unknown,26,may,127,2,-1,0,unknown,1
35,blue-collar,married,secondary,no,1257,yes,no,cellular,20,apr,93,3,329,7,failure,1
55,blue-collar,married,unknown,no,23,no,no,cellular,30,jan,143,1,2,3,other,1
39,management,single,tertiary,no,0,yes,no,cellular,16,apr,81,2,-1,0,unknown,1
36,services,single,secondary,no,398,yes,yes,unknown,17,jun,77,2,-1,0,unknown,1
33,blue-collar,married,secondary,no,745,yes,no,unknown,23,may,115,4,-1,0,unknown,1
48,management,single,tertiary,no,8106,no,no,unknown,17,nov,125,1,111,3,failure,1
33,management,single,tertiary,no,0,no,no,cellular,19,aug,53,4,-1,0,unknown,1
67,retired,married,unknown,no,696,no,no,telephone,4,may,77,2,-1,0,unknown,1
48,unemployed,divorced,secondary,no,1266,yes,no,telephone,3,feb,45,1,-1,0,unknown,1
57,management,married,tertiary,no,2416,no,no,cellular,11,aug,74,2,-1,0,unknown,1
31,housemaid,married,primary,no,25,no,no,cellular,21,aug,169,5,-1,0,unknown,1
30,student,single,tertiary,no,7513,no,no,cellular,11,aug,269,2,-1,0,unknown,1
56,entrepreneur,divorced,primary,no,29,no,no,cellular,29,jan,52,2,227,1,failure,1
26,blue-collar,married,primary,no,5116,yes,no,cellular,22,jul,246,3,-1,0,unknown,1
44,management,married,secondary,no,-1746,yes,no,unknown,20,jun,218,1,-1,0,unknown,1
44,technician,divorced,secondary,no,14,no,no,cellular,13,nov,167,1,92,1,success,2
31,management,married,tertiary,no,4148,yes,no,cellular,21,nov,316,3,99,9,other,2
47,self-employed,married,unknown,no,14,yes,no,cellular,15,may,142,1,-1,0,unknown,1
30,admin.,single,secondary,no,105,yes,no,cellular,21,nov,75,1,-1,0,unknown,1
37,management,married,tertiary,no,767,no,yes,cellular,2,feb,204,1,-1,0,unknown,1
56,admin.,divorced,primary,no,0,no,yes,cellular,10,jul,542,1,-1,0,unknown,1
43,management,single,secondary,no,-228,yes,yes,unknown,16,may,122,2,-1,0,unknown,1
42,services,married,secondary,no,508,yes,no,unknown,30,may,70,1,-1,0,unknown,1
60,management,married,secondary,no,725,yes,no,cellular,8,jul,266,1,-1,0,unknown,1
34,blue-collar,married,unknown,no,41,yes,no,cellular,6,may,34,9,-1,0,unknown,1
34,management,single,tertiary,no,184,no,no,cellular,22,jul,203,4,-1,0,unknown,1
41,management,married,tertiary,no,251,no,yes,unknown,6,jun,85,3,-1,0,unknown,1
38,management,divorced,secondary,no,-17,no,no,cellular,21,nov,11,4,-1,0,unknown,1
23,services,married,secondary,no,-19,yes,no,unknown,20,jun,13,10,-1,0,unknown,1
33,management,married,tertiary,no,1064,yes,no,cellular,13,may,562,1,-1,0,unknown,2
36,blue-collar,married,secondary,no,777,yes,no,cellular,6,may,185,3,-1,0,unknown,1
49,unemployed,married,tertiary,no,377,no,no,cellular,22,may,158,1,59,2,failure,1
34,admin.,divorced,secondary,no,479,yes,no,cellular,12,may,515,1,350,5,failure,2
40,technician,divorced,secondary,no,-375,yes,no,cellular,13,may,60,5,-1,0,unknown,1
72,retired,married,primary,no,796,no,no,cellular,24,apr,173,2,-1,0,unknown,1
43,technician,married,secondary,no,17,yes,no,unknown,16,may,353,4,-1,0,unknown,1
44,blue-collar,married,secondary,no,1071,yes,no,cellular,11,may,143,3,357,1,failure,1
35,admin.,married,secondary,no,0,yes,no,cellular,20,apr,18,5,-1,0,unknown,1
46,admin.,divorced,secondary,no,7378,no,no,cellular,18,nov,466,1,-1,0,unknown,1
55,admin.,married,secondary,no,865,yes,no,cellular,17,apr,85,1,151,1,failure,1
50,technician,divorced,secondary,no,-701,yes,yes,cellular,24,jul,148,1,-1,0,unknown,1
23,blue-collar,single,unknown,no,817,yes,no,cellular,18,may,123,1,-1,0,unknown,1
34,student,married,unknown,no,1387,no,no,cellular,30,apr,121,1,-1,0,unknown,1
40,blue-collar,married,secondary,no,0,yes,yes,unknown,29,may,245,3,-1,0,unknown,1
61,retired,married,secondary,no,2917,no,no,cellular,6,oct,215,1,-1,0,unknown,2
53,technician,married,secondary,no,4541,yes,no,unknown,15,may,190,6,-1,0,unknown,1
57,technician,married,secondary,no,0,no,no,unknown,13,may,44,1,-1,0,unknown,1
28,blue-collar,married,secondary,no,4287,no,no,cellular,30,apr,171,1,-1,0,unknown,1
25,admin.,married,secondary,no,242,yes,no,cellular,30,jul,62,12,-1,0,unknown,1
38,blue-collar,married,secondary,no,171,yes,yes,unknown,20,may,172,1,-1,0,unknown,1
27,services,single,secondary,no,259,yes,no,unknown,23,may,78,10,-1,0,unknown,1
45,blue-collar,married,secondary,no,827,yes,no,unknown,15,may,319,5,-1,0,unknown,1
31,services,single,secondary,no,469,no,yes,cellular,2,feb,111,1,-1,0,unknown,1
39,blue-collar,married,primary,no,2226,yes,no,unknown,6,may,158,1,-1,0,unknown,1
42,technician,married,secondary,no,0,no,no,cellular,29,aug,82,12,-1,0,unknown,1
46,management,married,tertiary,no,477,yes,no,unknown,20,may,128,6,-1,0,unknown,1
36,services,married,secondary,no,42,yes,no,unknown,8,may,102,4,-1,0,unknown,1
30,management,single,tertiary,no,775,yes,no,unknown,16,jun,124,2,-1,0,unknown,1
32,blue-collar,married,secondary,no,9,yes,no,cellular,17,apr,334,2,-1,0,unknown,1
52,technician,married,tertiary,no,2557,no,no,cellular,28,jan,134,5,204,2,success,2
31,management,married,tertiary,no,2395,no,no,cellular,27,apr,218,1,-1,0,unknown,1
60,management,married,primary,no,4895,no,no,unknown,9,jun,313,1,-1,0,unknown,1
35,blue-collar,single,secondary,no,376,yes,yes,unknown,6,may,207,3,-1,0,unknown,1
38,management,married,tertiary,no,389,yes,no,unknown,6,may,262,1,-1,0,unknown,1
46,management,divorced,tertiary,no,134,no,no,cellular,19,aug,134,2,-1,0,unknown,1
45,entrepreneur,divorced,tertiary,no,1273,yes,yes,unknown,11,jun,197,3,-1,0,unknown,1
59,services,married,secondary,no,0,yes,no,cellular,12,may,214,3,-1,0,unknown,1
34,management,married,tertiary,no,2892,yes,yes,cellular,30,jul,1165,7,-1,0,unknown,1
33,technician,divorced,secondary,no,0,yes,no,cellular,7,may,177,2,-1,0,unknown,1
46,management,single,secondary,no,295,yes,no,unknown,23,may,141,6,-1,0,unknown,1
48,admin.,married,secondary,no,292,yes,yes,cellular,29,jul,164,6,-1,0,unknown,1
31,services,single,secondary,no,85,no,no,cellular,16,jul,151,1,-1,0,unknown,1
32,technician,married,secondary,no,4,no,no,cellular,4,feb,145,2,260,4,failure,1
35,blue-collar,divorced,primary,no,-587,yes,no,unknown,26,may,111,1,-1,0,unknown,1
36,blue-collar,single,primary,no,367,no,no,cellular,2,feb,217,1,221,1,failure,1
52,management,married,tertiary,no,-1224,yes,no,cellular,7,may,253,4,-1,0,unknown,1
45,management,divorced,tertiary,no,959,no,no,unknown,18,jun,74,1,-1,0,unknown,1
34,management,married,tertiary,no,0,no,no,cellular,20,aug,263,2,-1,0,unknown,1
25,blue-collar,married,primary,yes,-589,yes,no,unknown,3,jun,233,1,-1,0,unknown,1
26,management,single,tertiary,no,-8,no,no,cellular,13,aug,402,2,-1,0,unknown,1
57,management,married,unknown,no,0,no,no,cellular,30,sep,585,1,-1,0,unknown,1
48,management,married,primary,no,247,yes,yes,unknown,14,may,145,1,-1,0,unknown,1
48,technician,married,unknown,no,5543,no,no,unknown,16,jun,143,5,-1,0,unknown,1
32,blue-collar,married,primary,no,642,no,yes,cellular,8,jul,524,1,-1,0,unknown,1
58,retired,married,secondary,no,11,no,no,cellular,11,aug,270,1,-1,0,unknown,1
57,management,married,primary,no,-226,yes,no,unknown,4,jun,272,1,-1,0,unknown,1
31,entrepreneur,married,tertiary,no,5191,no,no,cellular,20,nov,187,2,-1,0,unknown,1
33,blue-collar,single,secondary,no,-320,no,no,cellular,18,may,268,2,-1,0,unknown,1
53,entrepreneur,married,tertiary,no,2289,yes,yes,cellular,17,nov,183,1,-1,0,unknown,1
36,admin.,married,secondary,no,725,yes,no,cellular,27,feb,123,3,99,8,failure,1
32,technician,single,tertiary,no,705,yes,no,cellular,20,apr,20,4,-1,0,unknown,1
45,blue-collar,married,secondary,no,776,yes,no,cellular,6,feb,232,4,253,1,failure,1
35,unemployed,married,tertiary,no,816,yes,no,cellular,19,nov,547,7,-1,0,unknown,1
41,services,married,secondary,no,171,no,no,cellular,21,jul,71,9,-1,0,unknown,1
54,services,married,secondary,no,812,no,no,cellular,31,jul,113,6,-1,0,unknown,1
49,services,married,secondary,no,823,no,no,cellular,8,aug,780,4,-1,0,unknown,2
28,technician,single,secondary,no,1453,yes,no,cellular,12,may,246,1,343,1,other,1
24,blue-collar,single,unknown,no,431,yes,no,unknown,3,jun,108,12,-1,0,unknown,1
30,admin.,single,secondary,no,1009,yes,no,cellular,29,jan,253,1,-1,0,unknown,1
32,self-employed,married,primary,no,286,yes,no,cellular,6,aug,175,1,-1,0,unknown,1
53,entrepreneur,married,tertiary,no,22370,yes,no,unknown,15,may,106,1,-1,0,unknown,1
42,blue-collar,married,primary,no,2111,yes,no,cellular,7,may,86,2,-1,0,unknown,1
48,blue-collar,married,primary,no,5366,yes,no,unknown,21,may,248,3,-1,0,unknown,1
33,technician,married,secondary,no,181,yes,yes,telephone,28,jul,265,2,-1,0,unknown,1
31,blue-collar,divorced,secondary,no,-452,yes,no,unknown,26,may,182,5,-1,0,unknown,1
56,unemployed,divorced,primary,no,1770,no,no,cellular,5,feb,916,3,-1,0,unknown,1
58,retired,married,primary,no,0,no,no,cellular,4,aug,506,1,-1,0,unknown,1
37,admin.,single,secondary,no,-296,yes,no,cellular,20,apr,81,1,-1,0,unknown,1
59,management,married,primary,no,2358,yes,no,cellular,17,apr,30,1,-1,0,unknown,1
50,management,single,tertiary,no,1200,no,no,cellular,14,aug,904,3,-1,0,unknown,2
39,housemaid,single,primary,no,109,yes,no,unknown,6,may,699,3,-1,0,unknown,1
30,technician,married,secondary,no,616,yes,no,cellular,6,may,19,1,-1,0,unknown,1
47,services,divorced,secondary,no,4906,yes,no,unknown,14,may,389,1,-1,0,unknown,1
44,self-employed,married,secondary,no,313,no,no,cellular,6,aug,211,4,-1,0,unknown,1
38,blue-collar,married,primary,no,290,yes,no,cellular,16,apr,283,1,-1,0,unknown,1
50,management,married,tertiary,no,1240,no,no,cellular,12,aug,474,2,-1,0,unknown,1
27,admin.,single,tertiary,no,3672,yes,no,cellular,15,may,157,2,351,5,failure,1
73,retired,married,secondary,no,19,no,no,cellular,5,nov,509,2,-1,0,unknown,1
46,blue-collar,married,primary,no,143,yes,no,unknown,7,may,279,1,-1,0,unknown,1
56,retired,divorced,secondary,no,212,no,yes,telephone,17,jul,27,1,-1,0,unknown,1
36,management,married,tertiary,no,9,no,no,cellular,11,aug,386,4,-1,0,unknown,2
33,blue-collar,married,primary,no,3074,no,no,cellular,18,nov,679,1,-1,0,unknown,1
40,management,married,tertiary,no,1734,yes,no,unknown,2,jun,169,1,-1,0,unknown,1
52,management,married,tertiary,no,575,no,no,unknown,3,jun,315,1,-1,0,unknown,1
51,blue-collar,married,secondary,no,397,yes,no,cellular,20,aug,293,2,-1,0,unknown,1
33,blue-collar,married,secondary,no,640,yes,no,cellular,3,feb,439,3,-1,0,unknown,1
54,services,married,secondary,no,158,yes,no,unknown,19,may,198,1,-1,0,unknown,1
44,management,married,secondary,no,2984,yes,no,unknown,15,may,770,2,-1,0,unknown,1
50,entrepreneur,married,secondary,no,1011,yes,no,telephone,30,jul,340,2,-1,0,unknown,1
45,blue-collar,single,secondary,no,0,yes,no,cellular,26,apr,1472,1,192,4,failure,2
36,management,married,tertiary,no,1133,yes,no,cellular,4,aug,293,1,181,2,other,2
42,technician,married,secondary,no,4945,yes,no,cellular,2,mar,311,2,-1,0,unknown,2
37,technician,married,secondary,no,712,yes,no,cellular,18,nov,291,2,-1,0,unknown,1
28,services,single,secondary,no,-427,yes,yes,unknown,21,may,965,2,-1,0,unknown,1
56,admin.,married,secondary,no,2146,no,yes,unknown,9,jun,594,1,-1,0,unknown,1
59,admin.,married,secondary,no,92,yes,no,cellular,12,may,139,2,350,1,failure,1
32,unemployed,married,secondary,no,10,yes,no,unknown,6,may,501,4,-1,0,unknown,1
57,retired,married,primary,no,1238,yes,no,cellular,15,jul,274,1,-1,0,unknown,1
49,admin.,single,secondary,no,981,yes,no,telephone,21,nov,10,3,-1,0,unknown,1
56,entrepreneur,married,unknown,no,575,no,no,unknown,20,jun,18,2,-1,0,unknown,1
48,admin.,divorced,unknown,no,-70,no,no,cellular,14,may,243,1,-1,0,unknown,1
27,student,single,tertiary,no,3733,yes,no,cellular,22,may,198,1,98,6,success,2
31,management,single,tertiary,no,574,yes,no,cellular,16,jul,410,2,-1,0,unknown,1
28,blue-collar,single,secondary,no,43,no,no,unknown,19,may,190,1,-1,0,unknown,1
36,management,married,tertiary,no,428,no,no,unknown,28,may,121,1,-1,0,unknown,1
58,housemaid,married,primary,no,0,yes,no,telephone,9,jul,148,1,-1,0,unknown,1
46,admin.,married,secondary,no,0,yes,yes,cellular,20,apr,239,2,259,2,failure,1
32,management,single,tertiary,no,474,yes,no,cellular,7,aug,90,3,-1,0,unknown,1
39,services,married,secondary,no,-540,no,no,unknown,6,jun,29,1,-1,0,unknown,1
35,self-employed,married,tertiary,no,560,yes,no,cellular,2,apr,58,1,136,1,failure,1
31,management,married,tertiary,no,325,yes,no,cellular,18,jul,1139,2,-1,0,unknown,2
29,management,single,tertiary,no,437,no,no,cellular,5,aug,504,1,92,1,success,2
48,blue-collar,married,primary,no,574,no,no,cellular,5,aug,348,1,-1,0,unknown,1
60,retired,married,primary,no,0,no,no,telephone,30,jul,130,3,-1,0,unknown,1
74,retired,married,secondary,no,935,no,no,cellular,26,jan,100,1,104,1,other,1
30,services,married,secondary,no,699,yes,no,unknown,29,may,544,1,-1,0,unknown,1
52,admin.,single,primary,no,0,no,no,unknown,19,may,182,11,-1,0,unknown,1
24,blue-collar,married,secondary,no,-220,yes,no,cellular,2,apr,90,1,-1,0,unknown,1
29,services,married,secondary,no,11417,yes,no,unknown,28,may,272,2,-1,0,unknown,1
33,housemaid,married,primary,no,212,yes,no,cellular,11,jul,260,2,-1,0,unknown,1
34,blue-collar,married,secondary,no,67,yes,yes,unknown,8,may,672,3,-1,0,unknown,1
45,admin.,divorced,secondary,no,0,no,no,cellular,29,oct,264,1,-1,0,unknown,2
31,blue-collar,married,secondary,no,0,no,yes,telephone,15,jul,275,2,-1,0,unknown,1
45,technician,married,secondary,no,1673,no,no,cellular,23,oct,76,1,-1,0,unknown,1
27,services,married,secondary,no,-1202,yes,no,unknown,4,jun,749,2,-1,0,unknown,1
30,management,single,tertiary,no,4213,no,no,cellular,25,aug,142,4,-1,0,unknown,1
45,blue-collar,married,primary,no,0,no,no,cellular,26,aug,454,2,-1,0,unknown,1
57,blue-collar,married,secondary,no,1521,yes,yes,cellular,18,may,102,2,178,5,failure,1
34,management,married,tertiary,no,1310,no,no,telephone,30,jan,521,3,158,7,other,1
40,admin.,married,secondary,no,0,yes,yes,cellular,17,nov,57,1,-1,0,unknown,1
39,management,married,tertiary,no,399,no,no,cellular,9,apr,504,1,-1,0,unknown,1
46,technician,married,tertiary,no,405,no,no,cellular,11,aug,138,3,-1,0,unknown,1
55,management,divorced,tertiary,no,9756,yes,no,cellular,5,jun,103,2,95,1,other,2
25,management,single,tertiary,no,2506,no,no,cellular,17,feb,485,1,-1,0,unknown,2
34,management,married,tertiary,no,697,no,no,cellular,5,aug,166,1,-1,0,unknown,1
37,blue-collar,married,primary,no,403,yes,no,cellular,8,may,318,2,338,1,success,1
64,retired,divorced,tertiary,no,890,no,no,cellular,3,jul,531,3,-1,0,unknown,1
45,technician,divorced,secondary,no,809,yes,no,cellular,13,may,155,2,363,4,failure,1
57,housemaid,married,secondary,no,158,yes,no,telephone,10,jul,73,1,-1,0,unknown,1
21,student,single,unknown,no,137,yes,no,unknown,12,may,198,3,-1,0,unknown,1
58,housemaid,married,secondary,no,2705,no,no,telephone,14,aug,137,1,-1,0,unknown,1
41,blue-collar,single,secondary,no,75,yes,no,unknown,1,jul,479,9,-1,0,unknown,2
41,management,married,unknown,no,2457,yes,no,unknown,9,may,285,1,-1,0,unknown,1
58,management,married,tertiary,no,541,yes,no,cellular,8,may,98,1,-1,0,unknown,1
33,management,married,tertiary,no,287,yes,no,cellular,15,may,199,2,274,3,other,1
32,management,married,tertiary,no,273,yes,yes,cellular,18,jul,97,3,-1,0,unknown,1
44,services,divorced,secondary,no,0,yes,no,unknown,4,jun,389,5,-1,0,unknown,1
47,unknown,married,unknown,no,677,no,no,cellular,7,aug,384,1,99,4,success,1
41,self-employed,married,primary,no,340,no,no,unknown,6,jun,37,3,-1,0,unknown,1
54,technician,married,tertiary,no,98,no,no,cellular,8,aug,420,4,-1,0,unknown,1
47,technician,divorced,tertiary,no,477,yes,no,telephone,7,may,973,1,366,1,failure,1
32,management,single,tertiary,no,2629,no,no,cellular,28,aug,77,4,-1,0,unknown,1
59,housemaid,married,tertiary,no,0,no,yes,cellular,29,jul,376,2,-1,0,unknown,1
29,technician,single,tertiary,no,2325,no,no,cellular,2,feb,125,1,-1,0,unknown,2
48,services,married,secondary,yes,-20,no,no,cellular,20,aug,142,2,-1,0,unknown,1
32,technician,single,secondary,no,230,yes,no,cellular,18,may,442,1,266,8,failure,2
46,management,divorced,secondary,no,-852,no,yes,cellular,29,aug,728,2,-1,0,unknown,1
31,blue-collar,single,primary,no,-280,no,no,unknown,21,may,281,3,-1,0,unknown,1
53,blue-collar,married,secondary,no,25,no,no,cellular,22,aug,528,2,-1,0,unknown,2
34,technician,single,tertiary,no,9851,yes,no,cellular,20,nov,128,5,-1,0,unknown,1
48,services,single,unknown,no,5095,yes,no,unknown,16,jun,71,1,-1,0,unknown,1
32,technician,married,secondary,no,687,no,no,cellular,20,aug,161,4,-1,0,unknown,1
31,management,married,secondary,no,1368,yes,no,cellular,12,aug,129,4,-1,0,unknown,1
27,blue-collar,single,primary,no,-179,yes,no,cellular,15,may,54,2,-1,0,unknown,1
60,admin.,married,secondary,no,-396,yes,no,cellular,11,may,443,1,350,1,failure,1
34,blue-collar,single,tertiary,no,1011,yes,no,unknown,6,may,136,1,-1,0,unknown,1
52,self-employed,married,secondary,no,9,no,yes,unknown,6,jun,44,1,-1,0,unknown,1
48,blue-collar,married,secondary,no,1159,yes,yes,cellular,15,may,1181,9,-1,0,unknown,1
45,technician,married,primary,no,-322,no,no,unknown,9,jun,225,2,-1,0,unknown,1
54,technician,divorced,secondary,no,1114,yes,no,cellular,30,jan,81,1,-1,0,unknown,1
52,services,married,secondary,no,2072,no,no,cellular,10,jul,224,1,-1,0,unknown,1
47,entrepreneur,married,tertiary,no,459,yes,no,cellular,29,jul,189,4,-1,0,unknown,1
54,unknown,married,secondary,no,1157,no,no,cellular,26,may,98,2,-1,0,unknown,1
34,blue-collar,married,secondary,no,8309,yes,yes,cellular,19,nov,50,1,-1,0,unknown,1
39,technician,single,tertiary,no,1043,no,no,cellular,18,aug,195,10,-1,0,unknown,1
46,technician,married,secondary,no,2098,no,no,cellular,7,aug,110,2,-1,0,unknown,1
26,unemployed,single,secondary,no,461,no,no,cellular,28,jan,214,1,-1,0,unknown,1
37,technician,single,secondary,no,61,yes,no,unknown,19,may,182,8,-1,0,unknown,1
47,blue-collar,married,secondary,no,1203,yes,no,cellular,17,apr,239,2,-1,0,unknown,1
35,technician,married,secondary,no,1067,no,yes,cellular,12,aug,179,6,-1,0,unknown,1
57,unemployed,married,primary,no,0,no,no,unknown,9,jun,540,1,-1,0,unknown,1
34,management,married,tertiary,no,1657,yes,no,cellular,18,may,566,2,356,4,failure,1
47,technician,married,secondary,no,1219,no,no,cellular,18,aug,697,4,-1,0,unknown,2
27,technician,married,secondary,no,7,yes,no,unknown,15,may,98,2,-1,0,unknown,1
40,blue-collar,married,secondary,no,-839,yes,yes,cellular,16,jul,1018,2,-1,0,unknown,2
39,technician,married,secondary,no,994,no,no,cellular,5,feb,221,1,241,1,failure,1
36,entrepreneur,married,tertiary,no,6,no,no,telephone,30,oct,246,1,-1,0,unknown,1
42,technician,single,secondary,no,0,no,no,cellular,21,aug,656,2,-1,0,unknown,1
23,blue-collar,single,primary,no,8627,yes,no,unknown,3,jun,281,1,-1,0,unknown,1
34,management,married,tertiary,no,133,yes,no,unknown,8,may,65,1,-1,0,unknown,1
34,blue-collar,married,secondary,no,247,yes,yes,unknown,26,may,193,5,-1,0,unknown,1
49,services,married,secondary,no,1114,no,no,cellular,17,nov,283,1,-1,0,unknown,1
57,blue-collar,married,primary,no,1592,no,yes,unknown,20,jun,78,4,-1,0,unknown,1
59,retired,married,unknown,no,0,no,no,unknown,8,may,425,6,-1,0,unknown,1
57,admin.,married,tertiary,no,46,no,no,cellular,7,aug,238,2,-1,0,unknown,1
34,blue-collar,married,secondary,no,1221,yes,no,cellular,6,may,182,1,90,8,failure,1
61,management,married,secondary,no,985,no,no,cellular,18,aug,998,6,-1,0,unknown,2
35,blue-collar,divorced,secondary,no,0,yes,no,unknown,8,may,477,1,-1,0,unknown,1
42,management,married,tertiary,no,520,no,no,cellular,4,nov,158,1,-1,0,unknown,1
57,services,married,tertiary,no,10,no,no,telephone,8,jul,320,3,-1,0,unknown,1
42,blue-collar,married,secondary,no,2157,yes,no,cellular,13,may,149,1,364,2,failure,1
53,retired,married,secondary,no,6095,yes,yes,cellular,14,may,410,5,-1,0,unknown,1
63,retired,married,tertiary,no,133,yes,no,cellular,13,feb,104,2,-1,0,unknown,1
47,self-employed,married,secondary,no,1121,no,no,unknown,20,jun,454,6,-1,0,unknown,1
54,services,married,secondary,no,88,yes,no,unknown,13,may,190,1,-1,0,unknown,1
45,admin.,married,secondary,no,0,no,no,cellular,19,aug,145,10,-1,0,unknown,1
28,management,single,tertiary,no,-328,yes,no,telephone,2,feb,318,2,-1,0,unknown,1
58,unemployed,married,secondary,no,610,yes,no,telephone,29,jul,246,2,-1,0,unknown,1
48,management,single,tertiary,no,414,no,no,cellular,21,jul,761,2,-1,0,unknown,1
35,management,divorced,tertiary,no,0,yes,no,telephone,29,oct,171,1,-1,0,unknown,2
37,self-employed,married,tertiary,no,0,no,no,unknown,6,jun,143,1,-1,0,unknown,1
37,blue-collar,married,secondary,no,685,yes,no,unknown,6,jun,968,1,-1,0,unknown,1
37,management,married,primary,no,22856,no,no,cellular,2,jul,154,1,388,1,failure,1
25,services,single,secondary,no,-352,no,no,cellular,15,jul,246,1,-1,0,unknown,1
58,blue-collar,married,secondary,no,602,yes,no,cellular,13,may,201,1,-1,0,unknown,1
52,management,married,secondary,no,-588,yes,no,cellular,22,jul,81,4,-1,0,unknown,1
19,student,single,secondary,no,302,no,no,cellular,16,jul,205,1,-1,0,unknown,2
59,blue-collar,married,secondary,no,5314,yes,no,cellular,5,may,200,3,-1,0,unknown,1
41,technician,married,secondary,no,64,yes,yes,unknown,8,may,210,2,-1,0,unknown,1
34,technician,single,tertiary,no,632,no,no,cellular,22,aug,215,10,-1,0,unknown,1
35,technician,single,secondary,no,5731,yes,no,cellular,4,may,164,2,167,4,other,1
41,technician,married,secondary,no,902,no,no,unknown,16,jun,35,6,-1,0,unknown,1
28,blue-collar,single,secondary,no,6307,yes,no,unknown,28,may,615,1,-1,0,unknown,1
53,management,divorced,secondary,no,112,no,yes,cellular,11,aug,246,3,-1,0,unknown,1
35,services,married,secondary,no,0,no,yes,telephone,9,jul,42,1,-1,0,unknown,1
33,admin.,single,tertiary,no,621,no,no,cellular,8,jul,217,1,-1,0,unknown,1
37,technician,single,secondary,no,435,yes,no,unknown,26,may,210,1,-1,0,unknown,1
32,technician,married,secondary,no,782,yes,no,unknown,26,may,116,4,-1,0,unknown,1
32,blue-collar,married,secondary,no,478,yes,no,unknown,3,jun,200,1,-1,0,unknown,1
54,services,married,unknown,no,7864,yes,no,unknown,15,may,145,4,-1,0,unknown,1
44,blue-collar,married,secondary,no,1910,yes,no,unknown,5,jun,41,1,-1,0,unknown,1
36,technician,divorced,tertiary,no,1174,yes,no,cellular,18,nov,192,2,-1,0,unknown,1
56,admin.,married,secondary,no,1270,yes,no,cellular,17,nov,80,2,165,2,other,1
30,management,single,tertiary,no,18,no,no,unknown,20,may,121,11,-1,0,unknown,1
36,blue-collar,married,secondary,no,141,yes,no,unknown,23,may,106,3,-1,0,unknown,1
43,management,married,tertiary,no,2886,no,no,cellular,20,nov,230,1,-1,0,unknown,1
40,technician,married,secondary,no,2715,yes,no,unknown,29,may,125,2,-1,0,unknown,1
32,technician,single,tertiary,no,1100,yes,yes,cellular,11,aug,67,1,-1,0,unknown,1
34,blue-collar,married,secondary,no,516,yes,yes,unknown,2,jun,26,1,-1,0,unknown,1
37,services,married,secondary,no,1,no,no,unknown,15,may,395,2,-1,0,unknown,1
28,admin.,single,secondary,no,775,no,no,cellular,29,jan,603,2,-1,0,unknown,1
35,unknown,married,primary,no,634,no,no,cellular,7,jul,185,2,-1,0,unknown,1
53,blue-collar,single,secondary,no,5715,no,no,cellular,28,jan,287,2,-1,0,unknown,1
60,admin.,married,unknown,no,1088,yes,no,cellular,26,may,149,1,-1,0,unknown,1
40,entrepreneur,married,secondary,no,1532,yes,yes,cellular,18,nov,173,7,-1,0,unknown,1
57,retired,married,primary,no,75,no,no,cellular,28,aug,118,2,-1,0,unknown,1
29,technician,single,secondary,no,103,no,no,unknown,19,may,314,1,-1,0,unknown,1
44,blue-collar,married,primary,no,134,yes,no,cellular,7,may,378,1,-1,0,unknown,1
41,admin.,single,secondary,no,748,no,no,telephone,21,nov,94,7,130,3,other,1
47,technician,married,secondary,no,1990,yes,yes,cellular,25,aug,108,4,-1,0,unknown,1
43,technician,married,tertiary,no,192,no,no,cellular,5,aug,203,2,-1,0,unknown,1
37,technician,single,secondary,no,267,no,no,cellular,13,may,121,1,-1,0,unknown,1
34,technician,single,tertiary,no,586,yes,no,unknown,16,may,489,2,-1,0,unknown,1
30,blue-collar,single,secondary,no,648,yes,yes,unknown,8,may,287,1,-1,0,unknown,1
57,entrepreneur,divorced,secondary,yes,25,yes,no,cellular,11,may,652,1,370,4,other,1
26,admin.,single,secondary,no,96,yes,no,cellular,13,may,612,2,348,3,other,1
34,management,married,tertiary,no,1116,yes,no,cellular,25,jul,53,5,-1,0,unknown,1
46,technician,divorced,secondary,no,-90,no,yes,telephone,17,oct,270,1,-1,0,unknown,2
38,entrepreneur,married,tertiary,no,170,yes,no,cellular,18,may,442,1,-1,0,unknown,2
37,technician,single,secondary,no,3665,no,no,cellular,12,aug,664,3,-1,0,unknown,2
28,management,single,tertiary,no,2380,no,no,cellular,14,sep,394,2,-1,0,unknown,1
57,blue-collar,married,primary,no,179,no,no,unknown,9,jun,230,3,-1,0,unknown,1
39,management,married,tertiary,no,763,yes,no,cellular,11,may,877,7,300,2,other,2
49,services,married,secondary,no,320,no,no,telephone,9,feb,1971,4,-1,0,unknown,2
38,technician,married,secondary,no,1960,yes,no,cellular,21,aug,161,2,-1,0,unknown,1
27,blue-collar,married,secondary,no,818,yes,no,unknown,3,jun,188,5,-1,0,unknown,1
30,admin.,married,secondary,no,2678,yes,no,cellular,18,may,23,5,-1,0,unknown,1
38,admin.,married,tertiary,no,1980,no,no,cellular,5,aug,176,2,-1,0,unknown,1
36,management,married,tertiary,no,1582,no,no,telephone,3,feb,26,2,197,1,failure,1
38,retired,single,unknown,no,62,no,no,unknown,19,jun,212,1,-1,0,unknown,1
59,housemaid,married,primary,no,235,no,no,cellular,13,aug,119,2,-1,0,unknown,1
37,management,married,tertiary,no,489,yes,no,cellular,7,aug,205,5,-1,0,unknown,1
29,self-employed,married,tertiary,no,3931,yes,no,unknown,3,jun,73,4,-1,0,unknown,1
43,blue-collar,married,secondary,no,699,yes,yes,cellular,20,nov,1258,2,122,2,other,2
33,technician,married,secondary,no,58,yes,no,telephone,29,aug,57,2,-1,0,unknown,1
54,housemaid,divorced,secondary,no,1327,no,no,unknown,5,jun,115,2,-1,0,unknown,1
55,services,married,secondary,no,557,no,no,unknown,19,jun,58,1,-1,0,unknown,1
32,technician,single,tertiary,no,741,yes,no,cellular,11,aug,238,1,-1,0,unknown,1
48,management,married,primary,no,3230,yes,no,telephone,20,nov,207,3,-1,0,unknown,1
33,management,single,tertiary,no,1439,yes,no,cellular,3,jun,178,2,-1,0,unknown,1
46,admin.,married,secondary,no,120,yes,no,unknown,14,may,20,11,-1,0,unknown,1
44,management,married,tertiary,no,1058,no,no,cellular,11,mar,188,3,-1,0,unknown,2
47,blue-collar,married,primary,no,881,yes,no,cellular,14,may,143,1,370,2,failure,1
38,technician,married,secondary,no,6728,no,no,cellular,25,nov,232,1,96,4,success,2
80,retired,married,secondary,no,462,no,no,cellular,7,dec,127,2,-1,0,unknown,1
40,self-employed,married,secondary,no,167,yes,yes,cellular,8,may,380,4,295,1,failure,1
43,entrepreneur,married,tertiary,no,1574,yes,no,cellular,19,nov,167,3,-1,0,unknown,1
32,technician,single,tertiary,no,1625,no,no,cellular,22,may,796,1,109,1,failure,2
39,management,married,tertiary,no,562,no,no,cellular,13,sep,303,2,-1,0,unknown,1
33,technician,married,secondary,no,9305,yes,no,cellular,17,apr,407,2,-1,0,unknown,1
31,technician,single,secondary,no,35,no,yes,cellular,16,jul,229,1,-1,0,unknown,1
36,management,single,tertiary,no,0,no,no,cellular,11,aug,108,2,-1,0,unknown,1
35,management,single,tertiary,no,2486,yes,no,cellular,25,may,265,1,-1,0,unknown,1
25,services,single,secondary,no,368,no,no,telephone,25,jul,168,1,-1,0,unknown,1
33,management,single,secondary,no,1558,yes,no,cellular,17,apr,97,1,-1,0,unknown,1
23,blue-collar,single,primary,no,8627,yes,no,cellular,15,may,169,1,346,1,failure,1
31,management,single,tertiary,no,2590,no,no,cellular,23,sep,103,2,484,2,other,1
36,management,married,tertiary,no,0,yes,yes,unknown,3,jun,599,3,-1,0,unknown,1
44,technician,single,tertiary,no,900,yes,no,cellular,29,jan,322,2,-1,0,unknown,1
31,management,single,tertiary,no,385,yes,no,unknown,21,may,304,1,-1,0,unknown,1
55,blue-collar,married,primary,no,1649,yes,no,cellular,12,may,52,3,-1,0,unknown,1
51,housemaid,divorced,secondary,no,9228,no,no,cellular,18,jul,655,4,-1,0,unknown,2
36,admin.,married,secondary,no,0,yes,yes,cellular,9,feb,101,2,-1,0,unknown,1
27,unemployed,single,tertiary,no,1,no,no,cellular,3,feb,65,2,-1,0,unknown,1
40,services,married,secondary,no,771,yes,no,cellular,15,may,173,4,-1,0,unknown,1
49,services,married,secondary,no,280,yes,no,telephone,14,jul,162,3,-1,0,unknown,1
59,retired,married,primary,no,46,no,no,cellular,14,aug,78,2,-1,0,unknown,1
32,management,married,tertiary,no,2431,yes,no,cellular,14,may,646,5,-1,0,unknown,2
42,retired,single,tertiary,no,308,no,no,cellular,30,jan,114,2,-1,0,unknown,1
35,management,divorced,tertiary,no,160,yes,no,unknown,4,jun,141,6,-1,0,unknown,1
29,blue-collar,single,secondary,no,555,yes,no,cellular,15,may,133,4,-1,0,unknown,1
29,technician,single,secondary,no,778,yes,no,unknown,6,jun,1994,2,-1,0,unknown,1
37,blue-collar,single,secondary,no,48,no,no,cellular,6,may,140,2,-1,0,unknown,1
49,admin.,married,primary,no,169,yes,no,cellular,15,may,82,3,-1,0,unknown,1
51,services,divorced,secondary,no,12,yes,no,cellular,17,nov,150,1,-1,0,unknown,1
61,housemaid,married,primary,no,848,no,no,cellular,27,apr,605,1,187,1,other,1
43,management,married,secondary,no,481,yes,no,telephone,18,nov,164,1,110,2,other,1
42,services,married,tertiary,no,12223,yes,no,cellular,19,nov,36,1,-1,0,unknown,1
24,blue-collar,married,secondary,no,-254,yes,yes,unknown,27,may,290,2,-1,0,unknown,1
46,self-employed,married,tertiary,no,1148,no,no,telephone,29,jul,104,2,-1,0,unknown,1
23,admin.,single,secondary,no,5,no,no,unknown,12,may,413,1,-1,0,unknown,1
26,services,single,secondary,no,50,yes,no,cellular,12,aug,153,1,-1,0,unknown,1
43,blue-collar,divorced,primary,no,92,yes,no,unknown,15,may,237,2,-1,0,unknown,1
35,technician,single,tertiary,no,470,yes,no,cellular,25,jul,743,13,-1,0,unknown,2
38,technician,married,secondary,no,0,no,no,cellular,28,aug,82,4,-1,0,unknown,1
56,unemployed,divorced,primary,no,109,no,no,cellular,15,jul,924,4,-1,0,unknown,1
31,services,married,secondary,no,440,yes,no,unknown,17,jun,117,3,-1,0,unknown,1
32,management,single,tertiary,no,0,no,no,cellular,5,feb,550,4,-1,0,unknown,2
28,services,single,secondary,no,2685,no,yes,unknown,24,aug,5,1,-1,0,unknown,1
26,admin.,divorced,secondary,yes,-3,yes,no,unknown,13,may,181,5,-1,0,unknown,1
49,management,married,tertiary,no,7007,no,no,cellular,17,nov,325,2,-1,0,unknown,1
33,admin.,married,secondary,no,220,yes,no,unknown,27,may,345,1,-1,0,unknown,1
80,retired,married,primary,no,1548,no,no,cellular,6,aug,331,2,-1,0,unknown,1
40,blue-collar,married,secondary,no,326,yes,yes,cellular,7,jul,112,1,-1,0,unknown,1
42,technician,divorced,secondary,no,0,yes,no,unknown,30,may,115,6,-1,0,unknown,1
46,blue-collar,married,secondary,no,123,no,no,cellular,20,aug,381,3,-1,0,unknown,1
32,management,single,tertiary,no,697,no,no,cellular,7,aug,119,1,99,3,failure,1
37,services,single,tertiary,no,223,yes,no,unknown,28,may,25,1,-1,0,unknown,1
32,student,married,secondary,no,1694,yes,no,cellular,28,jan,929,1,-1,0,unknown,1
53,management,married,tertiary,no,4446,yes,no,unknown,14,may,429,1,-1,0,unknown,1
39,management,married,tertiary,no,894,yes,no,cellular,20,apr,491,1,326,1,other,1
31,technician,divorced,secondary,no,202,yes,no,cellular,18,jul,146,1,-1,0,unknown,1
34,management,single,tertiary,no,0,no,no,cellular,21,aug,191,2,-1,0,unknown,1
44,technician,married,tertiary,no,1707,no,no,cellular,8,aug,406,3,-1,0,unknown,1
35,technician,married,secondary,no,13658,yes,no,telephone,9,dec,220,2,-1,0,unknown,1
39,admin.,married,secondary,no,406,no,no,cellular,30,jul,253,5,-1,0,unknown,1
55,services,married,secondary,no,96,no,no,telephone,30,jul,340,2,-1,0,unknown,1
34,housemaid,married,secondary,no,0,yes,no,unknown,30,oct,154,1,-1,0,unknown,2
39,technician,married,tertiary,no,-276,no,yes,cellular,11,aug,121,4,-1,0,unknown,1
58,retired,married,secondary,no,413,no,no,cellular,27,aug,104,5,-1,0,unknown,1
37,blue-collar,married,primary,no,655,yes,no,cellular,5,feb,127,2,258,4,failure,1
56,retired,divorced,primary,no,694,no,no,cellular,29,jan,144,1,102,1,other,2
32,admin.,single,secondary,no,10218,yes,no,cellular,19,nov,149,2,-1,0,unknown,1
41,technician,single,tertiary,no,1646,yes,no,cellular,4,feb,261,1,184,6,success,2
29,admin.,single,tertiary,no,14,no,no,cellular,29,sep,87,1,120,1,failure,1
44,management,married,tertiary,no,7635,no,no,cellular,21,aug,719,5,-1,0,unknown,1
24,blue-collar,married,secondary,no,9,yes,no,unknown,27,may,292,7,-1,0,unknown,1
43,management,single,secondary,no,1029,yes,no,unknown,2,jun,145,1,-1,0,unknown,1
26,admin.,married,tertiary,no,2855,no,no,cellular,30,mar,52,3,-1,0,unknown,1
39,admin.,married,secondary,no,260,yes,no,cellular,17,apr,146,1,281,1,failure,1
49,blue-collar,married,secondary,no,2039,yes,no,cellular,6,may,451,1,169,2,failure,2
52,blue-collar,divorced,primary,no,-97,yes,yes,unknown,9,may,167,4,-1,0,unknown,1
33,blue-collar,married,tertiary,no,1465,no,no,cellular,19,aug,98,4,-1,0,unknown,1
30,blue-collar,married,secondary,no,125,yes,no,unknown,29,may,238,2,-1,0,unknown,1
32,technician,single,tertiary,no,930,no,no,cellular,27,aug,85,7,-1,0,unknown,1
27,management,single,tertiary,no,0,yes,no,cellular,30,jan,323,4,-1,0,unknown,1
58,blue-collar,married,primary,no,73,no,no,unknown,17,jun,116,1,-1,0,unknown,1
46,retired,married,primary,no,-35,yes,no,cellular,7,may,304,3,-1,0,unknown,1
28,management,single,tertiary,no,1351,no,no,cellular,10,dec,267,1,-1,0,unknown,1
39,services,married,primary,no,1601,yes,no,unknown,23,may,201,2,-1,0,unknown,1
41,services,married,unknown,no,88,yes,no,cellular,11,may,105,1,336,2,failure,1
38,services,married,secondary,no,435,yes,no,unknown,23,may,193,2,-1,0,unknown,1
50,unemployed,divorced,secondary,no,717,yes,no,cellular,30,jan,113,1,-1,0,unknown,1
56,services,married,secondary,no,705,yes,no,unknown,29,may,151,2,-1,0,unknown,1
34,technician,married,secondary,no,1553,no,no,cellular,20,aug,200,2,-1,0,unknown,1
33,blue-collar,divorced,secondary,no,-131,yes,no,unknown,16,may,145,1,-1,0,unknown,1
61,technician,married,secondary,no,1191,no,no,cellular,21,may,214,4,-1,0,unknown,2
36,admin.,single,secondary,no,47,no,yes,cellular,9,jul,36,6,-1,0,unknown,1
34,technician,married,tertiary,no,544,yes,yes,cellular,18,nov,58,2,-1,0,unknown,1
36,blue-collar,married,secondary,no,688,yes,no,unknown,6,may,174,2,-1,0,unknown,1
45,management,married,tertiary,no,242,no,no,cellular,30,apr,587,1,-1,0,unknown,2
27,student,single,tertiary,no,118,no,no,cellular,25,may,112,1,-1,0,unknown,1
45,admin.,married,secondary,no,-388,yes,no,cellular,14,jul,175,2,-1,0,unknown,1
40,self-employed,married,tertiary,no,1603,no,no,unknown,17,jun,279,1,-1,0,unknown,1
36,management,single,secondary,no,1511,yes,no,cellular,16,nov,270,1,-1,0,unknown,2
46,blue-collar,married,primary,no,147,yes,no,cellular,6,may,116,2,169,3,failure,1
37,entrepreneur,married,tertiary,no,836,yes,no,unknown,27,may,129,2,-1,0,unknown,1
36,technician,married,secondary,no,55,yes,no,cellular,13,may,38,2,369,4,failure,1
37,admin.,married,secondary,no,1123,no,yes,unknown,28,may,138,1,-1,0,unknown,1
22,student,single,tertiary,no,691,no,no,cellular,19,aug,338,1,-1,0,unknown,2
51,services,married,secondary,no,0,no,yes,unknown,26,jun,565,3,-1,0,unknown,1
49,technician,married,secondary,no,12531,no,no,cellular,13,aug,77,8,-1,0,unknown,1
35,management,married,tertiary,no,552,yes,yes,cellular,19,nov,314,2,124,1,failure,1
50,housemaid,married,primary,no,0,no,no,unknown,20,jun,179,2,-1,0,unknown,1
31,services,married,tertiary,no,309,yes,yes,unknown,7,may,294,1,-1,0,unknown,1
47,services,single,secondary,no,33,yes,no,cellular,5,may,298,1,-1,0,unknown,1
59,blue-collar,married,secondary,no,681,yes,no,telephone,14,apr,427,2,-1,0,unknown,1
32,blue-collar,married,secondary,no,1787,yes,no,cellular,12,may,87,4,357,4,failure,1
71,retired,married,tertiary,no,14220,yes,no,cellular,9,sep,397,1,-1,0,unknown,2
31,management,single,tertiary,no,12569,no,no,cellular,9,sep,344,1,295,1,failure,2
41,blue-collar,married,primary,no,4,no,no,cellular,23,jul,74,5,-1,0,unknown,1
35,blue-collar,married,primary,no,3587,yes,no,unknown,30,may,148,4,-1,0,unknown,1
36,management,married,tertiary,no,254,no,no,unknown,6,jun,161,3,-1,0,unknown,1
46,blue-collar,divorced,primary,no,1712,no,no,unknown,19,jun,110,1,-1,0,unknown,1
46,blue-collar,married,secondary,no,4855,yes,no,cellular,10,aug,1529,1,397,1,failure,1
47,technician,married,tertiary,no,2408,no,no,cellular,12,aug,236,1,104,1,success,1
35,management,single,tertiary,no,252,yes,no,cellular,8,aug,89,2,-1,0,unknown,1
37,blue-collar,married,secondary,no,346,yes,no,cellular,17,apr,390,1,316,1,failure,1
56,admin.,married,secondary,no,45,no,no,unknown,5,may,1467,1,-1,0,unknown,2
46,admin.,married,secondary,no,556,yes,yes,unknown,15,may,646,3,-1,0,unknown,2
44,management,divorced,tertiary,no,-710,yes,no,cellular,10,jul,183,1,-1,0,unknown,1
48,technician,single,tertiary,no,-551,yes,no,cellular,11,may,168,2,-1,0,unknown,1
28,blue-collar,single,secondary,no,56,yes,no,unknown,23,may,66,1,-1,0,unknown,1
38,entrepreneur,married,tertiary,no,1514,no,yes,cellular,21,nov,160,3,120,3,failure,1
34,management,single,tertiary,no,178,yes,no,cellular,15,may,14,2,-1,0,unknown,1
56,technician,married,secondary,no,359,yes,no,unknown,6,jun,220,4,-1,0,unknown,1
55,retired,divorced,secondary,no,1580,no,yes,unknown,19,jun,1007,1,-1,0,unknown,2
44,blue-collar,divorced,secondary,no,221,no,no,cellular,30,jul,149,13,-1,0,unknown,1
38,technician,married,tertiary,no,1161,yes,no,unknown,8,may,665,1,-1,0,unknown,1
53,retired,married,secondary,no,1278,yes,no,telephone,15,jul,174,3,-1,0,unknown,1
41,admin.,single,tertiary,no,982,no,no,cellular,23,jul,105,1,-1,0,unknown,1
34,technician,single,secondary,no,16,no,no,cellular,13,aug,990,1,-1,0,unknown,2
34,management,single,tertiary,no,1,no,no,cellular,19,nov,582,1,-1,0,unknown,1
35,services,married,secondary,no,128,yes,no,cellular,12,may,136,1,-1,0,unknown,1
38,entrepreneur,single,secondary,no,2543,no,no,cellular,10,aug,223,1,414,4,failure,2
42,entrepreneur,married,tertiary,no,42045,no,no,cellular,8,aug,205,2,-1,0,unknown,1
56,blue-collar,married,primary,no,828,yes,no,cellular,14,may,214,1,349,1,failure,1
37,management,divorced,tertiary,no,0,yes,no,cellular,11,may,217,6,-1,0,unknown,1
47,housemaid,married,secondary,no,3940,yes,no,cellular,9,nov,171,2,96,5,success,1
29,blue-collar,married,secondary,no,125,yes,no,unknown,13,may,50,1,-1,0,unknown,1
41,management,married,tertiary,no,140,yes,no,unknown,5,jun,65,3,-1,0,unknown,1
43,technician,single,secondary,no,593,yes,no,unknown,5,may,55,1,-1,0,unknown,1
38,self-employed,married,secondary,no,746,no,no,unknown,20,jun,256,3,-1,0,unknown,1
31,technician,married,secondary,no,589,yes,yes,unknown,21,may,151,1,-1,0,unknown,1
32,management,single,tertiary,no,2343,no,no,cellular,18,jul,226,1,-1,0,unknown,1
40,management,married,tertiary,no,294,yes,no,cellular,23,jul,97,5,-1,0,unknown,1
45,admin.,married,secondary,no,644,no,yes,telephone,22,jul,92,1,-1,0,unknown,1
43,management,married,secondary,no,-26,yes,no,unknown,16,may,343,1,-1,0,unknown,1
27,services,single,secondary,no,3354,yes,no,cellular,14,may,493,5,-1,0,unknown,1
33,management,single,tertiary,no,23,no,no,cellular,20,aug,216,3,-1,0,unknown,1
37,admin.,married,secondary,no,7,yes,no,cellular,27,may,224,7,105,1,other,1
60,admin.,married,secondary,no,3735,no,no,cellular,22,dec,190,1,188,9,success,2
51,self-employed,married,unknown,no,2094,no,no,cellular,8,jun,458,6,-1,0,unknown,2
44,blue-collar,married,secondary,no,508,yes,no,cellular,20,apr,222,1,154,1,failure,1
48,management,married,unknown,no,0,yes,no,cellular,8,may,612,1,344,1,other,1
57,blue-collar,married,primary,no,93,yes,no,telephone,17,apr,137,1,-1,0,unknown,1
29,technician,single,tertiary,no,0,yes,no,unknown,7,may,104,2,-1,0,unknown,1
50,services,married,secondary,no,26394,no,no,cellular,25,aug,206,4,-1,0,unknown,1
36,services,married,secondary,no,-11,yes,no,cellular,30,jul,172,28,-1,0,unknown,1
49,technician,married,tertiary,no,523,yes,no,cellular,3,mar,152,2,-1,0,unknown,2
49,technician,married,secondary,yes,-74,yes,no,cellular,19,nov,114,1,-1,0,unknown,1
35,management,married,tertiary,no,0,no,no,cellular,11,jul,89,1,-1,0,unknown,1
39,technician,single,secondary,no,122,yes,no,unknown,2,jun,158,1,-1,0,unknown,1
34,blue-collar,married,primary,no,351,no,yes,cellular,14,jul,326,11,-1,0,unknown,1
57,self-employed,married,secondary,no,35,no,yes,unknown,26,jun,215,3,-1,0,unknown,1
37,technician,divorced,secondary,no,2610,yes,no,cellular,13,may,53,1,-1,0,unknown,1
25,services,single,secondary,no,64,no,no,cellular,21,jul,71,11,-1,0,unknown,1
43,blue-collar,married,primary,no,60,no,no,cellular,8,may,487,2,367,2,other,1
37,blue-collar,married,secondary,no,342,yes,no,cellular,12,may,340,2,175,1,failure,1
36,blue-collar,single,tertiary,no,1830,no,no,cellular,14,oct,183,1,91,11,failure,1
49,management,divorced,tertiary,no,1904,no,yes,cellular,17,nov,131,2,-1,0,unknown,1
38,management,single,tertiary,no,16957,yes,no,telephone,29,jan,208,1,247,2,failure,1
39,management,divorced,tertiary,no,26,no,no,unknown,18,jun,311,5,-1,0,unknown,1
40,management,married,tertiary,no,0,no,no,cellular,10,nov,147,1,96,8,success,2
34,admin.,married,secondary,no,79,yes,no,unknown,23,may,83,1,-1,0,unknown,1
39,blue-collar,married,primary,no,2303,yes,no,unknown,17,jun,775,3,-1,0,unknown,2
53,blue-collar,married,secondary,no,65,no,no,cellular,28,aug,25,18,-1,0,unknown,1
44,management,married,tertiary,no,332,yes,no,cellular,23,jul,497,5,-1,0,unknown,1
32,technician,divorced,secondary,no,-399,yes,no,unknown,2,jun,180,1,-1,0,unknown,1
50,technician,divorced,secondary,no,-54,yes,yes,cellular,13,may,698,2,292,1,failure,2
29,services,married,primary,no,-102,no,no,unknown,4,jul,134,1,-1,0,unknown,1
55,unemployed,married,tertiary,no,4809,yes,no,cellular,21,nov,223,2,186,3,other,1
73,retired,married,primary,no,279,no,no,cellular,28,jan,399,3,-1,0,unknown,2
52,technician,married,secondary,no,11,yes,no,unknown,13,may,420,1,-1,0,unknown,1
49,services,married,secondary,no,2201,yes,no,unknown,15,may,233,3,-1,0,unknown,1
63,retired,married,primary,no,8044,no,no,cellular,12,nov,702,1,-1,0,unknown,1
34,admin.,married,secondary,no,2374,yes,no,cellular,9,nov,161,1,209,2,failure,2
32,admin.,single,secondary,no,92,yes,no,cellular,18,may,110,1,315,2,failure,1
49,housemaid,married,tertiary,no,443,no,no,cellular,8,aug,27,6,-1,0,unknown,1
40,blue-collar,married,primary,no,1397,yes,no,telephone,12,may,58,2,334,1,failure,1
53,entrepreneur,married,unknown,no,7,no,no,cellular,20,nov,68,1,-1,0,unknown,1
53,technician,married,tertiary,no,3177,no,no,cellular,8,aug,92,2,-1,0,unknown,1
43,blue-collar,married,primary,no,232,no,yes,cellular,15,may,45,1,-1,0,unknown,1
35,management,single,secondary,no,81,yes,no,cellular,29,jan,79,1,-1,0,unknown,1
35,services,single,secondary,no,414,yes,no,cellular,20,apr,11,5,319,2,other,1
25,student,single,tertiary,no,1433,yes,no,cellular,15,may,520,1,-1,0,unknown,1
31,technician,single,unknown,no,187,no,no,cellular,17,jul,86,1,-1,0,unknown,1
48,management,married,tertiary,no,0,no,no,cellular,28,aug,16,16,-1,0,unknown,1
40,housemaid,married,secondary,no,4610,no,no,cellular,14,aug,154,2,-1,0,unknown,1
46,blue-collar,married,primary,no,1429,yes,no,unknown,14,may,91,1,-1,0,unknown,1
30,services,single,secondary,no,334,no,no,cellular,29,jan,389,2,-1,0,unknown,1
47,services,married,secondary,no,2,no,yes,cellular,21,jul,71,15,-1,0,unknown,1
23,services,single,secondary,no,500,yes,no,unknown,4,jun,111,3,-1,0,unknown,1
29,technician,married,tertiary,no,43,yes,no,unknown,20,may,68,2,-1,0,unknown,1
38,technician,married,secondary,no,4030,yes,no,cellular,19,nov,75,2,177,5,failure,1
56,housemaid,married,primary,no,306,no,yes,cellular,8,jul,212,1,-1,0,unknown,1
52,admin.,married,secondary,no,0,no,no,cellular,22,apr,91,2,275,1,failure,1
55,retired,married,secondary,no,168,no,no,cellular,19,aug,79,2,-1,0,unknown,1
43,entrepreneur,married,tertiary,no,210,no,no,cellular,29,jul,646,2,-1,0,unknown,1
34,blue-collar,married,secondary,no,518,yes,no,cellular,11,may,206,1,-1,0,unknown,1
43,management,single,tertiary,no,1696,yes,no,cellular,26,aug,257,1,474,3,failure,2
55,services,married,secondary,no,-31,no,yes,cellular,13,aug,81,2,-1,0,unknown,1
34,blue-collar,married,secondary,no,856,yes,no,cellular,20,apr,470,1,150,5,other,1
34,management,single,tertiary,no,318,yes,no,unknown,9,may,133,2,-1,0,unknown,1
43,self-employed,married,tertiary,no,64,no,no,unknown,6,jun,230,2,-1,0,unknown,1
39,blue-collar,married,primary,no,800,yes,no,cellular,19,nov,76,6,-1,0,unknown,1
39,technician,single,unknown,no,75,no,no,unknown,6,jun,26,1,-1,0,unknown,1
34,technician,single,secondary,no,347,yes,no,cellular,6,feb,154,2,197,6,failure,1
55,management,married,tertiary,no,2366,yes,yes,cellular,30,jul,94,4,-1,0,unknown,1
67,retired,married,tertiary,no,701,no,no,cellular,6,aug,254,2,-1,0,unknown,2
34,entrepreneur,married,tertiary,no,475,yes,yes,cellular,9,jul,1156,1,-1,0,unknown,1
47,blue-collar,married,secondary,no,3285,no,no,cellular,31,jul,248,5,-1,0,unknown,1
33,blue-collar,married,primary,no,925,no,no,cellular,20,nov,884,3,-1,0,unknown,1
45,entrepreneur,married,secondary,no,128,no,yes,cellular,18,nov,275,2,-1,0,unknown,1
36,blue-collar,married,secondary,no,1587,yes,no,cellular,28,jul,200,2,-1,0,unknown,1
59,technician,divorced,secondary,no,879,yes,no,unknown,26,may,228,1,-1,0,unknown,1
33,services,married,secondary,no,478,no,no,cellular,30,apr,475,2,-1,0,unknown,2
52,technician,divorced,secondary,no,280,no,no,cellular,14,jul,393,5,-1,0,unknown,1
53,blue-collar,married,primary,no,1868,no,no,cellular,8,aug,156,4,-1,0,unknown,1
41,unemployed,married,primary,no,819,no,no,cellular,9,feb,244,3,-1,0,unknown,1
45,blue-collar,married,secondary,no,4646,yes,no,unknown,13,may,118,1,-1,0,unknown,1
60,self-employed,single,secondary,no,27,no,no,cellular,22,aug,40,2,-1,0,unknown,1
32,blue-collar,married,secondary,no,736,yes,no,unknown,23,may,700,3,-1,0,unknown,1
28,management,single,tertiary,no,224,yes,no,cellular,2,feb,97,3,-1,0,unknown,1
31,technician,single,secondary,no,2544,no,no,cellular,15,jul,252,1,184,3,success,2
53,blue-collar,married,secondary,no,427,no,yes,cellular,14,aug,360,4,-1,0,unknown,1
58,management,married,tertiary,no,2764,no,no,cellular,17,nov,235,1,-1,0,unknown,1
38,blue-collar,married,secondary,no,376,yes,no,unknown,7,may,1521,1,-1,0,unknown,1
46,management,married,tertiary,no,523,yes,no,cellular,6,may,105,4,366,2,failure,1
53,entrepreneur,married,tertiary,no,71,no,yes,cellular,29,jan,86,1,-1,0,unknown,1
56,retired,married,secondary,no,3948,no,no,cellular,3,apr,484,1,135,3,failure,1
52,services,single,secondary,no,1810,no,no,telephone,19,nov,117,1,-1,0,unknown,1
38,technician,married,secondary,no,994,no,no,unknown,9,jun,119,1,-1,0,unknown,1
37,services,married,primary,no,52,yes,no,unknown,7,may,359,1,-1,0,unknown,1
37,blue-collar,married,primary,no,11,no,no,telephone,30,jul,109,8,-1,0,unknown,1
37,technician,married,secondary,yes,0,no,no,unknown,18,jun,236,1,-1,0,unknown,1
66,retired,married,primary,no,747,no,no,telephone,28,jan,203,3,93,1,failure,1
44,blue-collar,married,primary,no,2657,yes,no,unknown,20,jun,202,2,-1,0,unknown,1
61,retired,married,secondary,no,313,no,yes,unknown,3,jul,42,1,-1,0,unknown,1
34,admin.,married,secondary,no,61,no,yes,unknown,5,may,21,1,-1,0,unknown,1
33,admin.,single,secondary,no,2557,yes,no,cellular,18,may,186,1,-1,0,unknown,1
30,services,divorced,secondary,no,0,yes,no,cellular,13,may,172,1,-1,0,unknown,1
27,services,divorced,secondary,no,10,yes,no,cellular,22,jul,527,1,-1,0,unknown,1
37,services,married,secondary,no,658,yes,no,telephone,23,jul,175,1,-1,0,unknown,1
38,blue-collar,married,primary,no,1679,yes,no,unknown,20,jun,21,18,-1,0,unknown,1
35,management,single,tertiary,no,0,no,yes,cellular,14,aug,370,4,-1,0,unknown,1
50,technician,married,secondary,no,841,yes,no,unknown,29,may,54,2,-1,0,unknown,1
39,management,married,secondary,no,0,yes,no,cellular,27,aug,63,3,-1,0,unknown,1
35,management,married,secondary,no,1160,yes,no,unknown,27,may,116,3,-1,0,unknown,1
36,admin.,divorced,secondary,no,-37,yes,no,unknown,27,may,151,1,-1,0,unknown,1
28,services,single,secondary,no,94,yes,no,cellular,16,apr,300,1,-1,0,unknown,1
39,self-employed,married,tertiary,no,585,yes,no,cellular,18,nov,48,1,181,3,failure,1
39,self-employed,married,secondary,no,235,no,no,unknown,9,jun,217,1,-1,0,unknown,1
30,blue-collar,single,secondary,no,2145,yes,no,cellular,18,may,727,2,-1,0,unknown,2
32,services,married,secondary,no,1464,yes,no,unknown,3,jun,193,1,-1,0,unknown,1
28,technician,married,secondary,no,232,yes,yes,cellular,29,jan,72,1,261,1,failure,1
47,technician,married,primary,no,187,yes,no,unknown,9,may,165,1,-1,0,unknown,1
53,management,married,tertiary,no,12,no,no,cellular,27,aug,345,10,-1,0,unknown,1
57,blue-collar,married,primary,no,318,yes,no,unknown,27,may,206,2,-1,0,unknown,1
47,services,married,secondary,no,405,no,yes,cellular,8,aug,994,2,-1,0,unknown,2
56,management,married,tertiary,no,334,yes,no,unknown,15,may,127,2,-1,0,unknown,1
38,admin.,married,primary,no,0,yes,no,unknown,2,jun,29,32,-1,0,unknown,1
52,blue-collar,married,primary,no,2,no,no,unknown,9,jun,70,3,-1,0,unknown,1
46,technician,married,secondary,no,966,yes,yes,cellular,19,aug,40,2,-1,0,unknown,1
57,blue-collar,married,primary,yes,195,no,yes,telephone,30,jul,185,4,-1,0,unknown,1
42,blue-collar,divorced,unknown,no,0,no,no,cellular,7,jul,64,2,-1,0,unknown,1
57,unemployed,married,secondary,no,0,no,no,unknown,19,jun,97,1,-1,0,unknown,1
51,housemaid,married,secondary,no,260,no,no,cellular,27,aug,316,5,-1,0,unknown,1
53,self-employed,married,tertiary,no,451,yes,no,cellular,2,feb,125,1,249,2,failure,1
37,blue-collar,married,primary,no,3242,yes,no,unknown,21,may,233,1,-1,0,unknown,1
47,self-employed,divorced,secondary,no,8515,yes,no,unknown,20,nov,14,7,112,4,other,1
48,management,married,tertiary,no,1808,yes,no,cellular,26,feb,245,1,-1,0,unknown,2
39,blue-collar,married,primary,no,20,yes,no,unknown,7,may,109,1,-1,0,unknown,1
42,blue-collar,married,secondary,no,3068,yes,yes,cellular,11,may,429,2,-1,0,unknown,1
36,management,married,tertiary,no,23,no,no,cellular,26,aug,133,11,-1,0,unknown,1
34,technician,single,secondary,no,1076,no,no,cellular,8,aug,70,2,-1,0,unknown,1
61,retired,married,primary,no,1060,yes,no,unknown,13,may,118,1,-1,0,unknown,1
32,admin.,single,secondary,no,678,yes,no,cellular,4,feb,1579,1,246,4,failure,2
35,blue-collar,single,primary,no,1147,yes,yes,telephone,7,may,29,1,-1,0,unknown,1
54,blue-collar,married,secondary,no,-630,no,no,unknown,23,may,173,1,-1,0,unknown,1
31,management,married,tertiary,no,459,no,no,cellular,28,aug,13,14,-1,0,unknown,1
45,technician,divorced,secondary,no,976,yes,no,cellular,17,apr,183,1,338,2,failure,1
32,housemaid,married,tertiary,no,357,yes,no,cellular,18,nov,175,2,-1,0,unknown,1
52,unemployed,married,secondary,no,-9,no,no,unknown,9,jun,123,1,-1,0,unknown,1
36,admin.,single,secondary,no,1927,yes,no,cellular,18,nov,288,1,137,1,other,1
31,services,married,secondary,no,500,yes,no,unknown,6,jun,19,18,-1,0,unknown,1
53,technician,married,secondary,no,9146,no,no,cellular,13,aug,136,4,-1,0,unknown,1
43,entrepreneur,married,secondary,no,59,no,no,unknown,13,may,437,2,-1,0,unknown,1
47,housemaid,married,primary,no,0,no,no,cellular,10,aug,1225,2,-1,0,unknown,1
46,blue-collar,married,primary,no,328,yes,no,unknown,21,may,526,8,-1,0,unknown,1
34,management,divorced,secondary,no,291,no,no,cellular,7,aug,91,2,-1,0,unknown,1
55,technician,single,tertiary,no,-703,yes,no,cellular,8,may,123,3,-1,0,unknown,1
23,admin.,single,secondary,no,589,yes,no,cellular,6,may,62,1,-1,0,unknown,1
75,blue-collar,married,secondary,no,6053,no,no,cellular,11,feb,865,2,190,1,failure,1
58,admin.,married,secondary,no,1142,no,no,telephone,4,feb,82,3,-1,0,unknown,1
35,admin.,married,secondary,no,725,yes,no,cellular,20,nov,219,7,133,1,failure,1
27,management,married,tertiary,no,802,no,no,cellular,22,sep,569,1,-1,0,unknown,2
24,technician,married,secondary,no,556,yes,no,cellular,18,aug,460,2,-1,0,unknown,2
48,admin.,married,secondary,no,191,yes,no,cellular,5,feb,238,3,-1,0,unknown,1
31,technician,single,secondary,no,373,no,no,cellular,22,aug,346,5,-1,0,unknown,1
57,technician,married,secondary,no,6164,no,no,cellular,19,nov,161,2,-1,0,unknown,1
53,management,married,tertiary,no,37,no,no,cellular,28,aug,51,9,-1,0,unknown,1
42,blue-collar,married,primary,no,1156,yes,no,telephone,20,apr,37,1,-1,0,unknown,1
50,entrepreneur,married,secondary,no,806,yes,yes,cellular,7,may,141,8,297,2,other,1
59,admin.,married,secondary,no,2381,no,no,cellular,30,apr,173,2,-1,0,unknown,1
38,services,married,secondary,no,-314,yes,no,unknown,28,may,66,2,-1,0,unknown,1
39,blue-collar,married,secondary,no,285,yes,yes,unknown,6,may,209,1,-1,0,unknown,1
28,blue-collar,single,primary,no,1199,yes,no,cellular,30,jul,1011,20,-1,0,unknown,1
55,management,divorced,tertiary,no,481,yes,no,telephone,8,may,147,2,298,3,failure,1
33,technician,single,tertiary,no,137,no,no,cellular,25,aug,88,4,-1,0,unknown,1
36,blue-collar,single,secondary,no,168,yes,no,telephone,12,may,52,1,-1,0,unknown,1
38,admin.,divorced,secondary,no,156,yes,no,unknown,17,jun,544,3,-1,0,unknown,1
28,admin.,single,secondary,no,4745,no,no,telephone,12,may,360,1,181,5,success,2
32,management,single,tertiary,no,11797,yes,no,cellular,11,aug,95,2,-1,0,unknown,1
35,admin.,married,secondary,no,786,no,yes,cellular,25,jul,322,1,-1,0,unknown,1
58,technician,married,primary,no,4015,no,no,unknown,20,jun,106,3,-1,0,unknown,1
30,services,married,secondary,no,0,yes,no,unknown,9,may,20,1,-1,0,unknown,1
33,blue-collar,married,secondary,no,331,yes,no,cellular,14,may,178,7,365,5,other,1
36,blue-collar,married,secondary,no,1554,yes,no,unknown,12,may,325,4,-1,0,unknown,1
32,services,married,secondary,no,132,yes,yes,unknown,19,may,343,2,-1,0,unknown,1
34,management,single,tertiary,no,5086,no,no,cellular,25,may,213,4,-1,0,unknown,2
42,admin.,married,secondary,no,529,yes,yes,cellular,19,nov,193,3,-1,0,unknown,1
41,management,married,tertiary,no,4824,no,yes,cellular,18,jul,168,7,-1,0,unknown,1
63,retired,married,secondary,no,474,no,no,cellular,25,jan,423,1,-1,0,unknown,2
38,admin.,divorced,tertiary,no,86,yes,no,unknown,6,may,218,1,-1,0,unknown,1
54,blue-collar,married,primary,no,2281,yes,no,unknown,20,jun,158,1,-1,0,unknown,1
39,services,married,secondary,no,186,yes,no,cellular,17,apr,433,1,-1,0,unknown,1
46,blue-collar,married,secondary,no,137,no,no,unknown,20,jun,252,3,-1,0,unknown,1
37,technician,married,tertiary,no,6968,no,no,cellular,1,jun,175,1,-1,0,unknown,1
76,retired,divorced,primary,no,86,no,no,cellular,12,aug,192,1,-1,0,unknown,1
28,management,single,unknown,no,81,no,yes,cellular,8,jul,158,1,-1,0,unknown,1
33,services,married,primary,no,6904,no,no,telephone,20,nov,114,2,-1,0,unknown,1
46,self-employed,married,tertiary,no,137,yes,yes,unknown,5,may,246,1,-1,0,unknown,1
30,student,single,secondary,no,25,no,no,telephone,30,apr,44,1,-1,0,unknown,1
60,management,married,tertiary,no,759,no,no,cellular,14,aug,136,2,-1,0,unknown,1
56,housemaid,married,tertiary,no,1922,yes,no,cellular,24,jul,247,2,-1,0,unknown,1
24,student,single,unknown,no,3298,yes,no,unknown,28,may,227,1,-1,0,unknown,1
58,retired,married,secondary,no,764,no,no,cellular,12,aug,219,4,-1,0,unknown,1
79,retired,married,primary,no,8556,no,no,telephone,18,jan,326,2,272,2,success,2
32,blue-collar,married,secondary,no,3514,yes,no,unknown,20,may,226,2,-1,0,unknown,1
33,services,married,primary,no,0,yes,no,cellular,18,jul,351,2,-1,0,unknown,1
77,retired,married,primary,no,680,no,no,telephone,27,nov,341,4,94,3,failure,1
60,housemaid,married,primary,no,0,no,yes,telephone,22,jul,124,1,-1,0,unknown,1
54,management,married,tertiary,no,2819,no,no,cellular,7,aug,123,3,-1,0,unknown,1
30,blue-collar,married,primary,no,-518,yes,yes,unknown,28,may,244,6,-1,0,unknown,1
50,services,married,secondary,no,60,no,yes,cellular,27,aug,151,8,-1,0,unknown,1
50,management,married,secondary,no,732,no,no,cellular,7,apr,736,7,-1,0,unknown,1
37,technician,married,secondary,no,2707,yes,no,telephone,16,jul,109,1,-1,0,unknown,1
41,technician,married,tertiary,no,177,yes,no,telephone,11,jul,117,2,-1,0,unknown,1
49,admin.,married,secondary,no,13229,no,yes,telephone,8,jul,77,2,-1,0,unknown,1
41,blue-collar,married,primary,no,-204,yes,yes,unknown,6,jun,42,1,-1,0,unknown,1
40,technician,married,secondary,no,990,yes,no,cellular,6,feb,252,3,-1,0,unknown,1
38,blue-collar,married,secondary,no,648,yes,no,unknown,3,jun,179,1,-1,0,unknown,1
34,technician,married,secondary,no,50,no,no,cellular,11,aug,106,3,-1,0,unknown,1
49,entrepreneur,married,secondary,no,1916,no,yes,telephone,14,jul,281,3,-1,0,unknown,1
72,retired,married,primary,no,763,no,no,cellular,24,apr,384,2,-1,0,unknown,2
34,blue-collar,married,secondary,no,470,yes,yes,cellular,20,apr,217,1,-1,0,unknown,1
31,technician,married,secondary,no,0,no,yes,cellular,19,aug,144,4,-1,0,unknown,1
33,blue-collar,single,secondary,no,5739,yes,yes,cellular,21,nov,374,1,-1,0,unknown,1
31,management,married,tertiary,no,0,no,no,unknown,14,may,298,1,-1,0,unknown,1
55,management,married,tertiary,no,-375,no,no,cellular,30,jul,814,2,-1,0,unknown,2
25,unemployed,married,secondary,no,157,yes,no,cellular,28,jul,33,31,-1,0,unknown,1
34,management,married,tertiary,no,1518,yes,no,cellular,20,nov,128,2,-1,0,unknown,1
53,management,married,tertiary,no,1343,no,no,cellular,5,aug,129,4,-1,0,unknown,1
39,management,single,tertiary,yes,-401,yes,no,cellular,19,aug,274,4,-1,0,unknown,1
41,management,married,primary,no,5310,yes,no,cellular,17,nov,984,1,-1,0,unknown,2
32,blue-collar,single,secondary,no,2285,yes,no,unknown,14,may,413,2,-1,0,unknown,1
29,admin.,married,secondary,no,22171,yes,no,cellular,18,may,44,1,355,3,failure,1
56,management,married,tertiary,no,856,yes,yes,cellular,4,feb,70,4,7,7,other,1
19,student,single,unknown,no,1169,no,no,cellular,6,feb,463,18,-1,0,unknown,1
39,management,single,tertiary,no,3797,no,no,cellular,2,jun,96,2,-1,0,unknown,1
32,blue-collar,single,secondary,no,53,yes,no,cellular,18,nov,276,1,195,1,failure,1
43,blue-collar,married,primary,no,2519,yes,no,cellular,16,apr,257,2,146,9,other,1
32,entrepreneur,married,primary,no,795,no,no,cellular,8,aug,131,3,-1,0,unknown,1
53,admin.,divorced,secondary,no,0,yes,yes,cellular,30,apr,586,2,-1,0,unknown,1
52,blue-collar,married,secondary,no,2087,yes,no,cellular,31,aug,267,1,474,1,failure,2
43,technician,single,secondary,no,34,no,no,telephone,30,jul,29,1,-1,0,unknown,1
48,technician,married,secondary,no,5,no,no,unknown,9,jun,65,6,-1,0,unknown,1
27,technician,single,secondary,no,15,yes,no,cellular,25,jul,67,3,-1,0,unknown,1
27,management,single,tertiary,no,390,no,no,cellular,28,oct,190,1,82,1,success,1
51,management,married,unknown,no,712,no,no,cellular,13,aug,287,2,-1,0,unknown,1
39,admin.,single,tertiary,no,2600,yes,no,unknown,17,jun,77,1,-1,0,unknown,1
33,blue-collar,married,secondary,no,-241,yes,yes,unknown,27,may,169,1,-1,0,unknown,1
50,blue-collar,divorced,primary,no,1545,yes,no,cellular,20,nov,25,1,-1,0,unknown,1
59,retired,divorced,secondary,no,1026,no,no,unknown,5,nov,669,1,-1,0,unknown,2
58,housemaid,married,primary,no,435,yes,no,telephone,28,jul,122,6,-1,0,unknown,1
54,technician,married,tertiary,no,876,no,no,cellular,27,oct,269,3,541,3,success,2
60,blue-collar,married,secondary,no,1801,no,no,telephone,29,oct,167,1,-1,0,unknown,1
38,management,married,tertiary,no,2278,yes,yes,cellular,13,may,244,1,-1,0,unknown,1
39,blue-collar,married,unknown,no,157,yes,no,unknown,30,may,99,6,-1,0,unknown,1
40,admin.,married,secondary,no,1327,yes,yes,unknown,26,may,76,2,-1,0,unknown,1
55,blue-collar,married,primary,no,284,no,yes,telephone,14,jul,252,4,-1,0,unknown,1
36,management,married,tertiary,no,495,no,no,cellular,12,mar,213,3,182,6,success,2
31,admin.,single,secondary,no,1588,yes,no,unknown,3,jun,14,1,-1,0,unknown,1
38,services,married,secondary,no,0,yes,no,telephone,28,jul,121,2,-1,0,unknown,1
52,management,married,secondary,no,428,yes,no,unknown,30,may,153,1,-1,0,unknown,1
45,admin.,married,primary,no,542,no,no,cellular,11,may,8,5,350,3,other,1
32,blue-collar,married,primary,no,66,no,no,cellular,19,nov,244,1,-1,0,unknown,1
58,blue-collar,divorced,secondary,no,314,no,no,unknown,25,jun,67,2,-1,0,unknown,1
35,management,married,tertiary,no,24,yes,no,cellular,8,apr,169,1,231,2,failure,1
36,management,single,tertiary,no,613,no,no,cellular,7,aug,86,2,-1,0,unknown,1
55,retired,married,secondary,no,1467,no,yes,cellular,29,jul,277,2,-1,0,unknown,1
45,blue-collar,married,secondary,no,192,yes,no,cellular,13,may,154,5,176,1,other,1
49,management,married,secondary,no,321,no,no,unknown,9,jun,135,3,-1,0,unknown,1
44,blue-collar,married,secondary,no,788,yes,no,cellular,17,apr,392,1,-1,0,unknown,1
37,blue-collar,divorced,secondary,no,48,yes,no,unknown,8,may,133,2,-1,0,unknown,1
35,blue-collar,married,secondary,no,262,no,no,cellular,2,jul,96,2,109,4,success,1
36,blue-collar,married,secondary,no,4438,yes,no,unknown,20,may,446,1,-1,0,unknown,2
44,services,single,secondary,no,5045,yes,no,cellular,21,nov,20,6,175,15,other,1
32,blue-collar,single,tertiary,no,3014,yes,no,cellular,7,may,291,2,-1,0,unknown,1
56,management,married,tertiary,no,21664,no,no,unknown,17,jun,214,8,-1,0,unknown,1
32,management,married,tertiary,no,5878,no,no,cellular,19,aug,159,2,-1,0,unknown,1
35,entrepreneur,married,tertiary,no,2723,yes,yes,cellular,8,aug,275,4,-1,0,unknown,1
44,management,married,secondary,no,576,yes,no,unknown,8,may,128,3,-1,0,unknown,1
59,entrepreneur,married,primary,no,0,no,no,telephone,19,nov,207,2,153,1,failure,1
31,blue-collar,single,tertiary,no,2197,yes,no,unknown,23,may,146,3,-1,0,unknown,1
60,blue-collar,married,unknown,no,104,yes,no,unknown,5,may,22,1,-1,0,unknown,1
33,technician,single,secondary,no,1279,yes,no,cellular,18,may,239,2,349,3,success,1
45,admin.,married,secondary,no,295,yes,no,cellular,23,jul,92,1,-1,0,unknown,1
45,blue-collar,married,primary,no,2128,yes,no,unknown,19,may,149,4,-1,0,unknown,1
57,admin.,married,secondary,no,367,no,no,telephone,16,nov,107,2,-1,0,unknown,1
36,management,married,tertiary,no,1477,no,no,cellular,7,aug,71,2,-1,0,unknown,1
30,blue-collar,single,primary,no,71,yes,no,unknown,19,may,122,6,-1,0,unknown,1
30,admin.,single,secondary,no,127,yes,no,cellular,18,may,16,6,368,1,other,1
59,unemployed,divorced,secondary,no,2921,no,no,telephone,3,feb,251,1,-1,0,unknown,1
58,management,married,tertiary,no,16264,no,no,telephone,17,nov,215,3,-1,0,unknown,1
49,retired,married,primary,no,1672,no,no,cellular,17,jul,128,3,-1,0,unknown,1
48,technician,married,tertiary,no,9207,no,no,cellular,18,aug,445,3,-1,0,unknown,1
28,technician,single,tertiary,no,356,no,no,cellular,2,mar,76,2,-1,0,unknown,1
59,management,divorced,primary,no,133,yes,no,cellular,9,jul,206,1,-1,0,unknown,1
40,management,married,tertiary,no,1217,yes,yes,cellular,18,nov,155,1,-1,0,unknown,1
32,technician,divorced,secondary,no,202,yes,no,cellular,4,feb,429,1,201,1,failure,1
58,blue-collar,married,secondary,no,590,no,yes,unknown,5,jun,133,1,-1,0,unknown,1
28,self-employed,single,tertiary,no,442,no,no,cellular,19,jun,474,3,95,3,other,2
27,technician,single,tertiary,no,808,yes,no,cellular,15,may,578,1,364,1,other,1
38,management,single,tertiary,no,427,yes,no,cellular,6,may,17,3,169,2,failure,1
53,technician,married,tertiary,no,431,yes,no,unknown,11,jun,74,1,-1,0,unknown,1
60,services,married,tertiary,no,4256,yes,no,cellular,16,aug,239,3,761,1,other,2
33,management,divorced,tertiary,no,0,yes,yes,cellular,19,aug,275,8,-1,0,unknown,1
52,services,divorced,secondary,no,238,yes,no,cellular,6,may,101,1,362,5,other,1
64,retired,married,tertiary,no,846,no,no,cellular,11,feb,671,1,181,3,failure,2
40,blue-collar,single,secondary,no,3,no,no,cellular,19,nov,998,1,-1,0,unknown,2
52,admin.,married,secondary,no,693,no,no,unknown,12,jun,271,1,-1,0,unknown,1
28,student,single,secondary,no,0,yes,no,unknown,15,may,133,3,-1,0,unknown,1
49,management,married,secondary,no,362,yes,no,unknown,4,jun,84,2,-1,0,unknown,1
28,technician,single,secondary,no,618,yes,no,cellular,7,may,281,1,-1,0,unknown,1
29,technician,single,tertiary,no,2893,yes,no,unknown,3,jun,250,1,-1,0,unknown,1
87,retired,married,primary,no,230,no,no,cellular,30,oct,144,1,-1,0,unknown,2
37,management,divorced,secondary,no,1287,yes,no,cellular,14,may,432,1,-1,0,unknown,1
36,services,married,primary,no,179,no,no,unknown,9,jun,411,1,-1,0,unknown,1
35,self-employed,married,tertiary,no,980,no,no,cellular,2,aug,428,2,336,6,failure,1
33,admin.,married,tertiary,no,79,yes,no,cellular,22,oct,249,2,335,2,failure,2
60,admin.,married,secondary,no,3043,no,no,cellular,19,aug,235,3,-1,0,unknown,1
25,management,single,tertiary,no,808,no,no,cellular,18,sep,267,2,114,2,failure,2
69,retired,married,secondary,no,745,no,no,telephone,9,sep,595,1,-1,0,unknown,1
41,student,married,secondary,no,1309,no,no,unknown,20,jun,28,4,-1,0,unknown,1
48,management,single,secondary,no,290,yes,no,cellular,21,jul,257,2,-1,0,unknown,1
35,blue-collar,divorced,primary,no,1792,yes,no,cellular,31,jul,630,6,-1,0,unknown,2
30,blue-collar,single,secondary,no,178,yes,no,unknown,20,may,747,5,-1,0,unknown,1
59,management,married,tertiary,no,0,no,no,cellular,27,aug,87,4,-1,0,unknown,1
32,management,single,tertiary,no,537,no,no,unknown,29,may,187,3,-1,0,unknown,1
28,blue-collar,single,secondary,no,416,yes,no,unknown,13,may,452,2,-1,0,unknown,1
60,blue-collar,married,primary,no,1472,no,no,unknown,20,jun,36,4,-1,0,unknown,1
36,management,married,primary,no,3953,yes,no,cellular,19,nov,277,1,-1,0,unknown,1
32,management,single,tertiary,no,112,yes,no,cellular,5,may,118,1,-1,0,unknown,1
34,management,divorced,tertiary,no,13204,yes,yes,cellular,20,nov,197,2,-1,0,unknown,1
58,blue-collar,married,secondary,no,0,no,yes,cellular,14,apr,101,5,-1,0,unknown,1
53,management,married,unknown,no,2240,yes,no,cellular,2,jun,282,2,385,1,success,2
31,management,married,tertiary,no,22546,yes,no,cellular,14,may,8,6,267,4,failure,1
33,admin.,married,secondary,no,0,yes,no,telephone,17,jul,1448,7,-1,0,unknown,2
46,unemployed,divorced,primary,no,23,no,no,cellular,21,nov,344,1,-1,0,unknown,1
29,blue-collar,married,secondary,no,228,yes,no,cellular,11,may,12,8,342,9,failure,1
37,self-employed,married,secondary,no,215,yes,no,unknown,6,jun,61,1,-1,0,unknown,1
58,blue-collar,married,primary,no,23,yes,no,unknown,20,may,91,6,-1,0,unknown,1
34,management,married,secondary,no,293,yes,no,unknown,21,may,162,3,-1,0,unknown,1
34,blue-collar,divorced,secondary,no,0,no,yes,unknown,21,may,339,1,-1,0,unknown,1
49,entrepreneur,married,primary,no,199,no,no,unknown,13,may,113,2,-1,0,unknown,1
53,admin.,married,secondary,no,459,no,no,cellular,5,apr,558,1,-1,0,unknown,2
42,unemployed,married,secondary,no,8131,yes,no,unknown,30,may,69,1,-1,0,unknown,1
40,services,married,secondary,no,-378,yes,yes,cellular,13,may,541,1,295,6,failure,1
30,blue-collar,single,primary,no,395,no,no,cellular,21,nov,429,1,-1,0,unknown,1
31,technician,divorced,secondary,no,10787,yes,no,unknown,4,jun,135,2,-1,0,unknown,1
55,admin.,married,secondary,no,865,yes,no,cellular,27,oct,96,1,111,3,failure,1
36,management,married,tertiary,no,340,yes,no,cellular,20,apr,68,2,-1,0,unknown,1
31,blue-collar,single,secondary,no,1882,no,no,cellular,7,may,529,2,-1,0,unknown,1
26,management,married,tertiary,no,265,no,no,cellular,30,jan,650,2,-1,0,unknown,1
31,admin.,married,secondary,no,389,yes,no,cellular,7,dec,69,1,185,2,failure,1
49,admin.,married,secondary,no,0,yes,yes,cellular,29,jul,71,7,-1,0,unknown,1
54,management,married,tertiary,no,384,yes,no,cellular,12,may,30,7,-1,0,unknown,1
47,management,divorced,tertiary,no,94,yes,no,cellular,31,jul,9,19,-1,0,unknown,1
61,management,married,secondary,no,1471,no,no,cellular,12,aug,331,2,-1,0,unknown,1
49,blue-collar,married,primary,no,937,yes,no,unknown,12,jun,66,1,-1,0,unknown,1
51,technician,married,secondary,no,500,yes,no,cellular,20,nov,26,6,-1,0,unknown,1
53,blue-collar,married,primary,no,25,yes,no,unknown,6,may,266,3,-1,0,unknown,1
35,management,married,tertiary,no,365,no,no,cellular,21,nov,168,2,-1,0,unknown,1
25,unemployed,single,secondary,no,34,no,yes,unknown,4,jul,316,1,-1,0,unknown,1
79,retired,married,primary,no,429,no,no,telephone,8,jul,1006,2,-1,0,unknown,2
53,technician,married,primary,no,6839,yes,no,cellular,19,nov,77,1,-1,0,unknown,1
21,student,single,secondary,no,6,no,no,unknown,9,may,622,1,-1,0,unknown,1
33,blue-collar,married,secondary,no,467,yes,no,unknown,21,may,494,2,-1,0,unknown,1
40,self-employed,divorced,secondary,no,1876,no,yes,unknown,20,jun,269,1,-1,0,unknown,1
34,entrepreneur,married,secondary,no,1847,yes,no,cellular,9,apr,543,3,321,6,failure,1
52,unknown,married,primary,no,247,no,no,cellular,29,jul,268,6,-1,0,unknown,1
27,admin.,married,secondary,no,897,no,no,cellular,5,jun,397,1,-1,0,unknown,2
57,services,divorced,secondary,no,4664,no,no,cellular,21,nov,22,4,114,1,failure,1
51,self-employed,divorced,secondary,no,1291,yes,no,unknown,3,jun,51,2,-1,0,unknown,1
31,student,single,tertiary,no,64,no,no,cellular,15,sep,208,1,105,2,success,1
49,unemployed,married,tertiary,no,-471,yes,no,cellular,20,nov,77,3,185,7,failure,1
32,management,single,tertiary,no,1160,yes,yes,unknown,11,jun,450,2,-1,0,unknown,1
28,admin.,single,tertiary,no,14,no,no,cellular,1,jun,201,1,-1,0,unknown,1
33,blue-collar,married,secondary,no,26,yes,no,cellular,17,apr,342,3,332,1,other,1
50,blue-collar,married,unknown,no,452,no,no,cellular,20,aug,181,2,-1,0,unknown,1
42,blue-collar,single,secondary,no,382,yes,no,cellular,13,may,294,1,-1,0,unknown,1
45,admin.,married,unknown,no,2033,no,no,cellular,30,nov,123,1,186,4,failure,1
34,unemployed,married,secondary,no,0,yes,no,cellular,13,may,172,1,-1,0,unknown,1
56,admin.,divorced,unknown,no,789,yes,no,cellular,8,may,1022,1,360,2,failure,1
33,blue-collar,single,secondary,no,142,yes,no,cellular,14,may,123,1,360,3,other,1
34,admin.,married,secondary,no,645,yes,no,unknown,19,may,420,1,-1,0,unknown,1
37,blue-collar,married,unknown,no,897,yes,no,cellular,13,apr,119,2,280,2,failure,1
37,blue-collar,married,secondary,no,103,yes,no,cellular,12,may,153,1,-1,0,unknown,1
35,admin.,single,secondary,no,847,yes,no,cellular,11,may,85,2,-1,0,unknown,1
38,unknown,single,tertiary,no,0,no,no,cellular,11,sep,260,3,95,3,success,2
32,blue-collar,married,secondary,no,517,yes,no,unknown,5,may,528,1,-1,0,unknown,1
52,technician,single,tertiary,no,1308,yes,no,unknown,29,may,361,1,-1,0,unknown,1
49,services,married,secondary,no,66,yes,yes,cellular,21,nov,59,4,-1,0,unknown,1
46,management,divorced,secondary,no,361,yes,no,unknown,19,may,86,7,-1,0,unknown,1
42,entrepreneur,married,primary,yes,66,yes,yes,cellular,6,feb,139,1,-1,0,unknown,1
36,blue-collar,married,unknown,no,70,yes,no,unknown,8,may,219,4,-1,0,unknown,1
32,services,married,secondary,no,180,yes,no,telephone,15,may,45,2,-1,0,unknown,1
49,technician,married,tertiary,no,279,yes,no,unknown,19,may,168,4,-1,0,unknown,1
46,services,married,secondary,no,4,no,no,cellular,30,apr,268,1,261,5,other,2
40,entrepreneur,married,secondary,no,1416,yes,no,unknown,14,may,210,2,-1,0,unknown,1
36,admin.,married,secondary,no,465,yes,no,unknown,20,may,160,1,-1,0,unknown,1
36,admin.,married,secondary,no,998,yes,no,unknown,14,may,1044,2,-1,0,unknown,1
34,technician,married,secondary,no,550,no,yes,cellular,9,jul,601,1,-1,0,unknown,1
46,management,married,tertiary,no,1285,yes,no,unknown,27,may,89,1,-1,0,unknown,1
32,services,married,tertiary,no,4908,no,yes,cellular,13,may,491,2,-1,0,unknown,1
32,unemployed,single,tertiary,no,336,yes,no,unknown,8,may,139,1,-1,0,unknown,1
32,management,single,tertiary,no,131,no,no,unknown,3,jun,267,3,-1,0,unknown,1
43,management,married,tertiary,no,348,no,yes,cellular,15,jul,88,3,-1,0,unknown,1
25,self-employed,single,tertiary,no,453,yes,no,cellular,17,jul,134,1,-1,0,unknown,1
55,admin.,married,secondary,no,1102,yes,no,unknown,15,may,126,2,-1,0,unknown,1
24,admin.,single,secondary,no,926,yes,yes,cellular,15,may,191,1,-1,0,unknown,1
40,management,divorced,tertiary,no,502,yes,no,cellular,3,feb,267,4,270,3,other,1
38,management,single,tertiary,no,8669,yes,no,telephone,20,apr,5,3,150,6,failure,1
48,blue-collar,single,primary,no,316,no,no,unknown,5,jun,560,2,-1,0,unknown,1
36,management,married,tertiary,no,9324,yes,no,cellular,30,mar,138,8,-1,0,unknown,1
57,management,married,tertiary,no,0,no,no,cellular,19,aug,188,4,-1,0,unknown,1
45,admin.,married,secondary,no,72,yes,yes,cellular,15,may,262,2,352,2,failure,1
33,self-employed,single,tertiary,no,61,no,no,cellular,19,aug,836,3,-1,0,unknown,2
38,technician,single,secondary,no,173,no,no,cellular,29,aug,150,4,-1,0,unknown,1
26,services,single,secondary,yes,-162,yes,no,cellular,15,may,44,2,-1,0,unknown,1
30,management,single,tertiary,no,47,no,yes,cellular,31,jul,11,17,-1,0,unknown,1
55,services,divorced,tertiary,no,1983,yes,no,telephone,19,nov,123,1,-1,0,unknown,1
34,blue-collar,married,secondary,no,326,yes,yes,unknown,15,may,150,2,-1,0,unknown,1
60,admin.,married,secondary,no,2552,no,yes,cellular,30,jan,255,2,2,4,other,1
36,management,single,tertiary,no,1283,no,no,cellular,18,aug,92,5,-1,0,unknown,1
65,housemaid,married,primary,no,2179,yes,no,cellular,4,sep,112,7,-1,0,unknown,1
39,self-employed,married,tertiary,no,1047,no,no,unknown,6,jun,554,1,-1,0,unknown,2
52,blue-collar,married,primary,no,36,no,no,cellular,13,aug,109,2,-1,0,unknown,1
55,technician,married,secondary,yes,-308,no,no,cellular,2,feb,781,1,-1,0,unknown,2
26,management,single,tertiary,no,1177,no,no,cellular,19,oct,116,1,-1,0,unknown,1
40,self-employed,married,primary,no,2077,yes,no,cellular,13,may,363,1,173,24,other,1
52,entrepreneur,married,secondary,no,0,no,no,cellular,7,aug,82,2,-1,0,unknown,1
29,self-employed,married,tertiary,no,1,no,no,cellular,18,jul,167,3,-1,0,unknown,1
41,blue-collar,married,primary,no,7735,yes,no,cellular,20,nov,220,1,190,1,failure,1
30,technician,single,tertiary,no,1922,yes,no,cellular,18,may,546,1,-1,0,unknown,1
28,student,single,secondary,no,153,no,no,cellular,23,jul,1124,2,-1,0,unknown,2
26,blue-collar,married,secondary,no,2770,yes,no,unknown,8,may,141,1,-1,0,unknown,1
58,management,married,secondary,no,139,no,no,cellular,27,may,188,1,161,2,other,1
29,management,single,tertiary,no,21,yes,no,cellular,14,may,107,4,371,3,failure,1
48,technician,married,secondary,no,178,yes,no,unknown,17,jun,320,4,-1,0,unknown,1
35,blue-collar,married,secondary,no,444,yes,no,cellular,15,apr,244,3,-1,0,unknown,1
26,services,single,secondary,no,209,yes,no,cellular,22,jul,319,2,-1,0,unknown,1
49,blue-collar,married,unknown,no,3096,no,no,unknown,16,jun,147,2,-1,0,unknown,1
34,admin.,married,secondary,no,5320,no,no,cellular,3,mar,114,6,467,5,other,1
32,services,married,secondary,no,4885,yes,yes,cellular,18,nov,400,2,-1,0,unknown,1
31,admin.,married,secondary,no,0,yes,yes,cellular,18,nov,79,3,-1,0,unknown,1
48,unemployed,married,primary,no,5462,no,no,unknown,6,jun,29,4,-1,0,unknown,1
40,blue-collar,married,secondary,no,6767,yes,no,cellular,20,nov,97,2,-1,0,unknown,1
42,technician,divorced,secondary,no,2974,yes,no,unknown,21,may,187,5,-1,0,unknown,1
48,technician,married,secondary,no,427,no,no,unknown,14,may,201,1,-1,0,unknown,1
38,services,married,secondary,no,8876,no,no,cellular,2,feb,280,1,75,1,failure,1
53,management,married,tertiary,no,146,no,no,unknown,30,may,150,1,-1,0,unknown,1
59,retired,divorced,secondary,no,319,no,no,cellular,24,jul,129,1,-1,0,unknown,1
28,unemployed,single,secondary,no,304,no,no,cellular,14,jun,516,1,-1,0,unknown,1
41,blue-collar,married,primary,no,389,yes,no,unknown,16,jun,127,2,-1,0,unknown,1
50,management,single,primary,no,766,no,no,unknown,17,jun,174,2,-1,0,unknown,1
31,admin.,married,secondary,no,0,yes,no,cellular,29,jul,82,5,-1,0,unknown,1
30,technician,single,secondary,no,3107,yes,no,unknown,3,jun,1516,2,-1,0,unknown,1
59,admin.,divorced,secondary,no,174,yes,no,unknown,16,may,204,1,-1,0,unknown,1
33,technician,divorced,secondary,yes,-305,no,yes,unknown,9,may,109,1,-1,0,unknown,1
35,self-employed,married,secondary,no,670,no,no,cellular,9,jul,378,1,-1,0,unknown,1
30,management,single,tertiary,no,6164,yes,no,unknown,27,may,152,11,-1,0,unknown,1
71,retired,married,secondary,no,2850,no,no,cellular,17,feb,185,1,-1,0,unknown,2
30,services,single,primary,no,79,yes,no,cellular,15,may,317,1,-1,0,unknown,1
24,services,married,secondary,yes,110,yes,no,unknown,23,may,27,1,-1,0,unknown,1
34,technician,single,secondary,no,5039,no,no,cellular,20,nov,205,6,-1,0,unknown,1
34,blue-collar,married,secondary,no,360,yes,no,telephone,19,nov,46,1,182,2,failure,1
52,admin.,married,secondary,no,199,no,no,cellular,28,jan,978,2,189,1,other,1
33,self-employed,single,secondary,no,238,yes,yes,cellular,5,feb,45,5,-1,0,unknown,1
38,blue-collar,married,secondary,no,5092,yes,no,unknown,17,jun,145,6,-1,0,unknown,1
41,admin.,divorced,secondary,no,1088,yes,no,cellular,28,jan,138,1,-1,0,unknown,1
42,management,divorced,tertiary,no,221,yes,no,unknown,7,may,720,2,-1,0,unknown,1
38,blue-collar,divorced,secondary,no,889,no,yes,unknown,18,jun,362,1,-1,0,unknown,1
48,blue-collar,married,primary,no,750,yes,no,cellular,18,may,90,6,-1,0,unknown,1
34,technician,single,secondary,no,0,yes,yes,unknown,16,may,214,1,-1,0,unknown,1
46,blue-collar,married,primary,no,1291,yes,no,cellular,14,may,142,3,259,17,failure,1
33,technician,married,secondary,no,1844,yes,no,unknown,29,may,241,3,-1,0,unknown,1
40,management,married,tertiary,no,89,yes,yes,telephone,9,feb,148,6,-1,0,unknown,1
36,admin.,married,secondary,no,4280,no,no,unknown,19,jun,227,6,-1,0,unknown,1
32,technician,single,secondary,no,0,no,no,cellular,21,aug,126,2,-1,0,unknown,1
33,blue-collar,married,secondary,no,625,yes,no,unknown,28,may,410,1,-1,0,unknown,1
55,technician,married,unknown,no,574,yes,no,cellular,29,jan,243,2,-1,0,unknown,1
58,management,married,primary,no,320,yes,no,unknown,30,may,171,2,-1,0,unknown,1
25,technician,single,tertiary,no,468,yes,no,unknown,15,may,147,1,-1,0,unknown,1
47,services,married,secondary,no,440,yes,no,unknown,12,jun,91,1,-1,0,unknown,1
40,unemployed,married,secondary,no,0,yes,no,cellular,19,nov,332,1,183,1,failure,1
59,retired,married,secondary,no,5706,yes,no,cellular,25,jul,471,2,-1,0,unknown,1
40,management,married,tertiary,no,7780,no,no,telephone,4,may,364,1,355,1,other,1
30,management,married,secondary,no,-559,yes,yes,cellular,7,may,98,1,167,2,failure,1
25,entrepreneur,single,tertiary,no,16874,yes,yes,cellular,15,may,117,2,-1,0,unknown,1
58,retired,married,primary,no,1987,no,no,telephone,14,jul,185,4,-1,0,unknown,1
39,entrepreneur,married,unknown,no,98,yes,no,telephone,15,may,59,3,367,1,other,1
40,self-employed,married,tertiary,no,642,no,no,cellular,18,nov,147,3,-1,0,unknown,1
38,blue-collar,married,secondary,no,526,yes,yes,unknown,23,may,553,2,-1,0,unknown,1
66,management,single,tertiary,no,6483,no,no,cellular,13,aug,275,1,-1,0,unknown,1
47,management,married,tertiary,no,2306,no,no,telephone,6,aug,239,4,-1,0,unknown,2
37,blue-collar,married,secondary,no,954,yes,no,unknown,2,jun,402,9,-1,0,unknown,1
36,management,single,tertiary,no,-679,yes,yes,cellular,7,may,172,1,93,1,failure,1
50,blue-collar,married,primary,no,-1,no,no,cellular,19,aug,195,2,-1,0,unknown,1
76,retired,married,primary,no,2590,no,no,telephone,9,feb,68,12,-1,0,unknown,1
58,management,single,tertiary,no,331,no,yes,cellular,28,jul,82,3,-1,0,unknown,1
42,admin.,married,secondary,no,4209,yes,no,unknown,5,jun,57,6,-1,0,unknown,1
58,services,divorced,secondary,no,462,no,no,cellular,13,nov,495,1,93,1,success,2
28,self-employed,single,tertiary,no,0,yes,no,cellular,21,jul,479,1,-1,0,unknown,1
41,technician,married,secondary,no,0,no,no,cellular,29,aug,141,2,-1,0,unknown,1
30,management,married,tertiary,no,151,no,no,cellular,19,aug,82,4,-1,0,unknown,1
32,management,divorced,tertiary,no,883,yes,no,cellular,10,dec,798,1,185,5,other,2
27,services,single,secondary,no,266,no,yes,cellular,7,jul,232,1,-1,0,unknown,1
48,management,married,tertiary,no,0,no,no,cellular,26,aug,60,5,-1,0,unknown,1
36,technician,married,tertiary,no,491,yes,no,unknown,8,may,103,3,-1,0,unknown,1
54,management,married,tertiary,no,3,no,yes,cellular,8,jul,443,1,-1,0,unknown,1
36,blue-collar,married,secondary,no,198,yes,no,unknown,9,may,400,2,-1,0,unknown,1
52,housemaid,married,secondary,no,14363,no,no,unknown,5,jun,132,1,-1,0,unknown,1
34,technician,divorced,secondary,no,0,yes,yes,cellular,18,aug,374,16,-1,0,unknown,1
43,technician,married,secondary,no,136,no,no,cellular,25,aug,363,7,-1,0,unknown,2
32,management,single,tertiary,no,28,no,no,cellular,8,aug,111,2,-1,0,unknown,1
33,management,single,tertiary,no,335,no,no,cellular,29,aug,130,4,-1,0,unknown,1
51,housemaid,married,unknown,no,174,no,no,telephone,29,jul,308,3,-1,0,unknown,1
39,unemployed,married,secondary,no,270,yes,no,unknown,3,jun,116,1,-1,0,unknown,1
44,management,single,tertiary,no,1206,no,no,cellular,9,jul,160,2,-1,0,unknown,1
49,housemaid,divorced,primary,no,198,yes,no,unknown,13,may,205,3,-1,0,unknown,1
25,technician,married,tertiary,no,914,yes,no,cellular,12,may,185,2,-1,0,unknown,1
39,self-employed,married,secondary,no,31,yes,no,cellular,20,nov,61,2,181,4,failure,1
54,technician,married,secondary,no,0,no,no,telephone,14,aug,159,2,106,6,success,1
32,management,single,tertiary,no,347,yes,no,cellular,18,may,213,1,264,6,failure,1
36,management,married,tertiary,no,860,yes,no,unknown,20,may,294,15,-1,0,unknown,1
54,technician,married,secondary,no,89,yes,no,cellular,10,jul,140,3,-1,0,unknown,1
31,technician,married,secondary,no,0,yes,yes,cellular,28,jan,71,1,223,9,other,1
45,services,married,secondary,no,0,no,yes,cellular,8,jul,47,7,-1,0,unknown,1
31,admin.,single,secondary,no,68,yes,no,cellular,16,apr,570,2,-1,0,unknown,1
45,technician,married,secondary,no,-149,yes,no,cellular,14,jul,287,2,-1,0,unknown,1
33,services,divorced,secondary,no,2411,yes,no,cellular,23,oct,130,1,161,1,failure,2
46,management,divorced,tertiary,no,225,yes,no,cellular,14,may,201,1,345,1,other,1
43,unknown,single,tertiary,no,2731,no,no,cellular,21,nov,11,7,-1,0,unknown,1
50,management,married,tertiary,no,112,yes,no,cellular,4,nov,70,5,85,5,other,1
44,management,divorced,tertiary,no,0,no,no,cellular,22,aug,54,2,-1,0,unknown,1
42,services,married,secondary,no,3620,yes,no,unknown,27,may,22,16,-1,0,unknown,1
26,blue-collar,single,secondary,no,179,no,no,cellular,30,jul,103,3,-1,0,unknown,1
47,admin.,single,secondary,no,1544,yes,no,cellular,6,apr,104,1,312,1,failure,1
48,blue-collar,married,primary,no,199,no,no,telephone,18,aug,29,2,-1,0,unknown,1
60,blue-collar,married,unknown,no,231,yes,no,unknown,12,may,57,2,-1,0,unknown,1
27,admin.,divorced,secondary,no,76,yes,no,unknown,4,jun,236,1,-1,0,unknown,1
30,unemployed,single,tertiary,no,302,no,no,cellular,11,feb,528,3,-1,0,unknown,2
28,admin.,single,secondary,no,189,yes,no,cellular,31,jul,68,2,-1,0,unknown,1
58,retired,married,primary,no,565,no,no,telephone,7,jul,876,1,-1,0,unknown,2
37,entrepreneur,married,tertiary,no,310,no,no,cellular,1,sep,76,1,-1,0,unknown,1
36,services,married,secondary,no,1746,yes,no,unknown,26,may,99,1,-1,0,unknown,1
39,technician,married,secondary,no,6,yes,no,cellular,18,may,122,3,357,4,failure,1
52,unemployed,married,primary,no,-110,no,yes,cellular,29,jan,141,1,-1,0,unknown,1
55,retired,married,secondary,no,2749,yes,yes,unknown,29,may,58,2,-1,0,unknown,1
30,management,single,tertiary,no,6495,no,no,cellular,30,mar,78,3,-1,0,unknown,1
36,blue-collar,single,secondary,no,35,yes,no,unknown,3,jun,435,3,-1,0,unknown,1
39,admin.,married,secondary,no,-650,no,no,cellular,15,may,123,2,364,1,failure,1
47,blue-collar,married,primary,no,292,no,yes,telephone,28,jul,210,3,-1,0,unknown,1
42,housemaid,single,primary,no,5774,yes,no,unknown,15,may,54,2,-1,0,unknown,1
42,management,married,secondary,no,2416,yes,no,unknown,20,may,138,4,-1,0,unknown,1
58,retired,married,secondary,no,35,no,no,cellular,29,jul,336,7,-1,0,unknown,1
68,retired,married,secondary,no,19317,yes,no,cellular,4,aug,249,1,-1,0,unknown,2
43,technician,married,secondary,no,50,no,no,unknown,28,may,63,1,-1,0,unknown,1
44,blue-collar,married,secondary,no,-674,yes,no,unknown,5,may,257,1,-1,0,unknown,1
49,technician,married,tertiary,no,3726,no,no,cellular,5,aug,875,2,-1,0,unknown,2
57,retired,married,tertiary,no,1180,yes,yes,unknown,14,may,191,2,-1,0,unknown,1
61,self-employed,divorced,tertiary,no,6610,no,no,cellular,24,feb,481,2,-1,0,unknown,2
36,admin.,single,secondary,no,319,yes,no,cellular,18,may,120,2,-1,0,unknown,1
31,blue-collar,married,secondary,no,1545,yes,yes,cellular,13,may,207,1,-1,0,unknown,1
51,technician,married,tertiary,no,1315,no,no,telephone,5,jun,303,2,-1,0,unknown,1
31,technician,single,tertiary,no,424,no,no,cellular,21,aug,93,2,-1,0,unknown,1
56,blue-collar,married,primary,no,151,no,no,cellular,3,feb,128,1,-1,0,unknown,1
30,technician,single,tertiary,no,-970,no,yes,cellular,21,aug,194,2,-1,0,unknown,1
38,services,married,secondary,no,-762,yes,yes,unknown,30,may,408,2,-1,0,unknown,1
35,services,married,secondary,no,181,yes,no,cellular,31,jul,5,3,-1,0,unknown,1
31,blue-collar,married,unknown,no,-120,yes,no,cellular,17,jul,231,2,-1,0,unknown,1
39,admin.,divorced,secondary,no,1022,yes,no,unknown,20,jun,20,3,-1,0,unknown,1
50,management,married,tertiary,no,78,yes,no,cellular,14,jan,218,3,161,9,other,1
39,technician,married,tertiary,no,209,no,no,unknown,23,jul,36,2,-1,0,unknown,1
26,admin.,married,secondary,no,2469,no,no,cellular,16,jul,136,8,-1,0,unknown,1
55,technician,married,secondary,no,0,no,no,cellular,19,nov,336,1,-1,0,unknown,1
43,blue-collar,divorced,primary,no,328,no,yes,cellular,8,jul,192,1,-1,0,unknown,1
34,housemaid,married,tertiary,no,0,no,no,cellular,26,may,141,1,188,1,failure,1
51,self-employed,married,primary,no,307,yes,yes,unknown,17,jun,65,2,-1,0,unknown,1
31,management,married,tertiary,no,1384,yes,no,cellular,30,jan,203,2,2,3,other,1
32,management,married,tertiary,no,0,no,no,cellular,26,aug,104,9,-1,0,unknown,1
53,technician,married,secondary,no,719,yes,no,unknown,14,may,230,1,-1,0,unknown,1
44,management,divorced,tertiary,no,0,no,no,cellular,10,aug,71,1,-1,0,unknown,1
38,entrepreneur,married,tertiary,no,6704,yes,no,unknown,21,may,205,2,-1,0,unknown,1
47,self-employed,married,tertiary,no,4543,yes,no,unknown,14,may,162,1,-1,0,unknown,1
36,management,married,tertiary,no,0,yes,no,unknown,27,may,145,2,-1,0,unknown,1
30,management,single,tertiary,no,149,yes,no,unknown,3,jun,220,2,-1,0,unknown,1
46,blue-collar,married,secondary,no,-1400,yes,no,telephone,6,may,309,3,355,4,failure,1
33,entrepreneur,married,secondary,no,-118,yes,yes,unknown,27,may,421,3,-1,0,unknown,1
43,blue-collar,married,secondary,no,2160,no,no,cellular,8,sep,261,1,98,1,success,2
38,management,married,tertiary,no,3452,no,no,cellular,13,aug,132,2,-1,0,unknown,1
27,technician,single,secondary,no,842,no,no,cellular,30,jul,273,1,91,1,other,1
38,management,married,unknown,no,3576,no,no,cellular,25,nov,349,2,183,1,success,2
41,unemployed,married,tertiary,no,1666,no,no,unknown,9,jun,291,3,-1,0,unknown,1
29,technician,married,secondary,no,0,yes,no,cellular,28,jul,83,6,-1,0,unknown,1
39,services,married,secondary,no,0,yes,no,unknown,20,may,793,2,-1,0,unknown,1
42,blue-collar,single,primary,no,1628,yes,no,cellular,5,feb,119,1,195,8,success,1
47,services,married,secondary,no,51,yes,yes,unknown,16,may,312,1,-1,0,unknown,1
30,blue-collar,single,secondary,yes,447,no,no,unknown,14,may,103,6,-1,0,unknown,1
34,admin.,married,secondary,no,396,yes,no,cellular,16,jul,101,3,-1,0,unknown,1
45,housemaid,married,primary,no,4994,no,no,unknown,20,jun,48,1,-1,0,unknown,1
43,admin.,married,secondary,no,3215,yes,no,cellular,21,jul,228,3,-1,0,unknown,1
59,blue-collar,married,primary,no,2814,no,no,unknown,20,jun,81,3,-1,0,unknown,1
50,technician,married,secondary,no,0,no,no,cellular,7,jul,152,2,-1,0,unknown,1
39,blue-collar,married,secondary,no,293,yes,no,unknown,23,may,160,3,-1,0,unknown,1
36,technician,married,secondary,no,474,yes,no,unknown,27,may,59,1,-1,0,unknown,1
44,blue-collar,married,secondary,no,16178,yes,no,cellular,21,nov,297,1,-1,0,unknown,1
36,technician,married,tertiary,no,0,no,no,cellular,22,aug,147,2,-1,0,unknown,1
27,management,single,tertiary,no,88,no,no,cellular,4,may,143,1,-1,0,unknown,1
29,services,married,secondary,no,308,yes,no,unknown,28,may,75,1,-1,0,unknown,1
70,retired,married,secondary,no,1164,no,no,telephone,14,may,338,3,185,2,failure,1
44,management,married,tertiary,no,13893,no,no,unknown,11,jun,29,2,-1,0,unknown,1
55,management,married,tertiary,no,0,yes,no,unknown,14,may,159,2,-1,0,unknown,1
36,technician,divorced,secondary,no,-435,yes,no,unknown,2,jun,85,8,-1,0,unknown,1
28,technician,single,secondary,no,389,yes,no,cellular,11,may,15,7,-1,0,unknown,1
50,management,divorced,tertiary,no,356,no,no,cellular,8,may,198,2,358,5,other,1
49,technician,married,secondary,no,2718,no,no,unknown,19,may,114,2,-1,0,unknown,1
71,retired,divorced,tertiary,no,261,no,no,cellular,12,aug,1117,2,-1,0,unknown,1
31,admin.,single,secondary,no,757,no,no,cellular,3,feb,343,2,-1,0,unknown,1
45,management,single,tertiary,no,16,no,no,cellular,31,jul,59,2,-1,0,unknown,1
42,blue-collar,married,secondary,no,-422,no,no,cellular,9,jul,31,1,-1,0,unknown,1
45,admin.,married,secondary,no,248,no,no,cellular,16,jul,212,2,-1,0,unknown,1
47,technician,married,primary,no,145,yes,no,unknown,7,may,157,6,-1,0,unknown,1
60,retired,divorced,secondary,no,598,no,yes,cellular,8,jul,96,1,-1,0,unknown,1
35,management,married,tertiary,no,949,yes,no,unknown,27,may,245,2,-1,0,unknown,1
31,technician,single,tertiary,no,614,no,no,cellular,11,aug,72,4,-1,0,unknown,1
33,blue-collar,married,primary,no,1209,yes,no,cellular,16,apr,700,1,-1,0,unknown,1
50,self-employed,married,tertiary,no,202,yes,no,cellular,15,apr,107,1,148,4,failure,1
51,blue-collar,married,secondary,no,1840,yes,no,cellular,18,aug,312,3,-1,0,unknown,1
34,technician,married,secondary,no,114,yes,yes,cellular,4,jun,153,1,309,3,other,1
56,services,married,secondary,no,-229,no,yes,cellular,23,jul,55,10,-1,0,unknown,1
29,services,married,secondary,no,182,yes,no,telephone,13,may,38,3,-1,0,unknown,1
31,blue-collar,married,secondary,no,401,no,no,cellular,14,aug,96,3,-1,0,unknown,1
44,technician,divorced,unknown,no,759,yes,no,unknown,23,may,397,1,-1,0,unknown,1
55,retired,married,secondary,no,4194,no,yes,telephone,30,jul,208,3,-1,0,unknown,1
35,student,single,unknown,no,0,no,no,telephone,28,jan,122,3,-1,0,unknown,1
36,technician,married,tertiary,no,629,yes,yes,cellular,29,dec,109,1,246,1,failure,1
54,retired,married,secondary,no,153,yes,yes,unknown,26,may,74,1,-1,0,unknown,1
32,management,married,tertiary,no,553,yes,no,cellular,22,jul,72,1,-1,0,unknown,1
36,management,divorced,tertiary,no,1057,no,no,cellular,5,feb,383,2,-1,0,unknown,1
60,retired,married,secondary,no,78,yes,no,unknown,12,may,113,3,-1,0,unknown,1
32,technician,single,secondary,no,-28,no,yes,unknown,4,jul,400,1,-1,0,unknown,1
57,management,married,tertiary,no,929,no,no,cellular,19,aug,387,8,-1,0,unknown,1
34,blue-collar,married,primary,no,428,yes,no,cellular,18,may,59,2,-1,0,unknown,1
27,student,single,secondary,no,268,yes,no,cellular,13,may,528,1,358,2,failure,1
52,management,single,tertiary,no,83,no,no,cellular,26,aug,1223,6,-1,0,unknown,2
45,admin.,divorced,unknown,no,998,yes,no,telephone,30,jul,38,2,-1,0,unknown,1
58,admin.,single,secondary,no,2223,no,no,cellular,4,dec,1139,2,114,1,success,1
39,blue-collar,single,primary,no,6,yes,no,cellular,19,nov,286,2,-1,0,unknown,1
48,blue-collar,single,secondary,no,312,yes,yes,cellular,3,feb,369,2,-1,0,unknown,1
36,management,single,secondary,no,0,no,no,cellular,13,aug,333,5,-1,0,unknown,1
31,technician,single,secondary,no,691,yes,no,cellular,8,may,198,1,-1,0,unknown,1
41,management,married,tertiary,no,771,yes,no,cellular,26,aug,106,8,-1,0,unknown,1
30,self-employed,single,secondary,no,192,no,no,cellular,22,jul,423,1,-1,0,unknown,1
57,retired,married,tertiary,no,0,no,no,cellular,12,aug,116,4,-1,0,unknown,1
29,admin.,single,secondary,no,1070,yes,no,unknown,19,may,30,1,357,1,other,2
29,services,divorced,secondary,no,84,yes,no,cellular,13,apr,1101,2,-1,0,unknown,2
30,management,single,tertiary,no,2,no,no,cellular,16,jun,102,1,85,1,failure,1
44,management,married,tertiary,no,1242,yes,no,cellular,6,aug,384,6,-1,0,unknown,1
33,student,single,unknown,no,5969,no,no,cellular,4,sep,156,2,127,8,failure,1
56,admin.,divorced,secondary,no,3337,yes,no,telephone,17,nov,99,3,-1,0,unknown,1
26,services,single,secondary,no,1347,no,no,telephone,18,jun,280,6,92,5,other,2
52,technician,married,secondary,no,64,no,no,telephone,29,aug,20,2,-1,0,unknown,1
32,management,single,secondary,no,249,yes,no,unknown,2,jun,258,1,-1,0,unknown,1
36,technician,single,secondary,no,0,no,no,cellular,29,aug,85,6,-1,0,unknown,1
26,blue-collar,married,secondary,no,128,no,no,unknown,4,jul,355,1,-1,0,unknown,1
37,blue-collar,married,secondary,no,196,yes,no,unknown,5,jun,66,3,-1,0,unknown,1
34,technician,married,secondary,no,351,yes,no,cellular,18,jul,467,1,-1,0,unknown,1
26,services,single,secondary,no,5533,yes,no,cellular,7,may,582,2,283,4,failure,1
32,services,married,secondary,no,38,yes,no,cellular,15,may,744,1,-1,0,unknown,2
30,management,single,tertiary,yes,35,no,no,cellular,30,jul,185,4,-1,0,unknown,1
27,technician,single,secondary,no,235,yes,no,cellular,12,may,13,5,-1,0,unknown,1
42,admin.,single,secondary,no,30,yes,no,cellular,4,feb,98,1,266,3,failure,1
33,blue-collar,single,primary,no,92,yes,no,unknown,9,may,127,1,-1,0,unknown,1
37,blue-collar,married,secondary,no,67,no,no,unknown,3,jun,45,2,-1,0,unknown,1
45,blue-collar,married,secondary,no,4022,yes,no,cellular,29,jan,244,3,-1,0,unknown,1
36,entrepreneur,married,tertiary,no,3057,no,no,unknown,16,jun,2769,4,-1,0,unknown,2
39,management,single,tertiary,no,0,yes,no,cellular,12,may,561,4,369,3,failure,1
33,management,single,tertiary,no,349,no,no,cellular,22,aug,182,1,-1,0,unknown,1
47,services,married,secondary,no,2322,no,no,cellular,22,aug,618,1,-1,0,unknown,1
49,entrepreneur,married,secondary,no,167,yes,yes,unknown,6,may,198,3,-1,0,unknown,1
46,management,divorced,secondary,no,558,no,no,cellular,19,aug,126,6,-1,0,unknown,1
31,services,married,secondary,no,-230,yes,yes,cellular,16,jul,715,1,-1,0,unknown,1
43,unemployed,divorced,secondary,no,4094,yes,no,cellular,21,nov,63,1,-1,0,unknown,1
30,blue-collar,single,secondary,yes,239,yes,no,unknown,21,may,412,1,-1,0,unknown,2
43,management,divorced,tertiary,no,497,no,no,cellular,13,may,66,1,363,22,failure,1
42,blue-collar,married,secondary,no,179,yes,no,cellular,17,nov,96,1,-1,0,unknown,1
30,admin.,single,tertiary,no,305,no,no,cellular,30,apr,633,1,85,2,success,2
33,management,single,tertiary,no,-67,yes,no,unknown,5,may,364,1,-1,0,unknown,1
41,admin.,married,secondary,no,4539,no,no,unknown,30,may,298,3,-1,0,unknown,1
29,blue-collar,single,secondary,no,770,yes,no,cellular,17,apr,341,1,-1,0,unknown,1
38,unemployed,married,secondary,no,-673,yes,no,unknown,26,may,364,1,-1,0,unknown,1
29,technician,married,tertiary,no,858,yes,no,cellular,12,jun,234,7,330,1,failure,1
80,housemaid,married,primary,no,0,no,no,cellular,23,feb,639,1,189,1,failure,2
38,management,single,tertiary,no,5244,no,no,cellular,8,aug,310,4,-1,0,unknown,1
36,blue-collar,divorced,primary,no,117,yes,no,unknown,2,jun,123,4,-1,0,unknown,1
38,self-employed,married,tertiary,no,846,no,no,cellular,2,jun,253,1,-1,0,unknown,1
44,management,married,secondary,yes,0,yes,no,cellular,11,jul,96,2,-1,0,unknown,1
31,management,married,tertiary,no,1331,no,no,cellular,30,apr,297,1,86,3,success,2
31,services,single,secondary,no,31,yes,yes,unknown,26,may,501,2,-1,0,unknown,1
57,admin.,divorced,primary,no,179,yes,no,cellular,15,may,67,1,368,2,failure,1
37,blue-collar,married,primary,no,543,yes,no,unknown,21,may,281,1,-1,0,unknown,1
50,blue-collar,married,secondary,no,253,yes,yes,cellular,5,may,475,2,-1,0,unknown,1
60,retired,married,primary,no,71188,no,no,cellular,6,oct,205,1,-1,0,unknown,1
51,management,married,tertiary,no,5108,yes,no,cellular,8,oct,272,1,102,8,other,1
48,blue-collar,married,secondary,no,1738,yes,no,cellular,15,apr,349,1,-1,0,unknown,1
42,blue-collar,married,primary,no,-97,yes,no,cellular,3,feb,216,4,271,5,failure,1
36,blue-collar,married,secondary,no,199,yes,no,cellular,9,jul,183,1,-1,0,unknown,1
43,management,married,tertiary,no,489,yes,no,cellular,8,may,130,1,172,2,other,1
31,admin.,married,primary,no,355,yes,yes,unknown,4,jun,61,6,-1,0,unknown,1
49,technician,single,secondary,no,-97,yes,no,unknown,6,jun,92,2,-1,0,unknown,1
35,management,divorced,tertiary,no,473,no,yes,cellular,5,aug,37,2,-1,0,unknown,1
44,entrepreneur,married,secondary,no,6649,yes,no,cellular,19,nov,354,2,-1,0,unknown,1
34,self-employed,married,tertiary,no,263,no,no,cellular,4,may,203,1,78,8,other,1
46,blue-collar,married,secondary,no,781,no,no,unknown,13,may,152,1,-1,0,unknown,1
49,blue-collar,married,primary,no,1032,yes,no,unknown,2,jun,41,5,-1,0,unknown,1
32,blue-collar,married,secondary,no,119,no,no,cellular,4,may,20,5,-1,0,unknown,1
35,management,divorced,tertiary,no,434,yes,no,cellular,11,may,277,1,271,2,success,1
51,admin.,married,secondary,no,2967,no,no,unknown,17,jun,83,2,-1,0,unknown,1
57,retired,divorced,secondary,no,-331,yes,no,unknown,6,may,531,1,-1,0,unknown,1
59,management,married,tertiary,no,1585,no,no,telephone,28,aug,91,5,-1,0,unknown,1
40,services,divorced,unknown,no,4384,yes,no,unknown,5,may,315,1,-1,0,unknown,1
49,management,single,tertiary,no,588,no,no,cellular,28,aug,70,9,-1,0,unknown,1
51,management,married,secondary,no,3180,yes,no,cellular,9,jul,384,1,-1,0,unknown,1
35,admin.,married,secondary,yes,0,no,yes,unknown,4,jul,105,3,-1,0,unknown,1
29,self-employed,married,secondary,no,-76,yes,no,unknown,27,may,305,2,-1,0,unknown,1
32,services,single,secondary,no,152,yes,no,cellular,25,may,158,2,-1,0,unknown,2
37,housemaid,divorced,secondary,no,1040,yes,no,cellular,13,may,199,1,173,2,failure,1
49,unemployed,married,primary,no,-384,yes,no,unknown,27,may,25,1,-1,0,unknown,1
45,technician,married,unknown,no,473,yes,no,unknown,27,may,147,1,-1,0,unknown,1
34,technician,single,secondary,no,475,yes,no,cellular,29,jul,538,8,-1,0,unknown,1
53,technician,married,secondary,no,0,no,no,cellular,22,aug,77,9,-1,0,unknown,1
42,entrepreneur,married,primary,no,149,no,no,cellular,20,aug,94,2,-1,0,unknown,1
43,technician,married,secondary,no,3285,yes,no,unknown,13,may,1721,2,-1,0,unknown,2
52,retired,married,secondary,no,424,no,no,cellular,19,nov,143,1,154,3,failure,1
34,blue-collar,single,secondary,no,79,no,yes,cellular,20,nov,104,1,-1,0,unknown,1
34,technician,divorced,tertiary,no,674,yes,no,cellular,7,aug,587,2,-1,0,unknown,2
27,services,married,secondary,no,0,yes,no,cellular,22,jul,1608,13,-1,0,unknown,2
43,unemployed,married,tertiary,no,58,yes,no,cellular,9,feb,48,4,-1,0,unknown,1
41,technician,married,tertiary,no,532,yes,no,cellular,9,jul,74,1,-1,0,unknown,1
72,retired,married,secondary,no,4130,no,no,cellular,12,nov,427,1,-1,0,unknown,1
35,blue-collar,married,primary,no,422,yes,no,cellular,14,may,73,1,-1,0,unknown,1
41,management,married,tertiary,no,437,yes,no,unknown,3,jun,14,21,-1,0,unknown,1
36,blue-collar,divorced,primary,no,-308,yes,no,cellular,12,may,725,1,-1,0,unknown,2
51,housemaid,married,primary,no,30,yes,no,cellular,14,jul,333,2,-1,0,unknown,1
37,self-employed,married,tertiary,no,137,no,no,cellular,13,aug,244,6,-1,0,unknown,1
42,admin.,single,secondary,no,-247,yes,yes,telephone,21,oct,519,1,166,1,other,2
26,admin.,single,secondary,no,321,yes,no,cellular,22,jul,242,7,-1,0,unknown,1
23,services,single,secondary,no,250,yes,no,cellular,18,may,222,1,-1,0,unknown,1
50,management,married,tertiary,no,-470,yes,no,cellular,19,nov,130,2,160,1,failure,1
37,blue-collar,married,secondary,no,140,yes,yes,cellular,7,may,490,1,-1,0,unknown,1
35,management,married,tertiary,no,2793,no,no,cellular,20,nov,258,2,-1,0,unknown,1
37,management,married,tertiary,no,410,no,no,cellular,29,jan,337,2,-1,0,unknown,1
79,retired,divorced,unknown,no,2628,no,no,telephone,8,jul,220,7,450,2,failure,1
39,technician,married,secondary,no,116,no,no,cellular,24,aug,79,2,94,2,success,1
47,services,married,secondary,no,0,yes,no,telephone,9,jul,250,1,-1,0,unknown,1
44,blue-collar,married,secondary,no,878,yes,no,cellular,2,jun,130,1,-1,0,unknown,1
36,management,single,tertiary,no,2944,no,no,cellular,18,aug,882,8,-1,0,unknown,2
33,blue-collar,single,secondary,no,3975,yes,yes,cellular,17,apr,515,1,150,1,other,1
42,services,married,secondary,no,96,yes,no,cellular,5,may,238,3,340,2,failure,1
35,technician,single,tertiary,no,2288,no,no,telephone,28,may,32,2,-1,0,unknown,1
31,blue-collar,married,secondary,no,472,yes,no,unknown,13,may,907,2,-1,0,unknown,1
58,services,married,primary,no,65,no,no,unknown,27,jun,162,1,-1,0,unknown,1
46,management,married,tertiary,no,0,no,no,unknown,7,may,70,2,-1,0,unknown,1
41,admin.,single,secondary,no,400,yes,no,unknown,4,jun,99,6,-1,0,unknown,1
58,technician,married,secondary,no,7495,yes,no,unknown,13,may,325,1,-1,0,unknown,1
33,blue-collar,married,secondary,no,137,no,yes,cellular,18,jul,305,12,-1,0,unknown,1
31,unemployed,married,secondary,no,24,yes,no,cellular,19,nov,631,1,-1,0,unknown,1
55,technician,divorced,secondary,no,3450,no,no,cellular,10,feb,169,1,183,1,failure,2
38,technician,single,secondary,no,311,yes,no,cellular,28,may,61,2,-1,0,unknown,1
55,housemaid,married,secondary,no,139,no,no,cellular,22,aug,256,2,-1,0,unknown,1
47,management,single,tertiary,no,0,no,no,unknown,11,jun,58,3,-1,0,unknown,1
51,housemaid,married,primary,no,492,yes,no,unknown,20,may,142,3,-1,0,unknown,1
46,management,single,tertiary,no,334,yes,no,telephone,4,may,36,6,90,2,other,1
61,management,married,tertiary,no,997,no,no,cellular,10,mar,106,1,-1,0,unknown,2
47,management,single,tertiary,no,440,no,no,cellular,21,aug,71,4,-1,0,unknown,1
34,technician,married,secondary,no,47,no,no,cellular,25,aug,132,6,-1,0,unknown,1
34,blue-collar,married,secondary,no,1298,yes,no,unknown,20,may,120,1,-1,0,unknown,1
41,management,divorced,tertiary,no,3355,no,no,cellular,14,oct,181,2,500,1,failure,1
36,blue-collar,divorced,secondary,no,-11,no,no,unknown,5,jun,152,2,-1,0,unknown,1
26,blue-collar,single,secondary,no,396,yes,no,unknown,28,may,302,1,-1,0,unknown,1
35,management,married,tertiary,no,8,no,no,cellular,23,apr,93,3,-1,0,unknown,2
36,blue-collar,married,secondary,no,1409,no,no,unknown,17,jun,235,2,-1,0,unknown,1
26,management,single,tertiary,no,170,no,no,cellular,15,jun,129,1,-1,0,unknown,2
58,management,married,primary,no,2769,yes,no,cellular,11,jul,94,2,-1,0,unknown,1
50,blue-collar,married,secondary,no,2320,yes,no,cellular,7,apr,310,1,-1,0,unknown,1
61,retired,married,secondary,no,76,yes,no,cellular,15,jul,195,7,-1,0,unknown,1
28,technician,single,secondary,no,2034,yes,no,unknown,21,may,196,1,-1,0,unknown,1
49,blue-collar,single,primary,no,3018,yes,no,unknown,15,may,93,1,-1,0,unknown,1
74,retired,married,secondary,no,921,no,no,telephone,17,apr,394,2,-1,0,unknown,2
53,blue-collar,married,secondary,no,483,yes,no,cellular,3,feb,288,3,-1,0,unknown,1
46,self-employed,married,secondary,no,390,yes,no,cellular,31,jul,208,2,-1,0,unknown,1
47,management,married,tertiary,no,0,no,no,cellular,27,oct,508,1,-1,0,unknown,2
42,blue-collar,single,primary,no,92,no,no,cellular,30,jul,86,2,-1,0,unknown,1
56,services,married,secondary,no,22196,yes,no,cellular,21,nov,189,1,-1,0,unknown,1
42,technician,married,secondary,no,2,no,no,unknown,29,may,249,2,-1,0,unknown,1
49,housemaid,married,primary,no,249,yes,no,cellular,21,nov,450,1,-1,0,unknown,1
43,unemployed,single,unknown,no,3274,yes,no,cellular,22,may,680,1,95,1,failure,1
39,services,married,secondary,no,5731,yes,no,unknown,20,may,175,2,-1,0,unknown,1
66,retired,married,primary,no,206,no,no,cellular,9,feb,479,1,-1,0,unknown,2
30,technician,single,tertiary,no,2325,no,no,cellular,5,apr,270,3,241,4,other,1
38,management,single,tertiary,no,0,no,no,cellular,24,jul,164,1,-1,0,unknown,1
31,blue-collar,married,secondary,no,1664,yes,no,cellular,20,apr,158,1,182,1,success,1
32,technician,married,secondary,no,3333,no,no,cellular,8,aug,50,4,-1,0,unknown,1
48,technician,married,secondary,no,7020,no,no,cellular,6,aug,80,2,-1,0,unknown,1
34,admin.,married,tertiary,no,37,no,no,cellular,6,feb,45,1,-1,0,unknown,1
28,student,single,secondary,no,28,no,no,cellular,29,jan,220,2,-1,0,unknown,1
40,admin.,single,secondary,no,1670,yes,no,unknown,18,jun,161,2,-1,0,unknown,1
36,entrepreneur,married,secondary,no,134,no,no,unknown,20,may,98,1,-1,0,unknown,1
52,retired,married,secondary,no,603,no,yes,unknown,9,jun,79,1,-1,0,unknown,1
46,admin.,married,primary,no,276,yes,yes,unknown,6,may,157,2,-1,0,unknown,1
25,technician,single,secondary,no,2157,yes,no,cellular,21,jul,339,1,-1,0,unknown,1
52,blue-collar,married,secondary,no,161,yes,no,unknown,13,may,274,2,-1,0,unknown,1
40,blue-collar,married,primary,no,3658,yes,no,unknown,14,may,977,1,-1,0,unknown,1
26,management,divorced,tertiary,yes,-402,no,yes,unknown,12,may,127,2,-1,0,unknown,1
26,blue-collar,single,primary,no,3342,yes,no,unknown,4,jun,329,4,-1,0,unknown,1
35,self-employed,single,secondary,no,1732,no,no,telephone,21,nov,1441,3,-1,0,unknown,1
40,admin.,single,secondary,no,263,yes,no,unknown,6,may,231,1,-1,0,unknown,1
31,management,married,tertiary,no,623,yes,no,cellular,13,may,96,2,349,5,failure,1
32,admin.,married,secondary,no,3540,yes,no,cellular,18,may,213,1,178,1,failure,1
33,admin.,married,secondary,no,95,yes,no,cellular,30,apr,335,1,-1,0,unknown,2
53,services,divorced,secondary,no,765,yes,no,cellular,14,may,959,3,174,7,other,2
46,technician,divorced,secondary,no,-824,yes,no,cellular,7,aug,429,3,-1,0,unknown,2
28,management,single,tertiary,no,5549,no,no,cellular,28,jul,383,6,-1,0,unknown,1
31,blue-collar,married,secondary,no,191,yes,no,unknown,2,jun,40,1,-1,0,unknown,1
44,blue-collar,married,primary,no,420,yes,no,unknown,7,may,110,2,-1,0,unknown,1
35,admin.,married,secondary,no,0,no,no,unknown,7,may,326,1,-1,0,unknown,1
50,technician,divorced,unknown,no,2706,yes,no,unknown,28,may,179,3,-1,0,unknown,1
32,technician,married,secondary,yes,4,yes,yes,cellular,25,aug,132,8,-1,0,unknown,1
51,admin.,married,secondary,no,423,yes,yes,cellular,16,oct,95,1,-1,0,unknown,1
51,management,married,tertiary,no,-892,yes,yes,cellular,14,aug,248,2,-1,0,unknown,1
31,blue-collar,married,unknown,no,-120,yes,no,cellular,3,feb,100,3,201,2,failure,1
41,admin.,divorced,secondary,no,-365,yes,no,unknown,28,may,226,10,-1,0,unknown,1
57,technician,married,tertiary,no,27069,no,yes,unknown,20,jun,174,3,-1,0,unknown,1
34,management,single,tertiary,no,8038,yes,no,cellular,20,apr,29,3,152,1,failure,1
47,technician,married,secondary,no,-938,yes,no,unknown,28,may,176,2,-1,0,unknown,1
47,admin.,divorced,secondary,no,1139,yes,no,cellular,11,jul,106,2,-1,0,unknown,1
36,self-employed,married,secondary,no,189,yes,no,cellular,19,nov,136,1,120,1,failure,1
29,housemaid,single,tertiary,no,19,no,no,cellular,5,feb,110,2,64,2,success,2
39,technician,married,secondary,no,3663,no,no,cellular,11,aug,230,3,-1,0,unknown,1
53,blue-collar,single,unknown,no,0,no,no,unknown,12,may,140,7,-1,0,unknown,1
47,blue-collar,married,secondary,yes,-614,yes,no,unknown,26,may,118,2,-1,0,unknown,1
51,technician,divorced,secondary,no,2323,yes,yes,cellular,18,aug,151,10,-1,0,unknown,1
48,blue-collar,married,secondary,no,425,yes,no,telephone,9,jul,693,2,-1,0,unknown,1
32,technician,married,secondary,no,5122,no,no,cellular,13,aug,31,1,-1,0,unknown,1
36,management,divorced,tertiary,no,608,no,no,cellular,26,aug,125,2,-1,0,unknown,1
50,unknown,married,primary,no,341,yes,yes,cellular,20,apr,670,4,340,2,success,2
39,admin.,married,secondary,no,607,yes,no,cellular,12,may,454,2,364,3,failure,2
31,blue-collar,married,secondary,no,1495,yes,yes,unknown,23,may,159,3,-1,0,unknown,1
49,admin.,married,secondary,no,381,no,no,cellular,5,aug,504,2,-1,0,unknown,1
33,unemployed,divorced,secondary,no,385,no,no,telephone,27,aug,29,28,-1,0,unknown,1
26,management,single,tertiary,no,1274,yes,no,cellular,1,jun,190,1,84,1,failure,1
27,blue-collar,married,secondary,no,362,yes,no,unknown,14,may,332,2,-1,0,unknown,1
51,blue-collar,married,primary,no,377,yes,no,telephone,3,feb,143,4,272,1,failure,1
26,admin.,single,secondary,no,802,no,no,cellular,30,jan,77,1,2,2,other,1
45,admin.,married,secondary,no,194,no,no,cellular,31,jul,517,4,-1,0,unknown,1
54,technician,married,secondary,no,-315,no,yes,cellular,10,jul,2029,1,-1,0,unknown,2
49,technician,married,tertiary,no,1843,yes,no,cellular,25,may,269,1,-1,0,unknown,1
47,technician,married,secondary,no,-9,no,no,cellular,14,aug,457,2,-1,0,unknown,1
42,housemaid,married,primary,no,83,no,yes,cellular,7,aug,184,1,-1,0,unknown,1
50,entrepreneur,married,tertiary,no,433,yes,no,cellular,18,may,47,4,-1,0,unknown,1
37,admin.,married,secondary,no,-107,yes,no,unknown,28,may,158,2,-1,0,unknown,1
54,blue-collar,married,primary,no,4503,no,no,telephone,21,nov,168,3,-1,0,unknown,1
40,services,married,secondary,no,51,yes,no,cellular,11,may,50,1,-1,0,unknown,1
50,services,married,secondary,no,961,no,yes,cellular,14,aug,757,4,-1,0,unknown,1
57,retired,married,secondary,no,49,yes,yes,cellular,25,aug,93,4,-1,0,unknown,1
33,technician,married,secondary,no,3470,no,no,cellular,11,aug,285,2,-1,0,unknown,1
49,technician,married,secondary,no,-147,yes,no,cellular,20,apr,390,1,-1,0,unknown,1
35,services,married,secondary,no,0,yes,no,cellular,18,may,146,2,-1,0,unknown,1
28,blue-collar,single,secondary,no,0,yes,no,unknown,28,may,386,1,-1,0,unknown,1
58,management,married,tertiary,no,172,no,no,cellular,19,aug,145,7,-1,0,unknown,1
31,admin.,single,secondary,no,-407,no,yes,cellular,7,jul,230,1,-1,0,unknown,1
36,management,divorced,tertiary,no,649,no,no,cellular,16,jul,237,2,91,1,failure,1
49,blue-collar,single,primary,no,1040,no,no,cellular,8,jul,474,2,-1,0,unknown,1
30,unemployed,married,secondary,no,142,yes,no,unknown,20,may,350,4,-1,0,unknown,1
29,services,single,secondary,no,209,yes,no,cellular,28,jul,487,7,-1,0,unknown,1
50,management,married,unknown,no,3304,no,no,unknown,5,jun,1009,2,-1,0,unknown,1
26,student,single,tertiary,no,294,no,no,cellular,5,mar,87,1,91,2,success,2
27,housemaid,married,secondary,no,4848,yes,yes,telephone,23,jul,82,3,-1,0,unknown,1
32,blue-collar,single,secondary,no,1670,yes,no,cellular,18,may,183,1,-1,0,unknown,1
62,unknown,married,secondary,no,367,no,no,telephone,2,mar,139,5,-1,0,unknown,1
34,blue-collar,single,secondary,no,13683,yes,no,unknown,3,jun,115,3,-1,0,unknown,1
25,admin.,single,tertiary,no,1420,no,no,cellular,8,apr,124,2,-1,0,unknown,1
34,management,single,tertiary,no,340,yes,no,unknown,3,jun,633,28,-1,0,unknown,1
44,technician,single,secondary,no,1679,no,no,telephone,20,oct,718,1,-1,0,unknown,2
38,management,married,tertiary,no,1198,yes,no,cellular,2,feb,63,1,-1,0,unknown,1
57,admin.,married,secondary,no,169,no,no,cellular,14,aug,180,1,106,2,failure,1
36,self-employed,married,tertiary,no,506,no,no,cellular,25,aug,47,1,120,1,failure,1
41,entrepreneur,married,secondary,no,1249,yes,no,cellular,9,jul,391,1,-1,0,unknown,1
36,management,single,tertiary,no,678,no,yes,unknown,4,jul,85,3,-1,0,unknown,1
27,management,single,tertiary,no,212,yes,no,cellular,15,may,373,1,-1,0,unknown,1
37,technician,divorced,secondary,no,23,no,no,cellular,20,aug,289,2,-1,0,unknown,1
47,management,single,tertiary,no,4402,no,no,telephone,10,dec,805,1,190,1,other,2
31,services,divorced,primary,no,459,yes,no,cellular,7,may,623,1,293,1,success,2
39,self-employed,married,secondary,no,4722,yes,no,unknown,17,jun,483,1,-1,0,unknown,1
35,admin.,divorced,tertiary,no,1555,yes,no,unknown,9,may,26,2,-1,0,unknown,1
40,blue-collar,married,secondary,no,61,yes,no,unknown,7,may,112,3,-1,0,unknown,1
38,management,single,tertiary,no,0,yes,no,cellular,17,nov,213,2,-1,0,unknown,1
31,technician,married,secondary,no,3706,yes,no,cellular,20,nov,129,1,-1,0,unknown,1
36,blue-collar,married,primary,no,1177,no,no,cellular,15,apr,330,1,311,4,success,2
53,management,married,primary,no,2096,no,no,unknown,9,jun,104,1,-1,0,unknown,1
59,blue-collar,married,primary,no,748,no,no,unknown,29,may,184,1,-1,0,unknown,1
29,management,single,tertiary,no,3357,no,no,cellular,21,jul,120,3,-1,0,unknown,1
30,admin.,single,secondary,no,3809,yes,no,unknown,3,jun,159,4,-1,0,unknown,1
52,admin.,married,secondary,no,395,yes,no,unknown,15,may,391,3,-1,0,unknown,1
55,blue-collar,married,secondary,no,1011,yes,no,cellular,12,aug,112,2,-1,0,unknown,1
56,blue-collar,married,primary,no,420,yes,no,unknown,9,may,76,1,-1,0,unknown,1
32,admin.,married,secondary,no,76,yes,no,unknown,21,may,189,2,-1,0,unknown,1
24,blue-collar,married,secondary,no,0,no,no,unknown,28,may,94,1,-1,0,unknown,1
51,blue-collar,married,primary,no,844,yes,no,unknown,29,may,184,3,-1,0,unknown,1
36,management,married,tertiary,no,1318,yes,no,cellular,7,aug,100,2,-1,0,unknown,1
36,technician,married,tertiary,no,167,yes,no,cellular,28,jan,57,1,-1,0,unknown,1
42,management,married,tertiary,no,2187,yes,no,cellular,17,nov,525,3,-1,0,unknown,2
49,admin.,married,secondary,no,14440,yes,no,cellular,21,nov,60,1,-1,0,unknown,1
48,management,married,secondary,no,2294,yes,no,unknown,26,may,251,11,-1,0,unknown,1
36,management,married,secondary,no,80,yes,no,unknown,30,may,251,3,-1,0,unknown,1
48,management,married,primary,no,2537,no,no,cellular,26,aug,219,6,-1,0,unknown,1
30,technician,married,tertiary,no,569,no,no,cellular,27,aug,976,12,-1,0,unknown,2
27,management,single,tertiary,yes,0,no,yes,cellular,8,jul,46,1,-1,0,unknown,1
38,entrepreneur,married,tertiary,no,0,yes,no,cellular,18,nov,185,3,-1,0,unknown,1
36,technician,single,secondary,yes,12,no,no,cellular,12,aug,587,2,-1,0,unknown,2
45,technician,married,secondary,no,49,no,no,cellular,29,jul,65,2,-1,0,unknown,1
44,housemaid,married,tertiary,no,460,no,no,unknown,17,jun,491,1,-1,0,unknown,1
42,technician,married,secondary,no,613,yes,no,cellular,11,may,432,2,-1,0,unknown,1
37,entrepreneur,married,tertiary,no,7944,no,no,cellular,21,nov,102,1,-1,0,unknown,1
48,blue-collar,married,secondary,no,1143,yes,no,cellular,17,apr,264,1,317,1,failure,1
57,retired,married,primary,no,-464,yes,no,cellular,4,feb,75,1,190,6,failure,1
44,services,married,secondary,no,1989,yes,yes,cellular,20,apr,106,2,-1,0,unknown,1
48,technician,married,secondary,no,17,yes,yes,cellular,17,nov,81,1,-1,0,unknown,1
56,retired,married,primary,no,-1,no,no,cellular,27,aug,89,23,-1,0,unknown,1
37,management,married,tertiary,no,1698,yes,no,unknown,6,jun,95,2,-1,0,unknown,1
47,blue-collar,married,secondary,no,5306,yes,no,unknown,15,may,322,1,-1,0,unknown,1
54,housemaid,married,unknown,no,0,no,no,cellular,14,apr,94,5,145,3,other,1
51,retired,divorced,secondary,no,1679,no,no,cellular,12,aug,417,1,365,9,other,2
47,admin.,married,secondary,no,3676,no,no,cellular,18,oct,567,1,95,3,success,2
25,management,married,tertiary,no,-242,yes,yes,cellular,18,may,600,4,332,4,other,2
39,services,single,secondary,no,471,no,no,unknown,15,oct,5,1,-1,0,unknown,1
40,management,married,tertiary,no,8902,yes,no,cellular,14,aug,464,5,-1,0,unknown,1
38,management,single,tertiary,no,1704,no,no,cellular,1,sep,222,1,-1,0,unknown,1
34,management,married,tertiary,no,3050,yes,no,cellular,13,may,469,1,-1,0,unknown,2
53,housemaid,married,primary,no,2581,no,no,cellular,15,apr,99,1,-1,0,unknown,1
32,services,married,secondary,no,162,yes,no,unknown,14,may,297,2,-1,0,unknown,1
35,blue-collar,married,secondary,no,243,yes,no,cellular,20,apr,41,3,-1,0,unknown,1
24,student,single,secondary,no,1847,no,no,cellular,9,dec,390,1,-1,0,unknown,1
58,blue-collar,married,primary,no,0,yes,no,unknown,29,may,535,2,-1,0,unknown,1
49,management,married,primary,no,3371,no,no,cellular,11,nov,269,2,-1,0,unknown,2
45,services,single,secondary,no,1757,yes,no,cellular,20,apr,1010,3,326,1,other,1
55,management,married,tertiary,no,171,yes,no,cellular,8,aug,73,6,-1,0,unknown,1
42,entrepreneur,married,tertiary,no,157,yes,yes,unknown,7,may,650,1,-1,0,unknown,1
28,admin.,married,secondary,no,934,yes,no,unknown,4,jul,53,2,-1,0,unknown,1
48,blue-collar,married,secondary,no,-19,no,yes,unknown,4,jul,270,1,-1,0,unknown,1
51,management,single,tertiary,yes,-55,yes,no,cellular,18,aug,119,6,-1,0,unknown,1
38,housemaid,married,primary,no,21,no,no,cellular,26,aug,634,2,-1,0,unknown,1
27,blue-collar,single,secondary,no,14,no,no,unknown,14,may,72,2,-1,0,unknown,1
50,technician,single,secondary,no,246,yes,no,cellular,17,nov,270,1,123,2,failure,1
44,blue-collar,married,primary,no,887,yes,no,cellular,12,may,165,2,363,1,failure,1
40,management,married,tertiary,no,51,no,no,cellular,19,aug,164,2,-1,0,unknown,1
29,services,single,secondary,no,-287,yes,no,cellular,18,may,196,1,-1,0,unknown,1
34,services,married,secondary,no,0,yes,no,cellular,14,jul,78,4,-1,0,unknown,1
44,self-employed,single,tertiary,no,2734,yes,no,cellular,12,may,897,4,-1,0,unknown,2
50,entrepreneur,married,tertiary,no,52,no,no,cellular,31,jul,22,8,-1,0,unknown,1
34,management,married,tertiary,no,2594,yes,no,cellular,21,nov,161,3,-1,0,unknown,1
54,retired,divorced,primary,no,22,no,no,unknown,20,jun,23,4,-1,0,unknown,1
34,technician,married,tertiary,no,1611,yes,no,cellular,11,may,490,2,-1,0,unknown,1
34,admin.,single,tertiary,no,18,yes,yes,cellular,30,apr,359,1,-1,0,unknown,2
52,blue-collar,married,primary,no,1331,yes,no,cellular,29,jul,213,2,-1,0,unknown,1
60,unknown,married,unknown,no,7337,no,no,cellular,4,aug,122,1,-1,0,unknown,1
39,management,single,secondary,no,835,yes,no,unknown,29,may,587,4,-1,0,unknown,1
58,retired,married,primary,no,5092,no,no,unknown,11,jun,199,6,-1,0,unknown,1
41,technician,divorced,secondary,no,52,no,no,cellular,20,aug,261,2,-1,0,unknown,1
48,technician,married,secondary,no,10655,no,no,telephone,31,jul,5,3,-1,0,unknown,1
58,management,married,tertiary,no,1831,no,no,cellular,17,nov,1531,1,-1,0,unknown,1
40,self-employed,married,primary,no,92,yes,no,unknown,13,may,92,1,-1,0,unknown,1
48,management,married,tertiary,no,586,yes,yes,cellular,6,may,179,2,-1,0,unknown,1
52,blue-collar,divorced,primary,no,1758,yes,no,unknown,15,may,41,1,-1,0,unknown,1
50,self-employed,married,secondary,no,2061,yes,yes,cellular,29,jan,197,2,244,3,failure,1
25,technician,single,secondary,no,959,no,no,cellular,9,jul,144,5,-1,0,unknown,1
54,retired,married,primary,no,208,no,no,unknown,12,may,255,1,-1,0,unknown,1
34,services,married,secondary,no,-315,yes,no,unknown,8,may,56,2,-1,0,unknown,1
48,management,married,tertiary,yes,-13,yes,no,cellular,15,may,20,6,291,2,other,1
37,admin.,married,tertiary,no,801,no,no,cellular,11,aug,331,7,-1,0,unknown,1
66,retired,married,tertiary,no,1948,no,no,cellular,28,jan,216,1,91,4,success,2
32,management,single,tertiary,no,751,yes,no,unknown,8,may,64,1,-1,0,unknown,1
45,blue-collar,married,secondary,no,784,yes,yes,unknown,3,jun,34,1,-1,0,unknown,1
43,blue-collar,single,secondary,no,24,no,no,cellular,12,may,68,1,363,1,failure,1
41,management,married,tertiary,no,72,yes,no,unknown,7,may,764,3,-1,0,unknown,1
40,technician,divorced,tertiary,no,1871,yes,no,cellular,17,nov,64,1,-1,0,unknown,1
44,services,single,secondary,no,1378,yes,no,unknown,8,may,257,2,-1,0,unknown,1
43,blue-collar,married,primary,no,188,yes,no,cellular,12,may,58,3,347,5,failure,1
30,unknown,single,tertiary,no,6836,no,no,cellular,27,feb,30,3,-1,0,unknown,1
32,services,married,secondary,no,61,yes,no,cellular,8,jul,529,5,-1,0,unknown,1
57,admin.,married,secondary,no,-967,yes,no,telephone,15,may,8,7,-1,0,unknown,1
31,blue-collar,single,tertiary,no,462,yes,yes,unknown,19,may,147,1,-1,0,unknown,1
49,unknown,married,secondary,no,0,no,no,cellular,28,aug,173,2,-1,0,unknown,1
31,admin.,single,secondary,no,5527,yes,no,unknown,21,may,132,1,-1,0,unknown,1
41,admin.,married,tertiary,no,1287,no,no,unknown,16,jun,286,1,-1,0,unknown,1
44,management,married,tertiary,no,17361,no,no,unknown,18,jun,476,1,-1,0,unknown,1
54,entrepreneur,married,unknown,no,1956,no,no,cellular,19,nov,221,5,-1,0,unknown,1
37,blue-collar,divorced,secondary,no,0,yes,no,cellular,21,apr,146,4,-1,0,unknown,2
34,management,married,secondary,no,-294,yes,no,unknown,27,may,532,2,-1,0,unknown,1
43,technician,married,secondary,no,275,no,no,cellular,25,aug,69,6,-1,0,unknown,1
44,management,married,tertiary,no,724,yes,no,cellular,17,nov,157,2,172,1,failure,1
44,services,married,secondary,no,27,no,no,cellular,25,may,485,1,-1,0,unknown,1
53,admin.,divorced,secondary,no,26,yes,no,cellular,7,may,56,1,359,1,failure,1
36,technician,married,secondary,no,191,no,no,cellular,31,aug,69,1,-1,0,unknown,1
58,technician,divorced,secondary,no,-123,no,no,cellular,5,aug,131,2,-1,0,unknown,1
26,student,single,secondary,no,-147,no,no,unknown,4,jun,95,2,-1,0,unknown,1
34,technician,single,secondary,no,179,no,no,cellular,19,aug,294,3,-1,0,unknown,1
55,blue-collar,married,primary,no,1086,yes,no,cellular,6,may,146,1,272,2,failure,1
55,blue-collar,married,secondary,no,471,yes,no,unknown,30,may,58,2,-1,0,unknown,1
34,entrepreneur,married,tertiary,no,105,yes,no,unknown,28,may,249,2,-1,0,unknown,1
41,entrepreneur,divorced,secondary,no,1588,yes,yes,unknown,20,jun,10,8,-1,0,unknown,1
38,housemaid,divorced,secondary,no,70,no,no,cellular,27,oct,255,3,148,1,success,2
28,blue-collar,single,secondary,no,2700,no,no,cellular,3,feb,337,4,-1,0,unknown,1
41,technician,married,secondary,no,1602,yes,no,cellular,2,jun,142,1,-1,0,unknown,1
30,admin.,married,tertiary,no,0,yes,no,cellular,24,jul,209,2,-1,0,unknown,1
39,technician,married,unknown,no,839,no,no,unknown,30,may,825,2,-1,0,unknown,1
41,admin.,married,secondary,no,21515,yes,no,unknown,5,jun,87,1,-1,0,unknown,1
36,technician,married,secondary,no,5902,yes,no,unknown,23,may,219,4,-1,0,unknown,1
37,management,married,tertiary,no,547,yes,yes,unknown,21,may,143,1,-1,0,unknown,1
59,self-employed,married,tertiary,no,3800,no,yes,cellular,9,jul,70,1,-1,0,unknown,1
26,technician,single,secondary,no,261,yes,no,unknown,27,may,371,2,-1,0,unknown,1
43,technician,married,secondary,no,0,yes,yes,cellular,4,feb,539,8,204,5,failure,1
42,management,married,secondary,yes,-34,no,no,cellular,5,feb,176,1,-1,0,unknown,1
46,blue-collar,married,unknown,no,9328,yes,no,cellular,5,may,725,3,-1,0,unknown,2
31,admin.,married,secondary,no,5,yes,yes,cellular,16,jul,101,7,-1,0,unknown,1
43,unemployed,married,secondary,no,3529,no,no,cellular,5,feb,169,2,-1,0,unknown,1
48,blue-collar,single,tertiary,no,2330,yes,no,unknown,4,jun,15,1,-1,0,unknown,1
41,blue-collar,married,secondary,no,1334,yes,no,cellular,20,apr,234,5,-1,0,unknown,1
32,self-employed,married,tertiary,no,3601,no,no,cellular,22,aug,171,15,-1,0,unknown,1
45,technician,married,tertiary,no,265,no,no,cellular,28,aug,14,3,-1,0,unknown,1
52,admin.,single,unknown,no,2227,no,no,cellular,24,feb,242,2,-1,0,unknown,2
37,self-employed,married,secondary,no,487,no,yes,cellular,27,aug,155,15,-1,0,unknown,1
38,blue-collar,divorced,secondary,no,0,yes,no,cellular,11,may,580,1,173,1,failure,1
36,services,single,secondary,no,174,yes,no,unknown,7,may,223,2,-1,0,unknown,1
58,retired,married,secondary,no,14412,no,no,cellular,18,nov,297,1,-1,0,unknown,1
37,management,married,tertiary,no,3288,no,no,cellular,8,aug,124,2,-1,0,unknown,1
30,technician,single,secondary,no,57,no,no,cellular,2,feb,465,2,-1,0,unknown,1
47,technician,married,secondary,no,2246,yes,no,cellular,10,jul,330,1,-1,0,unknown,1
40,technician,married,secondary,no,4441,yes,no,cellular,20,nov,153,2,183,2,failure,1
42,management,divorced,tertiary,no,0,no,no,unknown,19,may,131,2,-1,0,unknown,1
71,unknown,married,tertiary,no,353,no,no,cellular,27,jan,208,1,93,2,failure,1
54,blue-collar,married,secondary,no,448,yes,yes,cellular,5,aug,98,1,-1,0,unknown,1
53,entrepreneur,married,primary,no,27,yes,no,telephone,10,sep,230,3,-1,0,unknown,2
33,blue-collar,divorced,secondary,no,474,no,no,cellular,22,jul,400,2,-1,0,unknown,1
30,technician,single,tertiary,no,1185,yes,no,cellular,30,apr,284,1,339,1,failure,1
39,services,divorced,secondary,no,282,yes,no,cellular,17,jul,243,1,-1,0,unknown,1
32,blue-collar,married,secondary,no,2,yes,no,cellular,15,may,16,9,309,1,failure,1
34,technician,single,secondary,no,60,no,no,cellular,7,aug,274,2,-1,0,unknown,1
39,self-employed,single,tertiary,no,3972,no,no,cellular,30,jul,122,3,-1,0,unknown,1
75,retired,married,secondary,no,26452,no,no,telephone,15,jul,219,2,-1,0,unknown,1
33,admin.,divorced,secondary,no,818,yes,yes,cellular,16,apr,301,3,-1,0,unknown,1
40,services,married,secondary,no,9374,yes,no,cellular,21,nov,7,8,185,1,failure,1
37,technician,married,unknown,no,47,no,no,unknown,19,jun,374,3,-1,0,unknown,1
69,retired,married,primary,no,279,no,no,telephone,12,aug,26,1,-1,0,unknown,1
52,unemployed,married,primary,no,20,yes,no,telephone,28,jan,172,1,-1,0,unknown,1
31,admin.,divorced,secondary,no,360,no,no,cellular,15,may,332,1,297,2,other,1
28,technician,single,secondary,no,1532,no,no,cellular,22,may,253,1,107,5,failure,1
29,management,single,tertiary,no,1673,no,no,cellular,16,aug,200,2,159,3,other,1
46,services,married,secondary,no,2420,no,no,cellular,19,nov,405,2,-1,0,unknown,1
28,blue-collar,married,secondary,no,100,yes,yes,unknown,27,may,132,2,-1,0,unknown,1
41,admin.,married,secondary,no,0,no,no,unknown,20,jun,89,1,-1,0,unknown,1
42,technician,divorced,secondary,no,1533,no,yes,cellular,5,aug,86,1,-1,0,unknown,1
34,admin.,single,secondary,no,296,no,no,cellular,7,jul,147,4,-1,0,unknown,1
28,blue-collar,married,secondary,no,2788,yes,no,unknown,6,jun,369,2,-1,0,unknown,2
43,management,single,secondary,no,109,yes,no,unknown,27,may,64,3,-1,0,unknown,1
32,technician,married,secondary,no,485,no,no,cellular,26,aug,98,14,-1,0,unknown,1
33,technician,single,tertiary,no,125,no,no,telephone,29,aug,66,2,-1,0,unknown,1
70,retired,married,secondary,no,616,no,no,cellular,27,apr,149,2,182,1,failure,1
36,services,married,secondary,no,3064,yes,no,telephone,26,aug,240,3,107,4,failure,1
53,technician,married,secondary,no,206,no,no,cellular,26,aug,87,6,-1,0,unknown,1
30,blue-collar,single,secondary,no,6900,no,no,cellular,21,nov,816,1,-1,0,unknown,1
45,services,divorced,secondary,no,-179,no,no,unknown,3,jul,155,2,-1,0,unknown,1
31,services,single,secondary,no,481,yes,no,cellular,20,nov,106,2,183,2,failure,1
28,admin.,married,secondary,no,12,yes,no,cellular,30,jan,73,3,256,3,other,1
45,blue-collar,married,primary,no,0,no,no,unknown,23,may,574,5,-1,0,unknown,1
51,management,married,tertiary,no,176,yes,yes,unknown,1,jun,8,1,687,2,failure,1
53,management,married,primary,no,4086,no,no,unknown,20,jun,14,3,-1,0,unknown,1
40,technician,married,secondary,no,257,yes,no,unknown,16,may,731,4,-1,0,unknown,1
53,blue-collar,married,primary,no,53,yes,no,cellular,7,apr,208,1,140,1,failure,1
31,blue-collar,divorced,secondary,no,6,yes,no,cellular,29,jan,821,1,-1,0,unknown,1
30,management,married,tertiary,no,562,no,no,cellular,21,aug,137,4,-1,0,unknown,1
53,entrepreneur,married,secondary,no,-118,yes,no,unknown,9,may,101,3,-1,0,unknown,1
40,blue-collar,married,primary,no,2805,yes,no,cellular,14,may,173,6,353,23,failure,1
26,management,single,secondary,no,565,yes,no,unknown,6,jun,582,11,-1,0,unknown,1
47,blue-collar,married,secondary,no,0,yes,no,cellular,21,jul,676,1,-1,0,unknown,1
51,management,married,tertiary,no,1612,no,no,cellular,16,mar,384,1,182,5,failure,1
45,unemployed,married,primary,no,180,yes,yes,unknown,27,may,62,2,-1,0,unknown,1
35,management,married,tertiary,no,0,yes,no,cellular,21,jul,295,3,-1,0,unknown,1
36,management,single,tertiary,no,876,yes,no,unknown,23,may,241,2,-1,0,unknown,1
57,admin.,married,secondary,no,2137,no,no,telephone,8,jul,132,7,-1,0,unknown,1
42,blue-collar,married,primary,no,260,yes,no,telephone,31,jul,175,2,-1,0,unknown,1
32,blue-collar,married,secondary,yes,-53,yes,no,cellular,16,apr,648,1,272,1,other,2
30,management,married,tertiary,no,944,no,no,cellular,29,oct,251,2,-1,0,unknown,2
36,technician,married,secondary,no,2394,no,no,cellular,14,aug,184,2,-1,0,unknown,1
43,technician,married,secondary,no,297,yes,no,cellular,14,oct,119,3,-1,0,unknown,1
69,retired,single,tertiary,no,2144,no,no,cellular,29,jul,417,1,184,4,success,2
31,technician,single,tertiary,no,969,no,no,cellular,15,jun,95,1,-1,0,unknown,1
35,technician,married,secondary,no,0,no,no,cellular,14,jul,125,2,-1,0,unknown,1
26,entrepreneur,married,tertiary,no,37,yes,yes,cellular,6,may,207,1,363,2,failure,1
46,technician,married,secondary,no,410,no,yes,cellular,21,nov,162,5,-1,0,unknown,1
30,technician,married,secondary,no,1211,yes,no,cellular,18,may,176,1,-1,0,unknown,1
33,management,single,tertiary,no,71,no,no,cellular,22,aug,107,6,-1,0,unknown,1
34,management,married,tertiary,no,436,yes,no,cellular,17,apr,28,1,345,1,failure,1
48,blue-collar,married,primary,no,559,yes,no,unknown,15,may,1231,2,-1,0,unknown,1
31,management,married,tertiary,no,1170,no,no,cellular,20,aug,200,4,-1,0,unknown,1
46,management,divorced,tertiary,no,25,no,no,unknown,26,may,103,2,-1,0,unknown,1
40,services,married,secondary,no,1325,no,no,unknown,11,jun,150,2,-1,0,unknown,1
39,entrepreneur,married,secondary,no,0,no,no,cellular,21,nov,108,7,-1,0,unknown,1
33,technician,single,secondary,no,647,yes,yes,cellular,4,feb,124,1,273,1,other,1
50,blue-collar,married,primary,no,2142,yes,no,cellular,29,jan,309,2,224,1,other,1
84,retired,divorced,primary,no,639,no,no,telephone,18,may,353,3,-1,0,unknown,2
40,blue-collar,married,primary,no,177,yes,yes,telephone,21,jul,742,4,-1,0,unknown,1
55,management,married,tertiary,no,236,no,no,cellular,4,aug,200,1,-1,0,unknown,1
40,services,divorced,secondary,no,1959,yes,no,unknown,30,may,177,1,-1,0,unknown,1
46,admin.,married,primary,no,96,no,no,telephone,4,feb,151,2,-1,0,unknown,1
43,self-employed,single,tertiary,no,0,no,no,unknown,19,jun,147,1,-1,0,unknown,1
34,blue-collar,married,secondary,no,250,yes,no,unknown,29,may,193,6,-1,0,unknown,1
35,technician,single,secondary,no,126,no,no,cellular,22,aug,112,2,-1,0,unknown,1
57,retired,married,unknown,no,1621,yes,no,unknown,19,jun,108,1,-1,0,unknown,1
25,student,single,secondary,no,8,no,no,cellular,22,apr,107,2,-1,0,unknown,2
32,self-employed,married,tertiary,no,189,yes,no,unknown,6,jun,106,2,-1,0,unknown,1
52,retired,single,secondary,no,316,no,no,cellular,12,may,463,3,-1,0,unknown,1
31,self-employed,single,tertiary,yes,-282,yes,no,cellular,20,nov,131,3,-1,0,unknown,1
34,management,married,tertiary,no,-308,yes,no,cellular,30,apr,140,2,-1,0,unknown,1
42,technician,divorced,secondary,no,248,no,no,cellular,19,aug,163,4,-1,0,unknown,1
47,blue-collar,divorced,primary,no,126,yes,no,unknown,3,jun,2456,2,-1,0,unknown,2
50,self-employed,divorced,tertiary,no,13,yes,no,cellular,20,apr,76,1,-1,0,unknown,2
30,technician,married,secondary,no,-393,yes,yes,cellular,16,jul,435,1,-1,0,unknown,2
33,services,single,secondary,no,358,yes,no,cellular,7,may,302,1,356,3,failure,1
56,technician,single,tertiary,no,917,no,no,unknown,9,jun,306,1,-1,0,unknown,1
34,admin.,divorced,secondary,no,1268,yes,no,cellular,15,may,259,3,-1,0,unknown,1
33,technician,married,secondary,no,-163,yes,yes,cellular,8,aug,502,2,-1,0,unknown,1
32,management,single,tertiary,no,473,yes,no,cellular,11,may,72,2,361,1,other,1
34,management,married,tertiary,no,4831,yes,no,cellular,4,feb,265,1,-1,0,unknown,1
37,technician,married,secondary,no,1063,yes,no,cellular,31,jul,413,2,-1,0,unknown,1
30,management,married,secondary,no,0,yes,no,cellular,12,may,756,3,-1,0,unknown,1
29,blue-collar,married,secondary,no,424,yes,yes,unknown,14,may,241,2,-1,0,unknown,1
56,unemployed,divorced,primary,no,802,no,no,telephone,3,feb,258,2,-1,0,unknown,1
31,management,married,tertiary,no,430,yes,no,cellular,25,jul,137,16,-1,0,unknown,1
59,unknown,married,unknown,no,3940,no,no,unknown,5,jun,48,2,-1,0,unknown,1
36,housemaid,married,secondary,no,2880,no,no,unknown,12,jun,283,1,-1,0,unknown,1
51,blue-collar,divorced,secondary,no,1069,yes,no,unknown,30,may,247,2,-1,0,unknown,1
54,self-employed,divorced,primary,no,4382,yes,no,telephone,18,may,193,4,-1,0,unknown,1
37,management,married,tertiary,no,0,no,no,cellular,11,mar,129,4,107,2,failure,1
32,technician,married,tertiary,no,3939,no,no,cellular,8,aug,209,2,-1,0,unknown,1
42,self-employed,married,tertiary,no,753,no,no,unknown,17,jun,31,1,-1,0,unknown,1
29,blue-collar,married,secondary,no,358,no,no,cellular,21,jul,88,5,-1,0,unknown,1
52,blue-collar,married,primary,no,1141,yes,no,cellular,12,may,22,5,-1,0,unknown,1
40,technician,married,secondary,no,1259,no,no,unknown,20,may,234,5,-1,0,unknown,1
30,services,married,secondary,no,227,no,yes,unknown,3,jun,23,1,-1,0,unknown,1
55,entrepreneur,divorced,secondary,no,538,yes,no,cellular,7,aug,353,2,-1,0,unknown,2
49,management,married,tertiary,no,92,yes,no,unknown,6,may,221,2,-1,0,unknown,1
33,technician,married,tertiary,no,8023,no,no,cellular,25,feb,196,1,87,4,failure,1
32,services,single,secondary,no,2478,no,yes,cellular,20,nov,395,1,-1,0,unknown,1
21,student,single,secondary,no,6844,no,no,cellular,14,aug,126,3,127,7,other,1
42,technician,married,secondary,no,440,yes,no,cellular,3,feb,13,5,-1,0,unknown,1
56,self-employed,married,secondary,no,800,no,yes,cellular,9,jul,170,1,-1,0,unknown,1
39,unknown,single,secondary,no,914,no,no,unknown,5,jun,20,1,-1,0,unknown,1
30,entrepreneur,single,secondary,no,638,no,no,cellular,14,jul,358,6,-1,0,unknown,1
55,retired,married,secondary,no,159,no,no,cellular,28,aug,159,1,-1,0,unknown,1
43,blue-collar,married,primary,no,483,yes,no,cellular,12,may,225,3,-1,0,unknown,1
53,unemployed,married,secondary,no,94,no,no,cellular,10,aug,493,1,181,14,success,2
57,retired,married,secondary,no,1044,no,no,telephone,11,jan,585,1,192,2,success,2
39,self-employed,single,unknown,no,0,no,no,unknown,20,jun,13,11,-1,0,unknown,1
56,technician,divorced,tertiary,no,401,yes,no,telephone,20,nov,26,1,-1,0,unknown,1
29,services,single,unknown,no,33,no,no,unknown,1,jul,161,1,-1,0,unknown,1
38,blue-collar,married,primary,no,506,yes,yes,unknown,12,jun,122,1,-1,0,unknown,1
59,management,married,tertiary,no,1881,no,no,cellular,19,nov,456,2,-1,0,unknown,1
42,technician,single,unknown,no,344,yes,no,unknown,3,jun,26,7,-1,0,unknown,1
46,blue-collar,married,primary,no,0,yes,no,unknown,12,may,51,9,-1,0,unknown,1
31,admin.,married,secondary,no,3,yes,no,cellular,28,jul,37,12,-1,0,unknown,1
35,services,divorced,secondary,no,221,yes,no,cellular,14,may,150,1,360,1,failure,1
50,self-employed,married,secondary,no,36,no,no,cellular,13,aug,104,10,-1,0,unknown,1
42,blue-collar,married,primary,no,969,yes,no,cellular,13,may,721,1,-1,0,unknown,1
36,services,single,secondary,no,760,no,no,unknown,20,jun,9,13,-1,0,unknown,1
25,admin.,single,tertiary,no,220,no,no,cellular,26,may,68,1,-1,0,unknown,1
42,management,single,tertiary,no,10907,no,no,cellular,4,may,74,3,-1,0,unknown,1
27,student,single,tertiary,no,-148,yes,no,cellular,11,sep,146,3,224,1,other,1
32,blue-collar,married,primary,no,415,yes,no,unknown,2,jun,777,4,-1,0,unknown,2
57,management,married,tertiary,no,1341,yes,no,unknown,8,may,339,2,-1,0,unknown,1
48,blue-collar,married,secondary,no,865,yes,no,cellular,13,may,78,2,-1,0,unknown,1
34,blue-collar,divorced,secondary,no,-566,yes,no,unknown,26,may,248,2,-1,0,unknown,1
33,services,married,secondary,no,210,yes,yes,unknown,20,may,201,1,-1,0,unknown,1
26,technician,single,secondary,no,1275,yes,no,unknown,20,jun,18,9,-1,0,unknown,1
50,blue-collar,married,secondary,no,579,no,no,cellular,26,aug,83,4,-1,0,unknown,1
60,technician,single,tertiary,no,2934,no,no,cellular,8,aug,233,2,-1,0,unknown,1
47,management,married,tertiary,no,6637,yes,no,cellular,17,apr,174,2,-1,0,unknown,1
31,management,married,tertiary,no,271,no,no,cellular,18,nov,89,1,-1,0,unknown,1
52,technician,married,tertiary,no,0,no,no,cellular,9,aug,145,3,94,4,success,1
36,services,married,secondary,no,472,yes,no,unknown,19,jun,1017,1,-1,0,unknown,1
43,blue-collar,married,primary,no,487,yes,no,unknown,7,may,548,2,-1,0,unknown,1
30,technician,single,tertiary,no,699,yes,no,cellular,11,aug,213,4,-1,0,unknown,1
32,blue-collar,married,secondary,no,150,no,no,cellular,5,feb,210,1,-1,0,unknown,1
31,management,single,tertiary,no,1130,yes,no,cellular,17,apr,224,3,74,4,failure,1
29,management,single,secondary,no,584,yes,no,unknown,16,jun,541,19,-1,0,unknown,1
48,services,divorced,secondary,no,3186,no,yes,cellular,9,apr,104,1,-1,0,unknown,1
32,services,single,secondary,no,133,no,no,cellular,15,apr,171,1,-1,0,unknown,2
30,housemaid,single,tertiary,no,868,no,no,cellular,7,aug,387,2,-1,0,unknown,1
48,blue-collar,married,secondary,no,480,yes,no,cellular,15,may,830,1,352,2,failure,2
51,blue-collar,married,unknown,no,1883,yes,no,unknown,5,may,57,1,-1,0,unknown,1
34,management,married,tertiary,no,606,no,no,cellular,20,apr,97,1,-1,0,unknown,2
35,blue-collar,married,secondary,no,603,yes,no,cellular,17,apr,474,2,-1,0,unknown,1
49,management,single,primary,no,548,no,no,telephone,31,jul,115,6,-1,0,unknown,1
36,unemployed,married,secondary,no,-872,yes,yes,cellular,20,nov,153,1,183,1,failure,1
37,blue-collar,divorced,secondary,no,33,yes,no,cellular,20,nov,106,2,167,1,failure,1
37,management,married,tertiary,no,1689,yes,no,unknown,29,may,645,2,-1,0,unknown,1
49,blue-collar,married,primary,no,902,no,no,unknown,9,jun,210,2,-1,0,unknown,1
44,services,divorced,secondary,no,0,yes,yes,unknown,13,may,97,1,-1,0,unknown,1
40,student,married,secondary,no,260,no,no,cellular,19,nov,52,1,152,6,failure,1
57,technician,married,secondary,no,589,yes,no,cellular,2,feb,223,1,76,4,failure,1
39,technician,married,secondary,no,626,yes,no,cellular,11,may,126,2,-1,0,unknown,1
38,services,married,secondary,no,0,no,yes,cellular,16,jul,1473,6,-1,0,unknown,1
51,blue-collar,divorced,secondary,no,78,yes,no,unknown,27,may,723,2,-1,0,unknown,1
27,blue-collar,single,secondary,no,3792,no,no,cellular,22,apr,279,2,-1,0,unknown,2
38,blue-collar,single,tertiary,no,14058,no,no,telephone,17,jul,293,20,-1,0,unknown,1
30,technician,single,secondary,no,-522,yes,yes,cellular,5,may,670,2,286,6,failure,2
36,student,single,unknown,no,386,no,no,unknown,18,jun,359,2,-1,0,unknown,1
37,unemployed,married,secondary,no,1978,no,no,cellular,9,sep,404,1,182,1,success,2
53,admin.,married,secondary,no,459,no,no,cellular,14,oct,317,6,192,1,success,1
38,unemployed,married,tertiary,no,2812,yes,no,cellular,30,apr,830,1,-1,0,unknown,2
48,management,married,tertiary,no,5057,no,yes,cellular,19,nov,37,1,-1,0,unknown,1
26,housemaid,married,secondary,no,-759,yes,no,cellular,11,jul,191,1,-1,0,unknown,1
33,blue-collar,single,secondary,no,-416,yes,no,unknown,16,may,767,2,-1,0,unknown,2
47,technician,married,unknown,no,2106,yes,no,unknown,6,may,168,1,-1,0,unknown,1
45,management,divorced,tertiary,no,220,yes,no,unknown,18,jun,89,4,-1,0,unknown,1
32,blue-collar,divorced,secondary,no,0,yes,no,unknown,2,jun,746,2,-1,0,unknown,1
69,retired,married,unknown,no,426,no,no,telephone,9,mar,225,1,90,1,success,2
65,unknown,married,unknown,no,4717,no,no,telephone,6,aug,256,1,-1,0,unknown,2
37,blue-collar,married,secondary,no,395,yes,no,unknown,6,may,219,2,-1,0,unknown,1
45,blue-collar,divorced,primary,no,0,yes,no,cellular,21,jul,211,2,-1,0,unknown,1
36,blue-collar,married,secondary,no,-206,yes,no,unknown,8,may,177,2,-1,0,unknown,1
62,self-employed,divorced,tertiary,no,6,yes,no,cellular,13,oct,216,1,183,4,success,2
37,management,married,tertiary,no,4039,no,yes,cellular,25,jul,106,2,-1,0,unknown,1
39,services,divorced,secondary,no,687,yes,no,cellular,9,jul,869,1,-1,0,unknown,2
38,technician,single,secondary,no,-242,yes,no,cellular,18,may,1173,3,278,6,success,2
31,management,married,tertiary,no,582,yes,no,cellular,15,jul,58,2,-1,0,unknown,1
58,blue-collar,divorced,primary,no,8218,yes,no,cellular,31,jul,124,10,-1,0,unknown,1
44,management,single,tertiary,no,1424,yes,no,cellular,8,aug,201,2,-1,0,unknown,1
31,blue-collar,married,secondary,no,92,yes,no,unknown,16,may,688,1,-1,0,unknown,2
33,technician,single,secondary,no,2085,no,no,cellular,9,feb,501,2,-1,0,unknown,2
36,technician,single,tertiary,no,197,no,no,cellular,30,apr,260,1,-1,0,unknown,2
31,technician,single,secondary,no,2305,no,no,cellular,4,aug,139,1,-1,0,unknown,1
45,admin.,married,secondary,no,-547,yes,no,unknown,3,jun,214,2,-1,0,unknown,1
30,technician,single,tertiary,no,411,no,no,cellular,21,apr,142,1,-1,0,unknown,1
34,blue-collar,married,secondary,no,584,yes,no,cellular,18,jul,154,2,-1,0,unknown,1
34,management,married,tertiary,no,997,yes,yes,cellular,21,nov,81,1,-1,0,unknown,1
39,admin.,divorced,secondary,no,83,yes,no,cellular,30,jul,69,6,-1,0,unknown,1
41,management,married,tertiary,no,6563,no,no,cellular,27,aug,136,8,-1,0,unknown,1
32,services,single,secondary,no,0,yes,no,cellular,31,jul,99,13,-1,0,unknown,1
32,management,single,tertiary,no,0,no,no,cellular,21,nov,9,6,-1,0,unknown,1
36,blue-collar,married,primary,no,398,yes,no,unknown,12,jun,278,1,-1,0,unknown,1
35,admin.,married,tertiary,no,1145,yes,no,cellular,2,feb,82,2,-1,0,unknown,1
32,management,single,tertiary,no,2,yes,no,cellular,11,sep,100,2,-1,0,unknown,2
33,management,single,tertiary,no,201,yes,no,cellular,19,nov,171,1,183,1,failure,1
49,entrepreneur,married,primary,no,563,no,no,unknown,19,jun,84,1,-1,0,unknown,1
35,management,married,tertiary,no,3161,no,no,cellular,8,aug,433,2,-1,0,unknown,1
31,technician,married,secondary,no,0,no,yes,cellular,15,jul,624,6,-1,0,unknown,1
42,management,married,secondary,no,1331,no,no,cellular,23,jul,698,2,-1,0,unknown,1
34,housemaid,married,primary,no,2929,no,no,cellular,14,aug,518,2,-1,0,unknown,2
32,services,married,secondary,yes,-220,yes,yes,cellular,25,jul,123,2,-1,0,unknown,1
29,management,single,tertiary,no,5980,yes,no,unknown,28,may,317,1,-1,0,unknown,1
32,services,single,secondary,no,48,yes,no,cellular,20,apr,8,3,-1,0,unknown,1
50,housemaid,single,unknown,no,0,no,no,telephone,28,jul,118,8,-1,0,unknown,1
58,retired,married,secondary,no,3382,no,yes,cellular,28,may,294,2,309,2,failure,1
59,technician,married,secondary,no,2308,no,no,cellular,30,apr,815,1,87,1,other,2
25,student,married,tertiary,no,10,yes,no,cellular,21,jul,857,4,-1,0,unknown,2
57,services,married,secondary,no,162,yes,no,unknown,5,may,174,1,-1,0,unknown,1
30,blue-collar,single,secondary,no,1073,yes,no,cellular,5,may,1130,4,-1,0,unknown,1
26,services,single,secondary,no,1700,yes,no,cellular,7,may,13,5,-1,0,unknown,1
50,services,single,primary,no,148,yes,no,unknown,7,may,198,2,-1,0,unknown,1
39,services,married,secondary,no,0,yes,no,cellular,8,may,503,1,-1,0,unknown,1
45,blue-collar,married,primary,no,185,yes,no,cellular,29,jan,249,3,-1,0,unknown,1
37,management,divorced,tertiary,no,896,no,yes,cellular,14,aug,343,2,-1,0,unknown,1
47,blue-collar,divorced,primary,no,1279,yes,no,cellular,6,feb,479,2,-1,0,unknown,1
50,technician,married,tertiary,no,199,yes,yes,cellular,3,feb,116,2,253,1,failure,1
40,management,married,secondary,no,99,no,no,cellular,9,feb,15,5,-1,0,unknown,1
35,blue-collar,married,primary,no,378,yes,no,unknown,16,may,427,3,-1,0,unknown,1
53,management,married,tertiary,no,15,no,no,cellular,20,aug,921,2,-1,0,unknown,2
35,admin.,married,secondary,no,147,yes,yes,cellular,29,jan,41,1,184,7,failure,1
54,technician,married,secondary,no,2225,no,yes,cellular,13,aug,73,2,-1,0,unknown,1
35,admin.,single,secondary,no,1810,yes,no,cellular,25,may,65,2,-1,0,unknown,1
31,housemaid,married,unknown,yes,-6,no,yes,telephone,7,jul,94,2,-1,0,unknown,1
46,technician,divorced,secondary,no,435,yes,no,unknown,15,may,192,3,-1,0,unknown,1
52,management,married,secondary,no,335,no,no,cellular,21,oct,411,1,182,1,failure,2
34,admin.,divorced,secondary,no,-251,no,no,cellular,18,jul,641,1,-1,0,unknown,2
46,services,divorced,secondary,no,5,yes,yes,cellular,29,jan,305,2,-1,0,unknown,1
54,self-employed,married,secondary,no,641,yes,no,cellular,17,apr,472,1,148,2,failure,1
37,admin.,married,tertiary,no,0,yes,no,cellular,21,jul,115,1,-1,0,unknown,1
39,admin.,married,tertiary,no,722,no,no,telephone,23,apr,141,1,-1,0,unknown,1
50,technician,married,tertiary,no,3337,yes,yes,telephone,31,jul,24,14,-1,0,unknown,1
44,technician,divorced,secondary,no,0,no,no,cellular,28,jul,264,5,-1,0,unknown,1
56,admin.,married,secondary,no,1504,yes,no,unknown,29,may,66,2,-1,0,unknown,1
40,services,married,tertiary,no,35,no,no,cellular,3,jul,318,4,317,3,failure,1
36,services,married,secondary,no,895,yes,yes,unknown,4,jun,622,1,-1,0,unknown,1
33,management,married,tertiary,no,752,yes,no,cellular,11,aug,104,4,-1,0,unknown,1
33,blue-collar,single,secondary,no,1925,yes,no,cellular,2,mar,76,2,-1,0,unknown,1
42,services,married,secondary,no,-246,yes,no,unknown,7,may,149,1,-1,0,unknown,1
30,self-employed,single,tertiary,no,901,yes,yes,unknown,16,may,601,1,-1,0,unknown,1
33,admin.,single,secondary,no,894,no,no,cellular,5,feb,509,2,-1,0,unknown,1
26,blue-collar,single,secondary,no,592,yes,yes,unknown,27,may,174,1,-1,0,unknown,1
26,admin.,single,secondary,no,3529,no,yes,cellular,7,sep,57,2,-1,0,unknown,1
37,services,married,secondary,no,0,yes,yes,cellular,31,jul,187,2,-1,0,unknown,1
59,retired,married,primary,no,0,no,no,cellular,5,jun,493,2,-1,0,unknown,2
49,blue-collar,married,primary,no,371,yes,no,cellular,31,jul,18,44,-1,0,unknown,1
33,blue-collar,single,primary,no,1,yes,no,cellular,20,apr,257,1,-1,0,unknown,1
46,technician,single,secondary,no,834,yes,no,cellular,11,jul,196,2,-1,0,unknown,1
55,entrepreneur,married,primary,no,298,yes,no,unknown,8,may,144,3,-1,0,unknown,1
49,services,married,tertiary,no,306,yes,no,cellular,18,aug,285,7,-1,0,unknown,1
51,technician,married,secondary,no,143,yes,no,unknown,16,may,627,1,-1,0,unknown,1
27,admin.,married,secondary,no,186,yes,no,unknown,27,may,136,2,-1,0,unknown,1
44,technician,married,secondary,no,5597,no,no,unknown,20,jun,27,3,-1,0,unknown,1
40,services,single,secondary,no,1547,yes,no,cellular,12,may,88,2,173,1,success,1
36,management,married,tertiary,no,1852,no,no,unknown,8,may,362,1,-1,0,unknown,1
46,admin.,single,secondary,no,1790,yes,no,unknown,5,jun,214,5,-1,0,unknown,1
30,services,single,secondary,no,20,yes,no,cellular,20,apr,404,6,340,1,failure,1
35,admin.,married,secondary,no,8652,yes,no,unknown,24,jun,103,6,-1,0,unknown,1
31,technician,single,secondary,no,1626,no,no,cellular,7,may,356,2,286,3,failure,1
37,admin.,married,secondary,no,749,no,no,cellular,21,apr,219,1,-1,0,unknown,1
49,blue-collar,married,unknown,no,51,yes,no,unknown,7,may,984,1,-1,0,unknown,1
27,services,single,secondary,yes,-1,no,no,cellular,22,jul,60,2,-1,0,unknown,1
32,blue-collar,married,secondary,no,-32,yes,no,cellular,12,may,145,1,-1,0,unknown,1
70,retired,divorced,secondary,no,6850,no,no,telephone,5,mar,252,3,183,1,failure,1
22,technician,single,secondary,no,333,no,yes,telephone,12,nov,129,1,-1,0,unknown,1
58,blue-collar,married,secondary,no,-27,no,yes,telephone,31,jul,77,13,-1,0,unknown,1
33,blue-collar,married,secondary,no,932,yes,no,unknown,21,may,226,1,-1,0,unknown,1
83,retired,divorced,primary,no,0,no,no,telephone,31,may,664,1,77,3,success,1
50,management,divorced,tertiary,no,100,yes,yes,cellular,13,may,157,1,299,3,failure,1
53,blue-collar,married,secondary,no,-626,yes,no,cellular,9,jul,205,1,-1,0,unknown,1
37,management,single,tertiary,no,9,no,no,cellular,26,aug,484,2,-1,0,unknown,1
55,services,divorced,primary,no,653,no,no,unknown,6,jun,800,1,-1,0,unknown,1
49,admin.,married,secondary,no,3608,yes,no,unknown,13,nov,231,1,-1,0,unknown,2
41,blue-collar,married,primary,no,293,yes,yes,cellular,7,may,102,1,-1,0,unknown,1
40,management,single,tertiary,no,36,yes,no,unknown,27,may,240,3,-1,0,unknown,1
48,management,married,tertiary,no,263,yes,no,unknown,5,may,350,2,-1,0,unknown,1
27,student,single,secondary,no,8366,no,no,cellular,7,may,458,2,349,1,other,1
30,management,single,tertiary,no,2186,yes,no,unknown,3,jun,366,1,-1,0,unknown,1
37,entrepreneur,single,secondary,no,20453,yes,no,telephone,4,may,115,1,-1,0,unknown,1
37,services,single,secondary,no,105,no,yes,unknown,17,jun,260,4,-1,0,unknown,1
40,blue-collar,married,secondary,no,440,yes,no,unknown,5,jun,327,2,-1,0,unknown,1
73,retired,married,unknown,no,519,no,no,telephone,16,oct,434,1,57,1,failure,2
50,management,married,tertiary,no,19447,yes,yes,cellular,21,nov,166,1,-1,0,unknown,1
53,blue-collar,married,primary,no,225,no,no,cellular,18,jul,171,7,-1,0,unknown,1
47,blue-collar,married,secondary,no,2548,yes,no,cellular,11,may,577,1,368,1,other,1
33,technician,divorced,secondary,no,0,no,no,cellular,21,aug,224,8,-1,0,unknown,1
50,blue-collar,married,unknown,no,2284,yes,no,telephone,31,jul,1088,17,-1,0,unknown,2
51,blue-collar,married,primary,no,40,yes,no,cellular,13,may,79,1,370,1,failure,1
42,housemaid,divorced,tertiary,no,364,no,no,cellular,18,nov,52,1,-1,0,unknown,1
34,technician,single,secondary,no,174,no,no,telephone,11,may,259,4,-1,0,unknown,1
44,technician,married,secondary,no,10888,yes,no,cellular,5,aug,163,1,-1,0,unknown,1
32,admin.,married,secondary,no,0,yes,yes,cellular,17,nov,159,2,195,2,failure,1
60,retired,married,tertiary,no,225,no,no,cellular,19,aug,54,2,-1,0,unknown,1
60,retired,divorced,tertiary,no,2131,no,no,cellular,10,jul,421,6,-1,0,unknown,1
29,blue-collar,single,secondary,no,-20,no,yes,cellular,21,jul,574,1,-1,0,unknown,2
39,management,single,secondary,no,36,no,no,cellular,29,aug,70,2,-1,0,unknown,1
47,blue-collar,married,primary,no,2642,no,no,cellular,13,aug,310,2,-1,0,unknown,1
30,admin.,married,tertiary,no,400,yes,no,cellular,7,may,223,1,-1,0,unknown,1
31,technician,single,tertiary,no,1214,no,no,cellular,3,feb,39,1,-1,0,unknown,1
34,management,single,tertiary,no,-292,yes,no,cellular,19,aug,181,6,-1,0,unknown,1
51,admin.,married,secondary,no,1415,yes,no,unknown,2,jun,151,3,-1,0,unknown,1
38,blue-collar,married,secondary,no,213,yes,no,unknown,16,jun,270,15,-1,0,unknown,1
47,admin.,single,secondary,no,2540,no,no,cellular,18,nov,110,5,-1,0,unknown,1
46,housemaid,single,tertiary,no,3232,no,no,telephone,15,jun,94,2,-1,0,unknown,1
33,management,married,tertiary,no,296,no,no,cellular,16,jul,90,2,-1,0,unknown,1
30,management,married,tertiary,no,42,no,no,cellular,25,aug,115,6,-1,0,unknown,1
40,technician,married,secondary,no,697,no,no,cellular,24,jun,220,2,219,2,other,1
38,blue-collar,single,secondary,no,13156,yes,no,cellular,17,apr,291,4,331,1,failure,1
63,retired,divorced,secondary,no,1490,no,no,cellular,8,jun,506,1,-1,0,unknown,2
33,management,married,tertiary,no,150,no,no,cellular,21,aug,151,2,-1,0,unknown,1
59,retired,married,secondary,no,0,no,no,unknown,5,jun,812,1,-1,0,unknown,2
29,management,single,tertiary,no,4210,yes,no,cellular,18,may,119,1,-1,0,unknown,1
54,services,divorced,secondary,no,1012,yes,no,cellular,12,may,33,3,175,2,other,1
57,technician,married,secondary,no,16063,yes,no,unknown,30,may,352,3,-1,0,unknown,1
57,blue-collar,married,primary,no,5431,yes,yes,unknown,6,may,383,1,-1,0,unknown,1
28,services,single,secondary,no,317,yes,no,unknown,16,may,21,3,-1,0,unknown,1
30,technician,single,secondary,no,4787,yes,no,cellular,18,nov,266,1,167,2,failure,1
28,blue-collar,married,secondary,no,225,yes,yes,unknown,7,may,866,2,-1,0,unknown,1
45,services,divorced,primary,no,3854,yes,no,unknown,20,jun,10,3,-1,0,unknown,1
29,services,divorced,secondary,no,92,yes,no,cellular,7,may,240,1,-1,0,unknown,1
42,blue-collar,married,primary,no,-10,yes,no,unknown,9,may,291,4,-1,0,unknown,1
31,blue-collar,married,secondary,no,-617,yes,no,unknown,2,jun,115,2,-1,0,unknown,1
59,housemaid,divorced,primary,no,195,no,no,unknown,5,may,366,2,-1,0,unknown,1
41,blue-collar,married,primary,no,1172,yes,no,unknown,15,may,153,1,-1,0,unknown,1
57,housemaid,married,secondary,no,0,no,no,cellular,22,aug,197,2,-1,0,unknown,1
43,services,divorced,secondary,no,0,no,no,cellular,31,jul,106,4,-1,0,unknown,1
30,services,divorced,secondary,no,-94,yes,no,cellular,14,jul,41,2,-1,0,unknown,1
26,admin.,single,secondary,no,609,no,no,telephone,28,jan,112,1,-1,0,unknown,1
52,management,single,tertiary,no,4,no,yes,cellular,28,jul,30,9,-1,0,unknown,1
32,entrepreneur,divorced,secondary,no,1121,yes,yes,cellular,16,apr,211,3,-1,0,unknown,1
39,management,divorced,tertiary,no,355,yes,no,cellular,25,aug,313,5,-1,0,unknown,1
31,blue-collar,married,secondary,no,3653,yes,yes,cellular,21,nov,252,1,168,4,failure,1
83,retired,divorced,primary,no,1097,no,no,telephone,5,mar,181,1,-1,0,unknown,2
34,management,married,tertiary,no,436,no,yes,cellular,28,jul,118,4,-1,0,unknown,1
40,blue-collar,married,secondary,no,4795,yes,no,cellular,17,apr,57,1,-1,0,unknown,1
39,self-employed,married,secondary,no,266,no,no,cellular,11,may,102,2,-1,0,unknown,1
50,unemployed,married,secondary,no,3357,no,no,cellular,9,jun,239,4,-1,0,unknown,2
30,technician,married,tertiary,no,101,yes,yes,cellular,7,jul,187,3,-1,0,unknown,1
43,blue-collar,married,secondary,no,10910,yes,no,cellular,15,may,66,2,-1,0,unknown,1
49,blue-collar,married,secondary,no,1568,no,no,unknown,21,may,206,6,-1,0,unknown,1
41,retired,single,primary,no,0,no,no,cellular,8,may,239,1,368,2,failure,1
35,blue-collar,married,secondary,no,305,yes,no,cellular,18,may,7,7,367,25,failure,1
57,retired,married,tertiary,no,31,no,no,cellular,19,aug,260,2,-1,0,unknown,1
29,entrepreneur,married,secondary,no,452,yes,no,unknown,27,may,347,1,-1,0,unknown,1
48,admin.,married,secondary,no,5,yes,no,unknown,7,may,697,2,-1,0,unknown,1
38,entrepreneur,divorced,tertiary,no,7929,no,no,cellular,8,jul,182,3,-1,0,unknown,1
41,entrepreneur,married,primary,no,39,yes,no,cellular,21,nov,549,2,-1,0,unknown,2
39,housemaid,married,primary,no,267,no,no,unknown,9,jun,1151,5,-1,0,unknown,1
31,management,married,tertiary,no,4945,no,no,cellular,11,aug,445,1,-1,0,unknown,1
51,technician,married,secondary,no,463,yes,no,unknown,13,may,213,5,-1,0,unknown,1
35,unemployed,single,secondary,no,2116,yes,no,cellular,13,may,409,2,-1,0,unknown,1
45,admin.,divorced,secondary,no,59,yes,no,cellular,24,jul,873,8,-1,0,unknown,2
28,blue-collar,married,secondary,no,131,yes,no,unknown,12,may,147,5,-1,0,unknown,1
57,retired,married,secondary,no,107,no,no,cellular,14,jul,85,2,-1,0,unknown,1
36,unemployed,married,secondary,no,-35,no,no,cellular,30,jan,339,3,-1,0,unknown,1
49,technician,married,primary,no,230,yes,no,unknown,8,may,96,1,-1,0,unknown,1
34,management,single,tertiary,no,2679,yes,no,cellular,7,may,195,1,-1,0,unknown,1
65,retired,married,primary,no,493,no,no,cellular,16,oct,622,1,182,1,failure,1
26,services,single,secondary,no,256,yes,no,cellular,4,may,101,2,-1,0,unknown,1
52,blue-collar,married,primary,no,-133,no,no,unknown,5,jun,96,2,-1,0,unknown,1
32,blue-collar,single,secondary,no,811,yes,no,cellular,14,may,563,1,-1,0,unknown,2
33,unemployed,married,tertiary,no,302,yes,yes,cellular,16,apr,670,1,-1,0,unknown,1
43,management,married,tertiary,no,3529,yes,no,cellular,4,aug,190,3,-1,0,unknown,1
26,technician,single,tertiary,no,75,yes,yes,unknown,19,may,351,1,-1,0,unknown,1
45,technician,married,secondary,no,999,yes,no,cellular,20,nov,215,6,188,2,failure,1
30,management,single,tertiary,no,7845,yes,no,unknown,3,jun,59,1,-1,0,unknown,1
37,services,divorced,primary,no,260,yes,no,cellular,17,apr,446,2,-1,0,unknown,1
45,management,single,tertiary,no,2048,yes,no,cellular,18,oct,310,1,804,1,failure,2
34,management,married,tertiary,no,1557,yes,yes,unknown,13,may,213,1,-1,0,unknown,1
35,services,married,secondary,no,505,yes,yes,unknown,27,may,371,2,-1,0,unknown,1
41,admin.,married,tertiary,no,1536,no,no,cellular,4,may,54,2,-1,0,unknown,1
42,self-employed,married,tertiary,no,0,no,no,cellular,8,aug,118,6,-1,0,unknown,1
48,blue-collar,married,unknown,no,439,yes,no,cellular,2,feb,212,1,249,2,other,1
45,unknown,married,primary,no,44,no,no,unknown,11,jun,81,1,-1,0,unknown,1
47,management,married,tertiary,no,295,yes,no,cellular,5,aug,157,1,-1,0,unknown,1
37,blue-collar,married,primary,no,190,yes,yes,unknown,8,may,194,1,-1,0,unknown,1
32,management,married,secondary,no,3935,yes,no,unknown,29,may,129,2,-1,0,unknown,1
40,management,married,tertiary,no,-17,yes,yes,cellular,11,may,474,1,256,1,success,2
35,technician,single,secondary,no,175,yes,no,cellular,29,jan,219,1,246,1,failure,1
31,technician,single,secondary,no,4888,yes,no,telephone,5,may,475,4,166,2,failure,1
36,technician,single,tertiary,no,40,no,no,cellular,26,aug,359,3,-1,0,unknown,1
44,management,married,tertiary,no,4460,no,no,telephone,31,jul,168,2,-1,0,unknown,1
52,admin.,divorced,secondary,no,98,no,yes,unknown,19,jun,148,1,-1,0,unknown,1
28,student,single,secondary,no,330,no,no,telephone,2,feb,197,1,-1,0,unknown,1
45,blue-collar,married,primary,no,13117,no,no,unknown,11,jun,42,2,-1,0,unknown,1
38,management,married,tertiary,no,12877,no,no,unknown,17,jun,118,3,-1,0,unknown,1
39,blue-collar,married,primary,no,1506,yes,no,cellular,11,may,299,2,-1,0,unknown,1
28,management,single,tertiary,no,0,no,no,telephone,27,may,198,2,-1,0,unknown,1
31,technician,single,secondary,no,775,no,no,cellular,2,feb,361,1,-1,0,unknown,1
46,blue-collar,married,primary,no,258,yes,no,unknown,27,may,217,1,-1,0,unknown,1
22,student,single,secondary,no,246,yes,no,telephone,12,may,25,1,-1,0,unknown,1
49,blue-collar,single,primary,no,2146,yes,no,cellular,7,may,1516,2,353,2,other,2
44,unemployed,married,secondary,no,304,yes,no,unknown,12,may,129,2,-1,0,unknown,1
31,self-employed,single,secondary,no,360,yes,no,unknown,26,may,592,4,-1,0,unknown,1
53,blue-collar,married,primary,no,3316,yes,no,unknown,23,may,331,6,-1,0,unknown,1
55,management,married,tertiary,no,6880,no,no,cellular,8,aug,353,2,-1,0,unknown,1
35,technician,married,secondary,no,2189,no,no,cellular,19,nov,256,3,-1,0,unknown,1
35,blue-collar,married,secondary,no,5304,yes,no,cellular,20,nov,340,1,183,2,failure,1
37,management,single,tertiary,no,102,yes,no,cellular,21,aug,101,2,-1,0,unknown,1
50,blue-collar,married,secondary,no,181,yes,no,cellular,17,apr,599,2,-1,0,unknown,1
37,management,married,primary,no,3953,yes,no,cellular,6,apr,610,2,138,1,failure,1
37,blue-collar,single,primary,no,6969,yes,no,unknown,20,may,412,1,-1,0,unknown,1
29,management,single,tertiary,no,572,no,no,cellular,16,dec,314,1,195,1,success,2
31,admin.,single,secondary,no,223,yes,no,cellular,17,apr,508,1,315,11,success,1
40,technician,married,secondary,no,-396,yes,no,unknown,26,may,127,1,-1,0,unknown,1
47,services,divorced,secondary,no,164,no,no,unknown,5,may,212,1,-1,0,unknown,1
55,self-employed,married,secondary,no,2678,no,yes,cellular,18,aug,151,12,-1,0,unknown,1
33,technician,single,secondary,no,920,yes,no,cellular,21,nov,58,1,122,4,failure,1
53,services,divorced,secondary,no,4554,no,no,cellular,5,feb,8,6,-1,0,unknown,1
38,management,single,tertiary,no,623,no,no,cellular,28,jun,297,4,144,4,other,2
61,management,married,secondary,no,967,no,no,cellular,20,aug,180,1,-1,0,unknown,1
43,unemployed,divorced,secondary,no,1577,yes,no,cellular,19,nov,87,1,-1,0,unknown,1
42,housemaid,married,primary,no,1,yes,no,telephone,28,jul,59,5,-1,0,unknown,1
36,management,divorced,tertiary,no,0,no,no,cellular,28,aug,81,4,-1,0,unknown,1
31,technician,single,tertiary,no,1166,yes,no,unknown,3,jun,207,1,-1,0,unknown,1
59,management,married,unknown,no,3534,no,no,cellular,21,nov,216,4,-1,0,unknown,1
29,blue-collar,married,primary,no,200,yes,no,unknown,30,may,322,2,-1,0,unknown,1
33,technician,married,secondary,no,4790,yes,no,cellular,20,apr,137,1,272,2,failure,1
44,blue-collar,married,primary,no,-237,yes,no,telephone,10,jul,73,1,-1,0,unknown,1
43,blue-collar,married,secondary,no,1335,yes,no,unknown,6,may,371,2,-1,0,unknown,1
42,management,married,tertiary,no,603,yes,no,cellular,5,nov,298,5,-1,0,unknown,1
32,management,single,tertiary,no,577,no,no,cellular,7,aug,101,2,-1,0,unknown,1
43,management,married,tertiary,no,0,yes,no,cellular,17,nov,110,1,-1,0,unknown,1
39,admin.,single,secondary,no,163,yes,no,cellular,30,jan,107,2,-1,0,unknown,1
23,blue-collar,married,primary,no,1158,yes,no,cellular,16,apr,743,1,-1,0,unknown,1
43,services,married,secondary,no,642,no,no,cellular,31,jul,644,2,-1,0,unknown,1
46,admin.,married,secondary,no,466,yes,no,cellular,29,jan,169,1,-1,0,unknown,1
31,technician,married,secondary,no,119,yes,no,cellular,4,feb,380,1,-1,0,unknown,1
38,management,married,tertiary,no,3436,no,no,cellular,21,nov,663,4,-1,0,unknown,2
53,blue-collar,married,primary,no,238,yes,no,cellular,11,may,238,2,361,5,failure,1
37,blue-collar,married,primary,no,378,yes,no,unknown,9,may,514,1,-1,0,unknown,1
49,entrepreneur,divorced,secondary,no,32,no,no,cellular,5,feb,128,1,-1,0,unknown,1
31,unemployed,single,secondary,no,315,no,no,cellular,30,jan,130,1,2,1,other,1
45,management,married,tertiary,no,6945,no,no,cellular,5,aug,131,5,356,3,failure,1
58,admin.,married,secondary,no,3496,yes,no,unknown,2,jun,111,4,-1,0,unknown,1
35,blue-collar,single,secondary,no,0,yes,no,cellular,16,apr,169,1,-1,0,unknown,1
32,technician,single,secondary,no,309,yes,yes,cellular,16,apr,346,1,234,3,failure,1
28,technician,single,tertiary,no,0,yes,no,unknown,4,jun,205,6,-1,0,unknown,1
26,technician,single,secondary,no,668,yes,no,unknown,28,may,576,3,-1,0,unknown,2
48,management,married,tertiary,no,1175,yes,no,telephone,18,nov,1476,3,-1,0,unknown,1
30,blue-collar,single,secondary,no,363,no,no,cellular,28,jul,171,3,-1,0,unknown,1
31,entrepreneur,single,tertiary,no,38,no,no,cellular,20,nov,185,2,-1,0,unknown,1
31,management,married,tertiary,no,1183,yes,no,unknown,27,may,676,6,-1,0,unknown,1
45,blue-collar,divorced,primary,no,942,no,no,cellular,21,nov,362,1,-1,0,unknown,1
38,admin.,married,secondary,no,4196,yes,no,cellular,12,may,193,2,-1,0,unknown,1
34,management,married,tertiary,no,297,yes,no,cellular,26,aug,63,4,-1,0,unknown,1
42,services,married,secondary,no,-91,yes,yes,cellular,5,feb,43,1,-1,0,unknown,1
60,self-employed,married,primary,no,362,no,yes,cellular,29,jul,816,6,-1,0,unknown,2
42,blue-collar,single,secondary,no,1080,yes,yes,cellular,13,may,951,3,370,4,failure,2
32,admin.,single,secondary,no,620,yes,no,unknown,26,may,1234,3,-1,0,unknown,2
42,unemployed,divorced,tertiary,no,-166,no,no,cellular,29,aug,85,4,-1,0,unknown,1
33,services,married,secondary,no,288,yes,no,cellular,17,apr,306,1,-1,0,unknown,1
42,admin.,married,unknown,no,642,yes,yes,unknown,16,may,509,2,-1,0,unknown,1
51,technician,married,tertiary,no,2506,no,no,cellular,30,nov,210,3,-1,0,unknown,1
36,technician,divorced,secondary,no,566,yes,no,unknown,20,may,129,2,-1,0,unknown,1
46,blue-collar,married,secondary,no,668,yes,no,unknown,15,may,1263,2,-1,0,unknown,2
40,blue-collar,married,secondary,no,1100,yes,no,unknown,29,may,660,2,-1,0,unknown,1
49,blue-collar,married,secondary,no,322,no,no,cellular,14,aug,356,2,-1,0,unknown,1
38,blue-collar,married,secondary,no,1205,yes,no,cellular,20,apr,45,4,153,1,failure,1
32,services,single,secondary,no,473,yes,no,cellular,7,jul,624,5,-1,0,unknown,1
33,services,married,secondary,no,-333,yes,no,cellular,30,jul,329,5,-1,0,unknown,1
57,self-employed,married,tertiary,yes,-3313,yes,yes,unknown,9,may,153,1,-1,0,unknown,1
57,technician,married,secondary,no,295,no,no,cellular,19,aug,151,11,-1,0,unknown,1
28,blue-collar,married,secondary,no,1137,no,no,cellular,6,feb,129,4,211,3,other,1
44,entrepreneur,single,tertiary,no,1136,yes,yes,cellular,3,apr,345,2,249,7,other,1
