# Supplementary material for: A new clustering method based on multipartite networks
Source: PeerJ Comput Sci. 2023 Oct 13;9:e1621. doi: 10.7717/peerj-cs.1621 (PMC10588715; doi:10.7717/peerj-cs.1621)
Supplement: Supplemental Information 5 [file peerj-cs-09-1621-s005.zip › uci_mn_c/cardiotocography-10class.arff]

%%  Source:
%%  
%%  Marques de SÃ¡, J.P., jpmdesa '@' gmail.com, Biomedical Engineering Institute, 
%%  Porto, Portugal. Bernardes, J., joaobern '@' med.up.pt, Faculty of Medicine, 
%%  University of Porto, Portugal. Ayres de Campos, D., sisporto '@' med.up.pt, 
%%  Faculty of Medicine, University of Porto, Portugal.
%%  
%%  Data Set Information:
%%  
%%  2126 fetal cardiotocograms (CTGs) were automatically processed and the respective 
%%  diagnostic features measured. The CTGs were also classified by three expert obstetricians 
%%  and a consensus classification label assigned to each of them. Classification was both 
%%  with respect to a morphologic pattern (A, B, C. ...) and to a fetal state (N, S, P). 
%%  Therefore the dataset can be used either for 10-class or 3-class experiments.
%%  
%%  Attribute Information:
%%  
%%  LB - FHR baseline (beats per minute) 
%%  AC - # of accelerations per second 
%%  FM - # of fetal movements per second 
%%  UC - # of uterine contractions per second 
%%  DL - # of light decelerations per second 
%%  DS - # of severe decelerations per second 
%%  DP - # of prolongued decelerations per second 
%%  ASTV - percentage of time with abnormal short term variability 
%%  MSTV - mean value of short term variability 
%%  ALTV - percentage of time with abnormal long term variability 
%%  MLTV - mean value of long term variability 
%%  Width - width of FHR histogram 
%%  Min - minimum of FHR histogram 
%%  Max - Maximum of FHR histogram 
%%  Nmax - # of histogram peaks 
%%  Nzeros - # of histogram zeros 
%%  Mode - histogram mode 
%%  Mean - histogram mean 
%%  Median - histogram median 
%%  Variance - histogram variance 
%%  Tendency - histogram tendency 
%%  CLASS - FHR pattern class code (1 to 10) 
%%  NSP - fetal state class code (N=normal; S=suspect; P=pathologic)

@relation cardiotocographt-10class

@attribute V1 numeric
@attribute V2 numeric
@attribute V3 numeric
@attribute V4 numeric
@attribute V5 numeric
@attribute V6 numeric
@attribute V7 numeric
@attribute V8 numeric
@attribute V9 numeric
@attribute V10 numeric
@attribute V11 numeric
@attribute V12 numeric
@attribute V13 numeric
@attribute V14 numeric
@attribute V15 numeric
@attribute V16 numeric
@attribute V17 numeric
@attribute V18 numeric
@attribute V19 numeric
@attribute V20 numeric
@attribute V21 numeric
@attribute V22 numeric
@attribute V23 numeric
@attribute V24 numeric
@attribute V25 numeric
@attribute V26 numeric
@attribute V27 numeric
@attribute V28 numeric
@attribute V29 numeric
@attribute V30 numeric
@attribute V31 numeric
@attribute V32 numeric
@attribute V33 numeric
@attribute V34 numeric
@attribute V35 numeric
@attribute Class {1,2,3,4,5,6,7,8,9,10}
@data
23,240,357,120,120,0,0,0,73,0.5,43,2.4,0,0,0,64,62,126,2,0,120,137,121,73,1,0,0,0,0,0,0,0,0,1,0,9
45,5,632,132,132,4,0,4,17,2.1,0,10.4,2,0,0,130,68,198,6,1,141,136,140,12,0,0,0,0,0,0,1,0,0,0,0,6
45,177,779,133,133,2,0,5,16,2.1,0,13.4,2,0,0,130,68,198,5,1,141,135,138,13,0,0,0,0,0,0,1,0,0,0,0,6
45,411,1192,134,134,2,0,6,16,2.4,0,23,2,0,0,117,53,170,11,0,137,134,137,13,1,0,0,0,0,0,1,0,0,0,0,6
45,533,1147,132,132,4,0,5,16,2.4,0,19.9,0,0,0,117,53,170,9,0,137,136,138,11,1,0,1,0,0,0,0,0,0,0,0,2
45,0,953,134,134,1,0,10,26,5.9,0,0,9,0,2,150,50,200,5,3,76,107,107,170,0,0,0,0,0,0,0,0,1,0,0,8
45,240,953,134,134,1,0,9,29,6.3,0,0,6,0,2,150,50,200,6,3,71,107,106,215,0,0,0,0,0,0,0,0,1,0,0,8
30,62,679,122,122,0,0,0,83,0.5,6,15.6,0,0,0,68,62,130,0,0,122,122,123,3,1,0,0,0,0,0,0,0,0,1,0,9
30,120,779,122,122,0,0,1,84,0.5,5,13.6,0,0,0,68,62,130,0,0,122,122,123,3,1,0,0,0,0,0,0,0,0,1,0,9
30,181,1192,122,122,0,0,3,86,0.3,6,10.6,0,0,0,68,62,130,1,0,122,122,123,1,1,0,0,0,0,0,0,0,0,1,0,9
30,0,1199,151,151,0,0,1,64,1.9,9,27.6,1,0,0,130,56,186,2,0,150,148,151,9,1,0,0,0,0,0,0,0,0,0,1,10
30,57,1074,150,150,0,0,1,64,2,8,29.5,1,0,0,130,56,186,5,0,150,148,151,10,1,0,0,0,0,0,0,0,0,0,1,10
5,52,840,131,131,4,57,6,28,1.4,0,12.9,2,0,0,66,88,154,5,0,135,134,137,7,1,0,0,0,0,0,1,0,0,0,0,6
5,531,1192,131,131,6,147,4,28,1.5,0,5.4,1,0,0,87,71,158,2,0,141,137,141,10,1,0,1,0,0,0,0,0,0,0,0,2
5,0,1199,130,130,7,489,5,21,2.3,0,7.9,6,0,1,107,67,174,7,0,143,125,135,76,0,0,0,0,0,0,1,0,0,0,0,6
5,0,718,130,130,4,273,3,19,2.3,0,8.7,3,0,1,107,67,174,3,0,134,127,133,43,0,0,0,0,0,0,1,0,0,0,0,6
5,537,1194,130,130,4,290,3,24,2.1,0,10.9,3,0,0,125,53,178,5,0,143,128,138,70,1,0,0,0,0,0,1,0,0,0,0,6
5,1,657,131,131,1,251,2,18,2.4,0,13.9,3,0,1,107,67,174,5,0,134,125,132,45,0,0,0,0,0,0,0,1,0,0,0,7
5,8,711,130,130,2,317,4,23,1.9,0,8.8,3,0,1,99,59,158,6,0,133,124,129,36,1,0,0,0,0,0,1,0,0,0,0,6
5,7,1194,130,130,6,557,6,29,1.7,0,7.8,5,0,1,112,65,177,6,1,133,129,133,27,0,0,0,0,0,0,1,0,0,0,0,6
5,298,1192,129,129,0,304,4,30,2.1,0,8.5,2,0,3,128,54,182,13,0,129,104,120,138,0,0,0,0,0,0,0,0,1,0,0,8
5,3,643,128,128,3,272,2,26,1.7,0,6.7,2,0,1,141,57,198,9,0,129,125,132,34,0,0,0,0,0,0,1,0,0,0,0,6
5,538,1194,128,128,0,219,2,34,2.5,0,4,2,0,2,145,54,199,11,1,75,99,102,148,-1,0,0,0,0,0,0,0,1,0,0,8
45,510,664,128,128,0,0,0,80,0.5,0,6.8,0,0,0,16,114,130,0,0,126,124,125,1,1,0,0,0,0,0,0,0,0,1,0,9
45,8,612,128,128,0,0,2,86,0.3,79,2.9,0,0,0,16,114,130,0,0,128,126,129,0,1,0,0,0,0,0,0,0,0,1,0,9
45,0,1199,124,124,0,0,0,86,0.3,72,4,0,0,0,12,118,130,1,0,124,124,125,0,0,0,0,0,0,0,0,0,0,1,0,9
45,280,477,124,124,0,0,0,86,0.4,14,4.8,0,0,0,24,122,146,1,0,126,126,127,0,-1,0,0,0,0,0,0,0,0,1,0,9
45,477,1191,124,124,0,0,0,87,0.2,71,3.4,0,0,0,10,118,128,0,0,124,123,125,0,0,0,0,0,0,0,0,0,0,1,0,9
30,0,1199,132,132,0,162,1,29,4.4,0,10.5,10,0,1,141,50,191,7,1,133,119,129,73,0,0,0,0,0,0,0,1,0,0,0,7
30,355,1013,132,132,0,65,0,26,6,0,5,8,0,0,143,50,193,10,0,133,113,117,89,0,0,0,0,0,0,0,1,0,0,0,7
30,0,1199,132,132,0,129,2,26,4.5,0,12.5,12,0,0,149,50,199,9,0,133,120,126,56,0,0,0,0,0,0,0,1,0,0,0,7
30,5,711,132,132,0,79,3,22,6.9,0,6.3,10,0,0,149,50,199,10,0,123,112,115,66,0,0,0,0,0,0,0,1,0,0,0,7
30,472,1194,132,132,0,64,1,29,2.9,0,15.1,7,0,0,144,50,194,11,1,133,124,130,35,0,0,0,0,0,0,0,1,0,0,0,7
30,0,1199,120,120,9,123,1,28,3.4,0,21.7,1,0,0,126,55,181,13,0,121,124,126,25,0,0,1,0,0,0,0,0,0,0,0,2
30,537,1196,120,120,6,56,1,28,3.2,0,12.4,1,0,0,128,53,181,9,1,129,125,127,25,0,0,1,0,0,0,0,0,0,0,0,2
30,10,835,120,120,5,90,6,27,3.7,0,24.2,0,0,0,144,51,195,11,0,125,124,126,24,0,0,1,0,0,0,0,0,0,0,0,2
30,0,1199,115,115,6,95,6,23,3.4,0,18.8,3,0,0,130,52,182,9,0,119,116,118,21,0,0,0,0,0,0,1,0,0,0,0,6
30,1,659,114,114,3,0,3,24,3.2,0,16.2,2,0,0,134,52,186,8,0,117,115,117,19,0,0,0,0,0,0,1,0,0,0,0,6
30,393,1194,115,115,5,52,3,22,3.6,0,19.6,1,0,0,138,50,188,8,0,117,117,119,21,0,0,1,0,0,0,0,0,0,0,0,2
30,26,1014,115,115,9,54,5,27,2.3,0,12.4,0,0,0,129,53,182,7,0,119,120,120,14,0,0,1,0,0,0,0,0,0,0,0,2
30,0,1199,114,114,10,69,8,28,2.2,0,12.2,1,0,0,98,55,153,7,1,119,119,120,13,0,0,1,0,0,0,0,0,0,0,0,2
30,533,1192,114,114,4,31,6,27,2.4,0,13.5,0,0,0,128,54,182,6,0,119,118,119,13,0,0,1,0,0,0,0,0,0,0,0,2
30,5,664,116,116,1,25,3,40,1.6,1,13.3,0,0,0,93,55,148,6,0,127,124,127,9,1,1,0,0,0,0,0,0,0,0,0,1
30,414,1191,116,116,3,9,4,40,1.8,1,11.4,0,0,0,142,52,194,13,1,125,122,125,9,0,0,1,0,0,0,0,0,0,0,0,2
1,5,783,122,122,0,14,2,22,4.4,0,15.2,4,0,0,150,50,200,7,0,119,113,117,24,0,0,0,0,0,0,0,1,0,0,0,7
1,5,700,122,122,0,14,2,21,4.7,0,15.7,4,0,0,150,50,200,8,0,116,112,117,23,0,0,0,0,0,0,0,1,0,0,0,7
1,19,659,122,122,0,3,5,17,4.9,0,22.1,2,0,0,145,53,198,13,0,127,122,126,25,0,0,1,0,0,0,0,0,0,0,0,2
1,0,896,122,122,2,3,5,20,5,0,21.1,2,0,0,148,50,198,11,0,127,124,127,28,0,0,0,0,0,0,1,0,0,0,0,6
1,535,1201,122,122,2,4,4,22,7,0,16.6,4,0,0,149,50,199,7,0,129,118,124,75,0,0,0,0,0,0,1,0,0,0,0,6
30,0,1199,158,158,6,0,9,27,1.7,0,14.9,1,0,0,120,77,197,7,0,170,168,170,14,1,0,1,0,0,0,0,0,0,0,0,2
30,449,1191,158,158,4,0,6,29,1.3,0,12.8,0,0,0,55,142,197,4,0,170,171,172,9,0,0,1,0,0,0,0,0,0,0,0,2
30,528,1192,156,156,0,0,8,43,4.1,0,22.2,5,0,0,150,50,200,7,1,151,142,152,72,1,0,0,0,0,0,0,1,0,0,0,7
30,12,718,156,156,0,0,8,34,5.4,0,3.3,6,0,1,150,50,200,8,0,117,131,136,108,0,0,0,0,0,0,0,1,0,0,0,7
30,0,1199,150,150,0,1,0,61,0.5,40,6.2,1,0,0,31,130,161,2,0,154,152,154,1,1,0,0,0,0,0,0,0,0,0,1,10
30,0,1199,148,148,0,3,0,70,0.3,69,5.1,0,0,0,18,136,154,3,0,150,148,150,0,1,0,0,0,0,0,0,0,0,1,0,9
30,0,1199,149,149,0,0,0,57,1.2,54,12.8,2,0,0,126,58,184,12,1,150,148,151,8,1,0,0,0,0,0,0,1,0,0,0,7
30,93,1200,149,149,0,0,0,58,1.3,53,13.2,1,0,0,126,58,184,12,1,150,148,151,8,1,0,0,0,0,0,0,0,0,0,1,10
21,8,659,146,146,0,0,4,39,0.8,38,5.5,0,0,0,18,148,166,1,0,154,155,156,1,0,1,0,0,0,0,0,0,0,0,0,1
21,296,1068,148,148,0,0,4,41,0.8,29,6.4,0,0,0,20,143,163,1,0,154,153,154,0,0,1,0,0,0,0,0,0,0,0,0,1
21,835,1449,144,144,5,0,4,33,1.1,0,6.2,0,0,0,100,78,178,5,0,149,152,152,8,1,0,1,0,0,0,0,0,0,0,0,2
21,477,1264,146,146,4,0,4,39,0.9,18,5.2,0,0,0,44,134,178,5,0,154,154,155,4,0,0,1,0,0,0,0,0,0,0,0,2
21,537,1192,146,146,3,0,3,39,0.8,21,5.2,0,0,0,28,143,171,2,0,154,153,154,1,0,0,1,0,0,0,0,0,0,0,0,2
21,1255,1557,142,142,0,0,1,25,1.3,0,11.6,0,0,0,26,130,156,0,0,147,145,147,2,0,0,0,1,0,0,0,0,0,0,0,3
21,1602,2398,136,136,2,0,4,24,1.5,0,11.2,0,0,0,111,74,185,11,0,140,140,141,2,0,0,0,1,0,0,0,0,0,0,0,3
21,1307,2087,141,141,1,0,4,25,1.5,0,13.4,0,0,0,103,74,177,10,0,142,143,144,4,1,0,0,1,0,0,0,0,0,0,0,3
21,228,955,150,150,0,0,3,40,0.8,37,5.7,0,0,0,18,143,161,1,0,153,153,154,0,0,1,0,0,0,0,0,0,0,0,0,1
44,377,1142,138,138,1,0,3,44,1,20,11.9,0,0,0,99,81,180,9,2,162,156,159,8,1,0,0,0,0,1,0,0,0,0,0,5
44,10,697,140,140,5,0,3,34,1.2,0,10.3,0,0,0,60,119,179,2,0,156,153,155,5,0,0,1,0,0,0,0,0,0,0,0,2
44,10,697,140,140,5,0,3,34,1.2,0,10.3,0,0,0,60,119,179,2,0,156,153,155,5,0,0,1,0,0,0,0,0,0,0,0,2
44,1620,2822,144,144,0,0,6,46,0.8,1,13,0,0,0,37,132,169,4,0,162,158,160,5,1,0,0,0,0,1,0,0,0,0,0,5
44,1909,2719,144,144,1,0,4,45,0.8,2,11.5,0,0,0,30,138,168,3,0,162,157,160,5,1,0,0,0,0,1,0,0,0,0,0,5
44,8,1011,140,140,10,6,3,52,1.6,0,16.2,0,0,0,104,68,172,0,0,144,147,147,14,1,0,1,0,0,0,0,0,0,0,0,2
44,16,754,140,140,6,4,0,53,1.5,0,12.9,0,0,0,104,68,172,2,0,146,147,147,12,1,0,1,0,0,0,0,0,0,0,0,2
44,479,1433,140,140,8,4,4,52,1.9,0,17.7,0,0,0,108,68,176,2,0,144,147,147,18,1,0,1,0,0,0,0,0,0,0,0,2
44,55,2074,140,140,12,7,7,56,1.5,1,15.1,0,0,0,108,68,176,3,0,156,150,153,15,1,0,1,0,0,0,0,0,0,0,0,2
44,1341,1852,154,154,0,0,2,65,0.9,0,13.4,0,0,0,92,74,166,2,0,156,158,159,2,1,0,0,0,0,0,0,0,0,0,1,10
44,1609,2247,150,150,0,0,2,61,0.9,3,8.7,0,0,0,28,138,166,0,0,152,153,155,3,0,0,0,0,0,0,0,0,0,0,1,10
44,12,573,145,145,4,5,1,36,1.4,0,13.6,0,0,0,119,57,176,3,1,148,150,150,12,1,0,1,0,0,0,0,0,0,0,0,2
44,238,910,145,145,2,2,1,34,1.7,0,22.3,0,0,0,117,57,174,6,1,150,147,150,11,1,0,1,0,0,0,0,0,0,0,0,2
44,758,1372,145,145,3,6,3,35,1.9,0,21.3,0,0,0,140,56,196,5,0,148,150,151,12,1,0,1,0,0,0,0,0,0,0,0,2
44,280,783,145,145,0,1,1,34,1.7,0,25.9,0,0,0,109,57,166,5,1,150,147,150,10,1,1,0,0,0,0,0,0,0,0,0,1
44,1016,1668,145,145,1,5,2,40,1.4,0,18.4,0,0,0,140,56,196,9,1,148,148,149,7,0,1,0,0,0,0,0,0,0,0,0,1
44,1252,1668,145,145,0,3,1,41,1.2,0,15.8,0,0,0,136,60,196,8,1,145,148,149,6,0,1,0,0,0,0,0,0,0,0,0,1
44,1774,2250,145,145,7,4,1,43,1.5,0,0,0,0,0,109,63,172,5,0,156,156,158,11,1,0,0,0,1,0,0,0,0,0,0,4
44,2780,3488,145,145,9,20,1,41,1.1,0,11.4,0,0,0,125,62,187,4,0,167,164,166,11,1,0,0,0,1,0,0,0,0,0,0,4
44,2728,3501,145,145,11,20,1,40,1.1,0,1.2,0,0,0,113,73,186,4,0,165,163,165,11,1,0,0,0,1,0,0,0,0,0,0,4
44,2166,2770,145,145,5,0,1,41,1.8,0,23.4,0,0,0,117,50,167,4,0,154,151,154,16,1,0,1,0,0,0,0,0,0,0,0,2
44,10,449,139,139,0,47,0,38,1.5,0,13.3,1,0,0,134,53,187,5,0,133,136,138,6,0,0,0,1,0,0,0,0,0,0,0,3
44,443,882,139,139,0,4,0,62,0.7,27,11.5,0,0,0,111,73,184,4,0,148,147,148,2,1,1,0,0,0,0,0,0,0,0,0,1
44,716,1377,139,139,1,2,0,51,2.2,0,7.1,2,0,0,148,52,200,12,4,147,137,145,55,0,0,0,0,0,0,0,1,0,0,0,7
44,1194,1850,139,139,1,1,1,64,0.4,29,6.5,0,0,0,28,135,163,1,0,161,152,157,13,1,0,0,0,0,1,0,0,0,0,0,5
44,1677,2568,148,148,0,0,0,67,0.4,67,4.9,0,0,0,15,139,154,4,0,150,149,151,0,1,0,0,0,0,0,0,0,0,0,1,10
44,1970,2872,148,148,0,3,0,70,0.3,68,5.3,0,0,0,17,136,153,2,0,150,148,150,0,1,0,0,0,0,0,0,0,0,0,1,10
44,1816,2579,148,148,0,0,0,68,0.3,75,4.5,0,0,0,25,128,153,3,0,150,149,151,0,1,0,0,0,0,0,0,0,0,1,0,9
44,2270,2915,148,148,0,3,1,72,0.3,74,4.6,0,0,0,16,136,152,0,0,150,148,150,0,1,0,0,0,0,0,0,0,0,1,0,9
44,912,1591,148,148,0,0,0,58,0.5,7,9.5,0,0,0,21,135,156,1,0,150,149,151,1,1,1,0,0,0,0,0,0,0,0,0,1
44,707,2029,148,148,0,0,0,63,0.4,30,8.8,0,0,0,35,121,156,3,1,150,149,151,1,1,0,0,0,0,0,0,0,0,0,1,10
44,129,891,148,148,0,1,0,60,0.5,49,4.8,1,0,0,83,78,161,3,0,154,152,154,1,1,0,0,0,0,0,0,0,0,0,1,10
44,48,1252,148,148,0,1,0,61,0.5,39,6.3,1,0,0,31,130,161,2,0,154,152,154,1,1,0,0,0,0,0,0,0,0,0,1,10
30,7,619,125,125,6,4,1,19,1.9,0,6.8,0,0,0,96,101,197,8,1,133,131,133,5,-1,0,1,0,0,0,0,0,0,0,0,2
30,576,1196,125,125,3,0,1,25,1.7,6,11.6,2,0,0,93,72,165,3,0,133,128,132,10,0,0,0,0,0,0,1,0,0,0,0,6
30,0,1199,125,125,6,10,2,24,1.6,0,14.6,1,0,0,55,97,152,6,2,131,130,132,6,0,0,1,0,0,0,0,0,0,0,0,2
30,16,655,125,125,5,8,1,24,1.6,0,17.3,0,0,0,84,68,152,4,0,132,132,133,5,1,0,1,0,0,0,0,0,0,0,0,2
30,741,1131,125,125,1,1,0,29,1.1,0,11,0,0,0,29,117,146,0,0,131,130,132,1,0,0,0,1,0,0,0,0,0,0,0,3
30,276,592,125,125,1,5,0,22,1.9,0,15.8,0,0,0,82,68,150,5,1,132,130,133,6,1,0,0,1,0,0,0,0,0,0,0,3
30,0,1199,125,125,5,35,3,22,2.8,0,17.2,5,0,0,128,56,184,5,1,125,123,126,16,0,0,0,0,0,0,1,0,0,0,0,6
30,211,693,125,125,0,24,0,22,3.9,0,13.1,4,0,0,145,52,197,7,1,121,117,121,23,0,0,0,0,0,0,0,1,0,0,0,7
30,657,1196,125,125,4,2,3,22,2.1,0,12.1,1,0,0,105,73,178,8,0,126,126,128,11,0,0,1,0,0,0,0,0,0,0,0,2
30,14,842,125,125,5,44,5,20,2.5,0,7.1,4,0,0,134,63,197,8,1,125,125,127,16,0,0,0,0,0,0,1,0,0,0,0,6
30,829,1185,125,125,0,1,0,25,1.5,0,19.3,0,0,0,62,80,142,4,1,127,125,127,6,1,0,0,1,0,0,0,0,0,0,0,3
30,16,607,125,125,4,34,1,23,2.2,0,4.4,4,0,0,122,78,200,10,0,131,125,128,20,0,0,0,0,0,0,1,0,0,0,0,6
1,0,1199,129,129,6,4,1,34,1.7,0,12.9,0,0,0,118,78,196,10,0,137,136,137,6,0,0,1,0,0,0,0,0,0,0,0,2
1,5,612,129,129,3,2,3,35,1.3,0,10.1,0,0,0,92,101,193,6,0,136,134,135,4,0,0,1,0,0,0,0,0,0,0,0,2
1,215,555,129,129,0,1,2,38,1.2,0,12.5,0,0,0,54,111,165,4,1,133,132,134,2,0,0,0,1,0,0,0,0,0,0,0,3
1,0,693,129,129,5,6,6,22,5.2,0,0,8,0,0,145,50,195,13,1,139,122,129,86,0,0,0,0,0,0,1,0,0,0,0,6
1,179,634,129,129,0,5,3,22,4.8,0,0,7,0,0,138,50,188,7,2,129,114,120,60,0,0,0,0,0,0,0,1,0,0,0,7
5,111,540,123,123,0,0,3,26,4.3,0,19.4,1,0,1,146,50,196,8,1,126,105,113,117,0,0,0,0,0,0,0,0,1,0,0,8
5,0,1199,123,123,3,0,5,30,1.1,1,5.8,5,0,0,53,95,148,3,0,125,124,126,6,0,0,0,0,0,0,1,0,0,0,0,6
5,206,901,123,123,1,0,3,29,1.1,0,3.9,4,0,0,56,92,148,3,0,123,122,124,6,0,0,0,0,0,0,0,1,0,0,0,7
5,118,688,123,123,2,0,3,24,1.3,0,2.1,3,0,0,56,92,148,3,0,121,123,125,7,0,0,0,0,0,0,1,0,0,0,0,6
5,0,1199,123,123,0,0,6,47,1.1,31,7.4,5,0,0,130,59,189,14,2,129,122,127,15,0,0,0,0,0,0,0,1,0,0,0,7
5,25,662,123,123,0,0,3,50,0.8,32,3.1,3,0,0,94,75,169,7,0,125,122,126,8,0,0,0,0,0,0,0,1,0,0,0,7
5,301,955,123,123,0,0,3,45,1,19,3.8,4,0,0,85,59,144,8,1,124,119,125,14,1,0,0,0,0,0,0,1,0,0,0,7
5,3,538,123,123,3,0,3,33,1.3,0,4.7,2,0,0,138,61,199,9,1,135,122,127,39,0,0,0,0,0,0,1,0,0,0,0,6
5,217,829,123,123,0,0,4,28,1.4,0,4.5,3,0,1,77,61,138,3,1,114,112,115,15,1,0,0,0,0,0,0,1,0,0,0,7
47,0,1199,159,159,0,0,4,65,0.4,16,10.8,0,0,0,91,81,172,0,0,163,163,165,2,1,0,0,0,0,0,0,0,0,0,1,10
47,19,704,159,159,0,0,3,69,0.3,21,6.4,0,0,0,15,153,168,0,0,163,163,164,0,1,0,0,0,0,0,0,0,0,0,1,10
47,441,1169,159,159,0,0,2,62,0.5,6,13.2,0,0,0,91,81,172,0,0,163,163,164,2,1,0,0,0,0,0,0,0,0,0,1,10
47,210,891,159,159,0,0,2,65,0.4,11,6.8,0,0,0,15,153,168,0,0,163,162,164,0,1,0,0,0,0,0,0,0,0,0,1,10
47,0,1199,158,158,0,0,0,54,0.6,34,8,0,0,0,93,77,170,3,0,165,163,165,2,1,1,0,0,0,0,0,0,0,0,0,1
47,39,729,158,158,0,0,0,55,0.5,38,5.8,0,0,0,15,156,171,0,0,165,164,166,0,0,1,0,0,0,0,0,0,0,0,0,1
47,477,1182,158,158,0,0,0,56,0.6,31,8.6,0,0,0,92,77,169,1,0,165,162,164,2,1,1,0,0,0,0,0,0,0,0,0,1
47,247,653,158,158,0,0,0,57,0.5,58,4.3,0,0,0,11,159,170,0,0,165,165,166,0,0,1,0,0,0,0,0,0,0,0,0,1
47,0,1199,159,159,1,0,10,61,0.4,8,8.6,0,0,0,44,133,177,4,0,165,164,166,1,1,1,0,0,0,0,0,0,0,0,0,1
47,41,670,159,159,1,0,6,58,0.5,0,7.9,0,0,0,44,133,177,4,0,163,164,166,2,1,1,0,0,0,0,0,0,0,0,0,1
47,427,1171,159,159,0,0,6,66,0.4,13,8.5,0,0,0,24,149,173,0,0,165,164,166,0,1,0,0,0,0,0,0,0,0,0,1,10
47,14,644,159,159,1,0,6,58,0.5,0,7.8,0,0,0,44,133,177,4,0,163,164,165,2,1,1,0,0,0,0,0,0,0,0,0,1
47,427,1014,159,159,0,0,5,66,0.4,16,7.2,0,0,0,23,147,170,0,0,165,164,166,0,1,0,0,0,0,0,0,0,0,0,1,10
47,0,1199,159,159,1,0,9,57,0.5,8,9.1,0,0,0,40,148,188,0,0,167,169,170,5,0,0,0,0,0,1,0,0,0,0,0,5
47,226,873,159,159,1,0,6,58,0.5,13,8,0,0,0,42,146,188,2,0,167,172,174,8,0,0,0,0,0,1,0,0,0,0,0,5
47,842,1194,159,159,0,0,2,57,0.5,0,8.1,0,0,0,22,155,177,1,0,170,167,168,2,0,1,0,0,0,0,0,0,0,0,0,1
47,0,1199,154,154,3,0,2,44,2,0,26.3,1,0,0,147,50,197,10,10,153,158,162,27,1,0,1,0,0,0,0,0,0,0,0,2
47,21,596,154,154,0,0,1,48,0.9,0,12.7,0,0,0,90,93,183,4,0,167,161,163,8,1,0,0,0,0,1,0,0,0,0,0,5
47,397,1076,154,154,2,0,2,44,2,0,35.7,0,0,0,147,50,197,8,5,153,155,157,23,1,0,1,0,0,0,0,0,0,0,0,2
47,0,1199,143,143,6,0,3,50,1.2,7,16.9,0,0,0,121,57,178,10,0,146,147,148,10,1,0,1,0,0,0,0,0,0,0,0,2
47,553,1192,143,143,5,0,1,50,0.9,0,4.4,0,0,0,106,72,178,5,0,147,150,149,6,1,0,1,0,0,0,0,0,0,0,0,2
47,28,725,143,143,1,0,1,51,1.1,10,18,0,0,0,100,72,172,8,1,147,146,147,4,1,1,0,0,0,0,0,0,0,0,0,1
47,0,1199,149,149,2,0,3,51,1,8,18.8,0,0,0,99,71,170,4,0,151,153,154,7,1,0,1,0,0,0,0,0,0,0,0,2
47,504,1174,149,149,2,0,0,51,0.9,9,10.6,0,0,0,94,77,171,4,1,153,154,154,5,1,0,1,0,0,0,0,0,0,0,0,2
47,0,846,148,148,2,0,5,54,0.7,15,9,0,0,0,52,115,167,7,1,153,152,154,3,1,0,1,0,0,0,0,0,0,0,0,2
47,19,608,148,148,0,0,2,57,0.5,20,9.6,0,0,0,48,115,163,5,0,153,152,153,1,1,1,0,0,0,0,0,0,0,0,0,1
47,158,650,148,148,0,0,2,55,0.6,13,10.4,0,0,0,46,115,161,5,0,151,152,153,1,1,1,0,0,0,0,0,0,0,0,0,1
1,43,1034,140,140,6,1,4,41,1.7,0,8.3,1,0,0,121,52,173,12,1,159,149,154,30,1,0,0,0,1,0,0,0,0,0,0,4
45,0,717,125,125,3,0,4,31,1.3,0,11.3,0,0,0,85,114,199,3,0,126,131,132,9,-1,0,1,0,0,0,0,0,0,0,0,2
45,319,718,125,125,0,0,3,34,1.1,0,14.6,0,0,0,85,114,199,4,0,126,127,128,3,-1,1,0,0,0,0,0,0,0,0,0,1
45,0,911,123,123,2,0,5,38,0.9,14,8.8,0,0,0,39,113,152,2,0,126,128,128,4,0,0,1,0,0,0,0,0,0,0,0,2
45,26,713,123,123,1,0,4,39,0.8,12,8.9,0,0,0,28,113,141,2,0,126,126,127,1,0,1,0,0,0,0,0,0,0,0,0,1
45,176,801,123,123,1,0,4,38,0.9,13,8,0,0,0,24,117,141,1,0,126,127,128,1,0,1,0,0,0,0,0,0,0,0,0,1
45,0,1199,123,123,8,0,7,34,0.9,11,3.3,0,0,0,31,116,147,1,0,126,128,128,3,-1,0,1,0,0,0,0,0,0,0,0,2
45,34,745,123,123,5,0,4,33,0.9,6,3.4,0,0,0,33,116,149,2,0,126,128,128,3,0,0,1,0,0,0,0,0,0,0,0,2
45,461,1169,123,123,4,0,4,36,0.9,16,3.7,0,0,0,34,115,149,1,0,126,127,127,3,-1,0,1,0,0,0,0,0,0,0,0,2
45,337,910,123,123,3,0,4,35,0.9,13,3.2,0,0,0,33,116,149,1,0,126,128,127,3,-1,0,1,0,0,0,0,0,0,0,0,2
45,0,1008,122,122,4,0,6,32,1.2,10,8.9,1,0,0,81,67,148,2,0,125,124,126,8,1,0,1,0,0,0,0,0,0,0,0,2
45,64,934,122,122,4,0,5,32,1.1,12,8.4,0,0,0,65,83,148,2,1,125,125,126,4,0,0,1,0,0,0,0,0,0,0,0,2
45,222,916,122,122,3,0,3,31,1.2,10,8.2,0,0,0,57,86,143,4,0,125,125,126,3,1,0,1,0,0,0,0,0,0,0,0,2
30,0,1199,134,134,3,9,1,56,3.2,0,41.8,1,0,0,130,54,184,1,0,138,135,139,25,0,0,1,0,0,0,0,0,0,0,0,2
30,138,849,134,134,2,5,1,53,3.7,0,50.7,0,0,0,130,54,184,1,0,136,135,139,25,0,0,1,0,0,0,0,0,0,0,0,2
30,0,1199,134,134,2,5,2,67,1.5,3,25.8,0,0,0,138,54,192,2,0,136,136,137,7,0,0,1,0,0,0,0,0,0,0,0,2
30,495,1185,134,134,2,5,1,67,1.2,0,15.9,0,0,0,124,68,192,6,0,138,136,137,6,0,0,1,0,0,0,0,0,0,0,0,2
45,170,901,116,116,1,0,2,46,0.7,39,5.5,0,0,0,44,91,135,4,0,120,120,122,1,1,1,0,0,0,0,0,0,0,0,0,1
45,447,1165,116,116,0,0,3,43,0.8,25,5.6,1,0,0,72,56,128,6,0,120,118,121,3,1,1,0,0,0,0,0,0,0,0,0,1
45,477,887,116,116,0,0,2,48,0.6,26,5.5,0,0,0,12,114,126,1,0,120,120,122,0,0,1,0,0,0,0,0,0,0,0,0,1
45,0,712,119,119,1,0,3,29,1.3,2,10.6,1,0,0,89,77,166,3,1,121,121,123,4,0,1,0,0,0,0,0,0,0,0,0,1
45,8,619,119,119,1,0,2,30,1.3,2,11.6,0,0,0,89,77,166,3,2,121,122,123,3,0,1,0,0,0,0,0,0,0,0,0,1
45,37,565,119,119,1,0,2,31,1.3,3,11.3,0,0,0,89,77,166,6,0,121,122,123,2,0,1,0,0,0,0,0,0,0,0,0,1
45,0,608,119,119,3,0,3,31,1.4,0,10.7,0,0,0,134,58,192,7,0,127,127,127,7,0,0,1,0,0,0,0,0,0,0,0,2
45,57,346,119,119,0,0,1,34,1.1,0,14,0,0,0,92,58,150,4,0,127,125,128,3,1,1,0,0,0,0,0,0,0,0,0,1
45,0,1033,119,119,8,0,5,30,1.8,0,10,1,0,0,129,69,198,9,0,132,132,135,20,0,0,1,0,0,0,0,0,0,0,0,2
45,8,400,119,119,1,0,3,26,1.5,0,14.1,1,0,0,56,88,144,3,0,127,122,125,8,0,1,0,0,0,0,0,0,0,0,0,1
45,346,970,121,121,7,0,2,33,1.9,0,6.5,0,0,0,139,59,198,11,0,142,137,140,18,0,0,1,0,0,0,0,0,0,0,0,2
45,149,573,120,120,4,0,3,27,2,0,14.3,0,0,0,127,71,198,10,1,127,130,132,12,0,0,1,0,0,0,0,0,0,0,0,2
30,194,948,138,138,13,0,4,35,5.3,0,4.5,0,0,0,148,52,200,11,2,146,157,161,72,1,0,0,0,1,0,0,0,0,0,0,4
30,916,1182,131,131,0,0,0,37,1.9,0,3.2,2,0,0,90,58,148,4,1,127,121,126,21,1,0,0,0,0,0,0,1,0,0,0,7
30,10,664,132,132,0,0,4,38,2.6,0,10.6,5,0,0,128,51,179,7,1,133,125,130,25,0,0,0,0,0,0,0,1,0,0,0,7
30,767,1165,132,132,5,0,1,31,4.8,0,5.4,1,0,0,147,52,199,9,1,133,154,163,137,1,0,0,0,1,0,0,0,0,0,0,4
30,0,1199,132,132,5,0,9,36,3.4,0,15.3,7,0,0,145,53,198,6,2,133,136,134,65,0,0,0,0,0,0,1,0,0,0,0,6
30,605,795,132,132,0,0,1,49,2,0,23.3,0,0,0,89,62,151,5,0,133,133,135,8,1,0,0,1,0,0,0,0,0,0,0,3
44,405,1189,138,138,1,0,3,43,1.1,20,11.3,0,0,0,44,129,173,8,2,162,155,159,8,1,0,0,0,0,1,0,0,0,0,0,5
44,237,1142,138,138,2,0,5,43,1,19,11.6,0,0,0,44,129,173,8,2,162,155,159,9,0,0,0,0,0,1,0,0,0,0,0,5
44,12,501,138,138,3,0,2,32,1.3,0,9,0,0,0,60,119,179,2,0,158,152,155,8,0,0,1,0,0,0,0,0,0,0,0,2
44,407,1164,138,138,0,0,3,45,1,20,12.3,0,0,0,99,81,180,8,2,162,156,159,8,1,0,0,0,0,1,0,0,0,0,0,5
44,21,943,144,144,1,0,4,44,0.8,2,11.9,0,0,0,33,135,168,4,0,162,157,160,5,1,0,0,0,0,1,0,0,0,0,0,5
44,291,869,144,144,1,0,2,49,0.7,3,9.8,0,0,0,44,140,184,3,0,162,158,162,4,0,0,0,0,0,1,0,0,0,0,0,5
44,359,1182,144,144,1,0,4,46,0.8,2,11.5,0,0,0,31,138,169,3,0,162,158,161,5,1,0,0,0,0,1,0,0,0,0,0,5
44,0,944,150,150,0,0,6,56,0.5,19,7.9,0,0,0,19,148,167,2,0,153,157,158,3,0,0,0,0,0,1,0,0,0,0,0,5
44,10,436,150,150,0,0,3,54,0.5,13,7.7,0,0,0,16,147,163,2,0,153,155,157,2,0,1,0,0,0,0,0,0,0,0,0,1
44,317,930,150,150,0,0,3,57,0.5,19,7.7,0,0,0,20,147,167,3,0,165,157,159,7,0,0,0,0,0,1,0,0,0,0,0,5
44,21,873,145,145,0,0,2,49,0.6,3,11.6,0,0,0,27,140,167,0,0,159,156,158,3,1,0,0,0,0,1,0,0,0,0,0,5
44,580,1185,145,145,2,0,1,49,0.6,0,7,0,0,0,26,145,171,1,0,154,157,158,4,0,0,1,0,0,0,0,0,0,0,0,2
2,0,1199,120,120,0,16,0,53,0.7,7,12.2,1,0,0,77,56,133,6,0,123,121,123,3,1,1,0,0,0,0,0,0,0,0,0,1
2,32,583,120,120,0,7,0,51,0.8,0,14.8,0,0,0,77,56,133,5,0,123,122,124,2,1,0,0,1,0,0,0,0,0,0,0,3
2,537,1147,120,120,0,10,0,56,0.5,12,8.5,0,0,0,30,103,133,2,0,120,121,122,1,0,1,0,0,0,0,0,0,0,0,0,1
2,325,844,120,120,0,4,0,54,0.6,12,8.6,0,0,0,24,109,133,0,1,123,122,124,1,0,1,0,0,0,0,0,0,0,0,0,1
2,17,287,120,120,0,4,0,57,0.6,0,9.5,0,0,0,21,112,133,0,0,125,123,124,1,0,1,0,0,0,0,0,0,0,0,0,1
2,325,722,120,120,0,3,0,51,0.7,15,7.4,0,0,0,21,109,130,1,1,123,121,123,0,0,1,0,0,0,0,0,0,0,0,0,1
2,492,979,120,120,0,5,0,56,0.5,12,7.6,0,0,0,18,115,133,0,0,123,122,123,1,0,1,0,0,0,0,0,0,0,0,0,1
2,316,675,120,120,0,8,0,55,0.9,0,15.1,0,0,0,77,58,135,5,0,123,123,124,5,1,0,0,1,0,0,0,0,0,0,0,3
2,752,1094,120,120,0,9,0,53,0.8,0,15.3,0,0,0,69,62,131,3,0,125,121,124,5,1,0,0,1,0,0,0,0,0,0,0,3
2,17,677,124,124,3,10,1,46,0.8,0,7.5,0,0,0,52,90,142,4,0,129,130,131,2,1,0,1,0,0,0,0,0,0,0,0,2
2,129,416,124,124,0,2,0,59,0.6,0,7.6,0,0,0,25,111,136,0,0,129,129,130,0,1,1,0,0,0,0,0,0,0,0,0,1
2,0,1199,125,125,9,18,1,48,0.8,0,4.9,0,0,0,63,82,145,9,0,133,132,133,3,1,0,1,0,0,0,0,0,0,0,0,2
2,339,652,125,125,1,3,0,51,0.6,0,4.9,0,0,0,16,125,141,1,0,133,132,134,0,0,1,0,0,0,0,0,0,0,0,0,1
2,567,1173,125,125,6,6,1,50,0.9,0,2.5,0,0,0,118,57,175,8,0,133,132,133,4,0,0,1,0,0,0,0,0,0,0,0,2
2,26,596,125,125,3,12,0,47,0.8,0,6.1,0,0,0,75,68,143,3,0,133,132,133,2,1,0,1,0,0,0,0,0,0,0,0,2
2,0,1199,127,127,2,7,1,61,0.5,3,10.6,0,0,0,83,62,145,4,0,129,131,132,4,1,0,1,0,0,0,0,0,0,0,0,2
2,591,1194,127,127,2,3,1,58,0.5,0,8.3,0,0,0,38,113,151,3,0,129,134,136,6,0,0,1,0,0,0,0,0,0,0,0,2
2,23,759,127,127,0,4,0,63,0.5,4,11.3,0,0,0,89,62,151,4,0,129,128,130,1,1,0,0,0,0,0,0,0,0,0,1,10
2,206,759,127,127,0,3,0,61,0.6,4,11.5,0,0,0,89,62,151,4,0,131,129,131,2,1,0,0,0,0,0,0,0,0,0,1,10
2,0,1199,127,127,6,9,1,54,1,5,15.6,1,0,0,83,63,146,9,1,140,135,138,14,1,0,1,0,0,0,0,0,0,0,0,2
2,666,1174,127,127,3,2,0,53,0.8,0,17.9,0,0,0,104,64,168,3,0,136,134,136,5,1,0,1,0,0,0,0,0,0,0,0,2
2,0,1199,129,129,3,19,0,52,0.7,0,11.5,0,0,0,80,68,148,10,0,133,134,134,3,1,0,1,0,0,0,0,0,0,0,0,2
2,474,982,129,129,0,9,0,55,0.5,1,7.5,0,0,0,23,120,143,3,0,133,133,134,1,0,1,0,0,0,0,0,0,0,0,0,1
2,10,479,129,129,1,6,0,47,0.9,0,17.3,0,0,0,104,52,156,6,0,133,133,134,4,1,0,0,1,0,0,0,0,0,0,0,3
2,300,479,129,129,1,3,0,44,1,0,4.8,0,0,0,36,120,156,2,0,133,133,133,3,0,1,0,0,0,0,0,0,0,0,0,1
2,346,794,129,129,1,7,0,53,0.6,1,5.3,0,0,0,34,122,156,3,0,133,134,135,1,0,1,0,0,0,0,0,0,0,0,0,1
2,506,982,129,129,0,9,0,56,0.5,1,7.4,0,0,0,23,120,143,3,0,133,133,134,1,0,1,0,0,0,0,0,0,0,0,0,1
2,0,1199,127,127,8,6,0,48,1.1,2,14,0,0,0,84,64,148,2,0,133,132,134,7,1,0,1,0,0,0,0,0,0,0,0,2
2,16,697,127,127,4,3,0,48,1.1,0,14.9,0,0,0,84,64,148,2,0,127,132,134,11,1,0,1,0,0,0,0,0,0,0,0,2
2,168,795,127,127,4,2,0,47,1.1,0,12.6,0,0,0,83,64,147,2,0,129,131,132,7,1,0,1,0,0,0,0,0,0,0,0,2
2,0,1199,123,123,3,4,0,52,0.8,2,15.4,0,0,0,90,50,140,7,0,129,128,130,4,1,0,1,0,0,0,0,0,0,0,0,2
2,621,1196,123,123,2,3,0,55,0.7,0,8.9,0,0,0,71,81,152,4,0,129,129,130,3,1,0,1,0,0,0,0,0,0,0,0,2
2,276,592,123,123,0,0,0,50,0.8,7,13.8,0,0,0,74,63,137,2,0,129,127,129,2,1,1,0,0,0,0,0,0,0,0,0,1
2,630,1178,123,123,2,3,0,55,0.7,0,8.6,0,0,0,71,81,152,4,0,129,129,130,3,1,0,1,0,0,0,0,0,0,0,0,2
2,276,596,123,123,0,0,0,49,0.8,7,13.8,0,0,0,74,63,137,2,0,129,127,129,2,1,1,0,0,0,0,0,0,0,0,0,1
2,276,596,123,123,0,0,0,49,0.8,7,13.8,0,0,0,74,63,137,2,0,129,127,129,2,1,1,0,0,0,0,0,0,0,0,0,1
2,0,1199,121,121,4,7,0,56,0.6,2,10.5,0,0,0,77,62,139,3,0,127,128,129,3,1,0,1,0,0,0,0,0,0,0,0,2
2,397,772,121,121,1,3,0,52,0.6,2,8,0,0,0,21,117,138,0,0,125,127,128,2,0,1,0,0,0,0,0,0,0,0,0,1
2,21,628,121,121,3,2,0,58,0.5,4,7.4,0,0,0,22,117,139,0,0,125,128,129,3,0,0,1,0,0,0,0,0,0,0,0,2
2,0,1199,125,125,0,6,1,66,0.3,46,5.8,0,0,0,21,112,133,0,0,125,124,126,0,0,0,0,0,0,0,0,0,0,0,1,10
2,50,815,125,125,0,4,1,67,0.3,57,4.9,0,0,0,14,115,129,1,0,125,124,126,0,1,0,0,0,0,0,0,0,0,0,1,10
2,382,831,125,125,0,4,0,68,0.3,75,3.5,0,0,0,8,120,128,0,0,125,125,126,0,0,0,0,0,0,0,0,0,0,1,0,9
2,0,1195,125,125,0,6,1,70,0.4,29,7.1,1,0,0,81,52,133,5,0,125,123,125,2,1,0,0,0,0,0,0,0,0,0,1,10
2,343,794,125,125,0,2,1,66,0.4,20,6.7,0,0,0,22,109,131,1,0,120,121,122,1,0,0,0,0,0,0,0,0,0,0,1,10
2,0,709,123,123,0,0,1,67,0.6,27,12.6,0,0,0,110,50,160,7,0,125,123,125,2,1,0,0,0,0,0,0,0,0,0,1,10
2,287,682,123,123,0,0,0,70,0.5,33,8.3,0,0,0,71,89,160,5,0,123,124,126,1,0,0,0,0,0,0,0,0,0,0,1,10
40,0,1043,128,128,8,6,4,43,1.9,0,18.7,0,0,0,124,60,184,10,0,133,137,138,16,0,0,1,0,0,0,0,0,0,0,0,2
40,25,630,128,128,4,0,5,48,1,0,11.7,0,0,0,99,60,159,3,0,138,137,139,6,1,0,1,0,0,0,0,0,0,0,0,2
1,0,1199,151,151,7,8,2,56,0.5,23,3.8,0,0,0,37,141,178,3,0,157,160,160,4,0,0,1,0,0,0,0,0,0,0,0,2
1,21,713,151,151,7,6,2,50,0.7,0,0.9,0,0,0,37,141,178,2,0,161,162,163,4,0,0,1,0,0,0,0,0,0,0,0,2
1,670,1191,151,151,1,2,0,64,0.4,40,4.6,0,0,0,27,141,168,2,0,157,156,158,1,0,0,0,0,0,0,0,0,0,0,1,10
1,0,385,148,148,1,4,1,61,0.5,26,7.4,0,0,0,26,139,165,2,0,153,152,154,2,0,0,0,0,0,0,0,0,0,0,1,10
1,316,1189,130,130,0,8,5,67,0.5,22,14.3,0,0,0,84,72,156,12,0,143,140,143,4,1,0,0,0,0,1,0,0,0,0,0,5
1,0,1199,130,130,2,10,4,57,0.6,26,14.3,0,0,0,91,65,156,7,0,129,131,133,10,1,0,1,0,0,0,0,0,0,0,0,2
1,601,1034,130,130,0,0,0,53,0.6,51,5,0,0,0,19,114,133,2,0,120,122,122,3,-1,1,0,0,0,0,0,0,0,0,0,1
1,601,1185,130,130,0,5,1,51,0.6,37,9.1,0,0,0,30,114,144,3,0,120,125,126,8,-1,1,0,0,0,0,0,0,0,0,0,1
47,0,1181,127,127,8,0,8,14,3.3,0,6.3,6,0,0,124,67,191,8,0,129,125,130,45,0,0,0,0,0,0,1,0,0,0,0,6
47,55,697,127,127,4,0,5,12,3.4,0,5.7,3,0,0,130,58,188,8,0,129,122,129,41,0,0,0,0,0,0,1,0,0,0,0,6
47,569,1181,127,127,4,0,3,16,3.4,0,0,4,0,0,138,53,191,11,0,153,124,130,136,0,0,0,0,0,0,1,0,0,0,0,6
47,382,901,127,127,6,0,4,13,3.8,0,1.3,2,0,0,138,53,191,12,1,133,126,131,41,0,0,0,0,0,0,1,0,0,0,0,6
47,8,470,127,127,2,0,6,13,3.2,0,10.1,2,0,0,98,61,159,3,2,129,124,129,35,1,0,0,0,0,0,1,0,0,0,0,6
47,420,1076,127,127,0,0,3,22,1.5,0,12.3,0,0,0,91,107,198,5,1,135,132,134,3,-1,1,0,0,0,0,0,0,0,0,0,1
47,364,1192,127,127,0,0,5,23,1.5,0,13.2,0,0,0,91,107,198,6,0,135,134,135,4,-1,1,0,0,0,0,0,0,0,0,0,1
47,874,1194,127,127,0,0,2,24,1.7,0,15.8,0,0,0,91,107,198,9,0,135,136,138,7,-1,0,0,1,0,0,0,0,0,0,0,3
47,838,1153,127,127,0,0,2,22,1.7,0,15.5,0,0,0,91,107,198,6,0,135,134,137,6,-1,0,0,1,0,0,0,0,0,0,0,3
47,646,1011,127,127,0,0,2,21,1.7,0,12.4,0,0,0,37,114,151,4,0,128,130,131,2,0,1,0,0,0,0,0,0,0,0,0,1
47,0,1199,128,128,0,0,7,30,1.2,0,14.2,0,0,0,77,119,196,3,0,148,154,155,13,0,0,0,0,0,1,0,0,0,0,0,5
45,0,1118,124,124,9,0,5,46,1,0,9.3,0,0,0,92,63,155,6,0,133,133,134,7,1,0,1,0,0,0,0,0,0,0,0,2
45,39,662,124,124,4,0,4,45,0.9,0,9.2,0,0,0,91,60,151,5,0,133,132,134,5,1,0,1,0,0,0,0,0,0,0,0,2
45,511,1099,126,126,4,0,2,48,0.7,0,6.4,0,0,0,37,118,155,2,0,133,135,135,6,0,0,1,0,0,0,0,0,0,0,0,2
45,359,932,126,126,3,0,2,49,0.7,0,9.7,0,0,0,90,63,153,2,0,133,133,134,4,1,0,1,0,0,0,0,0,0,0,0,2
45,0,1199,124,124,12,0,8,34,1,0,3.1,1,0,0,42,106,148,1,0,126,130,130,7,0,0,1,0,0,0,0,0,0,0,0,2
45,551,1183,124,124,8,0,4,34,1,0,0.9,0,0,0,39,110,149,3,0,129,130,131,5,0,0,1,0,0,0,0,0,0,0,0,2
45,0,1199,123,123,2,0,1,41,1.1,14,13.4,0,0,0,87,58,145,11,1,127,126,127,4,1,0,1,0,0,0,0,0,0,0,0,2
45,170,488,123,123,0,0,0,32,1.1,0,16.9,0,0,0,76,66,142,3,0,125,125,125,4,1,0,0,1,0,0,0,0,0,0,0,3
45,443,882,123,123,0,0,0,44,0.8,34,6.3,0,0,0,82,59,141,4,0,127,126,128,0,1,1,0,0,0,0,0,0,0,0,0,1
45,1,574,123,123,2,0,1,37,0.9,0,12.8,0,0,0,79,66,145,2,0,125,127,127,4,1,0,1,0,0,0,0,0,0,0,0,2
45,233,862,123,123,0,0,0,41,0.9,23,10.6,0,0,0,83,59,142,4,0,127,125,127,2,1,1,0,0,0,0,0,0,0,0,0,1
45,0,1199,123,123,1,0,5,54,0.5,9,8.4,0,0,0,29,116,145,4,0,126,128,129,3,0,1,0,0,0,0,0,0,0,0,0,1
45,17,740,123,123,0,0,2,50,0.5,8,7.6,0,0,0,21,116,137,1,0,126,126,127,1,0,1,0,0,0,0,0,0,0,0,0,1
45,0,1199,120,120,5,0,11,50,1.6,7,8.1,2,0,0,118,53,171,7,2,125,126,127,14,0,0,1,0,0,0,0,0,0,0,0,2
45,8,639,120,120,3,0,6,56,0.9,13,8.7,0,0,0,130,55,185,10,0,125,128,130,8,0,0,1,0,0,0,0,0,0,0,0,2
45,555,1182,118,118,3,0,6,41,2.5,0,5.8,2,0,0,119,52,171,6,0,123,122,124,19,0,0,1,0,0,0,0,0,0,0,0,2
44,0,1184,133,133,2,12,3,46,1.1,0,15.4,2,0,0,69,95,164,5,0,139,135,138,9,0,0,0,0,0,0,1,0,0,0,0,6
44,267,564,133,133,0,1,0,45,0.9,0,17.9,0,0,0,38,121,159,3,0,133,135,136,5,0,0,0,1,0,0,0,0,0,0,0,3
44,502,1083,128,128,4,2,2,44,1.1,0,7.6,0,0,0,58,112,170,6,0,137,136,137,5,0,0,1,0,0,0,0,0,0,0,0,2
44,0,1199,143,143,0,5,0,67,0.4,34,7.5,0,0,0,27,129,156,3,0,151,146,149,3,1,0,0,0,0,0,0,0,0,0,1,10
44,582,1182,143,143,0,1,0,74,0.3,54,4.9,0,0,0,23,131,154,3,0,151,150,151,0,1,0,0,0,0,0,0,0,0,0,1,10
44,17,630,144,144,0,4,0,61,0.5,7,9.5,0,0,0,39,125,164,3,0,144,143,144,1,0,0,0,0,0,0,0,0,0,0,1,10
44,17,458,144,144,0,4,0,58,0.6,1,8.8,0,0,0,39,125,164,3,0,143,142,144,1,0,1,0,0,0,0,0,0,0,0,0,1
44,723,1167,144,144,0,1,0,75,0.3,58,4,0,0,0,10,144,154,2,0,151,150,152,0,1,0,0,0,0,0,0,0,0,0,1,10
44,71,1002,144,144,0,5,0,65,0.4,21,8.6,0,0,0,27,129,156,2,0,150,146,148,3,1,0,0,0,0,0,0,0,0,0,1,10
44,0,1199,142,142,0,7,0,61,0.7,52,12.2,0,0,0,79,71,150,12,0,143,142,144,3,1,0,0,0,0,0,0,0,0,0,1,10
44,619,1097,142,142,0,6,0,51,1.2,5,19.7,0,0,0,119,56,175,12,0,141,141,143,5,1,1,0,0,0,0,0,0,0,0,0,1
44,361,946,142,142,0,3,0,57,0.8,32,14.5,0,0,0,100,56,156,10,0,144,142,144,3,1,1,0,0,0,0,0,0,0,0,0,1
30,0,1199,146,146,0,16,0,66,0.5,38,12.8,0,0,0,114,74,188,6,0,147,146,148,2,0,0,0,0,0,0,0,0,0,0,1,10
30,653,1146,146,146,0,9,0,74,0.5,59,13.4,0,0,0,111,74,185,4,0,147,147,148,2,0,0,0,0,0,0,0,0,0,0,1,10
30,0,1199,148,148,0,18,0,74,0.2,78,3.6,0,0,0,14,139,153,0,0,148,148,149,0,0,0,0,0,0,0,0,0,0,1,0,9
30,28,855,148,148,0,10,0,75,0.2,84,2.9,0,0,0,7,145,152,1,0,148,148,149,0,0,0,0,0,0,0,0,0,0,1,0,9
30,494,1174,148,148,0,13,0,70,0.3,71,3.8,0,0,0,14,139,153,1,0,150,148,150,0,1,0,0,0,0,0,0,0,0,1,0,9
30,716,1194,148,148,0,12,0,72,0.3,59,4.3,0,0,0,14,139,153,1,0,150,148,150,0,1,0,0,0,0,0,0,0,0,0,1,10
30,0,1199,144,144,0,14,0,75,0.2,52,5.6,0,0,0,16,136,152,1,0,145,144,146,0,0,0,0,0,0,0,0,0,0,0,1,10
30,21,483,144,144,0,3,0,77,0.2,62,3.8,0,0,0,12,138,150,2,0,144,144,146,0,0,0,0,0,0,0,0,0,0,0,1,10
30,483,973,144,144,0,10,0,71,0.3,24,6.8,0,0,0,19,133,152,1,0,145,144,146,0,0,0,0,0,0,0,0,0,0,0,1,10
30,0,1199,145,145,0,22,0,75,0.3,39,7.8,0,0,0,54,131,185,3,0,145,144,146,0,-1,0,0,0,0,0,0,0,0,0,1,10
30,19,661,145,145,0,13,0,77,0.2,45,5.8,0,0,0,21,129,150,1,0,146,145,147,0,1,0,0,0,0,0,0,0,0,0,1,10
30,215,1185,145,145,0,20,0,74,0.3,30,8.5,0,0,0,54,131,185,2,0,145,144,146,1,-1,0,0,0,0,0,0,0,0,0,1,10
30,10,652,145,145,0,13,0,77,0.2,45,5.8,0,0,0,21,129,150,1,0,146,145,147,0,1,0,0,0,0,0,0,0,0,0,1,10
30,12,596,132,132,0,3,0,61,0.4,35,5.7,0,0,0,18,126,144,1,0,134,135,136,0,0,0,0,0,0,0,0,0,0,0,1,10
30,19,1023,141,141,0,7,0,71,0.4,67,10.8,0,0,0,78,69,147,2,0,144,142,144,2,1,0,0,0,0,0,0,0,0,0,1,10
30,19,404,141,141,0,1,0,77,0.3,72,3.2,0,0,0,9,138,147,1,0,144,143,145,0,1,0,0,0,0,0,0,0,0,1,0,9
30,107,1180,146,146,0,6,0,69,0.5,45,11,0,0,0,42,117,159,6,0,153,150,152,3,1,0,0,0,0,0,0,0,0,0,1,10
30,722,1180,146,146,0,2,0,76,0.3,58,4.4,0,0,0,18,135,153,2,0,150,149,151,0,1,0,0,0,0,0,0,0,0,0,1,10
30,213,659,146,146,0,3,0,65,0.5,32,9.5,0,0,0,33,133,166,4,0,153,151,154,1,0,0,0,0,0,0,0,0,0,0,1,10
30,0,1199,146,146,0,17,0,72,0.3,41,6.9,0,0,0,35,120,155,4,0,147,146,148,0,1,0,0,0,0,0,0,0,0,0,1,10
30,0,499,146,146,0,3,0,77,0.3,61,5.7,0,0,0,29,120,149,4,0,147,146,147,0,1,0,0,0,0,0,0,0,0,0,1,10
30,501,1182,146,146,0,14,0,68,0.3,23,7.2,0,0,0,20,136,156,1,0,147,147,148,1,0,0,0,0,0,0,0,0,0,0,1,10
30,0,1199,150,150,0,26,0,74,0.3,56,6.4,0,0,0,25,131,156,4,0,150,150,151,0,1,0,0,0,0,0,0,0,0,0,1,10
30,524,932,150,150,0,10,0,79,0.2,84,2.8,0,0,0,5,147,152,1,0,150,149,151,0,0,0,0,0,0,0,0,0,0,1,0,9
30,0,1199,144,144,0,26,0,74,0.3,56,6.4,0,0,0,25,131,156,4,0,150,150,151,0,1,0,0,0,0,0,0,0,0,0,1,10
30,526,941,150,150,0,10,0,79,0.2,84,2.8,0,0,0,5,147,152,1,0,150,149,151,0,0,0,0,0,0,0,0,0,0,1,0,9
30,874,1192,150,150,0,9,0,71,0.4,18,7.9,0,0,0,17,139,156,0,0,151,151,152,0,1,0,0,0,0,0,0,0,0,1,0,9
30,16,528,150,150,0,8,0,73,0.3,44,7.3,0,0,0,26,128,154,3,0,150,149,151,0,1,0,0,0,0,0,0,0,0,0,1,10
44,0,1199,135,135,0,1,0,56,1,39,16.4,0,0,0,89,67,156,8,0,143,140,142,6,1,0,0,0,0,1,0,0,0,0,0,5
44,179,666,135,135,0,0,0,62,0.5,71,6.9,0,0,0,97,71,168,3,0,143,142,144,1,1,0,0,0,0,0,0,0,0,1,0,9
44,179,666,135,135,0,0,0,62,0.5,71,6.9,0,0,0,97,71,168,3,0,143,142,144,1,1,0,0,0,0,0,0,0,0,1,0,9
44,0,1199,135,135,2,18,0,54,1,10,16.7,0,0,0,132,66,198,10,0,150,143,146,12,0,0,0,0,0,1,0,0,0,0,0,5
44,0,809,144,144,0,15,0,76,0.4,61,10.6,0,0,0,81,71,152,3,0,145,144,146,2,1,0,0,0,0,0,0,0,0,0,1,10
44,59,472,144,144,0,10,0,75,0.3,67,4.2,0,0,0,16,136,152,2,0,145,146,147,0,0,0,0,0,0,0,0,0,0,0,1,10
44,30,662,146,146,0,0,0,84,0.2,81,2.9,0,0,0,10,140,150,1,0,146,145,147,0,0,0,0,0,0,0,0,0,0,1,0,9
44,659,1176,146,146,0,3,0,77,0.2,42,4.6,0,0,0,12,137,149,1,0,142,142,143,0,0,0,0,0,0,0,0,0,0,0,1,10
44,335,1182,146,146,0,3,0,78,0.2,57,4.3,0,0,0,12,137,149,1,0,144,143,145,0,0,0,0,0,0,0,0,0,0,0,1,10
44,397,1162,146,146,0,3,0,79,0.2,56,4.3,0,0,0,12,137,149,1,0,144,143,145,0,0,0,0,0,0,0,0,0,0,0,1,10
44,650,982,146,146,0,3,0,77,0.3,20,4.8,0,0,0,12,137,149,0,0,142,143,145,0,0,0,0,0,0,0,0,0,0,0,1,10
44,0,809,144,144,0,15,0,76,0.4,61,10.6,0,0,0,81,71,152,3,0,145,144,146,2,1,0,0,0,0,0,0,0,0,0,1,10
44,167,732,144,144,0,6,0,79,0.3,77,7.9,0,0,0,80,71,151,2,0,145,144,146,1,1,0,0,0,0,0,0,0,0,1,0,9
44,0,1199,146,146,0,3,0,81,0.2,67,3.9,0,0,0,13,137,150,1,0,146,144,146,1,0,0,0,0,0,0,0,0,0,1,0,9
44,0,1199,137,137,0,19,0,64,0.5,12,10.9,0,0,0,85,68,153,2,0,143,142,143,3,1,0,0,0,0,0,0,0,0,0,1,10
44,393,1176,137,137,0,15,0,64,0.4,12,8.6,0,0,0,22,131,153,1,0,145,143,145,1,0,0,0,0,0,0,0,0,0,0,1,10
44,513,1171,137,137,0,14,0,65,0.4,11,8.1,0,0,0,20,133,153,1,0,145,144,146,1,0,0,0,0,0,0,0,0,0,0,1,10
47,0,1184,133,133,0,0,0,73,0.2,88,3.3,0,0,0,8,131,139,1,0,133,134,135,0,0,0,0,0,0,0,0,0,0,1,0,9
47,382,1158,133,133,0,0,0,75,0.2,91,2.9,0,0,0,7,131,138,1,0,133,134,135,0,0,0,0,0,0,0,0,0,0,1,0,9
47,8,662,133,133,0,0,0,73,0.3,78,3.6,0,0,0,8,131,139,1,0,134,134,135,0,0,0,0,0,0,0,0,0,0,1,0,9
47,129,887,133,133,0,0,0,73,0.3,84,3.5,0,0,0,8,131,139,1,0,134,134,135,0,0,0,0,0,0,0,0,0,0,1,0,9
33,0,1199,139,139,0,6,0,75,0.4,47,9.2,0,0,0,79,66,145,6,0,140,139,141,2,1,0,0,0,0,0,0,0,0,0,1,10
33,585,1183,139,139,0,1,0,77,0.2,41,5.3,0,0,0,17,128,145,1,1,142,141,143,0,1,0,0,0,0,0,0,0,0,0,1,10
33,8,463,139,139,0,3,0,78,0.2,59,4.2,0,0,0,11,133,144,1,0,140,139,141,0,0,0,0,0,0,0,0,0,0,0,1,10
33,34,450,139,139,0,3,0,77,0.2,55,4.3,0,0,0,11,133,144,1,0,140,139,141,0,0,0,0,0,0,0,0,0,0,0,1,10
33,582,941,139,139,0,1,0,76,0.3,12,6.1,0,0,0,17,128,145,1,1,140,140,141,0,1,0,0,0,0,0,0,0,0,0,1,10
33,0,1199,141,141,0,12,1,78,0.2,61,4.7,0,0,0,13,133,146,1,0,143,141,143,0,1,0,0,0,0,0,0,0,0,0,1,10
33,138,616,141,141,0,9,1,78,0.2,49,4.8,0,0,0,10,136,146,1,0,142,141,143,0,0,0,0,0,0,0,0,0,0,0,1,10
33,465,975,141,141,0,4,0,75,0.3,49,4.6,0,0,0,9,136,145,1,0,143,141,143,0,1,0,0,0,0,0,0,0,0,0,1,10
33,0,617,140,140,0,12,0,77,0.2,82,3.7,0,0,0,8,136,144,1,0,141,140,142,0,0,0,0,0,0,0,0,0,0,1,0,9
33,118,617,140,140,0,11,0,78,0.2,86,3.4,0,0,0,8,136,144,1,0,141,140,141,0,0,0,0,0,0,0,0,0,0,1,0,9
30,10,574,140,140,0,1,0,69,0.3,21,8.3,0,0,0,22,129,151,2,0,141,141,142,1,0,0,0,0,0,0,0,0,0,0,1,10
30,849,1192,140,140,0,2,0,67,0.4,25,7.1,1,0,0,25,122,147,1,0,142,138,141,4,1,0,0,0,0,0,0,0,0,0,1,10
30,616,1185,140,140,0,4,0,61,0.9,16,12.4,3,0,0,129,64,193,9,1,142,138,141,11,0,0,0,0,0,0,0,1,0,0,0,7
30,14,680,130,130,0,6,0,59,0.5,15,9.8,0,0,0,53,95,148,4,0,142,138,142,4,1,0,0,0,0,1,0,0,0,0,0,5
30,718,1187,130,130,1,4,0,46,1.2,0,16.2,0,0,0,95,60,155,8,0,136,133,135,8,1,1,0,0,0,0,0,0,0,0,0,1
30,0,1199,133,133,0,11,3,60,0.5,14,11.4,0,0,0,80,68,148,4,0,137,136,138,2,1,0,0,0,0,0,0,0,0,0,1,10
30,12,461,133,133,0,4,1,54,0.6,0,13.6,0,0,0,80,68,148,2,0,137,138,139,2,1,1,0,0,0,0,0,0,0,0,0,1
30,513,1189,133,133,0,6,2,64,0.4,25,6.4,0,0,0,15,129,144,2,0,136,135,137,0,0,0,0,0,0,0,0,0,0,0,1,10
30,664,1189,133,133,0,6,2,69,0.3,29,5.6,0,0,0,12,129,141,1,0,137,135,137,0,0,0,0,0,0,0,0,0,0,0,1,10
30,0,1199,135,135,0,15,2,67,0.3,67,5.5,0,0,0,28,116,144,4,0,136,135,137,0,1,0,0,0,0,0,0,0,0,0,1,10
30,269,1171,135,135,0,12,1,69,0.3,78,3.9,0,0,0,9,132,141,1,0,136,136,137,0,0,0,0,0,0,0,0,0,0,1,0,9
30,585,1164,135,135,0,9,1,70,0.3,84,3.5,0,0,0,9,132,141,1,0,136,136,137,0,0,0,0,0,0,0,0,0,0,1,0,9
30,10,321,135,135,0,2,1,61,0.5,21,9.5,0,0,0,36,108,144,5,0,138,135,137,3,1,0,0,0,0,0,0,0,0,0,1,10
30,350,779,135,135,0,8,1,63,0.4,60,4,0,0,0,8,133,141,1,0,136,136,137,0,0,0,0,0,0,0,0,0,0,0,1,10
30,70,1022,135,135,0,12,2,65,0.4,68,5,0,0,0,25,116,141,3,0,136,135,137,0,1,0,0,0,0,0,0,0,0,0,1,10
30,0,364,133,133,0,3,1,61,0.5,4,7.8,0,0,0,16,128,144,1,0,135,135,136,0,0,0,0,0,0,0,0,0,0,0,1,10
30,0,1199,138,138,0,9,1,64,0.4,30,7,2,0,0,41,118,159,2,0,144,143,145,5,0,0,0,0,0,0,0,0,0,0,1,10
30,102,722,138,138,0,1,0,68,0.3,21,7.2,0,0,0,22,128,150,1,0,144,142,144,1,1,0,0,0,0,0,0,0,0,0,1,10
30,497,926,138,138,0,4,1,55,0.7,0,9.3,1,0,0,48,103,151,4,0,144,140,143,5,1,1,0,0,0,0,0,0,0,0,0,1
30,510,1176,138,138,0,8,1,60,0.5,32,6.8,1,0,0,56,103,159,4,0,151,144,145,9,1,0,0,0,0,0,0,0,0,0,1,10
30,10,718,138,138,0,1,0,66,0.4,20,6.8,1,0,0,33,117,150,2,0,144,141,144,2,1,0,0,0,0,0,0,0,0,0,1,10
30,370,907,138,138,0,5,1,60,0.5,9,8.7,1,0,0,47,103,150,3,0,144,140,144,4,1,0,0,0,0,0,0,0,0,0,1,10
30,21,661,141,141,0,11,1,60,0.4,41,5.6,1,0,0,38,121,159,3,0,154,149,154,8,1,0,0,0,0,1,0,0,0,0,0,5
30,0,1199,141,141,6,28,2,53,1,28,5.2,1,0,0,123,57,180,13,0,154,149,154,10,1,0,0,0,0,1,0,0,0,0,0,5
30,600,1128,141,141,5,12,0,46,1.1,2,2.9,0,0,0,114,58,172,7,0,154,149,152,8,1,0,1,0,0,0,0,0,0,0,0,2
30,17,763,141,141,1,15,1,59,0.5,38,6.1,1,0,0,38,121,159,3,0,154,149,154,8,1,0,0,0,0,1,0,0,0,0,0,5
30,177,979,141,141,1,16,1,56,0.5,17,7.4,1,0,0,51,121,172,4,0,154,148,152,7,0,0,0,0,0,1,0,0,0,0,0,5
30,447,1072,141,141,5,15,1,50,0.9,1,4.3,1,0,0,114,58,172,7,0,148,147,151,7,1,0,1,0,0,0,0,0,0,0,0,2
5,0,1199,129,129,11,42,3,41,1.1,0,2.9,0,0,0,135,65,200,4,1,133,147,142,60,0,0,0,0,1,0,0,0,0,0,0,4
5,7,745,131,131,9,40,2,37,1.4,0,3.7,0,0,0,135,65,200,5,1,139,154,148,70,0,0,0,0,1,0,0,0,0,0,0,4
5,504,1178,131,131,4,20,0,44,0.8,0,4.6,0,0,0,65,125,190,1,0,137,146,140,38,-1,0,1,0,0,0,0,0,0,0,0,2
5,738,1182,133,133,2,2,0,48,0.7,0,6.3,0,0,0,28,125,153,1,0,135,137,137,2,0,1,0,0,0,0,0,0,0,0,0,1
24,0,1040,129,129,9,50,3,36,1.5,0,17.9,1,0,0,134,61,195,11,2,186,154,147,157,0,0,0,0,1,0,0,0,0,0,0,4
24,10,452,129,129,5,39,2,36,1.5,0,0,0,0,0,99,99,198,3,1,186,163,169,106,1,0,0,0,1,0,0,0,0,0,0,4
24,582,946,129,129,4,11,1,37,1.2,0,8.6,0,0,0,102,93,195,8,0,187,157,153,137,0,0,0,0,1,0,0,0,0,0,0,4
24,440,770,129,129,2,2,0,39,1.1,0,11.7,0,0,0,105,55,160,3,2,127,136,137,21,1,0,1,0,0,0,0,0,0,0,0,2
24,292,776,129,129,4,26,1,37,1.3,0,12.1,0,0,0,140,55,195,7,4,186,151,144,177,0,0,1,0,0,0,0,0,0,0,0,2
24,163,774,129,129,6,26,2,36,1.4,0,9.4,0,0,0,140,55,195,5,3,143,148,143,52,0,0,1,0,0,0,0,0,0,0,0,2
30,0,1199,143,143,0,0,1,59,0.5,29,9.8,0,0,0,37,120,157,5,1,146,146,147,2,1,1,0,0,0,0,0,0,0,0,0,1
30,34,643,143,143,0,0,0,70,0.3,49,5.3,0,0,0,13,137,150,1,0,146,144,146,0,0,0,0,0,0,0,0,0,0,0,1,10
30,644,1187,143,143,0,0,1,46,0.9,0,11.8,0,0,0,116,68,184,5,1,150,147,149,4,1,1,0,0,0,0,0,0,0,0,0,1
30,323,1068,143,143,0,0,1,56,0.6,12,12.2,0,0,0,116,68,184,5,1,145,145,147,3,1,1,0,0,0,0,0,0,0,0,0,1
30,28,964,143,143,0,0,1,63,0.5,35,9.9,0,0,0,37,120,157,5,1,146,145,146,2,1,0,0,0,0,0,0,0,0,0,1,10
30,513,1162,143,143,0,0,1,51,0.8,9,13.1,0,0,0,116,68,184,6,1,145,147,148,3,1,1,0,0,0,0,0,0,0,0,0,1
30,427,1162,148,148,0,0,0,65,0.4,20,6.7,0,0,0,21,141,162,1,0,157,155,157,1,1,0,0,0,0,0,0,0,0,0,1,10
30,540,1086,148,148,0,0,0,65,0.4,21,6.5,0,0,0,17,145,162,0,0,156,155,157,0,0,0,0,0,0,0,0,0,0,0,1,10
30,10,655,150,150,1,0,0,47,1.4,10,12.1,2,0,0,145,52,197,8,0,159,154,157,13,1,0,0,0,0,0,0,1,0,0,0,7
30,565,1070,150,150,0,0,0,53,0.5,62,4.5,0,0,0,14,151,165,0,0,161,159,161,1,0,0,0,0,0,0,0,0,0,0,1,10
30,8,382,150,150,0,0,0,47,1.1,15,7.1,1,0,0,136,61,197,5,0,159,154,157,8,1,1,0,0,0,0,0,0,0,0,0,1
30,32,535,151,151,0,0,0,48,0.6,68,4,0,0,0,8,154,162,0,0,159,158,160,0,0,0,0,0,0,0,0,0,0,0,1,10
30,34,468,151,151,0,0,0,47,0.7,70,3.9,0,0,0,8,154,162,0,0,159,158,160,0,0,0,0,0,0,0,0,0,0,1,0,9
30,0,1199,150,150,0,0,0,73,0.9,47,4.8,3,0,0,148,51,199,8,0,154,150,155,29,1,0,0,0,0,0,0,1,0,0,0,7
30,556,1192,150,150,0,0,0,70,1.4,48,4.4,3,0,0,149,51,200,10,0,154,147,155,54,1,0,0,0,0,0,0,1,0,0,0,7
30,77,952,150,150,0,0,0,78,0.2,51,4.8,0,0,0,11,146,157,1,0,154,153,155,0,1,0,0,0,0,0,0,0,0,0,1,10
30,256,779,150,150,0,0,0,76,0.3,31,5.4,0,0,0,11,146,157,1,0,154,153,155,0,1,0,0,0,0,0,0,0,0,0,1,10
30,256,1079,150,150,0,0,0,76,0.2,43,5.2,1,0,0,35,123,158,1,0,154,153,155,1,1,0,0,0,0,0,0,0,0,0,1,10
30,344,1016,150,150,0,0,0,78,0.2,50,4.8,0,0,0,12,146,158,0,0,154,154,155,0,1,0,0,0,0,0,0,0,0,0,1,10
30,0,1199,147,147,0,0,1,66,0.4,16,7.4,0,0,0,80,74,154,1,0,148,146,148,1,1,0,0,0,0,0,0,0,0,0,1,10
30,12,639,147,147,0,0,1,71,0.3,17,5.8,1,0,0,15,139,154,0,0,143,145,146,1,0,0,0,0,0,0,0,0,0,0,1,10
30,662,1180,147,147,0,0,0,60,0.4,12,5.5,0,0,0,10,144,154,0,0,150,149,150,0,0,0,0,0,0,0,0,0,0,0,1,10
30,267,1023,147,147,0,0,0,63,0.4,12,8.1,0,0,0,80,74,154,1,0,148,147,149,1,1,1,0,0,0,0,0,0,0,0,0,1
30,0,1058,135,135,2,0,1,59,0.6,4,9.3,0,0,0,118,70,188,3,0,140,140,141,3,0,1,0,0,0,0,0,0,0,0,0,1
30,12,449,135,135,0,0,0,55,0.6,0,7.4,0,0,0,21,131,152,2,0,135,139,141,4,0,1,0,0,0,0,0,0,0,0,0,1
30,468,882,135,135,1,0,0,63,0.5,8,5.4,0,0,0,33,133,166,1,0,141,142,143,1,-1,0,0,0,0,0,0,0,0,0,1,10
30,0,1199,137,137,1,0,1,68,0.4,47,5.8,0,0,0,65,135,200,3,0,143,143,144,1,-1,0,0,0,0,0,0,0,0,0,1,10
30,25,713,137,137,0,0,0,74,0.3,71,4,0,0,0,13,135,148,1,0,140,141,142,1,0,0,0,0,0,0,0,0,0,1,0,9
30,538,1174,137,137,1,0,1,63,0.5,9,7.8,0,0,0,75,125,200,4,0,146,144,146,2,-1,0,0,0,0,0,0,0,0,0,1,10
30,185,1018,137,137,1,0,0,70,0.4,48,4.7,0,0,0,66,134,200,3,0,140,142,143,3,-1,0,0,0,0,0,0,0,0,0,1,10
30,0,1199,143,143,0,0,4,65,0.6,14,13.3,0,0,0,38,120,158,5,0,145,145,146,2,0,0,0,0,0,0,0,0,0,0,1,10
30,558,1191,143,143,0,0,2,64,0.6,26,11.6,0,0,0,85,73,158,7,1,146,145,147,2,1,0,0,0,0,0,0,0,0,0,1,10
30,25,427,143,143,0,0,1,65,0.5,0,9.2,0,0,0,23,129,152,2,1,143,143,145,1,0,0,0,0,0,0,0,0,0,0,1,10
30,57,997,143,143,0,0,2,65,0.6,7,12.9,0,0,0,29,129,158,4,1,150,145,146,5,0,0,0,0,0,0,0,0,0,0,1,10
48,23,467,156,156,0,1,2,53,0.6,6,10.8,0,0,0,27,141,168,2,1,163,159,161,2,1,1,0,0,0,0,0,0,0,0,0,1
48,21,797,156,156,0,1,4,53,0.8,3,19.7,0,0,0,91,102,193,3,0,161,159,161,3,0,1,0,0,0,0,0,0,0,0,0,1
48,0,1199,120,120,15,7,3,40,1.3,0,7.1,0,0,0,89,68,157,5,1,133,134,136,9,1,0,1,0,0,0,0,0,0,0,0,2
48,501,1185,121,121,8,6,1,39,1.3,0,6.6,0,0,0,98,102,200,7,1,133,131,132,8,-1,0,1,0,0,0,0,0,0,0,0,2
48,303,1187,121,121,10,6,1,39,1.3,0,6.9,0,0,0,132,68,200,8,1,133,132,134,8,0,0,1,0,0,0,0,0,0,0,0,2
48,174,1140,121,121,11,5,2,39,1.2,0,7.5,0,0,0,86,68,154,7,1,133,133,135,8,1,0,1,0,0,0,0,0,0,0,0,2
48,0,1199,125,125,10,0,0,41,1.2,0,11.4,0,0,0,63,98,161,4,0,138,135,137,6,0,0,1,0,0,0,0,0,0,0,0,2
48,26,741,125,125,8,0,0,37,1.6,0,12.2,0,0,0,126,68,194,3,1,127,133,134,12,0,0,1,0,0,0,0,0,0,0,0,2
48,456,1173,125,125,5,0,0,44,0.9,0,7.7,0,0,0,38,118,156,3,0,138,137,139,3,0,0,1,0,0,0,0,0,0,0,0,2
24,0,1199,151,151,0,0,7,63,1.3,21,8.2,7,0,0,150,50,200,8,3,156,149,156,44,1,0,0,0,0,0,0,1,0,0,0,7
24,463,853,151,151,0,0,3,60,0.9,17,3.4,2,0,0,124,50,174,8,0,156,148,155,37,1,0,0,0,0,0,0,1,0,0,0,7
24,470,1192,151,151,0,0,4,64,1.1,26,3,4,0,0,150,50,200,11,2,156,150,156,38,1,0,0,0,0,0,0,1,0,0,0,7
24,28,795,151,151,0,0,6,61,1.3,15,10.5,4,0,0,150,50,200,8,1,156,148,155,42,1,0,0,0,0,0,0,1,0,0,0,7
5,0,935,151,151,0,0,6,57,2.6,16,28.4,4,0,0,149,51,200,12,8,156,150,157,56,1,0,0,0,0,0,0,1,0,0,0,7
5,265,912,151,151,0,0,4,53,2.9,3,21.4,4,0,0,149,51,200,11,7,156,147,155,75,1,0,0,0,0,0,0,1,0,0,0,7
30,0,1199,142,142,1,3,1,55,1.3,10,15.5,2,0,0,115,52,167,12,3,148,143,147,17,1,0,0,0,0,0,0,1,0,0,0,7
30,30,910,142,142,1,3,1,55,1.3,10,10,2,0,0,115,52,167,15,3,148,142,147,20,1,0,0,0,0,0,0,1,0,0,0,7
30,0,1199,144,144,0,4,0,60,0.6,7,8.5,1,0,0,110,57,167,3,0,144,149,149,10,1,0,0,0,0,1,0,0,0,0,0,5
30,233,995,144,144,0,2,0,61,0.4,8,6.7,0,0,0,16,140,156,0,0,148,147,149,0,0,0,0,0,0,0,0,0,0,0,1,10
30,14,722,144,144,0,2,0,58,0.5,5,7.8,0,0,0,26,141,167,1,0,147,151,151,6,-1,0,0,0,0,1,0,0,0,0,0,5
30,0,785,142,142,0,3,0,68,0.3,39,6.7,0,0,0,15,136,151,1,0,142,142,143,0,0,0,0,0,0,0,0,0,0,0,1,10
30,41,553,142,142,0,3,0,69,0.3,39,6.5,0,0,0,14,137,151,1,0,142,142,143,0,0,0,0,0,0,0,0,0,0,0,1,10
30,30,740,142,142,0,3,0,68,0.3,38,6.7,0,0,0,15,136,151,1,0,142,142,143,0,0,0,0,0,0,0,0,0,0,0,1,10
30,0,1199,135,135,5,4,0,59,0.5,13,6.6,0,0,0,95,70,165,5,0,142,141,143,2,1,0,1,0,0,0,0,0,0,0,0,2
30,371,1182,135,135,1,2,0,58,0.6,15,8,0,0,0,95,70,165,5,0,139,140,141,2,1,1,0,0,0,0,0,0,0,0,0,1
30,504,1178,135,135,0,2,0,59,0.5,16,8.5,0,0,0,40,113,153,4,0,139,139,140,1,0,1,0,0,0,0,0,0,0,0,0,1
30,21,691,135,135,5,2,0,58,0.6,3,3.9,0,0,0,95,70,165,5,0,142,143,144,2,1,0,1,0,0,0,0,0,0,0,0,2
40,0,1043,127,127,10,6,4,43,1.9,0,18.5,0,0,0,124,60,184,10,0,133,137,138,16,0,0,1,0,0,0,0,0,0,0,0,2
1,0,1199,133,133,0,3,2,55,0.5,16,9.2,0,0,0,22,125,147,1,0,137,136,137,1,0,1,0,0,0,0,0,0,0,0,0,1
1,32,815,133,133,0,2,2,58,0.5,17,8.9,0,0,0,22,125,147,2,0,136,136,137,1,0,1,0,0,0,0,0,0,0,0,0,1
1,467,1144,133,133,0,3,1,53,0.6,13,9.9,0,0,0,22,125,147,2,0,137,136,137,1,0,1,0,0,0,0,0,0,0,0,0,1
1,0,855,131,131,6,46,4,34,2.2,0,19,1,0,0,107,52,159,2,0,133,135,137,22,1,0,1,0,0,0,0,0,0,0,0,2
1,0,1199,141,141,7,0,1,42,1.8,0,15.5,0,0,0,116,70,186,8,1,153,151,152,14,1,0,1,0,0,0,0,0,0,0,0,2
1,397,1182,141,141,3,0,0,45,1.1,0,16.1,0,0,0,100,70,170,1,0,153,151,152,7,1,0,1,0,0,0,0,0,0,0,0,2
1,0,531,141,141,4,0,1,46,0.8,4,10.2,0,0,0,98,69,167,3,0,143,146,146,6,1,0,1,0,0,0,0,0,0,0,0,2
45,0,1199,120,120,3,2,2,62,0.4,13,7.9,0,0,0,35,106,141,2,0,120,122,122,3,0,0,1,0,0,0,0,0,0,0,0,2
45,28,653,120,120,0,1,0,69,0.3,21,7,0,0,0,19,114,133,2,0,120,120,121,0,-1,0,0,0,0,0,0,0,0,0,1,10
45,522,1192,120,120,3,1,2,56,0.5,0,8.8,0,0,0,35,106,141,1,0,125,125,126,3,0,0,1,0,0,0,0,0,0,0,0,2
45,0,1199,120,120,7,1,1,51,1.3,3,11.1,0,0,0,113,59,172,16,1,117,127,129,23,0,0,1,0,0,0,0,0,0,0,0,2
45,519,1185,120,120,2,0,1,53,0.8,3,10.1,0,0,0,93,71,164,7,0,117,127,128,21,0,0,1,0,0,0,0,0,0,0,0,2
1,0,1199,144,144,0,2,1,78,0.6,23,11,1,0,0,126,74,200,5,0,146,145,147,3,0,0,0,0,0,0,0,0,0,0,1,10
1,285,968,144,144,0,1,1,83,0.3,31,5.8,0,0,0,38,132,170,2,0,144,144,145,0,-1,0,0,0,0,0,0,0,0,1,0,9
1,375,955,144,144,0,1,1,84,0.3,31,5.7,0,0,0,38,132,170,2,0,144,143,145,0,-1,0,0,0,0,0,0,0,0,1,0,9
1,346,955,144,144,0,1,1,84,0.3,34,5.5,0,0,0,38,132,170,2,0,144,143,145,0,-1,0,0,0,0,0,0,0,0,1,0,9
1,0,1199,151,151,0,2,0,81,0.4,28,6.6,0,0,0,34,130,164,2,0,152,152,153,1,0,0,0,0,0,0,0,0,0,1,0,9
1,95,1072,151,151,0,2,0,81,0.4,29,6.4,0,0,0,30,130,160,2,0,152,151,153,1,1,0,0,0,0,0,0,0,0,1,0,9
1,102,661,150,150,0,2,0,82,0.4,38,5.2,0,0,0,12,148,160,0,0,152,154,155,1,0,0,0,0,0,0,0,0,0,1,0,9
1,461,1180,150,150,0,0,1,81,0.4,17,7.1,0,0,0,44,130,174,2,0,152,150,151,1,0,0,0,0,0,0,0,0,0,1,0,9
1,0,1199,150,150,0,4,0,80,0.4,24,8.5,0,0,0,52,124,176,1,0,150,152,153,2,0,0,0,0,0,0,0,0,0,1,0,9
1,17,763,150,150,0,1,0,84,0.3,32,6.2,0,0,0,20,136,156,0,0,150,150,151,1,1,0,0,0,0,0,0,0,0,1,0,9
1,147,637,150,150,0,1,0,84,0.3,37,5.2,0,0,0,16,140,156,0,0,150,150,151,0,0,0,0,0,0,0,0,0,0,1,0,9
1,0,1199,145,145,0,0,1,62,0.5,8,10.1,1,0,0,87,70,157,1,1,148,145,148,4,1,0,0,0,0,0,0,0,0,0,1,10
1,384,1178,145,145,0,0,0,66,0.4,9,7.7,0,0,0,22,135,157,1,0,148,148,149,0,0,0,0,0,0,0,0,0,0,0,1,10
1,206,1081,145,145,0,0,1,60,0.5,5,7.5,1,0,0,46,111,157,1,1,148,146,148,4,1,0,0,0,0,0,0,0,0,0,1,10
1,240,833,145,145,0,0,0,57,0.5,0,7.3,1,0,0,46,111,157,1,1,150,146,149,6,1,1,0,0,0,0,0,0,0,0,0,1
1,0,672,140,140,0,0,1,60,0.8,32,11.2,0,0,0,120,79,199,9,0,141,141,142,3,0,0,0,0,0,0,0,0,0,0,1,10
1,16,517,140,140,0,0,0,64,0.5,37,7.6,0,0,0,76,84,160,5,0,141,140,142,1,1,0,0,0,0,0,0,0,0,0,1,10
1,0,1086,139,139,2,8,0,55,0.8,8,8.9,0,0,0,63,127,190,7,1,144,146,147,4,-1,0,0,0,0,1,0,0,0,0,0,5
1,12,723,139,139,1,8,0,54,0.9,3,9.4,0,0,0,121,55,176,6,1,154,147,148,9,1,0,0,0,0,1,0,0,0,0,0,5
1,0,1199,143,143,0,2,1,61,0.6,17,14.4,0,0,0,84,74,158,10,1,145,144,146,3,1,0,0,0,0,0,0,0,0,0,1,10
1,19,714,143,143,0,1,0,64,0.4,19,6.5,0,0,0,17,137,154,2,0,144,144,145,0,0,0,0,0,0,0,0,0,0,0,1,10
47,0,1199,127,127,10,4,0,35,1.2,0,5.1,1,0,0,119,62,181,6,0,133,138,134,27,0,0,1,0,0,0,0,0,0,0,0,2
47,43,704,127,127,6,3,0,35,1.2,0,3.1,0,0,0,120,62,182,6,0,133,139,135,26,0,0,1,0,0,0,0,0,0,0,0,2
47,538,1182,127,127,4,0,0,33,1.3,0,6.9,1,0,0,96,79,175,4,0,129,135,133,27,0,0,1,0,0,0,0,0,0,0,0,2
47,86,980,127,127,9,3,0,34,1.2,0,3.6,0,0,0,119,62,181,6,0,133,139,135,26,0,0,1,0,0,0,0,0,0,0,0,2
5,0,1199,120,120,13,70,1,35,2.4,0,11.4,0,0,0,121,55,176,10,0,167,149,157,72,1,0,0,0,1,0,0,0,0,0,0,4
5,46,847,120,120,9,42,0,33,2.7,0,10.4,0,0,0,142,51,193,9,0,167,148,156,76,1,0,0,0,1,0,0,0,0,0,0,4
5,298,1025,120,120,9,62,1,36,2.1,0,0.9,0,0,0,140,53,193,13,0,167,151,158,56,1,0,0,0,1,0,0,0,0,0,0,4
5,488,1147,120,120,6,60,1,36,1.8,0,10.9,0,0,0,124,53,177,6,0,163,152,160,42,1,0,0,0,1,0,0,0,0,0,0,4
5,314,1187,127,127,12,23,2,35,2.2,0,5.7,0,0,0,113,61,174,13,1,133,143,143,39,1,0,0,0,1,0,0,0,0,0,0,4
5,553,1187,127,127,7,21,1,38,1.4,0,7.2,0,0,0,113,61,174,6,1,129,144,141,45,1,0,0,0,1,0,0,0,0,0,0,4
47,0,1199,130,130,17,110,1,32,2.4,0,9.5,0,0,0,120,50,170,10,0,159,150,155,27,1,0,0,0,1,0,0,0,0,0,0,4
47,127,770,130,130,10,54,1,34,2.1,0,3,0,0,0,132,50,182,8,0,159,151,155,25,1,0,0,0,1,0,0,0,0,0,0,4
47,337,1189,130,130,13,98,0,31,2.6,0,14,0,0,0,120,50,170,12,0,157,151,156,24,1,0,0,0,1,0,0,0,0,0,0,4
47,23,819,130,130,11,67,1,34,2.1,0,5.6,0,0,0,132,50,182,10,0,159,150,155,26,1,0,0,0,1,0,0,0,0,0,0,4
47,0,1199,131,131,17,18,1,29,3.7,0,4.8,0,0,0,120,51,171,11,1,150,144,151,33,1,0,0,0,1,0,0,0,0,0,0,4
47,215,962,131,131,11,13,1,31,3.2,0,7.1,0,0,0,133,53,186,10,1,150,144,149,25,1,0,0,0,1,0,0,0,0,0,0,4
47,0,1199,130,130,10,16,5,36,1.9,0,20.5,0,0,0,118,54,172,6,0,154,148,154,26,1,0,0,0,1,0,0,0,0,0,0,4
47,296,1020,130,130,6,10,4,34,2.1,0,17.2,0,0,0,118,52,170,5,0,159,146,151,39,1,0,0,0,1,0,0,0,0,0,0,4
47,0,727,128,128,6,10,3,40,1.1,0,12.7,0,0,0,123,59,182,7,0,129,139,136,25,0,0,1,0,0,0,0,0,0,0,0,2
47,57,727,128,128,4,10,3,39,1.2,0,12.8,0,0,0,123,59,182,8,0,129,138,135,25,0,0,1,0,0,0,0,0,0,0,0,2
44,0,1199,157,157,9,4,2,49,0.7,0,4.9,0,0,0,39,153,192,0,0,163,166,166,6,-1,0,1,0,0,0,0,0,0,0,0,2
44,123,1063,157,157,6,4,2,50,0.6,0,5.6,0,0,0,39,153,192,1,0,165,166,166,4,-1,0,1,0,0,0,0,0,0,0,0,2
44,35,926,157,157,8,4,1,48,0.7,0,5.3,0,0,0,39,153,192,1,0,163,167,166,6,-1,0,1,0,0,0,0,0,0,0,0,2
44,555,1189,157,157,5,0,2,49,0.7,0,3.3,0,0,0,38,154,192,2,0,161,167,166,9,-1,0,1,0,0,0,0,0,0,0,0,2
44,0,1199,154,154,7,2,3,48,0.7,0,7.4,0,0,0,66,123,189,3,2,161,164,164,8,0,0,1,0,0,0,0,0,0,0,0,2
44,384,1187,154,154,6,1,2,45,0.8,0,3.5,0,0,0,47,142,189,2,1,161,166,165,10,0,0,1,0,0,0,0,0,0,0,0,2
44,30,418,154,154,1,1,1,56,0.6,1,9.2,0,0,0,31,140,171,1,0,161,160,162,2,1,1,0,0,0,0,0,0,0,0,0,1
44,335,677,154,154,1,0,0,56,0.6,0,5.4,0,0,0,26,153,179,1,1,161,161,162,1,-1,0,0,0,0,0,0,0,0,0,1,10
44,0,1199,130,130,10,42,6,43,1,0,5.1,0,0,0,88,71,159,5,1,133,142,142,17,1,0,1,0,0,0,0,0,0,0,0,2
44,492,1189,130,130,4,23,3,46,0.8,0,6.9,0,0,0,88,71,159,3,0,133,141,139,15,1,0,1,0,0,0,0,0,0,0,0,2
44,75,652,130,130,5,17,3,42,1,0,3.7,0,0,0,105,76,181,3,0,133,141,140,15,0,0,1,0,0,0,0,0,0,0,0,2
44,176,941,130,130,7,31,3,43,1,0,4.1,0,0,0,110,71,181,3,0,153,143,146,17,1,0,0,0,1,0,0,0,0,0,0,4
44,0,1199,126,126,6,29,5,41,1.3,2,10.7,0,0,0,127,66,193,9,0,129,133,133,11,0,0,1,0,0,0,0,0,0,0,0,2
44,25,679,126,126,5,26,3,42,1.5,0,7.8,0,0,0,147,51,198,9,0,133,136,134,13,0,0,1,0,0,0,0,0,0,0,0,2
44,565,1182,126,126,1,3,2,40,1.1,4,12.5,0,0,0,86,66,152,3,0,129,129,131,3,1,1,0,0,0,0,0,0,0,0,0,1
44,556,837,126,126,0,0,0,40,1.1,5,10.1,0,0,0,27,120,147,1,1,129,129,130,1,0,1,0,0,0,0,0,0,0,0,0,1
45,0,1199,158,158,9,32,2,41,0.9,0,13.2,0,0,0,47,151,198,4,0,186,178,180,15,0,0,0,0,1,0,0,0,0,0,0,4
45,30,754,158,158,7,21,2,41,0.8,0,0,0,0,0,45,153,198,2,0,186,180,183,11,1,0,0,0,1,0,0,0,0,0,0,4
45,132,752,158,158,6,19,2,40,0.9,0,0,0,0,0,40,158,198,1,0,186,182,186,9,1,0,0,0,1,0,0,0,0,0,0,4
45,763,1192,158,158,5,11,0,42,0.9,0,2.8,0,0,0,43,151,194,2,0,180,175,178,10,0,0,0,0,1,0,0,0,0,0,0,4
45,0,1199,142,142,18,75,2,36,1.9,0,2.5,1,0,0,148,51,199,12,0,180,164,171,53,1,0,0,0,1,0,0,0,0,0,0,4
45,39,750,142,142,10,43,2,38,1.3,0,0,0,0,0,62,127,189,8,0,180,171,176,22,1,0,0,0,1,0,0,0,0,0,0,4
45,61,537,142,142,6,24,1,38,1.1,0,0,0,0,0,76,112,188,2,0,176,173,176,11,1,0,0,0,1,0,0,0,0,0,0,4
45,829,1192,142,142,7,31,0,32,2.3,0,0,0,0,0,144,56,200,10,0,170,158,162,37,1,0,0,0,1,0,0,0,0,0,0,4
45,750,1199,142,142,7,32,0,32,3.1,0,1.6,1,0,0,149,51,200,10,0,167,154,160,55,1,0,0,0,1,0,0,0,0,0,0,4
45,190,738,142,142,9,33,2,38,1.3,0,0,0,0,0,130,68,198,5,0,180,173,177,14,1,0,0,0,1,0,0,0,0,0,0,4
1,0,1027,137,137,3,2,0,59,0.8,24,13.4,0,0,0,97,70,167,8,0,143,144,145,5,1,0,1,0,0,0,0,0,0,0,0,2
1,217,997,137,137,0,1,0,60,0.6,22,13.1,0,0,0,96,71,167,3,0,143,144,144,3,1,0,0,0,0,1,0,0,0,0,0,5
1,485,1002,137,137,0,0,0,63,0.5,36,7.5,0,0,0,96,71,167,3,0,143,141,143,1,1,0,0,0,0,0,0,0,0,0,1,10
1,0,1199,138,138,1,1,0,52,1,18,14.8,0,0,0,102,74,176,8,1,142,141,143,3,1,1,0,0,0,0,0,0,0,0,0,1
1,23,837,138,138,1,1,0,55,0.7,22,6.7,0,0,0,102,74,176,4,0,142,141,142,1,0,1,0,0,0,0,0,0,0,0,0,1
1,0,1199,143,143,0,1,0,65,0.6,28,14.9,0,0,0,93,72,165,4,0,144,144,146,3,1,0,0,0,0,0,0,0,0,0,1,10
1,48,925,143,143,0,0,0,66,0.5,28,13.5,0,0,0,93,72,165,4,0,144,144,146,2,1,0,0,0,0,0,0,0,0,0,1,10
1,332,925,143,143,0,0,0,65,0.5,24,10.4,0,0,0,111,56,167,4,0,143,144,145,1,1,0,0,0,0,0,0,0,0,0,1,10
1,48,1025,145,145,7,1,1,51,0.8,0,8.7,0,0,0,92,74,166,4,0,159,155,157,5,1,0,1,0,0,0,0,0,0,0,0,2
1,432,786,145,145,1,1,0,54,0.6,0,6.6,0,0,0,21,145,166,0,0,157,156,158,1,0,0,0,0,0,1,0,0,0,0,0,5
1,0,1058,140,140,1,0,1,52,0.8,0,16.2,0,0,0,108,57,165,7,0,146,145,147,4,1,1,0,0,0,0,0,0,0,0,0,1
1,25,582,140,140,0,0,1,53,0.7,0,14.8,0,0,0,84,72,156,4,0,143,145,146,3,1,1,0,0,0,0,0,0,0,0,0,1
1,0,1132,145,145,0,0,0,66,0.4,31,7.4,1,0,0,30,124,154,4,0,146,145,147,1,1,0,0,0,0,0,0,0,0,0,1,10
1,14,499,145,145,0,0,1,70,0.3,40,5.3,0,0,0,14,139,153,1,0,146,146,147,0,0,0,0,0,0,0,0,0,0,0,1,10
1,522,1108,145,145,0,0,0,63,0.4,23,10.4,0,0,0,31,123,154,4,0,146,144,147,1,1,0,0,0,0,0,0,0,0,0,1,10
1,19,646,138,138,0,18,3,59,0.5,26,4.9,1,0,0,54,100,154,5,0,147,145,148,3,1,0,0,0,0,1,0,0,0,0,0,5
1,0,1199,141,141,0,2,4,58,0.5,15,8.1,0,0,0,23,130,153,1,0,144,143,145,1,0,1,0,0,0,0,0,0,0,0,0,1
1,388,1171,141,141,0,0,2,61,0.4,22,6.9,0,0,0,19,133,152,1,0,144,143,145,0,0,0,0,0,0,0,0,0,0,0,1,10
1,16,707,141,141,0,2,3,60,0.5,22,7.8,0,0,0,25,128,153,1,0,146,144,146,1,1,0,0,0,0,0,0,0,0,0,1,10
30,0,1199,136,136,12,0,7,35,5.7,0,29.6,0,0,0,148,52,200,5,3,146,150,151,62,1,0,1,0,0,0,0,0,0,0,0,2
30,247,944,136,136,11,0,3,35,4.9,0,5.2,0,0,0,148,52,200,11,2,146,159,162,74,1,0,0,0,1,0,0,0,0,0,0,4
30,0,1199,140,140,4,0,10,35,5,0,29.3,4,0,0,126,50,176,10,1,148,143,148,43,1,0,0,0,0,0,1,0,0,0,0,6
30,526,1169,140,140,0,0,5,35,4,0,23.1,4,0,0,127,50,177,9,1,143,137,143,27,1,0,0,0,0,0,0,1,0,0,0,7
30,30,652,140,140,4,0,5,38,5.4,0,34.7,0,0,0,149,50,199,8,1,148,148,151,43,1,0,1,0,0,0,0,0,0,0,0,2
30,407,1133,140,140,2,0,6,38,3.5,0,21.7,3,0,0,127,50,177,5,0,143,141,145,25,1,0,0,0,0,0,1,0,0,0,0,6
30,0,1199,130,130,4,0,3,40,2.9,0,27.3,2,0,0,144,51,195,6,2,133,134,138,27,0,0,0,0,0,0,1,0,0,0,0,6
30,585,1191,130,130,3,0,3,36,2.5,0,8.7,2,0,0,144,51,195,7,2,133,134,134,38,0,0,0,0,0,0,1,0,0,0,0,6
30,725,1185,130,130,2,0,2,35,2.8,0,11.6,2,0,0,144,51,195,8,1,127,133,131,53,0,0,0,0,0,0,1,0,0,0,0,6
30,916,1185,130,130,0,0,0,37,1.8,0,3,2,0,0,90,58,148,4,1,127,121,126,21,1,0,0,0,0,0,0,1,0,0,0,7
30,0,1199,128,128,1,0,12,37,2.8,0,16,3,0,0,136,55,191,9,1,129,130,129,37,0,0,0,0,0,0,1,0,0,0,0,6
30,592,1178,128,128,0,0,6,46,2.1,0,11.6,3,0,0,114,50,164,8,1,129,123,128,17,1,0,0,0,0,0,1,0,0,0,0,6
30,228,831,128,128,1,0,7,30,3.1,0,14.9,2,0,0,141,50,191,10,0,125,133,128,69,0,0,0,0,0,0,1,0,0,0,0,6
30,176,650,128,128,1,0,5,28,3.4,0,20,1,0,0,137,54,191,9,1,125,137,130,79,0,0,1,0,0,0,0,0,0,0,0,2
30,0,1199,128,128,8,0,6,45,2.8,2,10.4,4,0,0,128,51,179,9,1,133,132,135,24,0,0,0,0,0,0,1,0,0,0,0,6
30,393,1122,128,128,5,0,3,43,2.5,0,3.9,4,0,0,149,50,199,11,1,133,130,133,21,0,0,0,0,0,0,1,0,0,0,0,6
30,226,950,128,128,5,0,5,50,1.9,4,5.9,2,0,0,141,51,192,8,0,133,133,136,15,0,0,0,0,0,0,1,0,0,0,0,6
30,524,1189,128,128,5,0,5,42,2.4,0,4.5,4,0,0,149,50,199,12,2,133,130,133,24,0,0,0,0,0,0,1,0,0,0,0,6
30,0,1199,128,128,8,0,9,36,3.4,0,15.2,6,0,0,145,53,198,6,2,133,136,134,65,0,0,0,0,0,0,1,0,0,0,0,6
30,84,774,128,128,1,0,5,39,2.7,0,18.9,4,0,0,128,51,179,6,0,133,125,130,24,0,0,0,0,0,0,0,1,0,0,0,7
30,371,1191,128,128,6,0,5,36,3.8,0,20.5,3,0,0,148,51,199,7,1,133,141,136,83,0,0,0,0,0,0,1,0,0,0,0,6
30,269,1191,128,128,6,0,6,36,3.8,0,18.5,4,0,0,145,53,198,7,2,133,139,135,79,0,0,0,0,0,0,1,0,0,0,0,6
30,495,1067,128,128,5,0,4,37,4.1,0,26.3,1,0,0,147,52,199,7,1,133,147,140,100,0,0,1,0,0,0,0,0,0,0,0,2
30,684,1067,128,128,5,0,1,34,4.9,0,16,1,0,0,147,52,199,7,2,133,155,163,137,1,0,0,0,1,0,0,0,0,0,0,4
30,97,705,128,128,0,0,5,38,2.6,0,14.8,4,0,0,128,51,179,5,1,133,124,129,25,0,0,0,0,0,0,0,1,0,0,0,7
30,12,774,128,128,2,0,5,39,2.6,0,17.1,4,0,0,128,51,179,7,0,133,126,132,22,0,0,0,0,0,0,1,0,0,0,0,6
30,361,1102,136,136,3,1,0,69,0.8,0,17.2,1,0,0,126,54,180,5,0,140,139,141,7,1,0,0,0,0,0,1,0,0,0,0,6
44,0,1199,120,120,4,10,5,41,1.1,0,9.2,0,0,0,71,105,176,6,0,123,131,127,30,-1,0,1,0,0,0,0,0,0,0,0,2
44,282,892,120,120,0,0,2,45,0.8,0,11.2,0,0,0,27,109,136,2,0,123,124,126,2,0,1,0,0,0,0,0,0,0,0,0,1
44,181,499,120,120,1,0,1,37,1.1,0,9.6,0,0,0,25,112,137,1,0,127,127,129,2,0,1,0,0,0,0,0,0,0,0,0,1
44,181,1192,120,120,3,8,4,41,1.1,0,9.9,0,0,0,67,105,172,4,0,123,127,126,16,-1,0,1,0,0,0,0,0,0,0,0,2
44,23,679,120,120,2,2,2,40,1,0,8.7,0,0,0,64,112,176,4,0,123,132,128,31,-1,0,1,0,0,0,0,0,0,0,0,2
44,23,1011,120,120,3,6,4,42,1,0,9.4,0,0,0,67,109,176,7,0,123,131,127,31,-1,0,1,0,0,0,0,0,0,0,0,2
44,0,1199,120,120,1,9,3,42,1.1,0,12.9,1,0,0,116,54,170,10,0,115,118,117,14,0,0,1,0,0,0,0,0,0,0,0,2
44,499,1146,120,120,0,4,2,45,0.9,0,9.9,1,0,0,39,102,141,3,0,115,114,116,1,0,1,0,0,0,0,0,0,0,0,0,1
44,105,468,120,120,0,2,2,40,1.1,0,14,0,0,0,29,106,135,1,0,121,119,121,3,0,1,0,0,0,0,0,0,0,0,0,1
44,0,1174,120,120,4,23,5,36,1.5,0,13.5,0,0,0,112,62,174,6,0,119,129,125,42,0,0,1,0,0,0,0,0,0,0,0,2
44,14,506,120,120,0,5,2,38,1.3,0,15.8,0,0,0,59,103,162,6,0,119,118,120,4,-1,0,0,1,0,0,0,0,0,0,0,3
44,143,517,120,120,0,2,1,38,1.3,0,16,0,0,0,59,103,162,4,0,119,120,121,4,-1,0,0,1,0,0,0,0,0,0,0,3
44,488,1156,120,120,4,18,4,35,1.7,0,9.6,0,0,0,127,62,189,7,0,125,136,132,49,0,0,1,0,0,0,0,0,0,0,0,2
44,508,855,120,120,2,6,3,35,1.5,0,14.9,0,0,0,78,96,174,5,1,161,142,139,70,0,0,0,0,1,0,0,0,0,0,0,4
44,492,871,120,120,3,7,3,35,1.6,0,2.1,0,0,0,96,78,174,7,0,161,141,138,75,0,0,0,0,1,0,0,0,0,0,0,4
44,174,871,120,120,3,7,3,37,1.5,0,11.3,0,0,0,96,78,174,4,0,119,132,128,51,0,0,1,0,0,0,0,0,0,0,0,2
44,0,1199,148,148,2,5,4,77,0.5,3,9.6,0,0,0,32,140,172,2,0,150,152,153,2,0,0,1,0,0,0,0,0,0,0,0,2
44,23,953,148,148,0,3,4,79,0.4,4,10,0,0,0,20,140,160,1,0,150,151,153,1,0,0,0,0,0,0,0,0,0,0,1,10
44,170,768,148,148,0,1,3,82,0.4,5,8.4,0,0,0,18,142,160,0,0,150,151,151,0,0,0,0,0,0,0,0,0,0,1,0,9
44,305,953,148,148,0,2,3,77,0.5,4,10.2,0,0,0,32,140,172,1,0,150,150,151,1,-1,0,0,0,0,0,0,0,0,1,0,9
44,194,953,148,148,0,3,4,78,0.5,4,10,0,0,0,32,140,172,1,0,150,150,151,1,-1,0,0,0,0,0,0,0,0,0,1,10
44,431,953,148,148,0,2,2,75,0.6,0,10.7,0,0,0,32,140,172,1,0,150,150,151,0,-1,0,0,0,0,0,0,0,0,0,1,10
44,0,1199,144,144,7,10,2,73,0.6,0,9.3,1,0,0,94,82,176,4,0,156,154,155,5,1,0,1,0,0,0,0,0,0,0,0,2
44,592,1185,144,144,1,6,1,76,0.6,0,11.8,0,0,0,54,126,180,2,0,156,153,155,5,0,0,0,0,0,1,0,0,0,0,0,5
44,12,684,144,144,7,5,1,71,0.8,0,2.7,1,0,0,94,82,176,3,0,156,154,155,6,1,0,1,0,0,0,0,0,0,0,0,2
44,127,894,144,144,6,5,1,73,0.7,0,5.2,1,0,0,98,82,180,3,0,156,154,157,5,1,0,1,0,0,0,0,0,0,0,0,2
44,409,1199,144,144,4,1,0,67,0.9,0,9.7,0,0,0,98,72,170,4,0,146,147,149,4,1,0,1,0,0,0,0,0,0,0,0,2
44,0,1199,147,147,9,11,3,71,0.7,0,9.5,0,0,0,82,116,198,2,0,156,158,159,10,0,0,1,0,0,0,0,0,0,0,0,2
44,26,756,147,147,4,10,2,67,0.8,0,10.9,0,0,0,72,120,192,1,0,156,157,157,11,0,0,1,0,0,0,0,0,0,0,0,2
44,341,1182,148,148,7,4,3,73,0.7,0,9.9,0,0,0,82,116,198,2,0,158,159,159,11,0,0,1,0,0,0,0,0,0,0,0,2
5,0,1199,144,144,7,7,3,34,1.6,0,19.8,0,0,0,104,71,175,4,1,148,149,151,11,1,0,1,0,0,0,0,0,0,0,0,2
5,16,529,144,144,5,5,1,36,1.4,0,11.5,0,0,0,119,57,176,2,1,148,150,150,12,1,0,1,0,0,0,0,0,0,0,0,2
5,370,1180,144,144,2,2,2,35,1.8,0,24.7,0,0,0,118,56,174,6,1,151,148,151,12,1,0,1,0,0,0,0,0,0,0,0,2
5,152,1036,144,144,5,4,2,33,1.7,0,21.5,0,0,0,103,71,174,5,1,150,149,151,10,1,0,1,0,0,0,0,0,0,0,0,2
5,0,386,143,143,2,5,1,39,1.6,0,10,0,0,0,136,60,196,9,1,148,149,150,8,0,0,1,0,0,0,0,0,0,0,0,2
5,0,1200,146,146,11,4,1,41,1.9,0,27.3,0,0,0,130,50,180,7,0,154,152,155,18,1,0,1,0,0,0,0,0,0,0,0,2
5,431,1192,146,146,8,1,1,40,1.9,0,25.6,0,0,0,122,50,172,4,0,154,151,155,16,1,0,1,0,0,0,0,0,0,0,0,2
5,14,664,146,146,6,4,1,40,2,0,26.1,0,0,0,133,50,183,8,0,156,154,157,20,1,0,1,0,0,0,0,0,0,0,0,2
5,0,878,146,146,13,22,2,41,1,0,1.4,0,0,0,113,73,186,3,0,157,162,164,13,1,0,0,0,1,0,0,0,0,0,0,4
5,0,1198,142,142,0,1,2,30,2.9,5,36.9,0,0,0,108,50,158,1,0,141,140,144,9,1,1,0,0,0,0,0,0,0,0,0,1
5,25,377,142,142,0,1,0,40,1.1,12,10.8,0,0,0,97,57,154,2,0,148,144,147,4,1,1,0,0,0,0,0,0,0,0,0,1
5,0,1199,142,142,10,11,4,45,1.1,2,8.7,0,0,0,131,51,182,5,0,146,153,152,19,1,0,1,0,0,0,0,0,0,0,0,2
5,447,1192,142,142,10,10,3,45,1.2,0,4.5,0,0,0,134,51,185,5,0,156,158,158,14,1,0,0,0,1,0,0,0,0,0,0,4
5,14,511,142,142,0,1,1,43,0.8,3,9.4,0,0,0,27,137,164,2,0,146,145,146,1,-1,1,0,0,0,0,0,0,0,0,0,1
44,0,1199,133,133,9,20,5,36,3.1,0,27.6,0,0,0,105,54,159,4,0,143,137,142,28,1,0,1,0,0,0,0,0,0,0,0,2
44,414,1182,133,133,6,13,2,38,2.5,0,19.4,0,0,0,113,54,167,3,0,143,137,141,22,1,0,1,0,0,0,0,0,0,0,0,2
5,0,1199,130,130,8,25,3,45,2.8,0,29,0,0,0,114,52,166,2,0,134,135,137,24,1,0,1,0,0,0,0,0,0,0,0,2
5,368,1183,130,130,7,20,3,46,2.5,0,28,0,0,0,114,52,166,2,0,134,138,139,23,1,0,1,0,0,0,0,0,0,0,0,2
13,0,451,132,132,5,0,0,37,2.4,0,17,1,0,0,115,52,167,10,0,141,140,143,33,1,0,1,0,0,0,0,0,0,0,0,2
44,0,1199,120,120,4,0,2,46,1.5,11,19,1,0,0,132,57,189,9,0,125,123,126,15,0,0,1,0,0,0,0,0,0,0,0,2
44,799,1149,120,120,0,0,1,50,0.7,26,6,0,0,0,20,116,136,0,0,125,123,125,1,0,1,0,0,0,0,0,0,0,0,0,1
5,0,1199,134,134,16,7,4,47,2.7,0,0,3,0,0,110,60,170,5,0,150,147,153,31,1,0,0,0,1,0,0,0,0,0,0,4
5,136,941,134,134,14,2,3,48,2.2,0,0,0,0,0,120,50,170,5,0,160,150,155,28,1,0,0,0,1,0,0,0,0,0,0,4
1,0,1199,144,144,0,1,0,51,1.1,10,21.7,0,0,0,115,71,186,9,0,153,151,153,6,1,0,0,0,0,1,0,0,0,0,0,5
1,438,970,144,144,0,1,0,47,0.8,11,13.6,0,0,0,90,74,164,5,1,153,151,152,3,1,0,0,0,0,1,0,0,0,0,0,5
1,7,301,144,144,0,0,0,62,0.5,5,6.1,0,0,0,11,148,159,1,0,153,154,155,0,0,0,0,0,0,0,0,0,0,0,1,10
1,0,1199,143,143,4,8,0,50,1.1,3,12.2,1,0,0,126,74,200,8,0,148,147,149,4,0,0,1,0,0,0,0,0,0,0,0,2
1,30,740,143,143,0,1,0,57,0.6,5,10.4,0,0,0,98,74,172,2,0,150,148,150,1,1,1,0,0,0,0,0,0,0,0,0,1
1,229,768,143,143,0,1,0,56,0.6,0,8.9,0,0,0,59,106,165,3,0,148,149,150,1,1,1,0,0,0,0,0,0,0,0,0,1
1,634,1088,143,143,3,8,0,44,1.3,0,11.4,0,0,0,101,80,181,6,0,146,147,148,5,0,0,1,0,0,0,0,0,0,0,0,2
1,0,1199,138,138,5,15,0,45,1,0,12.8,0,0,0,115,71,186,7,0,144,144,145,6,0,0,1,0,0,0,0,0,0,0,0,2
1,273,1173,138,138,4,15,0,42,1,0,13.6,0,0,0,115,71,186,5,0,144,143,144,6,0,0,1,0,0,0,0,0,0,0,0,2
1,490,713,138,138,0,1,0,38,1.2,0,16.5,0,0,0,84,71,155,4,0,144,140,142,5,1,0,0,1,0,0,0,0,0,0,0,3
1,432,736,138,138,0,3,0,38,1.2,0,19.7,0,0,0,90,71,161,3,0,144,141,142,5,1,0,0,1,0,0,0,0,0,0,0,3
1,0,1199,136,136,9,8,0,40,2.3,0,19.4,0,0,0,139,51,190,5,5,144,142,145,17,1,0,1,0,0,0,0,0,0,0,0,2
1,533,1185,136,136,6,5,0,46,1.3,0,6.9,0,0,0,149,51,200,12,0,144,145,147,8,0,0,1,0,0,0,0,0,0,0,0,2
30,0,1199,123,123,0,0,1,73,0.3,72,5.2,0,0,0,28,108,136,3,0,123,124,125,1,0,0,0,0,0,0,0,0,0,1,0,9
30,32,594,123,123,0,0,0,76,0.2,85,3.3,0,0,0,11,118,129,1,0,123,122,124,0,0,0,0,0,0,0,0,0,0,1,0,9
30,571,822,123,123,0,0,1,60,0.6,0,10.4,0,0,0,52,84,136,4,0,125,124,126,2,1,0,0,0,0,0,0,0,0,0,1,10
30,269,1135,123,123,0,0,1,74,0.3,64,5.9,0,0,0,52,84,136,3,0,123,124,126,1,1,0,0,0,0,0,0,0,0,0,1,10
30,95,826,123,123,0,0,1,72,0.3,58,6.5,0,0,0,52,84,136,3,0,123,123,124,1,1,0,0,0,0,0,0,0,0,0,1,10
30,0,1199,123,123,0,1,0,70,0.3,66,5.9,0,0,0,30,101,131,1,0,123,123,124,1,1,0,0,0,0,0,0,0,0,0,1,10
30,177,898,123,123,0,0,0,73,0.3,91,2.9,0,0,0,9,120,129,2,0,123,124,125,0,0,0,0,0,0,0,0,0,0,1,0,9
30,222,876,123,123,0,0,0,74,0.3,90,2.8,0,0,0,9,120,129,2,0,123,124,125,0,0,0,0,0,0,0,0,0,0,1,0,9
30,601,1182,123,123,0,1,0,70,0.3,54,6.8,0,0,0,31,100,131,0,0,123,121,123,1,1,0,0,0,0,0,0,0,0,1,0,9
30,7,646,123,123,0,0,0,70,0.3,70,4.4,0,0,0,19,110,129,2,0,123,124,125,1,1,0,0,0,0,0,0,0,0,1,0,9
30,59,1014,123,123,0,0,0,71,0.3,77,4.1,0,0,0,19,110,129,1,0,123,123,124,0,1,0,0,0,0,0,0,0,0,1,0,9
30,0,1199,130,130,3,0,6,22,1.6,11,8.8,0,0,0,95,62,157,7,0,134,133,134,4,1,0,1,0,0,0,0,0,0,0,0,2
30,429,1174,130,130,3,0,4,23,1.6,8,9.6,0,0,0,115,62,177,9,0,134,134,135,5,0,0,1,0,0,0,0,0,0,0,0,2
30,12,740,130,130,1,0,4,22,1.4,11,7.2,0,0,0,32,120,152,2,0,133,132,134,1,0,1,0,0,0,0,0,0,0,0,0,1
30,195,961,130,130,1,0,3,24,1.2,12,7.6,0,0,0,35,120,155,1,0,134,133,135,1,0,1,0,0,0,0,0,0,0,0,0,1
30,8,648,130,130,1,0,3,21,1.4,11,7.3,0,0,0,33,119,152,1,0,133,131,133,2,0,1,0,0,0,0,0,0,0,0,0,1
30,132,738,130,130,1,0,3,23,1.3,10,5.7,0,0,0,32,120,152,2,0,133,133,134,1,0,1,0,0,0,0,0,0,0,0,0,1
30,0,361,128,128,0,0,2,23,6.3,0,0,5,0,1,144,52,196,10,2,90,98,91,95,-1,0,0,0,0,0,0,1,0,0,0,7
45,337,1199,138,138,0,1,4,57,1.4,10,8.9,1,0,2,132,60,192,9,1,142,127,138,75,0,0,0,0,0,0,0,1,0,0,0,7
45,393,1189,138,138,0,0,4,57,1.3,11,10.2,1,0,2,132,60,192,11,1,140,126,137,75,0,0,0,0,0,0,0,1,0,0,0,7
45,21,628,138,138,0,2,2,60,1,8,7.5,0,0,1,118,69,187,10,1,142,130,140,61,0,0,0,0,0,0,0,1,0,0,0,7
45,389,1014,138,138,0,0,3,61,1,12,10,0,0,1,118,69,187,12,1,140,130,140,55,0,0,0,0,0,0,0,1,0,0,0,7
45,7,400,138,138,0,2,1,62,0.5,9,8.1,0,0,0,27,121,148,1,0,142,140,142,1,1,1,0,0,0,0,0,0,0,0,0,1
45,626,1009,138,138,0,0,2,65,0.4,14,7,0,0,0,20,129,149,3,0,141,140,142,1,0,0,0,0,0,0,0,0,0,0,1,10
45,680,1189,138,138,0,0,3,58,1.1,15,6.9,1,0,1,132,60,192,8,2,141,132,141,47,0,0,0,0,0,0,0,1,0,0,0,7
45,0,1199,141,141,1,0,1,54,0.9,7,9.5,3,0,0,124,60,184,12,2,150,139,147,49,1,0,0,0,0,0,0,1,0,0,0,7
45,325,1169,141,141,1,0,1,56,0.9,12,8.5,3,0,0,136,60,196,8,2,150,137,147,68,0,0,0,0,0,0,0,1,0,0,0,7
45,16,307,141,141,0,0,0,47,0.8,0,9.7,1,0,0,54,103,157,6,1,154,144,147,15,1,1,0,0,0,0,0,0,0,0,0,1
45,517,1061,141,141,1,0,1,62,0.5,14,7.8,0,0,0,34,125,159,1,0,150,146,149,2,1,0,0,0,0,0,0,0,0,0,1,10
45,0,1199,140,140,14,2,2,57,1.3,0,3.4,0,0,0,138,50,188,5,0,176,163,167,35,1,0,0,0,1,0,0,0,0,0,0,4
45,122,1018,140,140,9,0,1,57,1.3,0,9.9,0,0,0,138,50,188,4,0,176,164,169,31,1,0,0,0,1,0,0,0,0,0,0,4
45,458,1192,140,140,10,2,0,55,1.4,0,0,0,0,0,138,50,188,3,0,150,164,167,40,1,0,0,0,1,0,0,0,0,0,0,4
45,23,600,140,140,6,0,0,59,1.1,0,0,0,0,0,62,120,182,1,0,176,163,169,30,1,0,0,0,1,0,0,0,0,0,0,4
45,373,1045,140,140,9,0,0,56,1.4,0,0,0,0,0,138,50,188,3,0,176,163,167,35,1,0,0,0,1,0,0,0,0,0,0,4
45,26,720,140,140,7,0,0,58,1.2,0,4.2,0,0,0,126,62,188,4,0,176,164,169,27,1,0,0,0,1,0,0,0,0,0,0,4
44,0,1199,142,142,1,1,5,50,1.2,0,23.8,0,0,0,104,58,162,8,0,148,144,147,8,1,1,0,0,0,0,0,0,0,0,0,1
44,25,763,142,142,1,1,2,54,0.6,0,11,0,0,0,52,120,172,3,0,148,145,147,2,0,1,0,0,0,0,0,0,0,0,0,1
44,0,940,140,140,3,3,4,34,2.9,0,40.8,0,0,0,114,66,180,9,2,147,145,148,22,1,0,1,0,0,0,0,0,0,0,0,2
8,0,556,132,132,0,170,2,35,2.7,0,0,2,0,2,145,54,199,9,2,75,90,78,104,-1,0,0,0,0,0,0,0,1,0,0,8
8,52,542,132,132,0,146,1,37,2.3,0,0,1,0,2,111,54,165,5,1,75,87,77,86,-1,0,0,0,0,0,0,0,1,0,0,8
5,0,1199,133,133,4,167,8,27,1.5,0,14.8,2,0,0,70,88,158,1,0,140,135,138,10,1,0,0,0,0,0,1,0,0,0,0,6
5,343,1167,133,133,4,156,6,26,1.6,0,12.9,2,0,0,87,71,158,2,0,141,135,139,13,1,0,0,0,0,0,1,0,0,0,0,6
5,16,382,133,133,0,5,2,29,1.3,0,15.6,0,0,0,34,113,147,1,0,134,134,136,3,0,0,0,1,0,0,0,0,0,0,0,3
5,377,1040,133,133,3,104,5,26,1.6,0,14.2,2,0,0,70,88,158,2,0,140,135,139,12,1,0,0,0,0,0,1,0,0,0,0,6
5,571,1174,133,133,4,142,4,28,1.6,0,9.7,1,0,0,87,71,158,2,0,141,137,141,11,1,0,1,0,0,0,0,0,0,0,0,2
5,0,1199,133,133,5,489,5,21,2.3,0,15.7,4,0,1,107,67,174,7,0,143,125,135,76,0,0,0,0,0,0,0,1,0,0,0,7
5,37,517,133,133,0,173,2,18,2.7,0,21.5,1,0,1,107,67,174,4,0,115,120,121,48,0,0,0,0,0,0,0,0,1,0,0,8
5,476,1058,133,133,4,265,2,25,1.7,0,13.3,2,0,0,106,68,174,7,1,143,132,138,41,0,0,0,0,0,0,1,0,0,0,0,6
5,537,1183,133,133,5,286,3,24,2.1,0,13.4,3,0,0,125,53,178,6,0,143,128,138,69,1,0,0,0,0,0,1,0,0,0,0,6
5,0,1199,133,133,5,564,6,29,1.7,0,9.5,4,0,1,118,59,177,7,1,133,129,133,27,0,0,0,0,0,0,1,0,0,0,0,6
5,479,1137,133,133,4,314,3,35,1.3,0,5.4,2,0,0,88,68,156,7,0,133,133,136,18,1,0,0,0,0,0,1,0,0,0,0,6
5,32,759,133,133,2,324,4,24,1.9,0,5.7,3,0,1,99,59,158,5,0,133,124,130,35,1,0,0,0,0,0,1,0,0,0,0,6
5,353,921,133,133,4,273,3,32,1.6,0,8.4,1,0,0,90,68,158,4,0,133,133,135,18,1,0,0,0,0,0,1,0,0,0,0,6
5,0,1199,131,131,1,443,4,29,2,0,8.1,4,0,2,111,54,165,14,0,129,112,128,103,1,0,0,0,0,0,0,0,1,0,0,8
5,544,1183,131,131,0,214,2,34,2.2,0,3.8,2,0,1,128,54,182,10,1,75,99,102,148,-1,0,0,0,0,0,0,0,1,0,0,8
5,3,759,130,130,1,325,3,25,1.9,0,8.3,4,0,1,141,57,198,16,0,129,125,131,35,0,0,0,0,0,0,0,1,0,0,0,7
5,244,1183,130,130,0,325,3,29,2.2,0,7.8,3,0,3,136,54,190,13,0,129,106,122,129,0,0,0,0,0,0,0,0,1,0,0,8
5,0,598,131,131,0,193,1,61,1.9,0,12.3,1,0,1,128,56,184,11,0,134,120,131,57,0,0,0,0,0,0,0,0,1,0,0,8
5,176,461,131,131,0,107,0,80,0.3,0,7.6,0,0,1,49,96,145,3,0,108,125,128,45,1,0,0,0,0,0,0,0,0,1,0,9
5,136,454,130,130,0,110,0,80,0.3,0,7.4,0,0,1,49,96,145,3,0,108,123,122,39,1,0,0,0,0,0,0,0,0,1,0,9
5,192,379,130,130,0,66,0,80,0.3,0,0,0,0,1,29,107,136,1,0,108,120,120,23,-1,0,0,0,0,0,0,0,0,1,0,9
44,0,1199,133,133,0,0,8,60,0.7,58,9.9,0,0,0,128,72,200,8,1,133,132,134,2,0,0,0,0,0,0,0,0,0,0,1,10
44,12,856,133,133,0,0,6,64,0.4,81,3.7,0,0,0,12,126,138,1,0,133,132,134,0,0,0,0,0,0,0,0,0,0,1,0,9
44,0,1199,130,130,1,0,9,54,0.6,6,8.7,0,0,0,30,116,146,2,0,133,133,134,1,0,1,0,0,0,0,0,0,0,0,0,1
44,445,1174,130,130,0,0,5,55,0.5,11,7.6,0,0,0,20,124,144,1,0,133,132,134,0,0,1,0,0,0,0,0,0,0,0,0,1
44,0,1199,126,126,0,0,6,56,0.5,29,7.5,0,0,0,26,116,142,2,0,129,128,130,1,0,1,0,0,0,0,0,0,0,0,0,1
44,420,1169,126,126,0,0,2,56,0.5,40,6.7,0,0,0,27,116,143,2,0,129,127,129,1,0,1,0,0,0,0,0,0,0,0,0,1
44,0,1199,126,126,4,6,5,41,2.1,0,25.8,2,0,0,120,50,170,8,1,129,129,132,19,1,0,1,0,0,0,0,0,0,0,0,2
44,12,592,126,126,3,2,3,41,1.7,0,21.4,0,0,0,100,50,150,4,0,133,130,132,10,1,0,1,0,0,0,0,0,0,0,0,2
44,0,383,120,120,3,0,2,43,1.4,5,18.4,0,0,0,106,50,156,8,0,129,129,130,11,1,0,1,0,0,0,0,0,0,0,0,2
44,0,1199,132,132,7,7,7,55,0.6,16,8.3,0,0,0,42,115,157,2,0,133,138,139,7,0,0,1,0,0,0,0,0,0,0,0,2
44,3,655,132,132,5,3,4,52,0.6,0,8.2,0,0,0,42,115,157,2,0,142,141,142,3,0,0,1,0,0,0,0,0,0,0,0,2
44,535,1176,132,132,2,3,4,58,0.5,23,7.8,0,0,0,36,120,156,2,0,133,135,134,3,0,0,1,0,0,0,0,0,0,0,0,2
44,808,1176,132,132,0,0,2,64,0.4,38,6.3,0,0,0,22,121,143,2,0,133,132,133,0,0,0,0,0,0,0,0,0,0,0,1,10
44,312,727,132,132,1,3,2,51,0.7,0,12.3,0,0,0,41,115,156,2,1,136,137,139,2,0,1,0,0,0,0,0,0,0,0,0,1
44,0,837,129,129,0,8,4,64,0.4,54,5.3,0,0,0,23,118,141,1,0,131,130,132,0,0,0,0,0,0,0,0,0,0,0,1,10
44,30,564,129,129,0,4,2,65,0.4,73,3.9,0,0,0,7,127,134,1,0,131,130,132,0,0,0,0,0,0,0,0,0,0,1,0,9
30,287,1187,143,143,0,19,0,65,0.3,43,6.5,0,0,0,24,131,155,2,0,147,145,147,1,0,0,0,0,0,0,0,0,0,0,1,10
30,526,1124,143,143,0,10,0,70,0.3,50,5.1,0,0,0,13,142,155,1,0,147,146,148,0,0,0,0,0,0,0,0,0,0,0,1,10
30,0,598,142,142,0,27,0,55,0.6,5,12.2,0,0,0,44,116,160,4,0,145,145,147,2,1,1,0,0,0,0,0,0,0,0,0,1
44,0,1199,128,128,7,19,3,52,0.6,0,6.7,0,0,0,36,121,157,4,0,140,138,139,5,0,0,1,0,0,0,0,0,0,0,0,2
44,247,1162,128,128,4,10,3,54,0.6,0,6.5,0,0,0,36,121,157,3,0,140,138,139,5,0,0,1,0,0,0,0,0,0,0,0,2
44,206,707,129,129,0,4,1,55,0.6,0,10.3,0,0,0,58,101,159,3,0,140,138,140,2,0,0,0,0,0,1,0,0,0,0,0,5
44,661,1124,129,129,3,8,2,52,0.6,0,3.8,0,0,0,36,121,157,0,0,133,138,138,11,0,0,1,0,0,0,0,0,0,0,0,2
44,37,939,120,120,3,15,4,50,0.7,6,7.2,0,0,0,94,60,154,2,0,123,126,125,7,1,0,1,0,0,0,0,0,0,0,0,2
44,291,939,120,120,3,13,3,50,0.7,7,6.1,0,0,0,94,60,154,2,0,123,126,125,10,1,0,1,0,0,0,0,0,0,0,0,2
44,23,479,120,120,0,2,2,53,0.6,3,8.1,0,0,0,19,116,135,1,0,125,123,125,1,0,1,0,0,0,0,0,0,0,0,0,1
44,799,1165,120,120,3,11,2,45,0.8,0,8.7,0,0,0,44,116,160,2,0,153,142,147,27,1,0,0,0,1,0,0,0,0,0,0,4
44,3,662,120,120,1,8,3,51,0.6,3,7.5,0,0,0,38,116,154,3,0,123,125,125,5,-1,1,0,0,0,0,0,0,0,0,0,1
44,0,1176,124,124,9,50,9,41,1.3,0,9.3,0,0,0,73,115,188,9,1,150,145,151,12,0,0,0,0,1,0,0,0,0,0,0,4
44,30,662,129,129,6,22,2,44,1,0,5.2,0,0,0,113,75,188,6,0,150,141,146,18,0,0,0,0,1,0,0,0,0,0,0,4
44,116,1023,129,129,9,36,4,40,1.4,0,7.5,0,0,0,73,115,188,10,1,150,145,150,12,0,0,0,0,1,0,0,0,0,0,0,4
44,316,1173,129,129,7,41,6,40,1.4,0,8.5,0,0,0,73,115,188,9,1,150,147,151,9,0,0,0,0,1,0,0,0,0,0,0,4
44,0,1199,123,123,10,0,5,39,2.1,0,21.3,0,0,0,88,58,146,7,0,127,127,129,14,1,0,1,0,0,0,0,0,0,0,0,2
44,477,1194,123,123,6,0,2,39,1.5,0,16,0,0,0,95,51,146,6,1,129,128,130,9,1,0,1,0,0,0,0,0,0,0,0,2
44,0,1199,120,120,6,0,2,41,2.2,4,25.2,0,0,0,107,58,165,4,1,121,124,126,16,0,0,1,0,0,0,0,0,0,0,0,2
44,156,806,120,120,6,0,0,39,1.9,0,17.7,0,0,0,105,60,165,5,0,129,127,129,12,0,0,1,0,0,0,0,0,0,0,0,2
30,423,1174,139,139,3,4,2,54,0.7,5,7.3,0,0,0,101,65,166,2,0,147,145,147,5,1,0,1,0,0,0,0,0,0,0,0,2
30,720,1174,139,139,1,1,2,61,0.4,8,6.4,0,0,0,17,138,155,1,0,147,146,148,0,0,0,0,0,0,0,0,0,0,0,1,10
45,0,1035,142,142,1,0,5,28,3.1,0,4.2,11,0,0,135,53,188,8,2,143,130,139,57,0,0,0,0,0,0,0,1,0,0,0,7
45,668,1035,142,142,0,0,1,14,4.5,0,0,5,0,0,125,53,178,14,3,97,115,115,85,0,0,0,0,0,0,0,1,0,0,0,7
45,242,1014,142,142,1,0,4,23,3.6,0,1.9,9,0,0,144,50,194,12,1,143,127,135,72,0,0,0,0,0,0,0,1,0,0,0,7
45,16,873,142,142,1,0,4,29,2.7,0,2.8,8,0,0,144,50,194,8,0,143,132,139,42,0,0,0,0,0,0,0,1,0,0,0,7
45,176,919,142,142,1,0,5,25,3.1,0,2.5,8,0,0,144,50,194,7,0,143,129,137,56,0,0,0,0,0,0,0,1,0,0,0,7
30,0,1199,134,134,0,4,0,79,0.2,42,5.5,0,0,0,17,128,145,2,0,135,135,136,1,0,0,0,0,0,0,0,0,0,0,1,10
30,129,903,134,134,0,2,0,81,0.2,53,4.9,0,0,0,16,129,145,2,0,135,135,136,1,0,0,0,0,0,0,0,0,0,1,0,9
30,418,908,134,134,0,0,0,83,0.2,64,3.5,0,0,0,11,130,141,1,0,135,134,136,0,0,0,0,0,0,0,0,0,0,1,0,9
30,37,1183,134,134,0,4,0,79,0.2,41,5.5,0,0,0,17,128,145,2,0,135,135,136,1,0,0,0,0,0,0,0,0,0,1,0,9
30,0,1199,130,130,1,2,0,56,0.5,34,7.2,0,0,0,55,125,180,4,0,129,132,132,3,-1,1,0,0,0,0,0,0,0,0,0,1
30,105,1173,130,130,0,1,0,56,0.5,33,7.5,0,0,0,19,125,144,2,0,129,131,132,2,-1,1,0,0,0,0,0,0,0,0,0,1
30,282,1007,130,130,0,1,0,59,0.4,34,6.8,0,0,0,21,125,146,1,0,129,132,133,3,-1,1,0,0,0,0,0,0,0,0,0,1
30,346,1007,130,130,0,1,0,59,0.4,37,6.6,0,0,0,21,125,146,2,0,129,132,132,2,-1,1,0,0,0,0,0,0,0,0,0,1
30,0,1199,129,129,0,4,0,47,1.1,6,21.9,0,0,0,91,52,143,3,0,131,130,132,7,1,1,0,0,0,0,0,0,0,0,0,1
30,282,688,129,129,0,1,0,48,0.9,13,11.2,0,0,0,71,66,137,1,0,131,130,132,2,1,1,0,0,0,0,0,0,0,0,0,1
30,0,1199,129,129,3,3,0,61,0.6,2,10.8,0,0,0,122,65,187,7,1,129,132,133,5,0,0,1,0,0,0,0,0,0,0,0,2
30,253,682,129,129,0,0,0,66,0.4,2,9.1,0,0,0,20,122,142,0,0,132,132,133,1,0,0,0,0,0,0,0,0,0,0,1,10
30,0,1199,129,129,4,6,0,61,0.4,7,6.7,0,0,0,67,111,178,4,0,143,138,140,7,0,0,1,0,0,0,0,0,0,0,0,2
30,158,1199,129,129,4,6,0,61,0.4,5,5.8,0,0,0,29,121,150,2,0,143,137,139,7,0,0,1,0,0,0,0,0,0,0,0,2
30,0,481,129,129,0,1,0,69,0.3,14,7.6,0,0,0,25,127,152,0,0,139,135,136,4,-1,0,0,0,0,1,0,0,0,0,0,5
30,0,1199,129,129,3,1,0,59,0.9,21,19.4,0,0,0,118,66,184,18,0,133,135,137,7,0,0,1,0,0,0,0,0,0,0,0,2
30,0,1199,141,141,0,2,0,67,0.4,44,9.2,0,0,0,78,70,148,2,0,143,141,143,1,1,0,0,0,0,0,0,0,0,0,1,10
30,605,1189,141,141,0,2,0,76,0.2,62,4.3,0,0,0,12,134,146,1,0,142,140,142,0,0,0,0,0,0,0,0,0,0,0,1,10
30,17,517,141,141,0,0,0,61,0.4,29,5.3,0,0,0,13,135,148,1,0,144,143,145,0,1,0,0,0,0,0,0,0,0,0,1,10
30,0,514,135,135,0,0,0,67,0.4,69,4.6,0,0,0,76,67,143,2,0,137,136,138,0,1,0,0,0,0,0,0,0,0,0,1,10
30,30,456,135,135,0,0,0,68,0.3,72,3.9,0,0,0,10,133,143,1,0,137,136,138,0,0,0,0,0,0,0,0,0,0,1,0,9
30,30,763,134,134,0,0,0,81,0.2,91,1.3,0,0,0,3,133,136,1,0,135,134,136,0,1,0,0,0,0,0,0,0,0,1,0,9
30,66,722,134,134,0,0,0,80,0.2,90,1.3,0,0,0,3,133,136,1,0,135,134,136,0,1,0,0,0,0,0,0,0,0,1,0,9
30,0,1199,130,130,0,1,0,78,0.2,84,2,1,0,0,28,105,133,6,0,131,130,132,1,1,0,0,0,0,0,0,0,0,1,0,9
30,734,1102,130,130,0,1,0,74,0.4,42,2.5,1,0,0,60,105,165,6,0,131,128,131,3,0,0,0,0,0,0,0,0,0,0,1,10
30,35,799,130,130,0,0,0,79,0.2,91,1.7,0,0,0,6,127,133,1,0,130,130,131,0,1,0,0,0,0,0,0,0,0,1,0,9
30,594,1187,130,130,0,1,0,75,0.3,66,2.1,1,0,0,60,105,165,6,0,130,129,131,1,0,0,0,0,0,0,0,0,0,0,1,10
30,0,1199,137,137,0,3,1,77,0.2,40,6.6,0,0,0,29,127,156,2,0,138,141,141,3,0,0,0,0,0,1,0,0,0,0,0,5
30,334,1199,137,137,0,3,1,75,0.2,34,6.9,0,0,0,24,127,151,2,0,138,139,140,1,0,0,0,0,0,1,0,0,0,0,0,5
30,377,1165,137,137,0,3,1,75,0.2,32,7,0,0,0,24,127,151,2,0,138,139,140,1,0,0,0,0,0,0,0,0,0,0,1,10
30,454,1122,137,137,0,3,1,75,0.2,30,7.1,0,0,0,24,127,151,2,0,138,139,139,1,0,0,0,0,0,0,0,0,0,0,1,10
30,0,1199,128,128,0,5,0,73,0.2,32,7.3,0,0,0,22,122,144,1,0,129,132,133,3,0,0,0,0,0,1,0,0,0,0,0,5
30,235,1174,128,128,0,5,0,73,0.3,38,7.1,0,0,0,22,122,144,1,0,129,130,131,1,0,0,0,0,0,0,0,0,0,0,1,10
30,8,603,128,128,0,1,0,78,0.2,32,6.8,0,0,0,17,127,144,2,0,133,135,135,2,0,0,0,0,0,1,0,0,0,0,0,5
30,208,1000,128,128,0,4,0,74,0.2,45,6.9,0,0,0,22,122,144,1,0,133,130,132,1,0,0,0,0,0,0,0,0,0,0,1,10
30,0,1199,133,133,0,14,0,69,0.4,25,10,0,0,0,58,127,185,5,0,133,136,137,4,-1,0,0,0,0,0,0,0,0,0,1,10
30,472,1192,133,133,0,10,0,72,0.3,20,8.8,0,0,0,32,115,147,2,0,133,136,136,3,0,0,0,0,0,0,0,0,0,0,1,10
2,0,1199,117,117,1,16,0,53,0.7,8,12,0,0,0,77,56,133,6,0,123,121,123,3,1,1,0,0,0,0,0,0,0,0,0,1
2,55,695,117,117,0,7,0,51,0.8,9,13.3,0,0,0,77,56,133,5,0,123,122,124,2,1,1,0,0,0,0,0,0,0,0,0,1
2,0,1199,123,123,3,4,0,52,0.8,2,15.4,0,0,0,90,50,140,7,0,129,128,130,4,1,0,1,0,0,0,0,0,0,0,0,2
2,217,1158,123,123,3,3,0,52,0.8,3,14.3,0,0,0,77,63,140,7,0,127,128,130,5,1,0,1,0,0,0,0,0,0,0,0,2
2,707,1158,123,123,2,3,0,56,0.7,0,7.4,0,0,0,71,81,152,4,0,127,129,131,4,1,0,1,0,0,0,0,0,0,0,0,2
2,176,928,123,123,2,3,0,50,0.9,4,14.8,0,0,0,82,58,140,7,0,129,128,130,5,1,0,1,0,0,0,0,0,0,0,0,2
2,176,928,123,123,2,3,0,50,0.9,4,14.8,0,0,0,82,58,140,7,0,129,128,130,5,1,0,1,0,0,0,0,0,0,0,0,2
16,0,3599,146,146,1,0,17,55,0.7,32,8.2,5,0,0,72,93,165,4,0,150,147,150,6,1,1,0,0,0,0,0,0,0,0,0,1
16,1022,3599,146,146,1,0,13,52,0.8,32,8.6,5,0,0,72,93,165,3,0,152,147,151,9,1,1,0,0,0,0,0,0,0,0,0,1
16,1473,3599,146,146,1,0,12,49,0.9,32,8.7,5,0,0,80,86,166,3,0,152,147,151,11,1,1,0,0,0,0,0,0,0,0,0,1
16,125,1505,146,146,0,0,6,64,0.4,31,7.2,0,0,0,19,137,156,2,0,150,147,150,1,0,0,0,0,0,0,0,0,0,0,1,10
16,32,1198,146,146,0,0,4,66,0.4,33,7,0,0,0,19,138,157,1,0,150,147,150,1,0,0,0,0,0,0,0,0,0,0,1,10
16,454,1853,146,146,0,0,4,65,0.4,39,7,0,0,0,19,137,156,1,0,150,149,151,1,1,0,0,0,0,0,0,0,0,0,1,10
16,454,1853,146,146,0,0,4,65,0.4,39,7,0,0,0,19,137,156,1,0,150,149,151,1,1,0,0,0,0,0,0,0,0,0,1,10
16,1316,2595,146,146,0,0,6,65,0.4,44,6.6,0,0,0,22,134,156,3,0,152,150,152,1,1,0,0,0,0,0,0,0,0,0,1,10
16,1593,2410,146,146,0,0,4,69,0.3,55,4.6,0,0,0,11,145,156,0,0,152,150,152,0,0,0,0,0,0,0,0,0,0,0,1,10
16,1219,2626,146,146,0,0,7,65,0.4,41,7,1,0,0,28,134,162,4,0,152,150,152,1,0,0,0,0,0,0,0,0,0,0,1,10
16,1850,2635,146,146,0,0,5,65,0.4,33,7.4,0,0,0,30,134,164,1,0,150,149,151,1,0,0,0,0,0,0,0,0,0,0,1,10
16,2683,3300,146,146,0,0,3,27,1.9,15,6.4,5,0,0,81,86,167,5,0,151,140,145,31,1,0,0,0,0,0,0,1,0,0,0,7
16,2655,3582,146,146,1,0,5,28,1.7,9,12.3,5,0,0,80,86,166,3,0,151,142,146,22,1,0,0,0,0,0,0,1,0,0,0,7
16,8,914,146,146,0,0,1,50,0.6,31,9.1,0,0,0,43,120,163,3,0,160,155,157,5,1,1,0,0,0,0,0,0,0,0,0,1
16,70,928,146,146,0,0,1,53,0.5,32,8.2,0,0,0,27,136,163,2,1,160,156,158,2,1,1,0,0,0,0,0,0,0,0,0,1
16,70,928,146,146,0,0,1,53,0.5,32,8.2,0,0,0,27,136,163,2,1,160,156,158,2,1,0,0,0,0,1,0,0,0,0,0,5
16,1264,3540,146,146,3,0,6,42,1,35,7.5,5,0,0,88,84,172,2,1,157,151,156,17,1,1,0,0,0,0,0,0,0,0,0,1
16,1255,1888,146,146,0,0,1,61,0.4,53,6.8,0,0,0,45,118,163,5,0,157,154,157,2,1,0,0,0,0,1,0,0,0,0,0,5
16,1307,2410,146,146,0,0,2,53,0.7,44,8.1,1,0,0,70,93,163,4,1,157,152,156,8,1,0,0,0,0,1,0,0,0,0,0,5
16,1866,3043,146,146,3,0,4,37,1.3,31,7.2,3,0,0,79,93,172,2,2,162,152,156,23,1,0,0,0,0,0,1,0,0,0,0,6
16,2029,3012,146,146,3,0,4,38,1.2,33,6.9,2,0,0,78,94,172,2,3,162,154,158,19,1,0,0,0,0,0,1,0,0,0,0,6
16,2419,3511,146,146,4,0,4,31,1.5,22,6.5,4,0,0,88,84,172,1,1,162,150,156,36,1,0,0,0,0,0,1,0,0,0,0,6
16,2809,3404,146,146,2,0,2,28,1.6,0,6.4,2,0,0,93,80,173,4,0,148,148,151,28,1,0,0,0,0,0,1,0,0,0,0,6
16,2983,3520,146,146,0,0,2,28,1.4,15,6.7,2,0,0,83,80,163,4,0,148,145,151,24,1,0,0,0,0,0,0,1,0,0,0,7
16,2953,3488,146,146,1,0,2,28,1.4,16,6.7,2,0,0,85,80,165,5,0,148,146,151,25,1,0,0,0,0,0,0,1,0,0,0,7
16,35,1034,152,152,0,0,2,60,0.4,57,8,0,0,0,36,128,164,2,0,160,157,160,2,1,0,0,0,0,0,0,0,0,0,1,10
16,14,847,152,152,0,0,2,59,0.5,50,9.1,0,0,0,36,128,164,2,0,160,157,160,2,1,1,0,0,0,0,0,0,0,0,0,1
16,502,1376,152,152,0,0,3,61,0.4,64,6.1,0,0,0,34,129,163,3,1,160,157,160,1,1,0,0,0,0,0,0,0,0,0,1,10
16,502,1034,152,152,0,0,1,60,0.4,59,7.1,0,0,0,34,129,163,3,1,160,157,160,1,1,0,0,0,0,0,0,0,0,0,1,10
16,844,1692,152,152,0,0,3,62,0.4,67,3.9,0,0,0,10,152,162,1,0,160,158,160,0,1,0,0,0,0,0,0,0,0,0,1,10
16,1040,1692,152,152,0,0,3,60,0.4,62,4,0,0,0,13,150,163,1,0,160,158,160,0,1,0,0,0,0,0,0,0,0,0,1,10
16,1137,2098,152,152,0,0,3,61,0.4,71,5.8,0,0,0,30,134,164,4,0,160,158,160,1,1,0,0,0,0,0,0,0,0,1,0,9
16,1496,2098,152,152,0,0,1,61,0.4,74,6.7,0,0,0,41,123,164,4,0,160,158,160,1,1,0,0,0,0,0,0,0,0,1,0,9
16,2725,3551,152,152,0,0,4,62,0.4,59,5.6,0,0,0,25,136,161,0,0,159,156,158,1,1,0,0,0,0,0,0,0,0,0,1,10
16,2100,3114,152,152,0,0,5,58,0.5,48,7.1,1,0,0,53,110,163,4,3,159,154,157,4,1,1,0,0,0,0,0,0,0,0,0,1
16,2100,2735,152,152,0,0,3,55,0.6,45,6.7,1,0,0,64,99,163,4,3,159,154,158,5,1,1,0,0,0,0,0,0,0,0,0,1
16,1489,2277,152,152,0,0,3,59,0.5,62,9.5,0,0,0,38,126,164,3,1,160,157,159,2,1,0,0,0,0,0,0,0,0,0,1,10
16,1685,2723,152,152,0,0,4,58,0.5,59,7.5,1,0,0,54,110,164,3,2,159,155,158,4,1,1,0,0,0,0,0,0,0,0,0,1
16,2103,3000,152,152,0,0,4,57,0.6,50,6.8,1,0,0,53,110,163,4,3,159,154,158,5,1,1,0,0,0,0,0,0,0,0,0,1
16,2277,2929,152,152,0,0,1,61,0.5,61,3.4,1,0,0,61,99,160,4,3,159,155,158,4,1,0,0,0,0,0,0,0,0,0,1,10
16,2576,3122,152,152,0,0,4,56,0.6,39,6.8,1,0,0,61,99,160,3,2,157,153,156,5,1,1,0,0,0,0,0,0,0,0,0,1
16,1354,1791,152,152,0,0,2,57,0.5,43,8.7,0,0,0,41,123,164,4,0,160,158,161,1,1,1,0,0,0,0,0,0,0,0,0,1
18,0,970,128,128,7,0,3,23,2.4,0,4.6,5,0,0,101,70,171,7,1,155,140,144,46,1,0,0,0,0,0,1,0,0,0,0,6
18,470,970,128,128,3,0,1,16,3.3,0,3.7,5,0,0,114,57,171,6,1,136,130,136,26,1,0,0,0,0,0,1,0,0,0,0,6
18,335,905,128,128,2,0,1,20,2.6,0,13.2,4,0,0,92,79,171,2,1,151,137,142,39,1,0,0,0,0,0,1,0,0,0,0,6
18,111,840,128,128,6,0,2,26,2.2,0,5.7,4,0,0,95,79,174,2,1,157,142,146,43,1,0,0,0,0,0,1,0,0,0,0,6
19,43,1014,138,138,0,0,5,45,0.7,56,6.5,0,0,0,39,113,152,3,0,141,139,141,1,1,1,0,0,0,0,0,0,0,0,0,1
19,228,984,138,138,0,0,4,45,0.7,62,6.7,0,0,0,39,113,152,3,0,141,139,141,1,1,0,0,0,0,0,0,0,0,0,1,10
19,228,758,138,138,0,0,2,46,0.7,53,7.8,0,0,0,39,113,152,4,0,141,138,141,2,1,1,0,0,0,0,0,0,0,0,0,1
19,549,1153,138,138,0,0,2,42,0.8,44,7.8,0,0,0,39,113,152,3,0,141,139,142,1,1,1,0,0,0,0,0,0,0,0,0,1
19,549,1485,138,138,0,0,4,42,0.7,48,7.2,0,0,0,39,113,152,2,0,141,139,142,1,1,1,0,0,0,0,0,0,0,0,0,1
19,680,1694,138,138,0,0,3,44,0.6,61,5.1,0,0,0,19,130,149,1,0,141,140,142,0,0,0,0,0,0,0,0,0,0,0,1,10
19,680,1546,138,138,0,0,3,43,0.6,54,5.4,0,0,0,19,130,149,1,0,141,140,142,0,0,1,0,0,0,0,0,0,0,0,0,1
19,1685,2746,138,138,1,0,3,39,0.8,12,10.5,0,0,0,49,105,154,5,0,141,141,142,1,1,1,0,0,0,0,0,0,0,0,0,1
19,1823,2746,138,138,1,0,4,39,0.8,9,10.9,0,0,0,49,105,154,5,0,142,141,143,1,1,1,0,0,0,0,0,0,0,0,0,1
19,1814,3043,138,138,1,0,4,40,0.8,7,10.8,0,0,0,49,105,154,5,0,142,141,143,1,1,1,0,0,0,0,0,0,0,0,0,1
19,2094,3176,138,138,2,0,4,41,0.8,8,10.3,0,0,0,51,105,156,4,0,142,142,143,2,1,1,0,0,0,0,0,0,0,0,0,1
19,2087,3163,138,138,2,0,4,41,0.8,8,10.3,0,0,0,51,105,156,4,0,142,142,143,2,1,0,1,0,0,0,0,0,0,0,0,2
19,2317,3163,138,138,1,0,3,43,0.7,9,8.3,0,0,0,25,131,156,0,0,142,142,144,1,0,1,0,0,0,0,0,0,0,0,0,1
19,2717,3571,138,138,2,0,4,45,0.7,13,6.5,0,0,0,25,131,156,0,0,147,145,146,2,0,0,1,0,0,0,0,0,0,0,0,2
19,2387,2935,138,138,0,0,2,39,0.8,10,9.1,0,0,0,23,131,154,2,0,142,141,143,1,0,1,0,0,0,0,0,0,0,0,0,1
19,1376,2094,138,138,0,0,1,41,0.7,37,7.8,0,0,0,25,129,154,2,0,140,140,141,1,0,1,0,0,0,0,0,0,0,0,0,1
19,1147,1805,138,138,0,0,1,44,0.7,58,5,0,0,0,16,129,145,1,0,141,140,142,0,1,1,0,0,0,0,0,0,0,0,0,1
19,28,761,142,142,0,0,3,45,0.7,21,8.9,0,0,0,25,132,157,1,0,145,144,146,1,0,1,0,0,0,0,0,0,0,0,0,1
19,235,761,142,142,0,0,2,43,0.8,3,9.6,0,0,0,25,132,157,1,0,145,144,146,1,0,1,0,0,0,0,0,0,0,0,0,1
19,231,1216,142,142,0,0,4,44,0.8,1,11.1,0,0,0,32,126,158,1,0,145,146,147,2,0,1,0,0,0,0,0,0,0,0,0,1
19,709,1557,142,142,0,0,4,41,0.8,0,12.6,0,0,0,32,126,158,0,0,151,146,148,5,1,1,0,0,0,0,0,0,0,0,0,1
19,856,1322,142,142,0,0,2,41,0.9,0,11.7,0,0,0,35,123,158,0,0,151,146,149,7,1,1,0,0,0,0,0,0,0,0,0,1
19,1111,1791,142,142,1,0,3,39,0.9,0,12,0,0,0,32,127,159,1,0,151,147,149,4,1,1,0,0,0,0,0,0,0,0,0,1
19,1695,2365,142,142,2,0,3,46,0.7,27,5.9,0,0,0,26,133,159,1,0,150,148,150,1,0,0,1,0,0,0,0,0,0,0,0,2
19,2281,2958,142,142,2,0,3,36,1,13,12,0,0,0,95,71,166,5,0,145,145,146,2,1,0,1,0,0,0,0,0,0,0,0,2
19,2576,3495,142,142,1,0,5,44,0.7,40,7.1,0,0,0,28,130,158,3,0,147,146,148,0,0,1,0,0,0,0,0,0,0,0,0,1
19,1473,2121,142,142,1,0,2,45,0.7,16,8.4,0,0,0,24,135,159,0,0,150,149,150,1,0,1,0,0,0,0,0,0,0,0,0,1
19,1214,1796,142,142,1,0,2,38,0.9,0,11.4,0,0,0,32,127,159,1,0,151,146,149,5,0,1,0,0,0,0,0,0,0,0,0,1
19,1814,2283,142,142,0,0,2,49,0.6,30,7.1,0,0,0,17,140,157,1,0,150,148,150,0,0,1,0,0,0,0,0,0,0,0,0,1
19,2585,3440,142,142,1,0,5,43,0.7,37,7.2,0,0,0,28,130,158,3,0,147,146,148,0,0,1,0,0,0,0,0,0,0,0,0,1
19,2827,3440,142,142,1,0,4,44,0.7,42,7.3,0,0,0,39,119,158,4,0,147,146,148,1,1,1,0,0,0,0,0,0,0,0,0,1
19,7,1120,136,136,8,0,6,42,0.7,20,4,0,0,0,38,120,158,2,0,141,143,144,3,0,0,1,0,0,0,0,0,0,0,0,2
19,104,873,136,136,6,0,5,42,0.7,20,4.3,0,0,0,38,120,158,2,1,141,143,144,3,0,0,1,0,0,0,0,0,0,0,0,2
19,276,1014,136,136,4,0,3,42,0.7,18,4.5,0,0,0,38,120,158,2,0,141,142,143,2,0,0,1,0,0,0,0,0,0,0,0,2
19,495,1228,136,136,3,0,4,42,0.7,22,4.5,0,0,0,37,120,157,3,0,141,141,142,1,0,0,1,0,0,0,0,0,0,0,0,2
19,900,1503,136,136,2,0,3,44,0.7,18,4.1,0,0,0,24,133,157,1,0,140,141,142,1,0,0,1,0,0,0,0,0,0,0,0,2
19,1115,1697,136,136,1,0,3,44,0.7,14,7.1,0,0,0,27,126,153,2,0,142,140,142,1,0,1,0,0,0,0,0,0,0,0,0,1
19,1194,2033,135,135,2,0,4,42,0.8,7,8.5,0,0,0,34,119,153,3,0,142,140,142,1,0,0,1,0,0,0,0,0,0,0,0,2
19,1363,2033,135,135,1,0,4,41,0.8,6,9.5,0,0,0,34,119,153,3,0,142,140,142,2,0,1,0,0,0,0,0,0,0,0,0,1
19,1710,2543,136,136,2,0,4,40,0.8,7,10.3,0,0,0,35,119,154,2,0,138,139,140,2,0,0,1,0,0,0,0,0,0,0,0,2
19,2159,2814,136,136,1,0,4,39,0.9,8,11.2,0,0,0,47,107,154,1,0,138,139,139,2,0,1,0,0,0,0,0,0,0,0,0,1
19,2789,3565,136,136,1,0,4,37,0.9,0,12.1,0,0,0,36,118,154,2,0,138,139,141,2,0,1,0,0,0,0,0,0,0,0,0,1
19,2568,3285,136,136,1,0,3,37,0.9,0,11.7,0,0,0,47,107,154,2,0,138,139,140,2,1,1,0,0,0,0,0,0,0,0,0,1
19,28,754,136,136,0,0,5,39,0.9,0,12.6,0,0,0,41,110,151,3,0,139,139,140,1,1,1,0,0,0,0,0,0,0,0,0,1
19,303,1173,136,136,1,0,4,36,0.9,2,10.4,0,0,0,29,124,153,2,0,139,139,140,1,0,1,0,0,0,0,0,0,0,0,0,1
19,634,1406,136,136,1,0,4,37,0.9,12,8.8,0,0,0,33,124,157,3,0,139,139,140,1,0,1,0,0,0,0,0,0,0,0,0,1
19,786,1600,136,136,1,0,3,39,0.8,28,6.6,0,0,0,33,124,157,4,0,141,139,141,1,0,1,0,0,0,0,0,0,0,0,0,1
19,1191,1828,136,136,0,0,1,44,0.7,47,5.3,0,0,0,12,135,147,1,0,141,140,142,0,0,1,0,0,0,0,0,0,0,0,0,1
19,1453,2117,136,136,1,0,4,45,0.6,48,4.3,0,0,0,19,135,154,2,0,141,141,142,0,-1,1,0,0,0,0,0,0,0,0,0,1
19,2629,3540,136,136,0,0,5,51,0.5,25,6.2,0,0,0,15,135,150,1,0,144,143,144,0,0,1,0,0,0,0,0,0,0,0,0,1
19,2410,3242,136,136,0,0,3,52,0.5,28,6.1,0,0,0,14,136,150,1,0,144,143,145,0,0,1,0,0,0,0,0,0,0,0,0,1
19,1332,2222,136,136,1,0,3,46,0.6,43,4.7,0,0,0,18,136,154,1,0,141,141,142,0,-1,1,0,0,0,0,0,0,0,0,0,1
19,1456,2435,136,136,1,0,5,47,0.6,38,5.3,0,0,0,18,136,154,1,0,141,141,142,0,-1,1,0,0,0,0,0,0,0,0,0,1
19,2056,3064,136,136,0,0,4,51,0.6,28,6.2,0,0,0,12,136,148,1,0,144,142,144,0,0,1,0,0,0,0,0,0,0,0,0,1
19,986,2108,136,136,2,0,5,43,0.7,39,5.2,0,0,0,23,131,154,3,0,141,140,142,0,0,1,0,0,0,0,0,0,0,0,0,1
19,48,720,144,144,0,0,4,38,0.8,6,8.7,0,0,0,27,134,161,1,0,148,147,149,1,0,1,0,0,0,0,0,0,0,0,0,1
19,195,1083,144,144,0,0,6,36,0.8,2,10.4,0,0,0,27,134,161,0,0,147,147,148,1,0,1,0,0,0,0,0,0,0,0,0,1
19,641,1580,144,144,0,0,6,37,0.9,3,11.5,0,0,0,27,134,161,0,0,148,148,149,1,0,1,0,0,0,0,0,0,0,0,0,1
19,1070,2277,144,144,1,0,7,35,0.9,2,10.8,0,0,0,36,125,161,0,0,150,148,150,2,1,1,0,0,0,0,0,0,0,0,0,1
19,1767,2631,144,144,0,0,5,32,1,0,13.2,0,0,0,38,122,160,1,0,150,147,149,2,1,1,0,0,0,0,0,0,0,0,0,1
19,2026,2870,144,144,1,0,4,30,1.1,0,13.5,0,0,0,43,122,165,0,0,148,147,149,3,0,1,0,0,0,0,0,0,0,0,0,1
19,2507,3052,144,144,2,0,3,32,1.2,0,12.6,0,0,0,58,117,175,4,0,148,150,150,8,0,0,1,0,0,0,0,0,0,0,0,2
19,2570,3210,144,144,2,0,3,29,1.4,0,18.1,0,0,0,58,117,175,3,0,150,149,150,9,0,0,1,0,0,0,0,0,0,0,0,2
19,2700,3576,144,144,2,0,6,26,1.6,0,20.8,2,0,0,76,99,175,3,1,150,148,150,12,0,0,0,0,0,0,1,0,0,0,0,6
19,3001,3576,144,144,0,0,4,22,1.8,0,21.3,2,0,0,76,96,172,3,2,148,144,147,11,1,0,0,0,0,0,0,1,0,0,0,7
19,55,900,146,146,0,0,7,28,1.5,11,22.3,1,0,0,82,92,174,6,1,150,147,150,8,1,0,0,1,0,0,0,0,0,0,0,3
19,353,1358,146,146,0,0,7,30,1.3,4,17.6,2,0,0,75,93,168,5,0,147,145,148,6,1,0,0,1,0,0,0,0,0,0,0,3
19,1047,1611,146,146,0,0,4,30,1.1,0,4.7,3,0,0,59,99,158,3,0,147,143,147,5,1,0,0,0,0,0,0,1,0,0,0,7
19,1110,2069,146,146,4,0,5,29,1.2,1,7,3,0,0,62,107,169,2,2,150,147,149,7,0,0,0,0,0,0,1,0,0,0,0,6
19,1309,2069,146,146,4,0,4,29,1.3,2,7.5,2,0,0,70,99,169,2,1,150,148,150,7,1,0,0,0,0,0,1,0,0,0,0,6
19,1792,2861,146,146,9,0,8,28,1.3,1,6.9,0,0,0,65,120,185,7,1,153,154,155,6,0,0,1,0,0,0,0,0,0,0,0,2
19,2234,2861,146,146,4,0,5,27,1.3,0,9.4,0,0,0,62,126,188,4,0,157,156,157,5,0,0,1,0,0,0,0,0,0,0,0,2
19,2926,3540,146,146,1,0,0,19,3.4,0,15,5,0,0,150,50,200,8,1,148,139,146,36,0,0,0,0,0,0,0,1,0,0,0,7
19,2572,3540,146,146,3,0,2,25,2.5,0,11.2,5,0,0,92,80,172,8,1,155,145,152,32,1,0,0,0,0,0,1,0,0,0,0,6
19,2335,3199,146,146,4,0,4,27,1.5,0,14.4,1,0,0,55,119,174,5,0,155,152,155,8,0,0,1,0,0,0,0,0,0,0,0,2
19,79,917,122,122,0,0,1,40,0.7,12,8,0,0,0,23,106,129,1,0,125,121,124,3,1,1,0,0,0,0,0,0,0,0,0,1
19,502,1370,122,122,0,0,1,37,0.8,2,9.4,0,0,0,33,99,132,2,0,123,122,124,1,1,1,0,0,0,0,0,0,0,0,0,1
19,811,1528,122,122,2,0,2,32,1.2,0,8.7,0,0,0,52,95,147,3,1,123,122,124,4,0,1,0,0,0,0,0,0,0,0,0,1
19,1271,1760,122,122,2,0,1,27,1.6,0,3.2,0,0,1,60,87,147,1,1,123,118,123,18,0,0,0,0,0,0,1,0,0,0,0,6
19,1508,2094,122,122,0,0,3,33,1.1,8,7.2,0,0,1,60,87,147,4,2,120,115,120,11,0,0,0,0,0,0,0,1,0,0,0,7
19,1557,2211,122,122,0,0,2,36,1,12,7.7,1,0,0,42,87,129,2,0,123,117,121,10,1,0,0,0,0,0,0,1,0,0,0,7
19,1677,2360,122,122,0,0,3,39,0.8,10,8.4,0,0,0,23,106,129,1,0,123,119,121,2,0,1,0,0,0,0,0,0,0,0,0,1
19,2543,3355,122,122,0,0,4,37,0.8,11,10,0,0,0,26,109,135,2,0,123,125,126,2,0,1,0,0,0,0,0,0,0,0,0,1
19,2822,3574,122,122,0,0,5,31,1,7,9.5,2,0,0,32,101,133,2,0,123,122,124,3,1,1,0,0,0,0,0,0,0,0,0,1
19,982,1947,122,122,2,0,2,31,1.2,1,8.3,0,0,1,60,87,147,2,1,120,119,123,9,0,0,0,0,0,0,1,0,0,0,0,6
19,982,1514,122,122,2,0,1,31,1.3,0,8.8,0,0,0,52,95,147,2,1,120,123,124,5,0,0,1,0,0,0,0,0,0,0,0,2
19,2746,3540,122,122,4,0,3,31,1.2,0,6.7,2,0,0,57,93,150,2,0,133,130,134,12,1,0,0,0,0,0,1,0,0,0,0,6
19,300,1110,122,122,2,0,4,23,1.7,3,9.3,2,0,0,73,84,157,3,0,126,121,122,14,0,0,0,0,0,0,1,0,0,0,0,6
19,463,941,122,122,0,0,3,27,1.4,4,12.3,1,0,0,53,91,144,4,0,126,120,122,6,0,1,0,0,0,0,0,0,0,0,0,1
19,887,1875,122,122,2,0,5,26,1.5,0,7.7,3,0,0,68,89,157,2,0,125,122,124,11,0,0,0,0,0,0,1,0,0,0,0,6
19,1002,1875,122,122,1,0,4,28,1.4,0,8.5,3,0,0,52,89,141,3,0,125,120,123,9,0,0,0,0,0,0,0,1,0,0,0,7
19,2759,3540,122,122,4,0,3,32,1.2,0,6.5,2,0,0,57,93,150,2,0,133,130,134,12,1,0,0,0,0,0,1,0,0,0,0,6
19,2541,3384,122,122,4,0,5,34,1,0,8.3,0,0,0,53,97,150,3,1,133,132,134,3,1,0,1,0,0,0,0,0,0,0,0,2
19,1613,2529,122,122,0,0,6,30,1.3,0,11.6,3,0,0,51,89,140,1,0,127,121,125,8,1,0,0,0,0,0,0,1,0,0,0,7
19,1972,2829,122,122,0,0,7,34,0.9,0,12.1,0,0,0,30,108,138,1,0,127,125,128,2,0,1,0,0,0,0,0,0,0,0,0,1
19,25,1117,122,122,2,0,5,26,1.5,4,10,2,0,0,66,91,157,3,0,126,121,123,11,0,0,0,0,0,0,1,0,0,0,0,6
19,1067,1675,126,126,2,0,4,25,1.8,0,14.6,2,0,0,102,52,154,3,0,136,130,134,12,1,0,0,0,0,0,1,0,0,0,0,6
19,824,1552,126,126,2,0,4,30,1.2,0,10.8,1,0,0,52,95,147,3,1,136,131,134,7,1,0,1,0,0,0,0,0,0,0,0,2
19,86,855,126,126,0,0,6,33,1,0,13.7,0,0,0,32,109,141,1,0,131,131,133,2,1,1,0,0,0,0,0,0,0,0,0,1
19,240,1217,126,126,0,0,7,34,0.9,0,14.8,0,0,0,31,111,142,1,0,133,132,134,2,1,1,0,0,0,0,0,0,0,0,0,1
19,285,1151,126,126,0,0,7,34,1,0,15.2,0,0,0,33,109,142,1,0,134,131,134,3,1,1,0,0,0,0,0,0,0,0,0,1
17,3,693,136,136,0,0,4,56,1.1,32,7.4,2,0,0,95,74,169,4,3,140,137,140,12,1,0,0,0,0,0,0,1,0,0,0,7
17,213,1101,136,136,0,0,2,66,0.4,61,5.6,0,0,0,24,127,151,1,0,142,140,142,0,0,0,0,0,0,0,0,0,0,0,1,10
17,422,1500,136,136,1,0,5,61,0.5,48,8,0,0,0,31,124,155,9,0,142,140,141,2,0,0,0,0,0,0,0,0,0,0,1,10
17,1031,1909,136,136,3,0,4,54,0.7,15,10.5,0,0,0,43,118,161,7,0,136,141,141,8,0,0,1,0,0,0,0,0,0,0,0,2
17,1473,2674,136,136,3,0,2,54,0.5,8,9.5,0,0,0,49,118,167,1,0,151,149,151,7,1,0,1,0,0,0,0,0,0,0,0,2
17,2568,3408,136,136,1,0,2,24,2.3,0,0,4,0,2,116,51,167,6,2,126,115,122,57,0,0,0,0,0,0,0,0,1,0,0,8
17,2128,2876,138,138,3,0,0,46,1,16,3.9,2,0,0,116,51,167,6,3,151,144,151,30,1,0,0,0,0,0,1,0,0,0,0,6
17,0,838,142,142,0,0,4,32,1.3,4,14.6,3,0,0,82,76,158,4,0,147,141,144,12,1,0,0,0,0,0,0,1,0,0,0,7
17,312,1293,142,142,3,0,7,30,1.4,0,17.2,3,0,0,83,76,159,4,1,144,142,145,10,1,0,0,0,0,0,1,0,0,0,0,6
17,923,1808,142,142,5,0,1,45,0.8,1,11.1,0,0,0,47,113,160,4,2,150,148,151,4,1,0,1,0,0,0,0,0,0,0,0,2
17,1909,2691,142,142,4,0,1,39,0.8,0,10.2,0,0,0,53,106,159,7,0,150,149,151,2,1,0,1,0,0,0,0,0,0,0,0,2
17,2094,3540,142,142,4,0,6,34,1.1,0,19.6,0,0,0,67,94,161,5,1,151,146,149,8,1,0,1,0,0,0,0,0,0,0,0,2
17,2708,3540,142,142,0,0,2,31,1.2,0,24.1,0,0,0,67,94,161,2,0,151,145,148,10,1,1,0,0,0,0,0,0,0,0,0,1
17,176,1228,136,136,10,0,6,35,1.2,0,7.6,3,0,0,94,65,159,5,0,144,140,144,19,1,0,0,0,0,0,1,0,0,0,0,6
17,531,1496,136,136,5,0,3,37,1.2,0,8.6,4,0,0,94,64,158,2,0,139,137,141,21,1,0,0,0,0,0,1,0,0,0,0,6
17,1864,2859,136,136,0,0,7,35,1.1,0,11.5,4,0,0,86,69,155,3,0,136,133,137,14,1,0,0,0,0,0,0,1,0,0,0,7
17,2202,3030,136,136,0,0,7,32,1.3,0,17.5,4,0,0,102,61,163,7,0,136,133,137,17,1,0,0,0,0,0,0,1,0,0,0,7
17,2746,3599,136,136,0,0,7,32,1.3,0,12.9,6,0,0,92,71,163,4,0,133,133,137,19,1,0,0,0,0,0,0,1,0,0,0,7
17,2964,3599,136,136,0,0,5,33,1.3,0,8,5,0,0,81,73,154,4,1,133,132,135,17,1,0,0,0,0,0,0,1,0,0,0,7
17,2189,2805,136,136,0,0,5,33,1.2,0,14.4,3,0,0,91,61,152,5,0,136,132,137,17,1,0,0,0,0,0,0,1,0,0,0,7
17,0,749,133,133,0,0,6,20,2.6,0,22.5,6,0,0,98,63,161,7,0,136,126,135,54,1,0,0,0,0,0,0,1,0,0,0,7
17,0,652,133,133,0,0,4,20,2.7,0,18.5,6,0,0,98,63,161,7,0,136,124,134,61,1,0,0,0,0,0,0,1,0,0,0,7
17,330,1216,133,133,0,0,6,35,1.3,4,27,3,0,0,90,67,157,7,0,139,135,139,16,1,0,0,0,0,0,0,1,0,0,0,7
17,1388,2570,133,133,1,0,2,33,1.4,3,12.8,9,0,0,87,65,152,6,0,136,130,137,26,1,0,0,0,0,0,0,1,0,0,0,7
17,1388,2164,133,133,0,0,1,37,1.3,4,14.6,6,0,0,81,71,152,4,0,136,130,136,24,1,0,0,0,0,0,0,1,0,0,0,7
17,2457,3540,133,133,5,0,5,27,1.8,0,17.8,4,0,0,92,61,153,5,1,142,134,140,29,1,0,0,0,0,0,1,0,0,0,0,6
17,2843,3540,133,133,2,0,3,28,1.6,0,15.2,3,0,0,96,57,153,5,2,141,135,140,26,1,0,0,0,0,0,1,0,0,0,0,6
17,2554,3291,133,133,4,0,3,29,1.7,0,23.4,1,0,0,89,64,153,9,2,142,135,141,22,1,0,1,0,0,0,0,0,0,0,0,2
17,2691,3291,133,133,3,0,2,27,1.7,0,20.4,1,0,0,89,64,153,9,2,142,135,140,21,1,0,1,0,0,0,0,0,0,0,0,2
17,391,1135,133,133,0,0,5,37,1.1,0,29.1,1,0,0,90,67,157,9,1,140,136,140,12,1,0,0,1,0,0,0,0,0,0,0,3
17,625,1155,133,133,0,0,4,41,1,5,28.9,0,0,0,73,84,157,8,2,140,136,140,8,1,0,0,1,0,0,0,0,0,0,0,3
17,738,1437,133,133,0,0,1,44,0.8,13,17.8,1,0,0,65,82,147,2,0,140,136,139,8,1,0,0,1,0,0,0,0,0,0,0,3
17,0,1014,131,131,0,0,6,29,2.1,4,3.6,9,0,0,108,59,167,7,1,135,120,132,72,1,0,0,0,0,0,0,1,0,0,0,7
17,215,1014,131,131,0,0,6,25,2.4,3,3.9,7,0,0,108,59,167,7,1,136,120,134,82,1,0,0,0,0,0,0,1,0,0,0,7
17,0,732,131,131,0,0,4,32,1.8,6,2.3,6,0,0,97,59,156,3,1,135,120,133,70,1,0,0,0,0,0,0,1,0,0,0,7
17,0,481,131,131,0,0,2,39,1,6,2.5,4,0,0,68,73,141,5,0,135,124,134,39,1,0,0,0,0,0,0,1,0,0,0,7
17,452,1212,131,131,0,0,4,32,2.2,12,6.1,5,0,0,108,59,167,6,1,143,125,137,91,1,0,0,0,0,0,0,1,0,0,0,7
17,865,1744,131,131,2,0,4,42,1,11,4.6,4,0,0,102,51,153,6,0,143,134,141,34,1,0,0,0,0,0,1,0,0,0,0,6
17,865,1437,131,131,0,0,4,40,1.1,13,4.9,3,0,0,100,51,151,7,0,143,132,139,43,1,0,0,0,0,0,0,1,0,0,0,7
17,1217,2165,131,131,4,0,5,33,1.9,0,2.4,7,0,1,127,51,178,7,0,142,126,139,90,1,0,0,0,0,0,1,0,0,0,0,6
17,1437,2085,131,131,4,0,2,35,1.7,0,0,3,0,1,126,52,178,6,1,143,128,142,92,1,0,0,0,0,0,1,0,0,0,0,6
17,1363,2019,131,131,4,0,3,38,1.3,0,2.9,4,0,0,95,58,153,5,0,143,131,142,64,1,0,0,0,0,0,1,0,0,0,0,6
17,1363,1807,131,131,3,0,3,42,0.9,0,3.2,2,0,0,79,74,153,2,0,142,136,142,24,1,0,0,0,0,0,1,0,0,0,0,6
22,0,950,131,131,0,0,4,29,1,0,13,0,0,0,31,117,148,0,0,129,133,134,5,0,1,0,0,0,0,0,0,0,0,0,1
22,61,688,131,131,0,0,3,29,1,0,12.9,0,0,0,31,115,146,0,0,129,131,132,3,0,1,0,0,0,0,0,0,0,0,0,1
22,359,1074,131,131,1,0,2,29,1,0,12.4,0,0,0,27,122,149,0,0,136,136,138,2,0,1,0,0,0,0,0,0,0,0,0,1
22,928,1649,131,131,6,0,4,25,1.3,0,6.8,0,0,0,42,117,159,1,0,136,138,139,5,0,0,1,0,0,0,0,0,0,0,0,2
22,1004,1649,131,131,5,0,5,24,1.3,0,7.3,0,0,0,42,117,159,2,0,136,138,139,5,0,0,1,0,0,0,0,0,0,0,0,2
22,1408,2389,131,131,12,0,6,28,1.4,0,4.3,0,0,0,52,118,170,8,0,143,145,145,8,0,0,1,0,0,0,0,0,0,0,0,2
22,1408,2153,131,131,8,0,4,29,1.3,0,4.5,0,0,0,89,82,171,8,0,143,145,145,9,1,0,1,0,0,0,0,0,0,0,0,2
22,2220,3253,131,131,11,0,5,23,1.5,0,6.6,0,0,0,52,124,176,3,0,148,148,149,7,0,0,1,0,0,0,0,0,0,0,0,2
22,2841,3578,131,131,7,0,2,25,1.4,0,6.5,0,0,0,91,87,178,6,0,136,144,144,17,0,0,1,0,0,0,0,0,0,0,0,2
22,2996,3578,131,131,6,0,1,25,1.3,0,6.8,0,0,0,82,87,169,5,0,136,141,141,9,0,0,1,0,0,0,0,0,0,0,0,2
22,1616,2550,131,131,10,0,4,27,1.4,0,8.7,0,0,0,52,118,170,7,0,148,146,147,7,0,0,1,0,0,0,0,0,0,0,0,2
22,1616,2371,131,131,10,0,4,28,1.3,0,4,0,0,0,89,82,171,7,0,143,146,146,8,1,0,1,0,0,0,0,0,0,0,0,2
22,44,831,129,129,3,0,1,27,1.2,1,7.9,0,0,0,60,98,158,3,0,133,133,134,4,0,0,1,0,0,0,0,0,0,0,0,2
22,44,697,129,129,2,0,0,28,1.1,1,7.1,0,0,0,30,122,152,1,0,133,133,134,2,0,0,1,0,0,0,0,0,0,0,0,2
22,734,1710,129,129,6,0,4,25,1.5,0,11.3,1,0,0,59,103,162,4,0,129,132,131,14,0,0,1,0,0,0,0,0,0,0,0,2
22,2667,3540,129,129,6,0,5,23,1.5,0,12.6,0,0,0,44,115,159,1,0,133,139,141,11,0,0,1,0,0,0,0,0,0,0,0,2
22,2854,3540,129,129,6,0,3,24,1.5,0,13.4,0,0,0,45,114,159,1,0,133,138,138,9,0,0,1,0,0,0,0,0,0,0,0,2
22,1535,2462,129,129,13,0,7,23,1.5,0,0.5,0,0,0,53,109,162,5,0,144,143,145,8,0,0,0,0,1,0,0,0,0,0,0,4
22,1535,2340,129,129,12,0,5,22,1.6,0,0.5,0,0,0,58,108,166,4,0,141,143,144,9,0,0,0,0,1,0,0,0,0,0,0,4
22,1715,2964,129,129,10,0,10,22,1.5,0,10.6,0,0,0,53,109,162,4,0,147,143,146,7,1,0,0,0,1,0,0,0,0,0,0,4
22,1715,2443,129,129,8,0,6,21,1.5,0,4.5,0,0,0,54,108,162,4,0,144,142,144,8,1,0,0,0,1,0,0,0,0,0,0,4
22,1507,2231,129,129,9,0,6,22,1.6,0,0,0,0,0,58,108,166,4,0,141,142,144,11,0,0,0,0,1,0,0,0,0,0,0,4
22,1507,2091,129,129,7,0,5,23,1.6,0,0,0,0,0,54,112,166,4,0,138,143,144,13,0,0,0,0,1,0,0,0,0,0,0,4
22,0,901,122,122,3,0,1,15,2.7,0,19.6,4,0,0,129,51,180,6,1,122,122,123,43,0,0,0,0,0,0,1,0,0,0,0,6
22,176,901,122,122,3,0,1,13,3,0,21.1,4,0,0,129,51,180,6,1,122,122,123,54,0,0,0,0,0,0,1,0,0,0,0,6
22,361,901,122,122,1,0,0,13,3.2,0,20.8,4,0,0,129,51,180,5,1,119,119,121,62,0,0,0,0,0,0,0,1,0,0,0,7
22,0,452,122,122,2,0,1,17,2.1,0,15.4,1,0,0,71,95,166,2,0,122,124,123,18,0,0,1,0,0,0,0,0,0,0,0,2
22,490,901,122,122,1,0,0,12,3.6,0,25.3,3,0,0,129,51,180,7,1,122,119,122,79,0,0,0,0,0,0,0,1,0,0,0,7
26,319,1297,139,139,4,0,5,33,1.1,0,12.8,0,0,0,40,131,171,1,0,144,144,145,3,-1,0,1,0,0,0,0,0,0,0,0,2
26,319,1122,139,139,3,0,4,34,1.1,0,14.1,0,0,0,36,129,165,2,0,144,143,144,2,0,0,1,0,0,0,0,0,0,0,0,2
26,1041,1780,139,139,5,0,2,41,0.8,0,8.2,0,0,0,42,131,173,2,0,144,144,145,3,-1,0,1,0,0,0,0,0,0,0,0,2
26,1041,1559,139,139,4,0,2,34,1,0,8.1,0,0,0,42,131,173,4,0,144,145,146,3,-1,0,1,0,0,0,0,0,0,0,0,2
26,1686,2795,139,139,7,0,5,39,0.8,0,7.6,0,0,0,34,136,170,1,0,144,146,146,3,-1,0,1,0,0,0,0,0,0,0,0,2
26,1914,2795,139,139,6,0,4,38,0.9,0,7.1,0,0,0,34,136,170,1,0,144,146,146,4,-1,0,1,0,0,0,0,0,0,0,0,2
26,2937,3599,139,139,3,0,3,37,1.3,0,7.8,1,0,0,106,68,174,7,1,141,143,145,13,1,0,1,0,0,0,0,0,0,0,0,2
26,3274,3599,139,139,1,0,1,38,1,0,11.7,0,0,0,47,114,161,2,0,142,141,142,3,0,1,0,0,0,0,0,0,0,0,0,1
26,684,1085,139,139,1,0,2,35,1,0,11.6,0,0,0,28,131,159,0,0,144,143,145,1,0,1,0,0,0,0,0,0,0,0,0,1
26,17,901,135,135,3,0,6,29,1.3,0,10.4,0,0,0,37,123,160,3,0,138,139,140,3,0,0,1,0,0,0,0,0,0,0,0,2
26,17,738,135,135,2,0,5,28,1.4,0,9.7,0,0,0,40,120,160,2,0,138,139,140,2,0,0,1,0,0,0,0,0,0,0,0,2
26,289,1194,135,135,7,0,7,27,1.4,0,8.5,1,0,0,106,64,170,4,2,138,140,141,8,1,0,1,0,0,0,0,0,0,0,0,2
26,289,824,135,135,1,0,3,26,1.3,0,10.1,0,0,0,37,123,160,1,1,137,138,139,2,0,1,0,0,0,0,0,0,0,0,0,1
26,750,1711,135,135,8,0,7,26,1.6,0,6,4,0,0,106,64,170,4,2,141,138,141,16,1,0,0,0,0,0,1,0,0,0,0,6
26,932,1525,135,135,4,0,5,23,1.8,0,8.8,3,0,0,112,60,172,6,2,139,137,140,20,1,0,0,0,0,0,1,0,0,0,0,6
26,1067,1916,135,135,5,0,5,27,1.5,0,5.8,4,0,0,96,69,165,5,2,143,139,142,17,1,0,0,0,0,0,1,0,0,0,0,6
26,1067,1562,135,135,1,0,3,23,1.7,0,8.4,3,0,0,88,69,157,6,2,139,134,139,17,1,0,0,0,0,0,0,1,0,0,0,7
26,1415,2153,135,135,7,0,4,24,2.5,0,3.9,2,0,0,98,80,178,4,2,143,143,146,15,0,0,0,0,0,0,1,0,0,0,0,6
26,1530,2153,135,135,7,0,3,25,2.5,0,4.6,1,0,0,89,89,178,5,2,143,145,147,10,0,0,1,0,0,0,0,0,0,0,0,2
26,2635,3540,135,135,3,0,3,24,1.5,0,13.1,3,0,0,55,102,157,4,0,136,134,136,9,0,0,0,0,0,0,1,0,0,0,0,6
26,2915,3540,135,135,2,0,2,23,1.6,0,9.1,3,0,0,67,90,157,3,0,133,133,135,10,1,0,0,0,0,0,1,0,0,0,0,6
26,1729,2739,136,136,14,0,5,23,2.4,0,5.9,0,0,0,52,117,169,2,0,143,145,146,7,0,0,1,0,0,0,0,0,0,0,0,2
26,1995,2739,136,136,10,0,4,22,2.3,0,7.2,0,0,0,64,114,178,3,1,145,144,145,6,0,0,1,0,0,0,0,0,0,0,0,2
26,2813,3540,135,135,3,0,2,25,1.5,0,8.9,3,0,0,68,90,158,3,0,136,134,136,10,0,0,0,0,0,0,1,0,0,0,0,6
26,2813,3251,135,135,3,0,2,26,1.5,0,3.4,1,0,0,68,90,158,4,0,139,137,139,10,1,0,1,0,0,0,0,0,0,0,0,2
26,0,495,125,125,0,0,2,32,1,15,6,1,0,0,33,97,130,1,0,123,121,124,2,1,0,0,0,0,0,0,1,0,0,0,7
26,0,1180,125,125,1,0,5,35,0.9,20,6.9,1,0,0,43,101,144,4,0,126,125,127,2,0,1,0,0,0,0,0,0,0,0,0,1
26,75,1079,125,125,0,0,4,37,0.8,20,7.1,0,0,0,22,116,138,2,0,126,125,127,1,0,1,0,0,0,0,0,0,0,0,0,1
26,673,1722,125,125,1,0,4,38,0.8,25,6.2,0,0,0,28,116,144,1,0,131,129,131,1,0,1,0,0,0,0,0,0,0,0,0,1
26,1147,1722,125,125,0,0,3,38,0.8,18,6.7,0,0,0,25,118,143,1,0,131,129,131,0,0,1,0,0,0,0,0,0,0,0,0,1
26,1189,2087,125,125,1,0,3,37,0.8,12,8.7,0,0,0,42,103,145,2,0,131,129,132,1,1,1,0,0,0,0,0,0,0,0,0,1
26,1189,2013,125,125,0,0,3,38,0.8,11,9,0,0,0,35,103,138,2,0,131,129,131,1,1,1,0,0,0,0,0,0,0,0,0,1
26,1257,1758,125,125,0,0,2,37,0.8,15,8,0,0,0,34,103,137,1,0,131,129,131,1,1,1,0,0,0,0,0,0,0,0,0,1
26,1191,2082,125,125,1,0,3,38,0.8,12,8.8,0,0,0,42,103,145,2,0,131,129,132,1,1,1,0,0,0,0,0,0,0,0,0,1
26,1304,2001,125,125,0,0,3,38,0.8,11,9.5,0,0,0,35,103,138,2,0,131,129,131,1,1,1,0,0,0,0,0,0,0,0,0,1
26,1758,2615,125,125,3,0,5,36,0.9,4,6.5,0,0,0,45,115,160,2,0,131,131,131,3,0,0,1,0,0,0,0,0,0,0,0,2
26,1758,2432,125,125,2,0,3,37,0.8,5,6.7,0,0,0,30,115,145,2,0,131,130,132,1,0,0,1,0,0,0,0,0,0,0,0,2
26,2028,2946,125,125,4,0,6,33,0.9,2,6.6,0,0,0,48,116,164,2,0,127,131,131,6,-1,0,1,0,0,0,0,0,0,0,0,2
26,2470,2946,125,125,2,0,2,32,1,0,6.3,0,0,0,50,114,164,2,0,127,131,130,9,-1,0,1,0,0,0,0,0,0,0,0,2
26,2764,3599,125,125,4,0,3,28,1.2,0,7.9,0,0,0,87,79,166,4,0,131,132,132,8,0,0,1,0,0,0,0,0,0,0,0,2
26,2868,3483,125,125,4,0,3,26,1.3,0,8,0,0,0,87,79,166,4,0,131,133,132,11,0,0,1,0,0,0,0,0,0,0,0,2
26,16,837,127,127,5,0,5,33,1,0,6.7,0,0,0,54,114,168,3,0,131,135,133,12,-1,0,1,0,0,0,0,0,0,0,0,2
26,100,707,127,127,4,0,4,34,1,0,6.1,0,0,0,54,114,168,1,0,131,136,134,15,-1,0,1,0,0,0,0,0,0,0,0,2
26,452,1261,127,127,8,0,6,30,1.4,0,6.7,1,0,0,119,63,182,9,0,134,138,137,18,0,0,1,0,0,0,0,0,0,0,0,2
26,452,1038,127,127,3,0,5,32,1.1,0,7,0,0,0,57,114,171,2,0,127,137,135,23,-1,0,1,0,0,0,0,0,0,0,0,2
26,939,1679,127,127,6,0,5,22,2.1,0,22.7,2,0,0,119,63,182,6,0,131,133,135,32,0,0,0,0,0,0,1,0,0,0,0,6
26,1072,1658,127,127,4,0,4,21,2.2,0,24.9,2,0,0,101,81,182,5,0,131,131,133,26,0,0,0,0,0,0,1,0,0,0,0,6
26,1228,2160,127,127,0,0,7,18,2.5,0,19.1,7,0,0,83,76,159,5,0,120,118,121,20,0,0,0,0,0,0,0,1,0,0,0,7
26,1228,1950,127,127,0,0,5,20,2.2,0,19.3,4,0,0,78,81,159,4,0,131,122,124,23,0,0,0,0,0,0,0,1,0,0,0,7
26,1701,2160,127,127,0,0,4,17,2.8,0,3.7,5,0,0,81,76,157,3,0,114,112,115,16,0,0,0,0,0,0,0,1,0,0,0,7
26,1701,2107,127,127,0,0,3,17,2.8,0,3.7,5,0,0,81,76,157,5,0,114,113,116,16,0,0,0,0,0,0,0,1,0,0,0,7
26,542,1031,127,127,2,0,4,32,1,0,7.5,0,0,0,57,114,171,1,0,131,135,134,14,-1,0,1,0,0,0,0,0,0,0,0,2
26,542,934,127,127,1,0,3,33,1,0,7.6,0,0,0,32,114,146,0,0,129,130,132,3,0,0,1,0,0,0,0,0,0,0,0,2
26,1244,1683,127,127,0,0,2,19,2.3,0,25.1,2,0,0,78,81,159,2,0,131,123,125,23,0,0,0,0,0,0,0,1,0,0,0,7
26,1244,1632,127,127,0,0,2,19,2.3,0,25.4,2,0,0,78,81,159,4,0,131,125,128,19,0,0,0,0,0,0,0,1,0,0,0,7
29,0,973,133,133,10,0,7,32,1.4,0,6.3,0,0,0,83,96,179,5,0,163,149,149,37,0,0,0,0,1,0,0,0,0,0,0,4
29,134,973,133,133,12,0,5,31,1.4,0,1.3,0,0,0,83,96,179,7,1,163,151,154,31,1,0,0,0,1,0,0,0,0,0,0,4
29,361,1085,133,133,10,0,3,28,1.6,0,0,1,0,0,89,91,180,7,1,163,152,158,34,1,0,0,0,1,0,0,0,0,0,0,4
29,361,883,133,133,5,0,3,33,1.2,0,4.4,0,0,0,82,97,179,7,0,163,156,161,19,1,0,0,0,1,0,0,0,0,0,0,4
29,774,1464,133,133,5,0,4,17,2.4,0,2.1,4,0,0,98,82,180,4,0,126,137,138,61,0,0,0,0,0,0,1,0,0,0,0,6
29,774,1266,133,133,4,0,2,16,2.6,0,0,3,0,0,98,82,180,5,0,131,138,136,54,0,0,0,0,0,0,1,0,0,0,0,6
29,1067,1968,133,133,1,0,6,27,1.7,13,11.4,4,0,0,95,82,177,4,0,147,133,138,43,0,0,0,0,0,0,1,0,0,0,0,6
29,1356,1968,133,133,0,0,4,31,1.4,16,13,2,0,0,82,82,164,5,0,147,135,140,31,1,0,0,0,0,0,0,1,0,0,0,7
29,2231,3599,136,136,8,0,8,36,1.2,12,5.8,4,0,0,79,88,167,2,0,147,140,145,16,1,0,0,0,0,0,1,0,0,0,0,6
29,2412,3305,136,136,6,0,6,31,1.4,0,8,2,0,0,79,88,167,2,0,144,140,144,14,1,0,0,0,0,0,1,0,0,0,0,6
29,2162,3053,137,137,2,0,6,27,1.6,0,10.1,5,0,0,81,86,167,2,0,144,136,141,23,1,0,0,0,0,0,1,0,0,0,0,6
29,2162,2599,137,137,1,0,0,20,2,0,0,5,0,0,74,86,160,1,0,126,128,130,23,0,0,0,0,0,0,1,0,0,0,0,6
29,1386,2599,134,134,3,0,12,26,1.8,10,15.1,6,0,0,82,82,164,5,0,147,133,137,40,1,0,0,0,0,0,1,0,0,0,0,6
29,1401,1988,134,134,0,0,3,31,1.4,17,14.6,2,0,0,82,82,164,4,0,147,135,139,30,1,0,0,0,0,0,0,1,0,0,0,7
29,892,1965,134,134,3,0,7,25,1.9,11,9.8,5,0,0,96,82,178,5,0,147,135,138,43,0,0,0,0,0,0,1,0,0,0,0,6
29,928,1282,134,134,1,0,2,14,3,0,0,3,0,0,98,82,180,3,0,126,129,129,46,0,0,0,0,0,0,0,1,0,0,0,7
29,0,1080,141,141,2,0,6,36,1.3,9,9.8,3,0,0,79,92,171,6,0,145,143,146,10,1,0,0,0,0,0,1,0,0,0,0,6
29,379,1080,141,141,1,0,5,28,1.7,2,11.7,3,0,0,86,85,171,9,0,144,141,144,15,1,0,0,0,0,0,0,1,0,0,0,7
29,494,1056,141,141,1,0,4,25,1.8,1,12.6,3,0,0,86,85,171,9,0,145,141,145,17,1,0,0,0,0,0,0,1,0,0,0,7
41,0,1045,122,122,2,0,3,21,1.8,0,16.3,0,0,0,44,108,152,1,0,125,127,127,5,0,0,1,0,0,0,0,0,0,0,0,2
41,30,829,122,122,1,0,3,21,1.7,0,16.1,0,0,0,48,104,152,2,0,125,126,126,4,0,1,0,0,0,0,0,0,0,0,0,1
41,30,591,122,122,0,0,2,23,1.6,1,16.9,0,0,0,41,111,152,2,0,125,127,127,4,0,1,0,0,0,0,0,0,0,0,0,1
41,531,1485,122,122,6,0,3,20,2,0,9.9,0,0,0,43,108,151,0,0,131,129,130,4,0,0,1,0,0,0,0,0,0,0,0,2
41,662,1331,122,122,3,0,2,20,2,0,10.2,0,0,0,42,104,146,0,0,131,128,130,4,0,0,1,0,0,0,0,0,0,0,0,2
41,2532,3599,122,122,1,0,2,27,1.3,0,9.3,0,0,0,27,113,140,1,0,125,125,126,1,0,1,0,0,0,0,0,0,0,0,0,1
41,2964,3599,122,122,0,0,0,29,1.3,0,10.2,0,0,0,27,110,137,0,1,127,126,127,1,0,1,0,0,0,0,0,0,0,0,0,1
41,2071,3118,122,122,2,0,8,26,1.4,1,8.2,0,0,0,36,114,150,2,0,122,126,126,6,-1,0,1,0,0,0,0,0,0,0,0,2
41,2202,2937,122,122,0,0,3,23,1.5,1,9.2,0,0,0,28,113,141,1,0,122,124,124,2,0,0,1,0,0,0,0,0,0,0,0,2
41,1305,2200,122,122,14,0,1,22,2.2,0,1.9,0,0,0,52,100,152,1,0,131,133,134,5,0,0,1,0,0,0,0,0,0,0,0,2
41,1548,2114,122,122,10,0,1,22,2.5,0,2.2,0,0,0,52,100,152,1,0,136,132,134,6,0,0,1,0,0,0,0,0,0,0,0,2
41,1086,2123,123,123,12,0,2,22,2.2,0,6.7,0,0,0,52,100,152,2,0,131,132,133,4,0,0,1,0,0,0,0,0,0,0,0,2
41,1352,1871,123,123,9,0,1,24,2.2,0,1.7,0,0,0,52,100,152,1,0,136,133,135,5,0,0,1,0,0,0,0,0,0,0,0,2
41,0,894,122,122,1,0,3,21,1.8,2,14.9,0,0,0,54,100,154,3,0,126,125,127,4,0,1,0,0,0,0,0,0,0,0,0,1
41,0,795,122,122,0,0,2,22,1.8,2,15.7,0,0,0,36,104,140,2,0,126,125,127,2,0,1,0,0,0,0,0,0,0,0,0,1
41,224,1207,122,122,3,0,4,22,1.8,0,14.7,0,0,0,50,103,153,4,0,126,127,128,4,0,0,1,0,0,0,0,0,0,0,0,2
41,224,716,122,122,0,0,2,22,1.8,0,15.7,0,0,0,34,106,140,2,1,126,125,127,2,0,1,0,0,0,0,0,0,0,0,0,1
41,846,1769,122,122,4,0,3,21,1.7,0,14.9,0,0,0,55,104,159,1,1,126,127,128,6,0,0,1,0,0,0,0,0,0,0,0,2
41,1016,1433,122,122,1,0,0,23,1.6,0,16.2,0,0,0,33,109,142,2,1,126,127,128,3,0,0,0,1,0,0,0,0,0,0,0,3
41,1670,2674,122,122,7,0,3,19,2.3,0,12.1,0,0,0,53,104,157,2,1,125,127,128,8,0,0,1,0,0,0,0,0,0,0,0,2
41,2155,2514,122,122,0,0,1,21,2.2,0,17.4,0,0,0,39,104,143,4,2,129,126,128,4,0,0,0,1,0,0,0,0,0,0,0,3
41,2168,3240,122,122,3,0,2,19,2,0,17.7,1,0,0,46,102,148,3,0,125,124,126,6,0,0,1,0,0,0,0,0,0,0,0,2
41,2168,2516,122,122,0,0,1,21,2.2,0,17.1,0,0,0,34,104,138,3,2,129,126,128,3,1,0,0,1,0,0,0,0,0,0,0,3
41,2601,3240,122,122,1,0,0,17,2,0,18.8,1,0,0,46,102,148,2,0,119,123,123,8,0,0,0,1,0,0,0,0,0,0,0,3
41,2651,3132,122,122,1,0,0,18,1.9,0,19.4,0,0,0,40,108,148,3,0,119,125,125,9,0,0,0,1,0,0,0,0,0,0,0,3
41,17,1011,122,122,3,0,4,21,2,0,12.6,0,0,0,49,107,156,3,0,126,125,126,5,0,0,1,0,0,0,0,0,0,0,0,2
41,17,652,122,122,3,0,0,20,2.1,0,9.8,0,0,0,55,101,156,4,1,127,126,127,7,0,0,1,0,0,0,0,0,0,0,0,2
41,569,1550,122,122,0,0,0,20,1.8,0,13.8,1,0,0,39,103,142,1,0,120,119,121,3,0,1,0,0,0,0,0,0,0,0,0,1
41,569,1320,122,122,0,0,0,19,1.9,0,15.1,0,0,0,39,103,142,1,0,120,120,122,3,0,1,0,0,0,0,0,0,0,0,0,1
41,569,1320,122,122,0,0,0,19,1.9,0,15.1,0,0,0,39,103,142,1,0,120,120,122,3,0,0,0,1,0,0,0,0,0,0,0,3
41,569,1320,122,122,0,0,0,19,1.9,0,15.1,0,0,0,39,103,142,1,0,120,120,122,3,0,0,0,1,0,0,0,0,0,0,0,3
41,569,1320,122,122,0,0,0,19,1.9,0,15.1,0,0,0,39,103,142,1,0,120,120,122,3,0,0,0,1,0,0,0,0,0,0,0,3
41,1194,2220,122,122,0,0,1,25,1.4,3,9.3,1,0,0,31,105,136,1,0,126,122,124,5,0,1,0,0,0,0,0,0,0,0,0,1
41,1377,2094,122,122,0,0,1,26,1.3,4,9.8,0,0,0,30,106,136,1,0,126,122,125,3,0,1,0,0,0,0,0,0,0,0,0,1
41,2216,3556,122,122,1,0,8,21,1.7,0,14.3,1,0,0,37,105,142,1,0,125,123,125,3,0,1,0,0,0,0,0,0,0,0,0,1
41,2216,3050,122,122,1,0,5,22,1.7,0,13.9,0,0,0,37,105,142,0,0,125,124,126,3,0,1,0,0,0,0,0,0,0,0,0,1
41,1031,2028,122,122,0,0,1,23,1.5,3,9.5,1,0,0,33,103,136,0,0,125,120,122,5,0,1,0,0,0,0,0,0,0,0,0,1
41,1349,2028,122,122,0,0,1,25,1.3,4,9.5,0,0,0,30,106,136,1,0,125,122,124,3,0,1,0,0,0,0,0,0,0,0,0,1
41,2290,3334,122,122,1,0,5,21,1.7,0,14,1,0,0,37,105,142,1,0,125,123,125,3,0,1,0,0,0,0,0,0,0,0,0,1
41,2513,2994,122,122,1,0,1,20,1.8,0,15,0,0,0,37,105,142,0,0,125,123,125,4,0,0,0,1,0,0,0,0,0,0,0,3
41,0,811,122,122,3,0,4,25,1.4,0,8,0,0,0,44,104,148,4,0,126,125,127,3,0,0,1,0,0,0,0,0,0,0,0,2
41,267,765,122,122,2,0,1,25,1.5,0,8.3,0,0,0,44,104,148,5,0,126,125,126,4,0,0,1,0,0,0,0,0,0,0,0,2
41,25,607,122,122,1,0,2,27,1.3,0,8.1,0,0,0,39,104,143,3,0,126,124,126,2,0,1,0,0,0,0,0,0,0,0,0,1
41,25,438,122,122,0,0,0,29,1.2,0,8.5,0,0,0,26,107,133,1,0,126,124,126,1,1,1,0,0,0,0,0,0,0,0,0,1
41,591,1415,122,122,5,0,3,22,1.8,0,11.5,1,0,0,52,96,148,1,0,131,128,130,7,0,0,1,0,0,0,0,0,0,0,0,2
41,723,1352,122,122,4,0,3,22,1.7,0,13.5,0,0,0,45,103,148,1,0,131,129,131,4,0,0,1,0,0,0,0,0,0,0,0,2
41,1142,1980,122,122,4,0,3,20,2.6,0,17.7,4,0,0,98,60,158,6,0,131,121,126,31,0,0,0,0,0,0,1,0,0,0,0,6
41,1279,1927,122,122,2,0,5,18,3,0,16.2,5,0,0,98,60,158,7,0,127,120,124,28,0,0,0,0,0,0,1,0,0,0,0,6
41,1546,1980,122,122,1,0,4,16,3.5,0,23.1,4,0,0,98,60,158,5,0,107,115,115,34,0,0,0,0,0,0,0,1,0,0,0,7
41,1573,1949,122,122,0,0,4,13,3.8,0,23.6,4,0,0,98,60,158,6,1,127,113,115,41,0,0,0,0,0,0,0,1,0,0,0,7
41,1410,1848,122,122,1,0,3,16,3.4,0,19.8,3,0,0,96,62,158,6,0,125,120,124,25,0,0,0,0,0,0,1,0,0,0,0,6
41,1449,1826,122,122,1,0,4,17,3.4,0,18.4,3,0,0,96,62,158,9,0,125,122,126,26,0,0,0,0,0,0,1,0,0,0,0,6
43,0,1088,122,122,0,0,6,27,1.1,0,10.7,2,0,0,35,101,136,1,0,125,122,124,3,0,0,0,0,0,0,0,1,0,0,0,7
43,470,971,122,122,0,0,3,30,1.1,0,7.6,2,0,0,39,93,132,2,0,126,122,125,4,1,0,0,0,0,0,0,1,0,0,0,7
43,0,684,122,122,0,0,3,27,1.2,0,10.1,1,0,0,43,93,136,2,0,125,122,124,3,1,1,0,0,0,0,0,0,0,0,0,1
43,0,515,122,122,0,0,2,25,1.2,0,11,0,0,0,31,105,136,0,0,125,122,124,2,0,1,0,0,0,0,0,0,0,0,0,1
43,858,1861,122,122,0,0,5,27,1.2,0,10.3,3,0,0,40,92,132,3,2,120,120,123,4,1,0,0,0,0,0,0,1,0,0,0,7
43,858,1464,122,122,0,0,3,26,1.3,0,9.8,3,0,0,47,85,132,3,2,126,119,123,10,1,0,0,0,0,0,0,1,0,0,0,7
43,2626,3599,122,122,4,0,5,22,1.7,0,7.4,4,0,0,69,74,143,3,0,133,122,127,26,1,0,0,0,0,0,1,0,0,0,0,6
43,2840,3544,122,122,3,0,4,21,1.7,0,6.7,4,0,0,69,74,143,4,0,133,121,126,32,1,0,0,0,0,0,1,0,0,0,0,6
43,1411,2383,122,122,0,0,5,24,1.5,0,10.6,3,0,0,73,77,150,1,2,124,119,123,12,0,0,0,0,0,0,0,1,0,0,0,7
43,1852,2302,122,122,0,0,3,21,1.9,0,5.6,3,0,0,73,77,150,3,2,127,115,117,30,0,0,0,0,0,0,0,1,0,0,0,7
43,1907,2635,122,122,0,0,5,21,1.7,0,8,6,0,0,55,81,136,2,1,126,115,118,22,1,0,0,0,0,0,0,1,0,0,0,7
43,2198,2540,122,122,0,0,2,18,1.9,0,8.8,3,0,0,44,91,135,4,0,126,117,121,19,1,0,0,0,0,0,0,1,0,0,0,7
43,2850,3204,122,122,0,0,0,21,1.9,0,9.5,2,0,0,57,82,139,4,0,133,119,124,38,1,0,0,0,0,0,0,1,0,0,0,7
43,0,573,122,122,4,0,0,26,1.4,0,5.6,1,0,0,61,85,146,5,0,140,129,134,28,1,0,0,0,0,0,1,0,0,0,0,6
43,411,1359,122,122,8,0,0,24,1.6,0,8.4,2,0,0,78,79,157,3,0,136,127,131,21,1,0,0,0,0,0,1,0,0,0,0,6
43,470,1142,122,122,6,0,0,25,1.5,0,10.9,0,0,0,72,85,157,6,2,136,129,133,14,1,0,1,0,0,0,0,0,0,0,0,2
43,908,2073,122,122,4,0,0,18,2.4,0,4.9,11,0,0,74,69,143,1,1,131,117,120,40,1,0,0,0,0,0,1,0,0,0,0,6
43,1119,2073,122,122,1,0,3,16,2.7,0,5.5,11,0,0,96,56,152,1,2,112,113,116,21,0,0,0,0,0,0,0,1,0,0,0,7
43,1428,2064,122,122,0,0,2,13,3,0,0.4,9,0,0,96,56,152,3,2,109,110,112,20,0,0,0,0,0,0,0,1,0,0,0,7
43,1570,1977,122,122,0,0,1,13,3,0,0.7,6,0,0,83,69,152,3,0,110,110,113,16,0,0,0,0,0,0,0,1,0,0,0,7
43,648,1537,122,122,6,0,0,23,1.7,0,9.7,3,0,0,78,79,157,6,0,131,125,130,18,0,0,0,0,0,0,1,0,0,0,0,6
43,668,1151,122,122,5,0,0,25,1.6,0,9.1,1,0,0,72,85,157,6,2,136,129,133,15,1,0,1,0,0,0,0,0,0,0,0,2
20,0,819,127,127,7,0,6,22,1.7,0,0,2,0,1,129,52,181,8,0,140,136,142,63,1,0,0,0,0,0,1,0,0,0,0,6
20,194,820,127,127,6,0,5,22,1.6,0,0,1,0,0,90,91,181,4,1,140,144,146,25,0,0,0,0,1,0,0,0,0,0,0,4
20,303,1395,127,127,12,0,11,24,1.5,0,1.7,1,0,0,67,109,176,3,0,155,148,152,19,0,0,0,0,1,0,0,0,0,0,0,4
20,441,1140,127,127,7,0,6,24,1.5,0,0,1,0,0,72,109,181,4,0,153,150,154,16,0,0,0,0,1,0,0,0,0,0,0,4
20,837,1798,131,131,6,0,9,27,1.4,0,19.2,0,0,0,70,110,180,2,0,155,155,156,14,0,0,0,0,1,0,0,0,0,0,0,4
20,1286,2170,131,131,10,0,10,23,1.7,0,6.9,0,0,0,84,110,194,6,0,160,158,161,23,0,0,0,0,1,0,0,0,0,0,0,4
20,910,1379,131,131,5,0,7,26,1.5,0,3,0,0,0,61,109,170,2,1,155,151,154,11,1,0,0,0,1,0,0,0,0,0,0,4
27,0,910,126,126,8,0,5,24,1.5,0,9.4,0,0,0,33,122,155,1,1,136,137,138,3,0,0,1,0,0,0,0,0,0,0,0,2
27,123,781,126,126,6,0,5,23,1.5,0,10.3,0,0,0,33,122,155,2,0,136,137,139,3,0,0,1,0,0,0,0,0,0,0,0,2
27,741,1593,126,126,0,0,3,35,1,5,7.8,0,0,0,21,121,142,1,0,136,133,135,2,0,1,0,0,0,0,0,0,0,0,0,1
27,741,1395,126,126,0,0,2,36,0.9,4,7.3,0,0,0,21,121,142,1,0,136,133,135,1,1,1,0,0,0,0,0,0,0,0,0,1
27,2789,3599,126,126,2,0,7,26,1.3,0,9,0,0,0,51,114,165,1,0,129,132,131,10,-1,0,1,0,0,0,0,0,0,0,0,2
27,3296,3599,126,126,0,0,3,21,1.5,0,10.4,0,0,0,23,114,137,1,0,129,128,130,1,0,1,0,0,0,0,0,0,0,0,0,1
27,722,1702,126,126,0,0,4,34,1,4,8.3,0,0,0,24,118,142,2,0,136,132,134,2,0,1,0,0,0,0,0,0,0,0,0,1
27,1670,2944,126,126,5,0,4,28,1.2,0,10.3,0,0,0,43,118,161,3,1,131,134,133,9,-1,0,1,0,0,0,0,0,0,0,0,2
27,2283,2832,126,126,0,0,3,23,1.4,0,12.2,0,0,0,42,101,143,3,0,126,128,129,2,0,1,0,0,0,0,0,0,0,0,0,1
27,2193,2924,126,126,2,0,3,25,1.3,0,11.9,0,0,0,56,101,157,2,0,126,131,130,9,0,0,1,0,0,0,0,0,0,0,0,2
27,0,856,126,126,3,0,5,29,1.3,0,9.2,0,0,0,65,103,168,2,0,127,134,133,18,0,0,1,0,0,0,0,0,0,0,0,2
27,226,592,126,126,0,0,2,28,1.3,0,10.8,0,0,0,34,107,141,1,0,127,128,128,3,0,1,0,0,0,0,0,0,0,0,0,1
27,544,1368,126,126,5,0,4,27,1.3,0,5.6,0,0,0,58,103,161,2,0,133,135,135,10,0,0,1,0,0,0,0,0,0,0,0,2
27,745,1225,126,126,3,0,3,25,1.4,0,6.3,0,0,0,48,107,155,2,0,133,135,135,9,0,0,1,0,0,0,0,0,0,0,0,2
27,943,2098,126,126,7,0,11,27,1.3,0,6.3,0,0,0,43,113,156,3,0,129,134,134,10,0,0,1,0,0,0,0,0,0,0,0,2
27,1205,1776,126,126,4,0,4,30,1.2,0,4.3,0,0,0,49,107,156,3,0,127,134,134,11,0,0,1,0,0,0,0,0,0,0,0,2
27,1208,1783,126,126,4,0,4,30,1.2,0,4.2,0,0,0,49,107,156,3,0,127,134,134,11,0,0,1,0,0,0,0,0,0,0,0,2
27,1300,1683,126,126,2,0,4,29,1.2,0,4.8,0,0,0,36,108,144,3,0,127,131,131,4,0,0,1,0,0,0,0,0,0,0,0,2
27,0,1135,120,120,0,0,10,49,0.9,4,15.2,0,0,0,39,95,134,5,0,122,120,122,3,1,0,0,1,0,0,0,0,0,0,0,3
27,183,953,120,120,0,0,9,51,0.7,4,11.4,0,0,0,26,103,129,1,0,122,119,121,2,1,1,0,0,0,0,0,0,0,0,0,1
27,289,716,120,120,0,0,5,53,0.7,2,10.4,0,0,0,20,107,127,2,0,122,119,121,2,1,1,0,0,0,0,0,0,0,0,0,1
27,1505,2561,120,120,1,0,8,47,1,2,9.8,1,0,0,67,73,140,9,0,116,121,121,9,1,0,1,0,0,0,0,0,0,0,0,2
27,1478,2400,120,120,0,0,6,49,0.8,2,10.5,0,0,0,32,104,136,4,0,116,120,121,4,0,1,0,0,0,0,0,0,0,0,0,1
27,1593,2274,120,120,0,0,5,50,0.8,2,10.2,0,0,0,29,104,133,2,0,116,119,120,3,0,1,0,0,0,0,0,0,0,0,0,1
32,0,1070,133,133,2,0,6,50,0.9,1,10.8,0,0,0,46,115,161,2,1,135,136,137,3,0,0,1,0,0,0,0,0,0,0,0,2
32,0,628,133,133,1,0,4,49,1,1,11.4,0,0,0,60,101,161,4,1,135,136,137,4,0,1,0,0,0,0,0,0,0,0,0,1
32,368,1234,133,133,3,0,6,52,0.7,1,9.2,0,0,0,67,94,161,4,0,136,137,138,2,0,0,1,0,0,0,0,0,0,0,0,2
32,688,1149,133,133,1,0,3,52,0.7,2,8.6,0,0,0,38,113,151,1,1,136,136,137,1,0,1,0,0,0,0,0,0,0,0,0,1
32,1514,2879,133,133,5,0,7,41,1.1,9,13,0,0,0,82,86,168,4,1,139,143,144,9,1,0,1,0,0,0,0,0,0,0,0,2
32,2053,2811,133,133,2,0,4,38,1.1,0,12.5,0,0,0,58,113,171,5,1,150,147,149,5,0,0,1,0,0,0,0,0,0,0,0,2
32,2477,3413,138,138,11,0,5,37,1.2,0,4.1,0,0,0,48,120,168,0,1,146,147,148,4,0,0,1,0,0,0,0,0,0,0,0,2
32,2678,3291,138,138,5,0,3,37,1.2,0,5.2,0,0,0,52,116,168,2,0,146,146,147,4,0,0,1,0,0,0,0,0,0,0,0,2
32,693,1370,133,133,1,0,4,50,0.8,5,11.3,0,0,0,57,94,151,3,0,136,136,137,1,1,1,0,0,0,0,0,0,0,0,0,1
32,693,1049,133,133,0,0,2,53,0.7,2,9.8,0,0,0,34,113,147,4,1,136,136,138,1,1,1,0,0,0,0,0,0,0,0,0,1
32,0,1092,143,143,5,0,5,44,1.1,5,12.2,0,0,0,45,128,173,4,0,147,148,149,4,0,0,1,0,0,0,0,0,0,0,0,2
32,389,980,143,143,3,0,3,37,1,0,9.5,0,0,0,44,130,174,4,0,147,148,149,5,0,0,1,0,0,0,0,0,0,0,0,2
32,598,1543,143,143,4,0,5,44,0.9,6,9.4,0,0,0,43,130,173,7,0,147,148,148,4,0,0,1,0,0,0,0,0,0,0,0,2
32,1108,1462,143,143,2,0,2,43,0.9,12,5.9,0,0,0,34,132,166,2,0,147,148,149,2,0,0,1,0,0,0,0,0,0,0,0,2
32,1677,2651,143,143,3,0,8,47,0.7,0,10.9,0,0,0,33,137,170,2,1,155,154,156,3,0,0,1,0,0,0,0,0,0,0,0,2
32,1801,2540,143,143,3,0,6,48,0.7,0,10.6,0,0,0,38,136,174,2,1,155,155,157,2,0,0,1,0,0,0,0,0,0,0,0,2
32,3073,3540,143,143,0,0,3,63,0.5,35,6.5,0,0,0,33,128,161,4,0,147,146,148,0,0,0,0,0,0,0,0,0,0,0,1,10
32,0,806,136,136,4,0,5,46,0.8,1,7.4,0,0,0,39,119,158,1,1,144,143,145,1,0,0,1,0,0,0,0,0,0,0,0,2
32,0,515,136,136,3,0,4,45,0.8,2,6.4,0,0,0,29,129,158,2,0,144,143,145,1,0,0,1,0,0,0,0,0,0,0,0,2
32,62,1099,136,136,3,0,6,48,0.7,2,9.4,0,0,0,42,121,163,1,1,144,144,145,2,0,0,1,0,0,0,0,0,0,0,0,2
32,307,704,136,136,0,0,1,47,0.9,2,10.6,0,0,0,39,119,158,2,1,144,143,145,1,0,1,0,0,0,0,0,0,0,0,0,1
32,774,1819,137,137,1,0,5,59,0.5,25,7.1,0,0,0,31,132,163,2,1,142,141,142,2,-1,1,0,0,0,0,0,0,0,0,0,1
32,948,1650,137,137,0,0,3,61,0.4,34,5.9,0,0,0,15,132,147,1,0,142,140,142,0,0,0,0,0,0,0,0,0,0,0,1,10
32,1237,2340,137,137,1,0,6,61,0.4,45,5.1,0,0,0,22,133,155,2,0,142,140,142,0,0,0,0,0,0,0,0,0,0,0,1,10
32,1388,2288,137,137,1,0,5,63,0.4,49,4.8,0,0,0,22,133,155,2,0,142,141,142,0,0,0,0,0,0,0,0,0,0,0,1,10
32,1406,2620,137,137,1,0,6,62,0.4,42,5.4,0,0,0,22,133,155,2,0,142,140,142,0,0,0,0,0,0,0,0,0,0,0,1,10
32,1634,2543,137,137,1,0,6,60,0.4,33,5.8,0,0,0,22,133,155,2,0,142,140,142,1,0,0,0,0,0,0,0,0,0,0,1,10
32,1794,2902,135,135,0,0,8,58,0.5,32,6.1,1,0,0,31,117,148,4,0,140,139,141,1,1,1,0,0,0,0,0,0,0,0,0,1
32,1794,2820,135,135,0,0,7,59,0.5,32,6.1,0,0,0,16,132,148,1,0,140,140,142,0,0,1,0,0,0,0,0,0,0,0,0,1
32,2240,3405,135,135,0,0,8,54,0.5,12,9,1,0,0,32,117,149,2,0,140,137,140,2,1,1,0,0,0,0,0,0,0,0,0,1
32,2779,3152,135,135,0,0,2,51,0.6,2,8.9,1,0,0,30,116,146,1,0,138,134,137,3,1,0,0,0,0,0,0,1,0,0,0,7
32,2507,3599,135,135,0,0,8,52,0.6,7,9.8,1,0,0,32,117,149,1,0,140,137,139,2,0,1,0,0,0,0,0,0,0,0,0,1
32,2902,3599,135,135,0,0,5,50,0.6,0,12.2,0,0,0,34,118,152,0,0,137,136,138,1,0,1,0,0,0,0,0,0,0,0,0,1
32,0,960,135,135,6,0,7,48,0.7,1,8.1,0,0,0,42,120,162,5,0,139,141,142,4,0,0,1,0,0,0,0,0,0,0,0,2
32,88,705,135,135,6,0,4,50,0.7,2,1.8,0,0,0,46,122,168,3,0,139,142,143,4,0,0,1,0,0,0,0,0,0,0,0,2
32,357,960,135,135,4,0,4,47,0.8,2,10,0,0,0,39,120,159,1,0,139,139,141,3,0,0,1,0,0,0,0,0,0,0,0,2
32,555,960,135,135,1,0,3,47,0.8,2,13.3,0,0,0,36,120,156,1,0,139,138,139,2,0,1,0,0,0,0,0,0,0,0,0,1
36,0,957,125,125,1,0,4,43,0.7,31,7.8,0,0,0,21,120,141,0,0,131,130,132,1,0,1,0,0,0,0,0,0,0,0,0,1
36,104,932,125,125,0,0,4,45,0.7,33,7.7,0,0,0,19,122,141,0,0,131,130,131,1,0,1,0,0,0,0,0,0,0,0,0,1
36,422,1483,125,125,2,0,5,40,0.7,9,8.1,0,0,0,29,122,151,1,0,131,132,132,2,-1,0,1,0,0,0,0,0,0,0,0,2
36,422,979,125,125,0,0,2,44,0.7,15,8.7,0,0,0,21,120,141,0,0,131,130,131,1,0,1,0,0,0,0,0,0,0,0,0,1
36,1054,2130,126,126,1,0,5,34,0.9,3,10.2,0,0,0,41,110,151,2,0,126,128,129,4,0,0,1,0,0,0,0,0,0,0,0,2
36,1444,2130,126,126,0,0,3,32,0.9,4,11.2,0,0,0,31,110,141,1,0,126,125,127,2,0,1,0,0,0,0,0,0,0,0,0,1
36,1708,2779,125,125,1,0,5,31,1.1,1,12.5,0,0,0,38,109,147,4,0,125,125,127,3,0,1,0,0,0,0,0,0,0,0,0,1
36,1959,2459,125,125,0,0,4,32,1.1,3,13,0,0,0,51,96,147,4,0,126,125,127,2,0,1,0,0,0,0,0,0,0,0,0,1
36,2344,3580,125,125,3,0,5,30,1.1,3,11,1,0,0,45,102,147,1,0,126,127,128,3,0,0,1,0,0,0,0,0,0,0,0,2
36,2457,3364,125,125,3,0,4,32,1,5,10.7,0,0,0,47,100,147,1,0,126,127,128,3,0,0,1,0,0,0,0,0,0,0,0,2
36,2782,3468,125,125,2,0,3,32,1,7,8.4,1,0,0,54,93,147,2,0,126,126,128,3,0,0,1,0,0,0,0,0,0,0,0,2
36,2911,3370,125,125,1,0,2,36,1,10,9.6,1,0,0,54,93,147,1,0,126,127,128,3,0,1,0,0,0,0,0,0,0,0,0,1
36,479,1014,115,115,1,0,3,19,1.7,0,14.2,1,0,0,59,89,148,1,1,120,118,121,5,0,1,0,0,0,0,0,0,0,0,0,1
36,52,1009,115,115,4,0,7,20,1.7,0,9.9,1,0,0,78,79,157,4,2,120,121,123,7,0,0,1,0,0,0,0,0,0,0,0,2
36,52,650,115,115,4,0,5,20,1.7,0,3.5,0,0,0,78,79,157,6,3,123,124,125,7,0,0,1,0,0,0,0,0,0,0,0,2
36,414,1559,115,115,6,0,7,23,1.5,0,10.8,1,0,0,57,94,151,2,0,120,121,122,6,0,0,1,0,0,0,0,0,0,0,0,2
36,499,1056,115,115,0,0,3,20,1.7,0,14,1,0,0,59,89,148,1,1,120,118,121,4,0,1,0,0,0,0,0,0,0,0,0,1
36,1032,1916,115,115,5,0,6,24,1.4,0,13,0,0,0,51,102,153,0,0,112,120,121,16,0,0,1,0,0,0,0,0,0,0,0,2
36,1252,1916,115,115,3,0,3,22,1.5,0,13.2,0,0,0,51,102,153,2,0,112,118,117,11,-1,0,1,0,0,0,0,0,0,0,0,2
36,1500,2577,112,112,5,0,4,24,1.3,5,10.5,0,0,0,40,103,143,1,0,114,114,115,4,-1,0,1,0,0,0,0,0,0,0,0,2
36,1857,2391,112,112,0,0,2,23,1.3,10,12.5,0,0,0,40,104,144,0,0,112,113,113,2,-1,1,0,0,0,0,0,0,0,0,0,1
36,2022,3000,112,112,10,0,5,24,1.3,5,6,0,0,0,39,105,144,0,0,114,116,116,5,-1,0,1,0,0,0,0,0,0,0,0,2
36,2337,2897,112,112,10,0,4,25,1.4,0,0.6,0,0,0,35,109,144,0,0,116,120,119,6,-1,0,1,0,0,0,0,0,0,0,0,2
36,2028,2726,112,112,6,0,4,24,1.3,6,6.4,0,0,0,37,105,142,1,0,114,116,115,4,-1,0,1,0,0,0,0,0,0,0,0,2
36,2107,2629,112,112,4,0,3,25,1.3,0,7.3,0,0,0,37,105,142,1,0,114,115,115,4,-1,0,1,0,0,0,0,0,0,0,0,2
36,1857,2541,112,112,2,0,3,24,1.3,8,10.4,0,0,0,40,104,144,0,1,114,114,114,3,-1,0,1,0,0,0,0,0,0,0,0,2
36,1893,2396,112,112,0,0,2,23,1.3,11,13,0,0,0,40,104,144,1,0,112,113,114,2,-1,1,0,0,0,0,0,0,0,0,0,1
36,0,363,120,120,3,0,1,20,1.7,0,5.8,0,0,0,42,109,151,2,0,122,126,125,8,0,0,1,0,0,0,0,0,0,0,0,2
36,0,1083,118,118,1,0,3,26,1.4,0,11,1,0,0,56,94,150,3,0,120,118,119,6,0,0,0,0,0,0,1,0,0,0,0,6
36,0,384,118,118,1,0,0,24,1.7,0,7.1,1,0,0,62,88,150,4,1,114,116,116,12,0,0,0,0,0,0,1,0,0,0,0,6
36,217,1219,118,118,1,0,7,25,1.3,0,10.9,1,0,0,61,89,150,5,0,120,119,120,6,0,0,0,0,0,0,1,0,0,0,0,6
36,343,1050,118,118,0,0,5,26,1.2,0,11.1,0,0,0,44,100,144,3,0,120,119,120,2,0,1,0,0,0,0,0,0,0,0,0,1
36,720,1889,118,118,2,0,6,25,1.4,22,7.9,2,0,0,88,72,160,2,2,126,120,123,11,0,0,0,0,0,0,1,0,0,0,0,6
36,1077,1889,118,118,2,0,3,25,1.5,35,6.5,2,0,0,90,70,160,2,2,126,120,124,13,0,0,0,0,0,0,1,0,0,0,0,6
36,714,1341,118,118,0,0,5,21,1.5,0,10.3,1,0,0,55,89,144,1,1,123,118,121,6,0,0,0,0,0,0,0,1,0,0,0,7
36,714,1198,118,118,0,0,1,24,1.5,0,9.7,1,0,0,55,89,144,1,1,125,118,121,10,0,0,0,0,0,0,0,1,0,0,0,7
36,1419,2570,119,119,4,0,5,26,1.4,23,6.3,1,0,0,88,72,160,1,1,126,123,126,7,0,0,0,0,0,0,1,0,0,0,0,6
36,1843,2518,119,119,3,0,5,23,1.5,5,7.9,1,0,0,75,70,145,1,1,126,122,125,9,1,0,0,0,0,0,1,0,0,0,0,6
36,1895,2942,119,119,4,0,7,24,1.4,2,11.1,0,0,0,42,103,145,1,0,125,124,126,4,0,0,1,0,0,0,0,0,0,0,0,2
36,1895,2326,119,119,0,0,1,25,1.3,9,9.3,0,0,0,40,103,143,3,0,126,122,124,4,0,1,0,0,0,0,0,0,0,0,0,1
36,2432,3472,119,119,3,0,6,25,1.3,0,13.8,0,0,0,39,106,145,0,0,120,123,123,5,0,0,1,0,0,0,0,0,0,0,0,2
36,2504,2892,119,119,0,0,1,23,1.5,0,16.1,0,0,0,39,106,145,3,1,125,124,126,3,0,0,0,1,0,0,0,0,0,0,0,3
36,2576,3599,119,119,1,0,6,26,1.2,0,13.8,0,0,0,39,106,145,1,0,120,122,122,3,0,1,0,0,0,0,0,0,0,0,0,1
36,2576,2902,119,119,0,0,2,24,1.4,0,15.5,0,0,0,39,106,145,3,0,125,124,126,3,0,0,0,1,0,0,0,0,0,0,0,3
36,2915,3599,119,119,0,0,5,27,1.2,0,13,0,0,0,37,109,146,1,0,120,120,121,1,-1,1,0,0,0,0,0,0,0,0,0,1
36,2955,3513,119,119,0,0,5,27,1.2,0,13.4,0,0,0,36,110,146,1,0,120,120,121,1,-1,1,0,0,0,0,0,0,0,0,0,1
36,0,1155,115,115,6,0,7,20,1.6,0,10.7,1,0,0,86,71,157,5,0,116,119,118,11,0,0,1,0,0,0,0,0,0,0,0,2
36,0,711,115,115,5,0,4,20,1.6,0,9.4,0,0,0,82,75,157,3,0,120,121,121,8,0,0,1,0,0,0,0,0,0,0,0,2
36,226,1237,115,115,6,0,6,20,1.7,0,10.8,1,0,0,88,69,157,5,0,114,118,118,13,0,0,1,0,0,0,0,0,0,0,0,2
36,659,1237,115,115,3,0,3,20,1.7,0,10.6,1,0,0,84,69,153,5,0,114,117,116,13,0,0,1,0,0,0,0,0,0,0,0,2
36,732,1798,115,115,8,0,7,20,1.7,0,9.6,0,0,0,56,101,157,2,0,114,118,118,10,-1,0,1,0,0,0,0,0,0,0,0,2
36,732,1120,115,115,0,0,2,21,1.6,0,13.1,0,0,0,41,100,141,1,0,114,113,114,2,-1,1,0,0,0,0,0,0,0,0,0,1
36,1106,2258,115,115,8,0,7,17,2,0,13.9,0,0,1,73,84,157,0,1,120,117,119,13,0,0,0,0,0,0,1,0,0,0,0,6
36,1314,1787,115,115,6,0,1,19,1.8,0,6.7,0,0,0,56,101,157,1,1,120,121,121,9,0,0,1,0,0,0,0,0,0,0,0,2
36,1602,2626,112,112,5,0,7,17,2,1,9,2,0,0,66,78,144,0,1,112,112,113,9,0,0,0,0,0,0,1,0,0,0,0,6
36,1868,2513,112,112,1,0,4,17,2,0,11.6,2,0,0,66,78,144,3,1,112,109,111,9,0,0,0,0,0,0,0,1,0,0,0,7
36,2098,3283,112,112,3,0,8,21,1.7,2,9.9,2,0,0,60,84,144,1,1,114,113,115,7,0,0,0,0,0,0,1,0,0,0,0,6
36,2098,2541,112,112,0,0,3,16,2.2,3,10.4,2,0,0,62,78,140,3,1,112,108,110,10,0,0,0,0,0,0,0,1,0,0,0,7
36,2304,3510,112,112,3,0,8,23,1.5,1,9.2,1,0,0,55,89,144,5,0,114,114,116,4,0,0,0,0,0,0,1,0,0,0,0,6
36,3089,3510,112,112,0,0,2,26,1.3,0,10.1,0,0,0,37,90,127,2,1,114,114,116,2,1,1,0,0,0,0,0,0,0,0,0,1
36,2834,3513,112,112,2,0,3,26,1.2,1,8.4,0,0,0,54,90,144,4,2,120,116,117,4,0,0,1,0,0,0,0,0,0,0,0,2
36,3077,3413,112,112,0,0,2,25,1.3,0,9.3,0,0,0,34,104,138,4,1,119,116,118,2,0,1,0,0,0,0,0,0,0,0,0,1
36,0,1072,115,115,5,0,10,17,2,0,6.8,2,0,1,89,80,169,3,1,121,115,119,25,0,0,0,0,0,0,1,0,0,0,0,6
36,0,540,115,115,1,0,5,15,2.3,0,5.6,2,0,1,92,77,169,4,1,114,109,110,33,-1,0,0,0,0,0,0,1,0,0,0,7
36,174,1559,115,115,4,0,13,21,1.7,0,10.7,2,0,0,83,85,168,2,0,129,122,125,19,0,0,0,0,0,0,1,0,0,0,0,6
36,174,565,115,115,0,0,3,15,2.2,0,6.8,2,0,0,55,84,139,4,0,119,111,115,19,0,0,0,0,0,0,0,1,0,0,0,7
36,529,1656,115,115,5,0,11,22,1.7,0,10.2,1,0,0,102,76,178,3,2,129,124,128,17,0,0,0,0,0,0,1,0,0,0,0,6
36,529,1160,115,115,4,0,5,19,1.7,0,7.9,0,0,0,55,89,144,2,1,126,121,123,9,0,0,1,0,0,0,0,0,0,0,0,2
36,928,1920,115,115,3,0,8,24,1.6,0,10.1,2,0,1,108,71,179,3,2,133,122,129,45,0,0,0,0,0,0,1,0,0,0,0,6
36,1104,1791,115,115,1,0,6,25,1.7,0,10.3,1,0,1,108,71,179,3,2,129,122,130,42,0,0,0,0,0,0,0,1,0,0,0,7
36,1090,2281,115,115,5,0,10,23,1.9,0,8.5,2,0,1,123,71,194,4,0,131,129,132,59,0,0,0,0,0,0,1,0,0,0,0,6
36,1571,2281,115,115,4,0,5,21,2.3,0,1.7,2,0,1,125,71,196,3,0,145,127,130,127,0,0,0,0,0,0,1,0,0,0,0,6
36,1564,2461,114,114,6,0,9,19,2.8,0,12.2,2,0,1,127,71,198,5,0,145,133,136,114,0,0,0,0,0,0,1,0,0,0,0,6
36,1893,2461,114,114,6,0,6,18,3,0,14.9,0,0,0,122,76,198,4,1,145,146,147,65,0,0,0,0,1,0,0,0,0,0,0,4
38,2220,3374,136,136,2,0,6,24,1.6,0,3.9,7,0,1,115,60,175,8,0,136,128,135,35,0,0,0,0,0,0,1,0,0,0,0,6
38,2304,3374,136,136,0,0,5,25,1.6,0,4,7,0,1,98,60,158,6,0,136,126,134,34,1,0,0,0,0,0,0,1,0,0,0,7
38,0,1086,136,136,7,0,5,39,0.8,0,4.5,1,0,0,63,115,178,5,0,148,152,152,12,0,0,1,0,0,0,0,0,0,0,0,2
38,447,1086,137,137,3,0,3,36,0.9,0,5,1,0,0,63,115,178,4,0,148,148,149,9,0,0,1,0,0,0,0,0,0,0,0,2
38,659,1555,138,138,0,0,6,34,1,6,10.5,2,0,0,56,99,155,5,0,148,142,146,9,1,0,0,0,0,0,0,1,0,0,0,7
38,659,1473,138,138,0,0,6,34,1,7,9.6,2,0,0,62,93,155,5,0,148,142,146,10,1,0,0,0,0,0,0,1,0,0,0,7
38,1090,2261,138,138,2,0,8,32,1.1,16,6.6,6,0,0,78,97,175,5,0,145,139,144,16,0,0,0,0,0,0,1,0,0,0,0,6
38,1090,2137,138,138,0,0,6,33,1,18,6.7,5,0,0,67,97,164,2,0,145,139,144,12,1,0,0,0,0,0,0,1,0,0,0,7
38,1808,2692,138,138,3,0,7,28,1.3,9,3.5,5,0,0,90,85,175,6,0,144,134,138,31,0,0,0,0,0,0,1,0,0,0,0,6
38,1931,2387,138,138,3,0,3,28,1.4,16,1.6,3,0,0,90,85,175,8,0,143,136,141,32,0,0,0,0,0,0,1,0,0,0,0,6
46,52,1230,126,126,8,9,6,21,2.3,0,4.2,8,0,1,107,67,174,6,0,143,125,133,78,0,0,0,0,0,0,1,0,0,0,0,6
46,321,740,125,125,6,4,2,22,2.2,0,0,2,0,0,107,67,174,7,1,134,134,138,21,0,0,0,0,0,0,1,0,0,0,0,6
46,321,718,125,125,6,4,2,22,2.1,0,0,1,0,0,107,67,174,4,0,134,136,138,16,0,0,1,0,0,0,0,0,0,0,0,2
46,50,1185,125,125,8,8,6,21,2.3,0,4.3,8,0,1,107,67,174,7,0,143,125,134,79,0,0,0,0,0,0,1,0,0,0,0,6
46,438,1185,125,125,6,5,5,23,2.1,0,5.5,4,0,0,125,53,178,8,0,143,128,137,65,1,0,0,0,0,0,1,0,0,0,0,6
46,653,1498,125,125,3,10,4,23,2.2,0,7.4,5,0,0,125,53,178,8,0,143,122,131,92,0,0,0,0,0,0,1,0,0,0,0,6
46,817,1498,125,125,2,8,3,22,2.2,0,8.5,4,0,0,125,53,178,9,0,143,123,131,84,0,0,0,0,0,0,1,0,0,0,0,6
46,891,1498,125,125,0,7,3,22,2.3,0,8.5,4,0,0,125,53,178,8,0,143,122,130,94,0,0,0,0,0,0,0,1,0,0,0,7
46,1013,1498,125,125,1,7,3,18,2.7,0,6.3,4,0,0,125,53,178,10,0,131,115,121,72,0,0,0,0,0,0,0,1,0,0,0,7
46,0,950,128,128,8,7,4,20,2.2,0,1.9,4,0,1,107,67,174,4,0,134,126,133,47,0,0,0,0,0,0,1,0,0,0,0,6
46,55,822,128,128,5,6,4,19,2.4,0,1.9,4,0,1,107,67,174,7,0,134,123,129,57,0,0,0,0,0,0,1,0,0,0,0,6
46,332,1487,128,128,7,12,5,22,2.2,0,6.3,6,0,1,109,65,174,7,0,143,126,134,70,0,0,0,0,0,0,1,0,0,0,0,6
46,907,1487,128,128,0,7,3,22,2.3,0,8.4,4,0,1,125,53,178,9,0,143,121,130,97,0,0,0,0,0,0,0,1,0,0,0,7
46,842,1913,128,128,3,10,7,24,2,0,9,5,0,1,91,65,156,6,0,133,125,131,42,1,0,0,0,0,0,1,0,0,0,0,6
46,842,1580,128,128,1,8,4,22,2.2,0,9.4,3,0,1,125,53,178,7,0,143,123,130,80,0,0,0,0,0,0,0,1,0,0,0,7
46,1068,2209,128,128,4,11,6,25,2,0,7.3,6,0,1,91,65,156,8,0,133,125,131,41,1,0,0,0,0,0,1,0,0,0,0,6
46,1068,1582,128,128,0,7,4,17,2.7,0,8.7,3,0,1,125,53,178,9,0,133,114,122,73,0,0,0,0,0,0,0,1,0,0,0,7
46,1307,2446,128,128,6,12,5,30,1.7,0,7,6,0,0,118,59,177,7,1,133,128,133,30,0,0,0,0,0,0,1,0,0,0,0,6
46,1514,2333,128,128,5,5,4,32,1.5,0,5.4,3,0,0,90,68,158,6,0,133,133,135,16,1,0,0,0,0,0,1,0,0,0,0,6
46,1800,2833,128,128,7,10,4,31,1.7,0,3.7,6,0,0,109,68,177,11,0,137,128,135,40,0,0,0,0,0,0,1,0,0,0,0,6
46,2006,2833,128,128,7,8,3,31,1.7,0,2.9,4,0,0,141,57,198,11,0,137,130,137,41,0,0,0,0,0,0,1,0,0,0,0,6
46,2216,2833,128,128,5,6,2,30,1.9,0,3.8,3,0,0,141,57,198,12,0,137,127,136,49,0,0,0,0,0,0,1,0,0,0,0,6
46,2441,2833,128,128,3,4,1,27,1.9,0,1.1,2,0,0,141,57,198,12,0,135,125,135,59,0,0,0,0,0,0,1,0,0,0,0,6
46,0,1185,128,128,8,8,5,21,2.3,0,5.2,7,0,1,107,67,174,7,0,143,126,135,76,0,0,0,0,0,0,1,0,0,0,0,6
46,0,357,128,128,1,2,1,14,2.7,0,0,2,0,1,89,67,156,4,0,115,115,116,44,0,0,0,0,0,0,0,1,0,0,0,7
46,335,1431,128,128,7,11,5,22,2.2,0,6.6,5,0,1,109,65,174,6,0,143,127,135,71,0,0,0,0,0,0,1,0,0,0,0,6
46,907,1431,128,128,0,6,2,22,2.4,0,9.2,3,0,1,125,53,178,11,0,143,121,131,101,0,0,0,0,0,0,0,1,0,0,0,7
46,1007,2117,128,128,5,11,5,26,2,0,8.2,5,0,1,91,65,156,8,0,133,126,132,41,1,0,0,0,0,0,1,0,0,0,0,6
46,1056,1571,128,128,0,8,5,16,2.9,0,7.8,4,0,1,125,53,178,9,0,133,114,121,74,0,0,0,0,0,0,0,1,0,0,0,7
46,1208,2342,128,128,5,11,6,29,1.6,0,6.4,4,0,1,91,65,156,8,0,133,129,133,27,1,0,0,0,0,0,1,0,0,0,0,6
46,1433,2191,128,128,4,6,3,29,1.6,0,7.1,4,0,0,90,68,158,6,0,133,131,133,19,1,0,0,0,0,0,1,0,0,0,0,6
46,1649,2823,128,128,8,10,4,32,1.6,0,3.5,6,0,0,109,68,177,11,0,137,129,135,35,0,0,0,0,0,0,1,0,0,0,0,6
46,1810,2656,128,128,7,7,3,33,1.5,0,3.9,4,0,0,141,57,198,8,0,137,132,136,21,0,0,0,0,0,0,1,0,0,0,0,6
46,2029,3165,128,128,7,12,4,29,1.7,0,5.8,5,0,1,115,62,177,11,0,137,128,133,37,0,0,0,0,0,0,1,0,0,0,0,6
46,2029,2400,128,128,4,4,2,36,1.6,0,4.9,1,0,0,124,59,183,5,0,137,135,139,18,0,0,1,0,0,0,0,0,0,0,0,2
46,2407,3593,128,128,3,20,4,30,2,0,6,4,0,3,111,54,165,14,0,129,112,129,103,1,0,0,0,0,0,1,0,0,0,0,6
46,2608,3593,128,128,0,19,3,29,2.2,0,7.2,3,0,3,145,54,199,14,0,129,107,124,126,0,0,0,0,0,0,0,0,1,0,0,8
46,2701,3565,128,128,0,16,3,30,2.1,0,8.6,2,0,3,128,54,182,12,0,129,104,120,134,0,0,0,0,0,0,0,0,1,0,0,8
46,2949,3593,128,128,0,16,2,34,2.4,0,3.6,2,0,2,145,54,199,11,1,75,98,86,144,-1,0,0,0,0,0,0,0,1,0,0,8
46,3037,3574,128,128,0,15,2,36,2.6,0,0,2,0,2,120,54,174,8,2,75,91,79,108,-1,0,0,0,0,0,0,0,1,0,0,8
46,0,1129,131,131,1,0,6,27,1.4,0,12.2,3,0,0,84,71,155,2,0,136,132,137,15,1,0,0,0,0,0,0,1,0,0,0,7
46,0,467,131,131,0,0,3,19,1.9,0,12.3,2,0,0,81,70,151,3,1,127,126,130,21,1,0,0,0,0,0,0,1,0,0,0,7
46,380,1561,132,132,1,0,6,28,1.3,0,13.3,2,0,0,79,76,155,3,2,140,135,138,11,1,0,0,0,0,0,0,1,0,0,0,7
46,380,1009,132,132,0,0,3,33,1,0,13.3,0,0,0,35,120,155,1,0,138,138,139,2,0,1,0,0,0,0,0,0,0,0,0,1
46,802,1990,132,132,6,0,2,25,1.5,0,11,3,0,0,92,76,168,4,2,141,138,140,16,1,0,0,0,0,0,1,0,0,0,0,6
46,802,1611,132,132,1,0,3,24,1.5,0,12,3,0,0,77,76,153,5,2,140,133,137,17,1,0,0,0,0,0,0,1,0,0,0,7
46,1313,2480,132,132,12,0,3,20,2.1,0,2.9,6,0,0,99,76,175,5,0,141,138,142,29,1,0,0,0,0,0,1,0,0,0,0,6
46,1399,2197,132,132,7,0,2,19,2.3,0,4,5,0,0,100,76,176,6,1,145,138,143,36,1,0,0,0,0,0,1,0,0,0,0,6
46,1548,2737,132,132,12,0,3,21,2,0,6.3,5,0,0,95,80,175,6,2,143,139,142,23,0,0,0,0,0,0,1,0,0,0,0,6
46,1580,1983,132,132,4,0,0,26,1.4,0,4,0,0,0,58,110,168,2,1,145,146,147,11,0,0,1,0,0,0,0,0,0,0,0,2
46,1801,2924,132,132,9,0,2,22,1.9,0,7.8,4,0,0,95,80,175,7,2,143,140,143,22,0,0,0,0,0,0,1,0,0,0,0,6
46,1986,2870,132,132,7,0,2,20,2.1,0,8,4,0,0,102,74,176,9,2,141,136,140,24,0,0,0,0,0,0,1,0,0,0,0,6
46,2173,3348,132,132,6,0,2,26,1.5,0,7.5,3,0,0,94,68,162,9,1,143,137,142,26,1,0,0,0,0,0,1,0,0,0,0,6
46,2392,3287,132,132,2,0,2,29,1.5,0,8.6,3,0,0,102,67,169,11,1,143,136,141,33,1,0,0,0,0,0,1,0,0,0,0,6
46,2448,3513,132,132,2,0,3,28,1.4,0,8.4,3,0,0,94,68,162,11,1,143,137,142,26,1,0,0,0,0,0,1,0,0,0,0,6
46,2448,2700,132,132,0,0,1,23,1.5,0,13.1,0,0,0,42,106,148,5,0,138,136,138,3,1,1,0,0,0,0,0,0,0,0,0,1
46,2759,3540,133,133,2,0,3,30,1.5,0,5.3,3,0,0,102,67,169,9,1,147,137,144,40,1,0,0,0,0,0,0,1,0,0,0,7
46,2759,3432,134,134,1,0,2,29,1.6,0,5.2,3,0,0,102,67,169,10,1,147,136,143,45,1,0,0,0,0,0,1,0,0,0,0,6
46,2953,3434,134,134,0,0,2,28,1.9,0,5.5,3,0,0,102,67,169,11,2,148,133,140,66,1,0,0,0,0,0,0,1,0,0,0,7
46,3014,3434,134,134,0,0,1,30,1.6,0,4.8,2,0,0,102,67,169,10,2,148,135,142,50,1,0,0,0,0,0,0,1,0,0,0,7
46,0,1094,144,144,0,0,9,60,0.4,8,7.2,1,0,0,33,123,156,0,0,147,145,148,2,1,0,0,0,0,0,0,0,0,0,1,10
46,202,1094,144,144,0,0,7,61,0.4,10,7.6,0,0,0,20,136,156,2,0,148,146,148,1,0,0,0,0,0,0,0,0,0,0,1,10
46,0,608,121,121,5,0,3,32,1,0,2.6,0,0,0,47,110,157,1,0,131,131,131,8,0,0,1,0,0,0,0,0,0,0,0,2
46,109,1070,121,121,8,0,6,27,1.2,0,3.3,1,0,0,67,90,157,4,0,129,129,129,12,0,0,1,0,0,0,0,0,0,0,0,2
46,610,1070,121,121,2,0,4,24,1.5,0,4.9,1,0,0,67,90,157,2,0,120,125,123,16,0,0,1,0,0,0,0,0,0,0,0,2
46,770,1796,121,121,7,0,10,21,1.9,0,2.9,4,0,0,83,74,157,2,0,125,123,126,19,0,0,0,0,0,0,1,0,0,0,0,6
46,1284,1796,121,121,3,0,4,24,1.7,0,4.1,2,0,0,72,74,146,4,0,129,121,126,25,1,0,0,0,0,0,1,0,0,0,0,6
46,1383,2268,121,121,3,0,6,25,1.6,0,3.8,5,0,0,73,71,144,2,0,120,114,119,29,1,0,0,0,0,0,1,0,0,0,0,6
46,1561,2268,121,121,2,0,4,25,1.5,0,4.4,4,0,0,73,71,144,4,0,122,112,117,34,0,0,0,0,0,0,1,0,0,0,0,6
46,1623,2646,121,121,3,0,7,26,1.4,0,1.1,5,0,1,73,71,144,6,0,123,112,117,36,0,0,0,0,0,0,1,0,0,0,0,6
46,1925,2500,121,121,0,0,2,24,1.5,0,0,3,0,1,68,71,139,2,0,123,106,108,53,0,0,0,0,0,0,0,1,0,0,0,7
46,1925,2500,121,121,0,0,2,24,1.5,0,0,3,0,1,68,71,139,2,0,123,106,108,53,0,0,0,0,0,0,0,1,0,0,0,7
46,2065,3170,121,121,1,0,9,27,1.4,0,4.4,7,0,1,69,70,139,4,0,114,110,114,24,0,0,0,0,0,0,0,1,0,0,0,7
46,2540,3170,121,121,0,0,5,28,1.4,0,5.7,5,0,0,67,70,137,2,1,114,112,116,21,1,0,0,0,0,0,0,1,0,0,0,7
46,2470,3599,121,121,4,0,10,34,1.1,0,6.3,5,0,0,83,70,153,5,1,127,123,126,29,1,0,0,0,0,0,1,0,0,0,0,6
46,2514,3183,121,121,0,0,5,28,1.3,0,5.6,5,0,0,67,70,137,3,1,114,113,117,20,1,0,0,0,0,0,0,1,0,0,0,7
46,2859,3599,121,121,3,0,7,37,1,0,6.6,2,0,0,71,82,153,6,0,136,126,129,35,1,0,0,0,0,0,1,0,0,0,0,6
46,3061,3599,121,121,3,0,5,39,0.9,0,8.6,0,0,0,58,95,153,4,0,150,131,132,47,0,0,1,0,0,0,0,0,0,0,0,2
46,2991,3599,121,121,3,0,5,37,0.9,0,7.5,1,0,0,71,82,153,5,0,150,128,130,68,1,0,0,0,0,0,1,0,0,0,0,6
46,3188,3599,121,121,3,0,4,41,0.8,0,6.6,0,0,0,48,105,153,3,0,150,135,137,32,1,0,0,0,1,0,0,0,0,0,0,4
46,228,1176,142,142,0,0,7,60,0.4,8,7.7,0,0,0,20,136,156,0,0,147,146,148,1,0,0,0,0,0,0,0,0,0,0,1,10
46,531,1111,142,142,0,0,4,58,0.4,9,7.9,0,0,0,20,136,156,0,0,148,147,149,1,0,1,0,0,0,0,0,0,0,0,0,1
46,1117,2189,142,142,0,0,8,60,0.4,17,6.8,0,0,0,21,142,163,0,0,153,152,153,1,0,0,0,0,0,0,0,0,0,0,1,10
46,1347,2053,142,142,0,0,6,58,0.4,22,6.3,0,0,0,13,145,158,0,0,153,151,153,0,0,1,0,0,0,0,0,0,0,0,0,1
46,1649,2831,142,142,0,0,7,59,0.4,32,6.3,0,0,0,22,141,163,1,0,155,153,155,1,0,0,0,0,0,1,0,0,0,0,0,5
46,1771,2619,142,142,0,0,5,58,0.4,31,6.1,0,0,0,22,141,163,2,0,155,153,155,1,0,0,0,0,0,1,0,0,0,0,0,5
46,2073,3220,142,142,1,0,8,49,0.9,28,5.8,5,0,0,114,68,182,2,0,153,146,154,37,1,0,0,0,0,0,0,1,0,0,0,7
46,2491,3220,142,142,1,0,6,41,1.2,22,5.3,5,0,0,115,67,182,1,0,157,140,149,73,1,0,0,0,0,0,0,1,0,0,0,7
46,2567,3170,142,142,1,0,5,41,1.4,27,4.6,4,0,0,115,67,182,4,0,157,140,150,80,1,0,0,0,0,0,0,1,0,0,0,7
46,2567,3017,142,142,0,0,4,44,1.5,33,5.7,3,0,0,115,67,182,2,1,157,141,153,87,1,0,0,0,0,0,0,1,0,0,0,7
46,2744,3220,142,142,2,0,3,32,1.8,0,0,5,0,0,115,67,182,2,0,157,133,142,115,1,0,0,0,0,0,1,0,0,0,0,6
46,2823,3220,142,142,1,0,2,25,2.1,0,0,5,0,0,115,67,182,2,0,143,128,133,83,0,0,0,0,0,0,0,1,0,0,0,7
4,0,1113,145,145,0,0,1,50,0.7,17,7.3,0,0,0,42,125,167,8,0,153,154,155,2,1,0,0,0,0,1,0,0,0,0,0,5
4,0,589,145,145,1,0,1,50,0.7,12,6.5,0,0,0,65,103,168,8,0,153,155,156,3,1,0,0,0,0,1,0,0,0,0,0,5
4,508,1672,145,145,0,0,3,51,0.6,13,8.3,0,0,0,24,141,165,1,0,153,152,153,1,0,0,0,0,0,1,0,0,0,0,0,5
4,797,1519,145,145,0,0,2,51,0.7,7,8.4,0,0,0,24,141,165,1,0,153,152,153,1,0,0,0,0,0,1,0,0,0,0,0,5
4,1706,2890,145,145,6,0,2,46,0.8,0,8.6,0,0,0,67,104,171,4,0,155,153,154,4,1,0,1,0,0,0,0,0,0,0,0,2
4,1826,2437,145,145,3,0,2,46,0.8,0,8.4,0,0,0,31,140,171,2,0,153,152,152,3,0,0,1,0,0,0,0,0,0,0,0,2
4,2173,3344,145,145,6,0,5,51,0.7,5,7.7,0,0,0,67,104,171,5,0,149,153,154,5,1,0,1,0,0,0,0,0,0,0,0,2
4,2761,3578,145,145,3,0,6,55,0.6,8,5.9,0,0,0,27,138,165,5,0,149,150,151,2,0,0,1,0,0,0,0,0,0,0,0,2
4,2829,3599,145,145,3,0,5,55,0.6,8,6.6,0,0,0,73,93,166,5,0,149,150,151,1,1,0,1,0,0,0,0,0,0,0,0,2
4,3077,3599,145,145,0,0,4,57,0.6,10,8.2,0,0,0,66,93,159,4,0,149,149,150,1,1,1,0,0,0,0,0,0,0,0,0,1
4,55,1162,142,142,2,0,5,51,0.8,9,9.5,0,0,0,50,112,162,8,0,153,149,151,4,1,0,0,0,0,1,0,0,0,0,0,5
4,273,1009,142,142,0,0,2,52,0.8,10,11,0,0,0,71,89,160,6,0,153,149,153,5,1,0,0,0,0,1,0,0,0,0,0,5
4,1129,2209,142,142,10,0,8,43,0.9,0,6.1,0,0,0,46,127,173,3,0,149,149,150,4,0,0,1,0,0,0,0,0,0,0,0,2
4,1517,2047,142,142,7,0,4,41,1,0,0.7,0,0,0,44,134,178,4,0,149,152,152,5,0,0,1,0,0,0,0,0,0,0,0,2
4,1016,1870,142,142,7,0,6,44,0.9,0,7,0,0,0,46,127,173,2,0,149,149,150,4,0,0,1,0,0,0,0,0,0,0,0,2
4,1016,1512,142,142,1,0,4,48,0.7,0,8.8,0,0,0,39,123,162,3,0,149,147,149,2,0,1,0,0,0,0,0,0,0,0,0,1
4,1614,2642,142,142,9,0,9,41,1,0,7.2,0,0,0,41,132,173,3,0,150,150,151,3,0,0,1,0,0,0,0,0,0,0,0,2
4,1914,2567,142,142,5,0,4,42,1,0,8.5,0,0,0,61,106,167,2,0,150,149,151,3,1,0,1,0,0,0,0,0,0,0,0,2
4,2346,3540,142,142,7,0,8,42,1,0,11.4,0,0,0,97,74,171,6,0,148,148,149,5,1,0,1,0,0,0,0,0,0,0,0,2
4,2701,3118,142,142,1,0,3,42,1,0,12.2,0,0,0,61,130,191,4,0,148,147,149,2,-1,1,0,0,0,0,0,0,0,0,0,1
4,2698,3540,142,142,5,0,5,41,1,0,10.2,0,0,0,57,111,168,5,0,147,147,149,4,0,0,1,0,0,0,0,0,0,0,0,2
4,3093,3504,142,142,4,0,3,40,1,0,2.1,0,0,0,57,111,168,6,0,147,148,149,6,0,0,1,0,0,0,0,0,0,0,0,2
4,0,1140,144,144,6,0,6,41,0.9,6,4.9,1,0,0,63,116,179,6,1,155,153,154,5,0,0,1,0,0,0,0,0,0,0,0,2
4,0,758,144,144,3,0,1,40,0.9,5,8.3,1,0,0,97,82,179,7,1,152,153,154,7,1,0,1,0,0,0,0,0,0,0,0,2
4,341,1523,144,144,5,0,6,38,1,3,7,1,0,0,63,116,179,3,0,155,153,155,6,0,0,1,0,0,0,0,0,0,0,0,2
4,621,1113,144,144,3,0,2,39,1,5,2.8,0,0,0,43,136,179,1,0,157,157,157,4,0,0,1,0,0,0,0,0,0,0,0,2
4,1110,2295,144,144,1,0,6,43,0.8,1,10.2,0,0,0,45,129,174,0,0,155,154,156,2,0,0,1,0,0,0,0,0,0,0,0,2
4,1216,2295,144,144,0,0,5,43,0.7,1,10.2,0,0,0,40,129,169,1,0,157,154,156,3,0,0,0,0,0,1,0,0,0,0,0,5
4,1415,2606,144,144,2,0,6,42,0.7,0,10,0,0,0,37,136,173,1,0,155,154,156,2,0,0,1,0,0,0,0,0,0,0,0,2
4,1478,2338,144,144,0,0,5,45,0.7,0,9.8,0,0,0,30,139,169,2,0,157,155,157,2,0,0,0,0,0,1,0,0,0,0,0,5
4,2222,3346,144,144,10,0,7,34,1,0,8.7,0,0,0,48,126,174,1,0,153,153,154,5,0,0,1,0,0,0,0,0,0,0,0,2
4,2579,3256,144,144,7,0,4,33,1.1,0,5.3,0,0,0,54,120,174,1,0,155,154,155,5,0,0,1,0,0,0,0,0,0,0,0,2
4,2628,3599,144,144,10,0,6,38,0.9,0,6,0,0,0,48,126,174,1,0,155,154,155,4,0,0,1,0,0,0,0,0,0,0,0,2
4,3125,3599,144,144,5,0,3,43,0.8,0,4.6,0,0,0,40,134,174,2,0,155,154,156,3,0,0,1,0,0,0,0,0,0,0,0,2
4,0,1119,146,146,7,0,5,38,0.9,0,8.4,0,0,0,49,126,175,2,0,157,152,154,6,0,0,1,0,0,0,0,0,0,0,0,2
4,0,650,146,146,5,0,4,39,0.9,0,4.4,0,0,0,49,126,175,4,0,157,154,156,5,0,0,1,0,0,0,0,0,0,0,0,2
4,188,1385,146,146,7,0,6,37,0.9,0,7.9,0,0,0,49,126,175,2,0,155,152,154,4,0,0,1,0,0,0,0,0,0,0,0,2
4,388,1004,146,146,4,0,2,38,1,0,8.8,0,0,0,49,126,175,3,0,150,152,153,5,0,0,1,0,0,0,0,0,0,0,0,2
4,799,1929,146,146,8,0,4,37,0.9,0,6.9,0,0,0,52,126,178,0,0,155,153,155,4,0,0,1,0,0,0,0,0,0,0,0,2
4,1101,1803,146,146,7,0,3,35,1,0,3.4,0,0,0,52,126,178,2,0,155,154,155,4,0,0,1,0,0,0,0,0,0,0,0,2
4,1645,2807,147,147,7,0,5,44,0.7,36,3.6,0,0,0,35,143,178,0,0,157,158,159,1,0,0,1,0,0,0,0,0,0,0,0,2
4,1796,2444,147,147,5,0,2,41,0.8,15,1.8,0,0,0,35,140,175,0,0,157,157,158,1,0,0,1,0,0,0,0,0,0,0,0,2
4,2229,3328,147,147,2,0,7,46,0.6,49,4.8,0,0,0,24,143,167,1,0,160,157,159,1,0,0,1,0,0,0,0,0,0,0,0,2
4,2311,3255,147,147,0,0,5,48,0.6,52,5.2,0,0,0,18,149,167,2,0,160,158,159,0,0,0,0,0,0,1,0,0,0,0,0,5
4,2317,3504,147,147,3,0,5,46,0.7,46,5.2,0,0,0,29,144,173,2,0,157,157,159,1,0,0,1,0,0,0,0,0,0,0,0,2
4,2611,3414,147,147,1,0,2,46,0.7,41,5.3,0,0,0,23,144,167,1,0,157,157,159,0,0,0,1,0,0,0,0,0,0,0,0,2
4,2827,3540,147,147,4,0,4,42,0.9,37,4.9,0,0,0,42,132,174,1,0,157,157,159,1,0,0,1,0,0,0,0,0,0,0,0,2
4,3147,3540,147,147,5,0,4,36,1.2,0,4.8,0,0,0,42,132,174,2,0,157,157,158,2,0,0,1,0,0,0,0,0,0,0,0,2
4,0,1194,148,148,4,0,5,44,0.7,6,8.2,0,0,0,28,142,170,1,0,155,155,156,1,0,0,1,0,0,0,0,0,0,0,0,2
4,145,702,148,148,0,0,3,49,0.6,1,9.6,0,0,0,21,143,164,0,0,155,154,156,0,0,1,0,0,0,0,0,0,0,0,0,1
4,418,1559,148,148,4,0,6,44,0.8,8,9.4,0,0,0,31,142,173,4,0,157,156,158,1,0,0,1,0,0,0,0,0,0,0,0,2
4,1052,1559,148,148,1,0,4,44,0.9,15,9.6,0,0,0,60,135,195,5,0,157,158,158,1,0,0,0,0,0,1,0,0,0,0,0,5
4,1059,2137,148,148,4,0,5,40,0.9,8,11.8,0,0,0,47,126,173,5,0,157,156,158,3,0,0,1,0,0,0,0,0,0,0,0,2
4,1261,1701,148,148,0,0,3,41,1,5,13.4,0,0,0,60,135,195,4,1,157,155,158,2,0,0,0,0,0,1,0,0,0,0,0,5
4,1491,2532,148,148,3,0,4,42,0.8,20,9.3,0,0,0,45,126,171,2,0,157,155,158,3,1,0,1,0,0,0,0,0,0,0,0,2
4,1544,1968,148,148,2,0,1,40,0.9,0,10.6,0,0,0,35,136,171,1,0,153,155,156,4,0,0,1,0,0,0,0,0,0,0,0,2
4,1544,1968,148,148,2,0,1,40,0.9,0,10.6,0,0,0,35,136,171,1,0,153,155,156,4,0,0,1,0,0,0,0,0,0,0,0,2
4,1866,3052,148,148,1,0,5,46,0.7,54,7.1,0,0,0,45,126,171,3,0,160,158,160,2,1,0,1,0,0,0,0,0,0,0,0,2
4,1979,2252,148,148,0,0,2,37,1.1,3,13,0,0,0,42,126,168,2,0,157,153,156,5,1,1,0,0,0,0,0,0,0,0,0,1
4,2137,3319,148,148,0,0,6,50,0.5,60,4.9,0,0,0,12,151,163,1,0,160,159,160,0,1,1,0,0,0,0,0,0,0,0,0,1
4,2245,3283,148,148,0,0,5,50,0.5,62,4.7,0,0,0,10,153,163,1,0,160,159,161,0,1,0,0,0,0,0,0,0,0,0,1,10
4,2405,3413,148,148,0,0,6,51,0.5,59,4.8,0,0,0,11,152,163,1,0,160,159,161,0,1,1,0,0,0,0,0,0,0,0,0,1
4,2518,3348,148,148,0,0,5,51,0.5,62,4.5,0,0,0,8,155,163,1,0,160,159,161,0,0,0,0,0,0,0,0,0,0,0,1,10
4,2779,3352,148,148,0,0,4,51,0.6,56,4.4,0,0,0,13,152,165,2,0,160,159,161,0,0,1,0,0,0,0,0,0,0,0,0,1
4,2867,3276,148,148,0,0,3,51,0.6,49,4.3,0,0,0,13,152,165,1,0,160,159,160,0,0,1,0,0,0,0,0,0,0,0,0,1
4,0,1102,148,148,5,0,6,27,1.5,8,13,0,0,0,50,129,179,3,0,157,154,157,6,0,0,1,0,0,0,0,0,0,0,0,2
4,107,777,148,148,4,0,6,21,1.8,0,15.5,0,0,0,56,129,185,2,0,157,155,156,7,0,0,1,0,0,0,0,0,0,0,0,2
4,569,1670,148,148,4,0,6,36,0.8,8,9.4,0,0,0,45,135,180,3,0,157,157,158,3,0,0,1,0,0,0,0,0,0,0,0,2
4,770,1169,148,148,0,0,1,38,0.9,17,12.2,0,0,0,34,135,169,3,0,157,155,158,3,0,0,0,0,0,1,0,0,0,0,0,5
4,1104,2195,148,148,2,0,8,42,0.7,12,7.1,0,0,0,36,144,180,1,0,163,159,161,3,0,0,1,0,0,0,0,0,0,0,0,2
4,1104,1665,148,148,2,0,3,37,0.8,0,7.1,0,0,0,39,142,181,1,0,157,157,159,3,0,0,1,0,0,0,0,0,0,0,0,2
4,1489,2809,148,148,0,0,10,44,0.6,16,7.3,0,0,0,20,150,170,2,0,163,161,163,0,0,0,0,0,0,1,0,0,0,0,0,5
4,1650,2822,148,148,0,0,9,44,0.6,19,6.9,0,0,0,19,150,169,1,0,163,161,163,0,0,0,0,0,0,1,0,0,0,0,0,5
4,2073,3246,149,149,2,0,11,37,1.1,10,6.6,1,0,0,71,104,175,6,0,163,159,163,7,1,0,0,0,0,1,0,0,0,0,0,5
4,2495,3174,149,149,1,0,5,36,1.4,10,6.7,1,0,0,121,58,179,6,0,163,158,163,11,1,0,0,0,0,1,0,0,0,0,0,5
4,2646,3599,149,149,6,0,9,34,1.3,1,5.3,1,0,0,75,104,179,8,0,163,161,164,10,1,0,1,0,0,0,0,0,0,0,0,2
4,2998,3599,149,149,6,0,6,29,1.7,0,1.8,1,0,0,121,58,179,7,0,169,161,166,22,1,0,1,0,0,0,0,0,0,0,0,2
4,3044,3599,149,149,5,0,6,30,1.5,0,1.8,1,0,0,57,122,179,3,0,169,161,167,19,1,0,1,0,0,0,0,0,0,0,0,2
4,3199,3599,149,149,4,0,3,35,1,0,0.5,0,0,0,34,145,179,3,0,169,166,169,5,1,0,0,0,1,0,0,0,0,0,0,4
14,0,1151,132,132,2,0,9,43,0.8,0,12.1,1,0,0,55,109,164,3,0,136,135,137,4,0,0,1,0,0,0,0,0,0,0,0,2
14,0,871,132,132,0,0,6,47,0.7,1,11.2,1,0,0,31,114,145,1,0,136,134,136,2,1,1,0,0,0,0,0,0,0,0,0,1
14,481,871,132,132,0,0,3,51,0.6,2,9.6,0,0,0,25,116,141,1,0,136,135,137,1,1,1,0,0,0,0,0,0,0,0,0,1
14,662,1704,132,132,9,0,9,35,1.2,0,12.6,0,0,0,55,109,164,3,0,136,139,140,9,0,0,1,0,0,0,0,0,0,0,0,2
14,1007,1704,132,132,9,0,7,30,1.3,0,11.2,0,0,0,69,97,166,2,0,145,142,144,8,1,0,1,0,0,0,0,0,0,0,0,2
14,1338,2462,132,132,7,0,9,30,1.5,0,7.9,1,0,1,102,61,163,4,0,145,124,131,96,1,0,0,0,0,0,1,0,0,0,0,6
14,1338,1861,132,132,7,0,6,28,1.7,0,0,0,0,1,104,62,166,7,1,145,134,145,76,1,0,0,0,0,0,1,0,0,0,0,6
14,1532,2655,132,132,2,0,9,31,1.4,0,11.5,0,1,1,102,61,163,5,0,99,121,129,94,1,0,0,0,0,0,1,0,0,0,0,6
14,1728,2655,132,132,0,0,6,32,1.3,0,13.6,0,1,1,91,60,151,1,1,99,116,125,72,1,0,0,0,0,0,0,0,1,0,0,8
14,1720,2874,132,132,2,0,10,34,1.2,0,12.4,1,0,1,106,61,167,3,1,99,124,131,116,1,0,0,0,0,0,1,0,0,0,0,6
14,1720,2324,132,132,0,0,5,30,1.7,0,0,1,0,1,90,60,150,3,0,99,104,102,33,0,0,0,0,0,0,0,0,1,0,0,8
14,1866,2576,132,132,0,0,8,32,1.3,0,14.2,1,0,0,90,60,150,2,3,99,117,125,61,1,0,0,0,0,0,0,0,1,0,0,8
14,2276,2576,132,132,0,0,3,32,1.1,0,15.5,0,0,0,39,111,150,1,0,133,131,132,3,0,0,0,1,0,0,0,0,0,0,0,3
14,2286,3204,132,132,6,0,9,33,1.2,0,14,0,0,0,64,103,167,5,0,150,141,141,18,0,0,1,0,0,0,0,0,0,0,0,2
14,2286,2635,132,132,0,0,3,33,1,0,14.5,0,0,0,39,111,150,2,1,133,132,134,3,0,1,0,0,0,0,0,0,0,0,0,1
14,2254,3397,132,132,7,0,11,32,1.2,0,13.5,1,0,0,72,95,167,4,1,155,142,144,27,1,0,1,0,0,0,0,0,0,0,0,2
14,2579,3397,132,132,7,0,9,32,1.3,0,12.3,0,0,0,87,95,182,5,0,155,146,149,15,0,0,1,0,0,0,0,0,0,0,0,2
14,2132,2683,132,132,1,0,5,30,1.2,0,14.7,0,0,1,58,95,153,3,0,133,128,132,16,0,0,0,0,0,0,1,0,0,0,0,6
14,2170,2619,132,132,0,0,4,30,1.2,0,14.6,1,0,0,55,95,150,1,1,133,128,132,12,0,0,0,0,0,0,0,1,0,0,0,7
14,2886,3490,132,132,6,0,6,27,1.7,0,11.3,0,0,0,122,54,176,8,0,150,146,149,18,1,0,1,0,0,0,0,0,0,0,0,2
14,3023,3405,132,132,3,0,4,29,1.6,0,7.4,0,0,0,92,84,176,3,0,155,147,150,17,1,0,1,0,0,0,0,0,0,0,0,2
7,0,1140,130,130,5,0,9,40,0.9,17,6.5,1,0,0,45,110,155,6,0,136,133,135,4,0,1,0,0,0,0,0,0,0,0,0,1
7,0,465,130,130,1,0,4,51,0.6,38,4.8,0,0,0,23,125,148,1,0,134,135,136,1,0,1,0,0,0,0,0,0,0,0,0,1
7,661,1792,130,130,7,0,7,38,1,0,8.1,0,0,0,53,102,155,6,1,136,135,137,4,0,0,1,0,0,0,0,0,0,0,0,2
7,661,1516,130,130,6,0,6,36,1.1,0,8.9,0,0,0,66,90,156,6,1,136,135,137,5,1,0,1,0,0,0,0,0,0,0,0,2
7,1266,2353,130,130,4,0,7,48,0.7,32,6.7,0,0,0,53,102,155,5,0,137,136,138,2,0,0,1,0,0,0,0,0,0,0,0,2
7,1720,2285,130,130,0,0,3,53,0.5,45,5.9,0,0,0,20,123,143,2,0,137,136,138,0,1,1,0,0,0,0,0,0,0,0,0,1
7,767,1891,130,130,5,0,8,40,0.9,1,9.1,0,0,0,53,102,155,6,1,136,135,137,3,0,1,0,0,0,0,0,0,0,0,0,1
7,1694,2644,130,130,2,0,6,47,0.7,30,6.8,0,0,0,39,114,153,4,0,137,136,138,2,0,0,1,0,0,0,0,0,0,0,0,2
7,1694,2270,130,130,0,0,3,52,0.6,44,5.9,0,0,0,30,123,153,2,1,137,136,138,0,0,1,0,0,0,0,0,0,0,0,0,1
7,2162,3312,130,130,3,0,8,37,0.9,0,13.4,0,0,0,43,112,155,3,0,136,134,135,3,0,0,1,0,0,0,0,0,0,0,0,2
7,2522,3210,130,130,2,0,5,33,1.1,0,16.4,0,0,0,53,103,156,3,0,133,133,134,4,0,0,1,0,0,0,0,0,0,0,0,2
7,2331,3599,130,130,2,0,8,39,0.9,8,12.3,0,0,0,43,112,155,3,0,136,134,136,3,0,0,1,0,0,0,0,0,0,0,0,2
7,2595,3156,130,130,0,0,3,31,1.1,0,17.6,0,0,0,47,103,150,3,1,131,132,133,2,0,0,0,1,0,0,0,0,0,0,0,3
7,2723,3163,130,130,0,0,2,31,1.1,0,14.3,0,0,0,36,114,150,1,2,131,132,133,1,0,1,0,0,0,0,0,0,0,0,0,1
7,2723,2983,130,130,0,0,1,28,1.2,0,15,0,0,0,36,114,150,2,2,131,132,133,2,0,0,0,1,0,0,0,0,0,0,0,3
7,2782,3599,130,130,1,0,5,41,0.8,13,9.9,0,0,0,42,114,156,2,1,136,135,137,2,0,1,0,0,0,0,0,0,0,0,0,1
7,3194,3599,130,130,0,0,2,49,0.6,25,5.4,0,0,0,14,129,143,1,0,137,136,138,0,0,1,0,0,0,0,0,0,0,0,0,1
7,0,1070,133,133,3,0,8,28,1.4,0,15.9,2,0,0,54,109,163,3,0,140,138,139,9,0,0,1,0,0,0,0,0,0,0,0,2
7,21,767,133,133,4,0,6,31,1.3,0,12.8,2,0,0,60,103,163,2,0,140,139,140,10,0,0,0,0,0,0,1,0,0,0,0,6
7,21,519,133,133,4,0,4,34,1.2,0,7.1,2,0,0,60,103,163,2,0,136,140,141,14,0,0,0,0,0,0,1,0,0,0,0,6
7,113,380,133,133,0,0,2,32,1.4,0,9.8,2,0,0,43,103,146,1,0,136,132,136,7,1,0,0,0,0,0,0,1,0,0,0,7
7,538,1816,133,133,0,0,9,27,1.4,1,18.8,1,0,0,56,96,152,5,0,136,134,137,4,1,0,0,1,0,0,0,0,0,0,0,3
7,538,1153,133,133,0,0,4,22,1.6,0,21.3,0,0,0,47,105,152,1,0,138,135,138,5,1,0,0,1,0,0,0,0,0,0,0,3
7,1280,2096,133,133,2,0,6,34,1.1,7,14.3,2,0,0,69,91,160,4,0,136,135,137,5,0,0,0,0,0,0,1,0,0,0,0,6
7,1363,1931,133,133,0,0,4,36,1,8,16.4,0,0,0,59,91,150,3,0,136,134,137,3,1,0,0,1,0,0,0,0,0,0,0,3
7,2484,3540,133,133,0,0,7,43,0.8,30,11.2,0,0,0,48,106,154,4,0,145,140,143,4,1,0,0,0,0,1,0,0,0,0,0,5
7,2885,3540,133,133,0,0,5,48,0.6,46,6.8,0,0,0,25,125,150,2,0,145,142,144,1,1,0,0,0,0,1,0,0,0,0,0,5
7,2161,3337,133,133,2,0,7,40,0.9,21,11.2,0,0,0,50,106,156,3,0,142,140,142,3,1,0,1,0,0,0,0,0,0,0,0,2
7,2161,2811,133,133,2,0,4,34,1.1,6,14.5,0,0,0,58,101,159,4,0,142,139,142,4,1,0,1,0,0,0,0,0,0,0,0,2
7,2026,2771,133,133,2,0,4,33,1.2,5,13.7,1,0,0,58,101,159,4,0,142,138,141,5,1,0,1,0,0,0,0,0,0,0,0,2
7,2026,2511,133,133,2,0,3,35,1.1,8,7.4,1,0,0,48,109,157,2,1,142,138,141,4,0,0,1,0,0,0,0,0,0,0,0,2
7,0,1120,136,136,1,0,8,42,0.8,9,12.7,0,0,0,45,117,162,2,0,139,138,140,2,0,1,0,0,0,0,0,0,0,0,0,1
7,131,626,136,136,0,0,4,36,1,0,16.1,0,0,0,37,117,154,2,0,139,137,138,3,0,0,0,1,0,0,0,0,0,0,0,3
7,323,1514,136,136,0,0,8,47,0.7,22,10,0,0,0,36,117,153,2,1,144,141,143,2,1,1,0,0,0,0,0,0,0,0,0,1
7,323,722,136,136,0,0,3,37,1,0,15.7,0,0,0,37,117,154,2,1,138,137,139,2,0,0,0,1,0,0,0,0,0,0,0,3
7,749,1902,136,136,0,0,7,53,0.5,37,5.9,0,0,0,17,134,151,2,0,144,142,144,0,0,1,0,0,0,0,0,0,0,0,0,1
7,912,1769,136,136,0,0,6,54,0.5,40,5.6,0,0,0,17,134,151,2,0,144,143,145,0,0,1,0,0,0,0,0,0,0,0,0,1
7,2360,3515,136,136,8,0,8,42,0.7,3,4.2,1,0,0,47,112,159,0,0,145,143,145,3,1,0,1,0,0,0,0,0,0,0,0,2
7,3008,3515,136,136,3,0,3,43,0.7,1,4.6,0,0,0,39,120,159,0,1,145,144,146,2,0,0,1,0,0,0,0,0,0,0,0,2
7,2038,3233,136,136,7,0,8,43,0.7,4,5.1,1,0,0,46,112,158,1,0,144,142,144,3,1,0,1,0,0,0,0,0,0,0,0,2
7,0,720,144,144,2,0,6,48,0.7,6,10.2,0,0,0,47,120,167,3,0,148,149,150,3,0,0,1,0,0,0,0,0,0,0,0,2
7,0,529,144,144,0,0,4,48,0.6,6,11.4,0,0,0,31,129,160,1,0,148,147,149,1,0,1,0,0,0,0,0,0,0,0,0,1
7,524,1304,149,149,0,0,7,42,2.5,23,8.2,6,0,0,162,51,213,4,0,156,142,154,87,0,0,0,0,0,0,0,1,0,0,0,7
7,740,1304,149,149,0,0,5,39,2.5,25,5.6,5,0,0,137,51,188,4,1,155,139,153,97,1,0,0,0,0,0,0,1,0,0,0,7
7,1036,2279,149,149,0,0,7,61,0.4,54,5.2,0,0,0,13,146,159,1,0,154,153,155,0,0,0,0,0,0,0,0,0,0,0,1,10
7,1201,1945,149,149,0,0,4,63,0.4,65,4.6,0,0,0,12,146,158,1,0,153,153,155,0,1,0,0,0,0,0,0,0,0,0,1,10
7,1474,2683,149,149,0,0,8,62,0.4,46,5.5,0,0,0,14,146,160,1,0,154,153,155,0,0,0,0,0,0,0,0,0,0,0,1,10
7,1835,2683,149,149,0,0,5,61,0.4,34,5.6,0,0,0,12,148,160,1,0,154,153,155,0,0,0,0,0,0,0,0,0,0,0,1,10
7,2276,3072,149,149,1,0,6,55,0.5,19,6.4,0,0,0,23,147,170,2,0,155,155,156,0,0,1,0,0,0,0,0,0,0,0,0,1
7,2276,2789,149,149,0,0,4,59,0.5,27,5.5,0,0,0,15,148,163,1,0,155,154,156,0,0,1,0,0,0,0,0,0,0,0,0,1
34,0,1088,144,144,2,0,6,51,0.6,16,6,1,0,0,44,125,169,3,0,157,156,158,3,1,0,1,0,0,0,0,0,0,0,0,2
34,278,1429,144,144,2,0,5,45,0.7,13,8.8,2,0,0,54,122,176,2,0,157,155,156,5,0,0,1,0,0,0,0,0,0,0,0,2
34,278,979,144,144,2,0,4,50,0.6,21,5.3,0,0,0,27,142,169,2,0,157,157,158,2,0,0,1,0,0,0,0,0,0,0,0,2
34,968,1817,144,144,4,0,7,32,1.2,0,8.8,2,0,0,65,115,180,3,0,153,152,154,12,0,0,1,0,0,0,0,0,0,0,0,2
34,968,1726,144,144,4,0,5,33,1.1,0,7.7,2,0,0,68,113,181,3,0,153,154,155,12,0,0,1,0,0,0,0,0,0,0,0,2
34,1153,2146,143,143,6,0,8,28,1.4,0,8.3,2,0,0,80,102,182,3,0,155,152,154,23,0,0,0,0,0,0,1,0,0,0,0,6
34,1589,2146,143,143,2,0,3,22,1.8,0,11.5,1,0,0,85,99,184,5,0,151,149,152,29,0,0,0,0,0,0,1,0,0,0,0,6
34,1731,2741,144,144,2,0,5,34,1.2,5,10.2,1,0,0,80,102,182,4,0,157,152,155,17,0,0,0,0,0,0,1,0,0,0,0,6
34,1920,2403,144,144,0,0,2,33,1.2,2,10.4,1,0,0,61,99,160,2,0,153,147,152,19,1,0,0,0,0,0,0,1,0,0,0,7
34,2110,3120,144,144,3,0,6,40,0.8,5,11.1,0,0,0,56,112,168,2,0,157,153,155,5,1,0,1,0,0,0,0,0,0,0,0,2
34,2446,3120,144,144,2,0,5,38,0.9,5,13.4,0,0,0,56,112,168,3,0,157,153,156,6,1,0,1,0,0,0,0,0,0,0,0,2
34,2700,3599,144,144,4,0,5,40,0.8,0,9.9,0,0,0,59,112,171,3,0,160,154,157,8,1,0,1,0,0,0,0,0,0,0,0,2
34,2700,2944,144,144,0,0,2,26,1.3,0,17,0,0,0,52,112,164,2,0,150,146,148,6,1,0,0,1,0,0,0,0,0,0,0,3
34,3028,3526,145,145,2,0,2,45,0.7,1,7.4,0,0,0,38,133,171,2,0,160,158,159,2,0,0,1,0,0,0,0,0,0,0,0,2
34,3168,3526,145,145,1,0,2,48,0.7,2,6.3,0,0,0,38,133,171,2,0,160,159,160,2,1,0,1,0,0,0,0,0,0,0,0,2
34,0,934,130,130,8,0,10,24,1.6,0,0,4,0,0,106,76,182,3,1,155,140,148,84,1,0,0,0,0,0,1,0,0,0,0,6
34,0,497,130,130,6,0,6,24,1.4,0,0,0,0,0,74,117,191,3,1,155,154,157,14,0,0,0,0,1,0,0,0,0,0,0,4
34,463,926,130,130,2,0,4,25,1.7,0,0,4,0,0,94,76,170,6,0,133,119,121,73,0,0,0,0,0,0,1,0,0,0,0,6
34,490,926,133,133,1,0,4,25,1.7,0,0,4,0,0,94,76,170,6,0,133,117,117,77,0,0,0,0,0,0,0,1,0,0,0,7
34,125,894,132,132,6,0,9,25,1.5,0,0,4,0,0,115,76,191,3,1,160,138,149,119,1,0,0,0,0,0,1,0,0,0,0,6
34,671,894,132,132,0,0,1,26,2.1,0,0,2,0,0,81,76,157,4,0,86,109,106,110,-1,0,0,0,0,0,0,1,0,0,0,7
9,8,1058,132,132,1,0,7,28,1.6,4,13.5,4,0,0,92,68,160,6,3,136,132,136,13,1,0,0,0,0,0,0,1,0,0,0,7
9,8,600,132,132,1,0,5,22,2.1,0,18.5,2,0,0,105,55,160,4,1,131,131,134,15,1,0,0,0,0,0,0,1,0,0,0,7
9,483,1627,132,132,0,0,3,34,1,7,9.4,4,0,0,66,83,149,7,1,136,133,137,7,1,0,0,0,0,0,0,1,0,0,0,7
9,840,1286,132,132,0,0,2,35,1.2,10,4.8,3,0,0,72,71,143,7,1,136,131,136,11,1,0,0,0,0,0,0,1,0,0,0,7
9,968,2082,132,132,1,0,5,28,1.6,4,17.9,4,0,0,97,56,153,9,3,136,130,135,25,1,0,0,0,0,0,0,1,0,0,0,7
9,1279,1613,132,132,0,0,1,30,1.1,0,13.7,0,0,0,52,97,149,4,1,133,133,135,3,1,1,0,0,0,0,0,0,0,0,0,1
9,1589,2750,132,132,1,0,6,25,1.9,0,19.7,5,0,0,99,54,153,6,0,133,127,133,34,1,0,0,0,0,0,0,1,0,0,0,7
9,1722,2022,132,132,0,0,3,16,2.5,0,33.5,0,0,0,105,54,159,9,1,136,131,134,15,1,0,0,1,0,0,0,0,0,0,0,3
9,1850,3030,132,132,1,0,6,29,1.5,1,16,5,0,0,92,61,153,4,1,133,129,134,23,1,0,0,0,0,0,0,1,0,0,0,7
9,2227,2692,132,132,0,0,3,26,1.8,0,15,3,0,0,97,53,150,3,3,133,126,132,35,1,0,0,0,0,0,0,1,0,0,0,7
9,2470,3517,132,132,1,0,5,30,1.8,5,19.9,5,0,0,99,52,151,7,0,139,130,137,31,1,0,0,0,0,0,0,1,0,0,0,7
9,2470,2633,132,132,0,0,1,35,1.3,0,27.4,0,0,0,71,79,150,4,0,133,135,137,9,1,0,0,1,0,0,0,0,0,0,0,3
9,2876,3574,132,132,1,0,4,28,2.1,6,16.2,4,0,0,101,50,151,11,1,143,129,136,42,1,0,0,0,0,0,0,1,0,0,0,7
9,3179,3533,132,132,0,0,2,15,3.2,0,16.9,3,0,0,100,50,150,10,2,133,122,130,41,1,0,0,0,0,0,0,1,0,0,0,7
9,0,1101,134,134,0,0,5,32,1.2,20,6.4,7,0,0,102,53,155,5,1,136,128,135,30,1,0,0,0,0,0,0,1,0,0,0,7
9,0,551,134,134,0,0,2,27,1.4,18,9.1,3,0,0,89,66,155,6,1,136,128,135,31,1,0,0,0,0,0,0,1,0,0,0,7
9,125,1295,134,134,0,0,6,33,1.4,20,9.9,6,0,0,110,53,163,3,1,136,129,136,27,1,0,0,0,0,0,0,1,0,0,0,7
9,549,1117,134,134,0,0,2,37,1.1,22,2.9,4,0,0,93,50,143,5,0,138,129,136,31,1,0,0,0,0,0,0,1,0,0,0,7
9,921,1868,134,134,0,0,7,20,2.2,3,15.1,7,0,0,113,50,163,7,1,126,120,127,51,1,0,0,0,0,0,0,1,0,0,0,7
9,1102,1305,134,134,0,0,2,27,2.8,8,26.1,0,0,0,74,89,163,7,1,138,134,138,13,0,0,0,1,0,0,0,0,0,0,0,3
9,1302,2044,134,134,0,0,5,20,2.1,0,8.2,6,0,0,115,50,165,7,2,126,117,126,63,0,0,0,0,0,0,0,1,0,0,0,7
9,1429,1866,134,134,0,0,2,21,1.9,0,8.6,3,0,0,104,50,154,9,2,126,117,127,64,1,0,0,0,0,0,0,1,0,0,0,7
9,1658,2044,134,134,0,0,2,22,2.1,0,8,3,0,0,111,54,165,5,2,126,118,127,59,0,0,0,0,0,0,0,1,0,0,0,7
25,0,1124,138,138,6,0,3,33,3.1,0,7.9,4,0,0,59,110,169,3,0,136,145,146,22,0,0,0,0,0,0,1,0,0,0,0,6
25,0,371,138,138,0,0,1,31,3.8,0,6.6,1,0,0,45,107,152,5,1,138,137,139,3,1,1,0,0,0,0,0,0,0,0,0,1
25,583,1394,138,138,7,0,6,37,1.5,0,12.3,0,0,0,55,114,169,3,0,150,150,152,8,1,0,0,0,1,0,0,0,0,0,0,4
25,583,1158,138,138,6,0,5,42,1.4,0,0,0,0,0,51,120,171,0,1,157,153,155,8,1,0,0,0,1,0,0,0,0,0,0,4
25,1122,2229,138,138,0,0,6,36,2.4,0,16,0,0,0,78,114,192,6,1,160,157,160,14,0,0,0,0,0,1,0,0,0,0,0,5
25,1122,1376,138,138,0,0,1,19,2.2,0,17.8,0,0,0,45,110,155,3,0,144,141,143,6,1,0,0,1,0,0,0,0,0,0,0,3
25,1492,2642,138,138,1,0,3,32,3.2,0,15.2,0,0,0,68,124,192,4,1,160,158,159,11,0,0,0,0,0,1,0,0,0,0,0,5
25,2223,2642,138,138,2,0,1,18,4.2,0,17.2,0,0,0,62,114,176,4,0,157,149,151,13,0,0,1,0,0,0,0,0,0,0,0,2
25,2516,3599,140,140,0,0,6,42,1.4,16,11.1,0,0,0,48,124,172,1,0,151,150,151,4,0,0,0,0,0,1,0,0,0,0,0,5
25,2784,3599,140,140,0,0,3,48,0.9,21,9.5,0,0,0,37,135,172,2,1,151,152,152,3,0,0,0,0,0,1,0,0,0,0,0,5
11,11,842,137,137,2,40,3,62,2.6,0,3.2,3,0,0,91,81,172,7,0,140,122,142,8,0,0,1,0,0,0,0,0,0,0,0,2
11,671,1693,133,133,6,44,3,64,2,0,4.5,1,0,0,64,96,160,3,0,142,130,142,3,1,0,1,0,0,0,0,0,0,0,0,2
11,1439,2452,134,134,4,32,4,65,2.3,0,1.3,1,0,0,34,127,161,1,0,138,129,140,3,-1,0,1,0,0,0,0,0,0,0,0,2
11,4,729,144,144,0,29,1,65,3.3,0,2.7,5,0,0,89,74,163,3,0,147,109,149,17,1,1,0,0,0,0,0,0,0,0,0,1
11,193,1219,136,136,4,52,4,63,1.8,0,6.4,2,0,0,76,96,172,8,0,142,132,143,5,0,0,1,0,0,0,0,0,0,0,0,2
11,1619,2418,133,133,4,29,3,65,2.5,0,1.6,1,0,0,34,127,161,1,0,138,127,140,3,-1,0,1,0,0,0,0,0,0,0,0,2
11,756,1998,135,135,2,46,4,65,2,0,5.2,1,0,0,65,96,161,3,0,138,130,141,3,1,0,1,0,0,0,0,0,0,0,0,2
11,316,1217,137,137,2,45,1,64,1.9,0,6.9,2,0,0,76,96,172,4,0,142,130,143,5,0,1,0,0,0,0,0,0,0,0,0,1
11,1221,2425,133,133,7,42,4,65,2.7,0,1.1,1,0,0,35,126,161,2,0,138,126,140,3,0,0,1,0,0,0,0,0,0,0,0,2
11,13,1390,144,144,1,67,2,65,3.6,0,1.7,12,0,0,143,67,210,7,1,145,108,149,38,0,0,1,0,0,0,0,0,0,0,0,2
11,806,2068,144,144,4,62,3,66,3.4,0,0.3,8,0,1,113,67,180,7,0,141,110,147,89,1,0,0,0,0,0,1,0,0,0,0,6
11,1322,2108,142,142,3,32,2,66,3.2,0,0.5,3,0,1,106,69,175,10,0,138,112,146,98,1,0,0,0,0,0,1,0,0,0,0,6
11,848,2108,142,142,4,63,3,66,3.3,0,0.3,7,0,1,113,67,180,7,0,141,111,147,90,1,0,0,0,0,0,1,0,0,0,0,6
11,651,2086,142,142,4,69,4,66,3.5,0,0.3,9,0,1,143,67,210,7,0,142,108,147,85,0,0,0,0,0,0,1,0,0,0,0,6
11,696,1506,142,142,2,44,1,64,4,0,0.4,6,0,0,143,67,210,9,2,142,109,150,54,0,0,0,0,0,0,1,0,0,0,0,6
11,543,1491,143,143,2,49,1,64,3.8,0,1.3,8,0,0,143,67,210,10,2,145,111,149,49,0,0,0,0,0,0,1,0,0,0,0,6
11,85,1513,134,134,2,3,8,65,1.5,5,6.9,9,0,0,95,65,160,5,0,135,128,137,33,1,0,0,0,0,0,1,0,0,0,0,6
12,0,1491,126,126,19,3,10,53,2.5,0,0.3,1,0,0,85,84,169,3,0,135,133,140,13,0,0,1,0,0,0,0,0,0,0,0,2
12,226,1769,126,126,19,3,11,53,2.6,0,0.2,1,0,0,86,84,170,5,0,135,134,140,12,0,0,1,0,0,0,0,0,0,0,0,2
12,29,1538,127,127,13,0,10,53,2.7,0,4.3,2,0,0,111,71,182,6,1,139,124,139,15,0,0,1,0,0,0,0,0,0,0,0,2
12,2,1423,123,123,17,4,9,55,2.2,0,2.4,0,0,0,75,85,160,8,0,135,132,136,8,1,0,1,0,0,0,0,0,0,0,0,2
12,330,1558,123,123,13,2,4,55,2.1,0,1.1,0,0,0,75,85,160,6,0,133,133,136,8,1,0,1,0,0,0,0,0,0,0,0,2
12,628,1962,123,123,13,2,5,55,2.1,0,0,0,0,0,77,85,162,4,0,140,134,139,10,1,0,1,0,0,0,0,0,0,0,0,2
12,1515,2414,123,123,9,2,6,53,3.4,0,0,0,0,0,109,84,193,6,1,146,129,146,15,0,0,0,0,1,0,0,0,0,0,0,4
12,357,1823,123,123,15,2,5,55,2,0,1.1,0,0,0,75,85,160,6,0,140,134,138,10,1,0,1,0,0,0,0,0,0,0,0,2
12,6,1322,130,130,5,0,14,52,2.7,0,2.2,3,0,0,89,76,165,5,0,139,129,135,20,0,0,0,0,0,0,1,0,0,0,0,6
12,148,1861,130,130,4,2,15,52,2.7,0,4.6,2,0,0,88,77,165,6,0,139,130,136,15,0,0,0,0,0,0,1,0,0,0,0,6
12,1340,2578,130,130,1,3,10,53,2.8,0,7.1,2,0,0,62,95,157,5,0,138,131,136,9,0,0,0,0,0,0,1,0,0,0,0,6
12,1895,3193,130,130,3,5,9,52,3,0,5.6,4,0,0,69,87,156,4,0,139,129,135,15,1,0,0,0,0,0,1,0,0,0,0,6
12,2270,3451,130,130,3,6,7,52,3,0,3.3,3,0,0,76,87,163,6,0,139,130,136,15,0,0,0,0,0,0,1,0,0,0,0,6
12,2533,3595,130,130,4,6,5,51,2.8,0,4.2,2,0,0,76,87,163,5,0,135,131,136,11,0,0,0,0,0,0,1,0,0,0,0,6
12,8,1048,130,130,12,0,7,50,1.4,0,2.8,0,0,0,68,104,172,4,1,144,142,144,10,0,0,1,0,0,0,0,0,0,0,0,2
12,419,1542,130,130,10,1,4,52,1.3,0,2.4,1,0,0,99,73,172,6,0,144,141,144,16,1,0,1,0,0,0,0,0,0,0,0,2
12,761,2133,130,130,9,2,3,52,1.6,0,4.2,5,0,0,106,73,179,7,0,144,138,143,29,0,0,0,0,0,0,1,0,0,0,0,6
12,830,2063,130,130,8,2,3,53,1.7,0,2,5,0,0,106,73,179,7,0,144,137,141,31,0,0,0,0,0,0,1,0,0,0,0,6
12,1147,2416,130,130,9,2,3,51,1.9,0,5.8,6,0,0,125,73,198,5,0,131,137,140,51,0,0,0,0,0,0,1,0,0,0,0,6
12,1329,2324,130,130,5,1,3,51,1.9,0,4.9,6,0,0,125,73,198,6,0,131,137,140,56,0,0,0,0,0,0,1,0,0,0,0,6
12,1149,2811,130,130,14,2,3,51,1.8,0,6.5,7,0,0,118,77,195,7,0,131,137,141,47,0,0,0,0,0,0,1,0,0,0,0,6
12,1888,2926,130,130,10,0,9,49,1.5,0,10.3,4,0,0,114,84,198,7,0,150,141,145,50,0,0,0,0,0,0,1,0,0,0,0,6
12,2335,3332,130,130,9,0,5,51,1.5,0,5,5,0,0,101,77,178,7,0,130,135,137,39,0,0,0,0,0,0,1,0,0,0,0,6
12,2600,3595,130,130,8,1,6,52,1.7,0,0.3,5,0,0,101,77,178,3,0,135,134,137,48,0,0,0,0,0,0,1,0,0,0,0,6
12,357,3591,130,130,26,3,13,51,1.6,0,4.2,12,0,0,109,77,186,4,0,144,138,143,38,0,0,0,0,0,0,1,0,0,0,0,6
12,0,1143,132,132,9,0,10,55,2.7,0,0,14,0,0,123,60,183,5,0,144,118,142,100,1,0,0,0,0,0,1,0,0,0,0,6
12,141,1030,132,132,6,0,9,56,2.9,0,0,11,0,0,126,60,186,7,0,144,114,139,103,0,0,0,0,0,0,1,0,0,0,0,6
12,247,1197,132,132,8,0,8,55,2.7,0,0,12,0,0,116,70,186,3,0,144,116,137,103,0,0,0,0,0,0,1,0,0,0,0,6
12,428,1232,132,132,6,0,8,56,2.8,0,0,9,0,0,116,70,186,5,0,106,115,133,113,-1,0,0,0,0,0,1,0,0,0,0,6
12,595,1630,132,132,5,0,11,58,2.9,0,0,14,0,0,115,63,178,4,0,112,110,121,64,0,0,0,0,0,0,1,0,0,0,0,6
35,8,952,114,114,0,0,8,65,0.4,0,11.5,0,0,0,22,104,126,1,0,115,115,116,0,0,1,0,0,0,0,0,0,0,0,0,1
35,89,1304,114,114,0,0,11,65,0.5,0,12,0,0,0,24,102,126,1,0,115,115,116,1,0,1,0,0,0,0,0,0,0,0,0,1
35,271,1396,114,114,0,0,9,64,0.5,0,12.2,0,0,0,25,100,125,1,0,115,114,116,1,0,1,0,0,0,0,0,0,0,0,0,1
35,71,1396,114,114,0,0,11,64,0.5,0,12.4,0,0,0,26,100,126,1,0,115,114,116,1,0,1,0,0,0,0,0,0,0,0,0,1
35,177,1257,114,114,0,0,9,65,0.5,0,11.6,0,0,0,23,102,125,1,0,115,115,116,0,0,1,0,0,0,0,0,0,0,0,0,1
35,1136,1872,114,114,2,0,5,61,1.3,0,16.2,0,0,0,57,91,148,2,0,113,113,114,10,0,0,1,0,0,0,0,0,0,0,0,2
35,1432,2281,106,106,9,0,8,62,1.4,0,12.7,0,0,0,54,94,148,5,0,107,117,116,32,-1,0,1,0,0,0,0,0,0,0,0,2
35,2113,2906,106,106,0,0,8,63,0.6,0,14.1,0,0,0,28,95,123,1,0,110,109,111,2,0,1,0,0,0,0,0,0,0,0,0,1
35,2126,3092,106,106,0,0,10,63,0.6,0,13.5,0,0,0,28,95,123,1,0,112,109,111,2,0,1,0,0,0,0,0,0,0,0,0,1
35,2324,3233,106,106,1,0,10,63,0.6,0,11.5,0,0,0,30,95,125,1,0,112,110,112,1,0,1,0,0,0,0,0,0,0,0,0,1
35,2227,3101,106,106,0,0,9,63,0.6,0,12.4,0,0,0,27,95,122,1,0,112,110,112,1,0,1,0,0,0,0,0,0,0,0,0,1
35,2456,3195,106,106,0,0,7,64,0.6,0,10.4,0,0,0,20,102,122,1,0,111,111,112,0,0,1,0,0,0,0,0,0,0,0,0,1
35,2804,3597,106,106,5,0,5,64,0.7,0,12.6,0,0,0,54,100,154,3,0,112,116,114,14,-1,0,1,0,0,0,0,0,0,0,0,2
35,0,1529,110,110,3,0,11,62,0.9,0,11.8,1,0,0,64,92,156,5,0,112,113,113,12,-1,0,1,0,0,0,0,0,0,0,0,2
35,42,1122,110,110,3,0,7,61,0.9,0,10.8,1,0,0,64,92,156,3,0,112,112,111,16,-1,0,1,0,0,0,0,0,0,0,0,2
35,215,1506,110,110,3,0,9,63,0.8,0,10.9,1,0,0,64,92,156,3,0,112,113,113,14,-1,0,1,0,0,0,0,0,0,0,0,2
35,498,2216,110,110,5,1,9,64,0.9,0,10.6,1,0,0,65,92,157,6,0,110,114,113,21,-1,0,1,0,0,0,0,0,0,0,0,2
35,869,1978,110,110,0,0,6,64,0.6,0,12,0,0,0,30,98,128,1,0,110,111,112,1,0,1,0,0,0,0,0,0,0,0,0,1
35,1403,2719,110,110,5,1,3,65,1.1,0,9.3,1,0,0,88,90,178,5,0,109,113,112,24,-1,0,1,0,0,0,0,0,0,0,0,2
35,1655,2831,110,110,6,1,9,63,1.6,0,8.5,1,0,0,88,90,178,3,0,109,114,112,34,-1,0,1,0,0,0,0,0,0,0,0,2
35,1917,2816,110,110,6,1,8,63,1.9,0,7.2,1,0,0,88,90,178,4,0,107,115,114,48,-1,0,1,0,0,0,0,0,0,0,0,2
35,2196,3337,110,110,3,0,7,64,1.7,0,6.3,4,0,0,176,62,238,13,1,107,103,107,35,-1,0,0,0,0,0,1,0,0,0,0,6
35,2297,3182,110,110,3,0,3,64,1.6,0,6.8,1,0,0,116,62,178,12,1,107,105,108,37,0,0,0,0,0,0,1,0,0,0,0,6
35,2539,3458,110,110,3,0,6,63,2.4,0,1.8,4,0,0,176,62,238,10,1,98,101,105,59,-1,0,0,0,0,0,1,0,0,0,0,6
35,2539,3595,110,110,4,0,10,63,2.7,0,1.8,5,0,0,176,62,238,9,0,95,98,106,61,-1,0,0,0,0,0,1,0,0,0,0,6
35,2144,3595,110,110,4,0,11,64,2.1,0,5.6,6,0,0,176,62,238,10,0,107,101,108,33,-1,0,0,0,0,0,1,0,0,0,0,6
35,1983,3595,110,110,7,1,14,64,2.2,0,5.3,6,0,0,176,62,238,7,0,107,103,109,42,-1,0,0,0,0,0,1,0,0,0,0,6
35,1740,3436,110,110,6,1,16,64,1.8,0,6.8,5,0,0,176,62,238,7,0,110,106,110,36,-1,0,0,0,0,0,1,0,0,0,0,6
35,0,1244,110,110,4,2,8,68,3.1,0,0,9,0,2,133,60,193,8,0,91,83,95,42,-1,0,0,0,0,0,0,0,1,0,0,8
35,0,900,110,110,4,0,8,68,3,0,0,6,0,2,133,60,193,7,0,91,87,95,41,-1,0,0,0,0,0,0,0,1,0,0,8
35,87,1241,110,110,4,2,8,68,3,0,0,8,0,2,133,60,193,6,0,91,84,94,45,-1,0,0,0,0,0,0,0,1,0,0,8
35,655,1241,110,110,1,2,1,68,3.2,0,0,5,0,1,124,63,187,6,1,91,78,94,39,-1,0,0,0,0,0,0,0,1,0,0,8
35,276,1241,110,110,4,2,5,67,3.3,0,0,8,0,1,130,63,193,5,0,88,85,97,59,-1,0,0,0,0,0,0,0,1,0,0,8
35,13,1262,110,110,4,2,8,68,3.1,0,0,8,0,2,133,60,193,8,0,91,82,95,42,-1,0,0,0,0,0,0,0,1,0,0,8
37,0,1250,137,137,18,0,9,53,2.7,0,0.3,4,0,0,136,52,188,9,2,160,142,163,42,1,0,0,0,0,0,1,0,0,0,0,6
37,202,1152,137,137,12,0,7,54,2.8,0,4.8,3,0,0,136,52,188,9,2,164,141,165,48,1,0,0,0,0,0,1,0,0,0,0,6
37,202,1518,137,137,17,0,8,56,2.4,0,0.4,5,0,0,136,52,188,5,0,160,141,161,51,1,0,0,0,0,0,1,0,0,0,0,6
37,453,1518,137,137,13,0,3,56,2.1,0,0.2,4,0,0,136,52,188,3,0,160,144,161,39,1,0,0,0,0,0,1,0,0,0,0,6
37,590,1610,137,137,14,0,3,57,1.8,0,0.2,4,0,0,136,52,188,7,0,146,145,161,46,1,0,0,0,0,0,1,0,0,0,0,6
37,792,1731,137,137,13,0,3,57,1.8,0,0.4,5,0,0,136,52,188,7,1,146,142,157,53,1,0,0,0,0,0,1,0,0,0,0,6
37,330,1731,137,137,17,0,4,56,2.2,0,0.4,6,0,0,136,52,188,4,0,160,141,159,59,1,0,0,0,0,0,1,0,0,0,0,6
37,619,1814,137,137,14,0,3,58,1.7,0,1.7,5,0,0,136,52,188,7,1,149,145,158,44,1,0,0,0,0,0,1,0,0,0,0,6
37,803,2063,137,137,14,0,7,57,1.6,0,7.6,5,0,0,136,52,188,5,1,148,146,158,42,1,0,0,0,0,0,1,0,0,0,0,6
37,803,2218,137,137,14,0,8,56,1.6,0,7.1,6,0,0,136,52,188,5,0,148,143,157,59,1,0,0,0,0,0,1,0,0,0,0,6
37,1167,2429,137,137,11,1,6,58,1.5,0,5.4,4,0,0,109,69,178,2,0,146,143,150,52,1,0,0,0,0,0,1,0,0,0,0,6
37,1342,2429,137,137,9,1,5,58,1.6,0,5.6,3,0,0,109,69,178,5,0,148,143,151,55,1,0,0,0,0,0,1,0,0,0,0,6
37,1473,2564,137,137,7,2,5,58,1.5,0,5.2,3,0,0,109,69,178,5,1,148,143,150,49,1,0,0,0,0,0,1,0,0,0,0,6
37,1118,2564,137,137,11,2,7,58,1.4,0,4.7,5,0,0,109,69,178,2,0,146,143,150,47,1,0,0,0,0,0,1,0,0,0,0,6
37,1327,2769,137,137,10,2,6,57,1.4,0,6.2,4,0,0,109,69,178,4,0,146,143,149,43,1,0,0,0,0,0,1,0,0,0,0,6
37,1513,2769,137,137,8,2,6,57,1.4,0,6.8,3,0,0,109,69,178,3,1,148,143,149,43,1,0,0,0,0,0,1,0,0,0,0,6
37,2214,3049,137,137,5,4,4,59,1.4,0,7,1,0,0,48,122,170,2,0,146,141,143,8,0,0,1,0,0,0,0,0,0,0,0,2
37,2214,3375,137,137,10,4,5,58,1.2,0,6.4,1,0,0,48,122,170,1,0,146,144,146,8,0,0,1,0,0,0,0,0,0,0,0,2
37,2414,3555,137,137,12,4,5,56,1.1,0,5.2,1,0,0,48,122,170,1,0,146,144,146,8,0,0,1,0,0,0,0,0,0,0,0,2
37,2191,3591,137,137,13,4,6,57,1.2,0,5.9,1,0,0,48,122,170,1,0,146,144,145,8,0,0,1,0,0,0,0,0,0,0,0,2
37,2703,3591,137,137,11,2,4,56,0.9,0,4.1,0,0,0,48,122,170,3,0,147,146,147,7,0,0,1,0,0,0,0,0,0,0,0,2
37,0,370,131,131,0,1,1,67,1.7,0,0,3,0,1,68,78,146,7,0,121,116,120,15,0,0,0,0,0,0,0,0,1,0,0,8
37,0,1181,131,131,5,3,5,60,2.1,0,0.9,6,0,1,90,78,168,8,0,133,127,132,21,0,0,0,0,0,0,1,0,0,0,0,6
37,393,1181,131,131,5,2,3,57,2,0,1.2,3,0,0,69,100,169,6,1,133,133,134,15,0,0,0,0,0,0,1,0,0,0,0,6
37,1118,2117,131,131,8,3,2,53,1.8,0,3.2,0,0,0,60,109,169,7,0,150,143,147,14,0,0,1,0,0,0,0,0,0,0,0,2
37,1118,1805,131,131,5,3,2,53,2.4,0,0,0,0,0,56,109,165,4,0,131,140,143,25,0,0,1,0,0,0,0,0,0,0,0,2
37,1012,1805,131,131,6,3,3,55,2.3,0,0,1,0,0,56,109,165,3,0,130,138,141,25,0,0,1,0,0,0,0,0,0,0,0,2
37,1012,2306,131,131,10,3,5,55,1.9,0,2.4,2,0,0,85,84,169,6,0,150,139,144,25,1,0,0,0,0,0,1,0,0,0,0,6
37,1176,2306,131,131,9,3,4,55,1.9,0,2.8,1,0,0,85,84,169,6,0,150,140,145,22,1,0,1,0,0,0,0,0,0,0,0,2
37,1358,2492,131,131,10,1,4,55,2,0,2.7,1,0,0,85,84,169,6,0,132,140,145,26,1,0,1,0,0,0,0,0,0,0,0,2
37,1599,2715,131,131,11,0,3,54,1.4,0,3.3,1,0,0,85,84,169,7,0,151,143,147,20,1,0,1,0,0,0,0,0,0,0,0,2
37,1753,2703,131,131,8,0,2,54,1.5,0,5.3,1,0,0,86,83,169,7,0,151,142,147,22,1,0,1,0,0,0,0,0,0,0,0,2
37,1852,2950,131,131,10,0,4,54,1.5,0,4,1,0,0,85,84,169,6,0,151,141,144,22,1,0,1,0,0,0,0,0,0,0,0,2
37,2198,3209,131,131,8,0,5,54,1.6,0,2.7,1,0,0,56,111,167,2,0,138,139,141,8,0,0,1,0,0,0,0,0,0,0,0,2
37,2324,3366,131,131,10,0,6,52,1.3,0,2.8,1,0,0,56,111,167,2,0,138,140,142,8,0,0,1,0,0,0,0,0,0,0,0,2
37,2571,3597,131,131,7,0,7,52,1.4,0,2.4,2,0,0,68,99,167,3,0,140,139,141,8,0,0,1,0,0,0,0,0,0,0,0,2
37,0,1017,134,134,5,1,6,53,1.8,0,0.9,4,0,0,83,83,166,5,0,143,133,140,29,1,0,0,0,0,0,1,0,0,0,0,6
37,148,1140,134,134,5,1,6,56,1.6,0,1,5,0,0,83,83,166,7,0,135,133,138,23,0,0,0,0,0,0,1,0,0,0,0,6
37,294,1410,134,134,4,1,7,57,1.5,0,1.8,7,0,0,78,83,161,5,0,137,132,138,21,1,0,0,0,0,0,1,0,0,0,0,6
37,507,1648,134,134,3,1,8,59,1.4,0,2.7,6,0,1,72,83,155,7,1,137,127,136,35,1,0,0,0,0,0,1,0,0,0,0,6
37,945,1590,134,134,0,0,6,64,1.5,0,3.8,4,0,1,70,83,153,5,0,137,119,124,50,1,0,0,0,0,0,0,0,1,0,0,8
37,1479,2250,134,134,6,0,9,60,1.3,0,0,5,0,0,109,80,189,7,0,156,138,151,101,1,0,0,0,0,0,1,0,0,0,0,6
37,1592,2373,134,134,6,0,8,60,1.1,0,9.3,4,0,0,109,80,189,8,0,156,145,154,70,1,0,0,0,0,0,1,0,0,0,0,6
37,1592,2452,134,134,8,1,9,60,1.2,0,0,5,0,0,109,80,189,8,0,156,145,154,69,1,0,0,0,0,0,1,0,0,0,0,6
37,1592,2663,134,134,9,1,11,61,1.1,0,3.7,6,0,0,109,80,189,10,0,156,144,151,61,0,0,0,0,0,0,1,0,0,0,0,6
37,1722,2820,134,134,8,1,12,62,1.2,0,4.5,6,0,0,109,80,189,9,0,156,145,152,49,0,0,0,0,0,0,1,0,0,0,0,6
37,1855,2991,134,134,9,1,10,60,1.2,0,4.9,5,0,0,109,80,189,4,1,156,147,151,40,0,0,0,0,0,0,1,0,0,0,0,6
37,2016,3193,134,134,9,1,8,59,1.2,0,5.2,5,0,0,109,80,189,6,0,150,146,150,33,0,0,0,0,0,0,1,0,0,0,0,6
37,3002,3193,134,134,1,0,0,55,1.2,0,1.8,0,0,0,83,90,173,4,0,150,147,151,22,1,0,0,0,0,0,1,0,0,0,0,6
37,2281,3193,134,134,5,1,6,61,1.2,0,5.9,4,0,0,83,90,173,4,0,150,143,148,19,1,0,0,0,0,0,1,0,0,0,0,6
37,2281,3391,134,134,6,1,8,61,1.1,0,6,5,0,0,83,90,173,5,0,142,143,147,17,1,0,0,0,0,0,1,0,0,0,0,6
37,2281,3588,134,134,8,1,9,62,1.1,0,4.9,5,0,0,83,90,173,5,0,148,142,147,17,1,0,0,0,0,0,1,0,0,0,0,6
37,2452,3588,134,134,6,0,7,62,1.1,0,4.9,4,0,0,83,90,173,5,0,142,142,146,15,0,0,0,0,0,0,1,0,0,0,0,6
37,2780,3588,134,134,6,0,5,63,1,0,3.8,2,0,0,83,90,173,3,0,149,144,147,15,1,0,0,0,0,0,1,0,0,0,0,6
37,0,927,134,134,7,2,3,63,0.9,0,2.5,5,0,0,100,88,188,8,0,151,140,146,36,0,0,0,0,0,0,1,0,0,0,0,6
37,0,1540,134,134,14,2,10,60,1.1,0,0.5,7,0,0,99,88,187,6,0,151,145,151,38,0,0,0,0,0,0,1,0,0,0,0,6
37,150,1540,134,134,13,2,9,59,1.2,0,0.6,7,0,0,99,88,187,5,0,151,145,151,42,0,0,0,0,0,0,1,0,0,0,0,6
37,359,1540,134,134,10,2,10,59,1.1,0,0,6,0,0,99,88,187,5,0,151,145,152,44,0,0,0,0,0,0,1,0,0,0,0,6
37,525,1495,134,134,8,1,9,57,1.2,0,0,5,0,0,95,92,187,4,0,151,147,154,44,0,0,0,0,0,0,1,0,0,0,0,6
37,653,1610,134,134,9,0,10,57,1.2,0,0,5,0,0,101,86,187,3,0,151,148,155,47,1,0,0,0,0,0,1,0,0,0,0,6
37,887,1610,134,134,8,0,7,56,1.4,0,0,3,0,0,101,86,187,5,0,151,152,160,44,1,0,0,0,0,0,1,0,0,0,0,6
37,887,1715,134,134,9,1,7,55,1.5,0,0,4,0,0,101,86,187,5,0,151,149,157,49,1,0,0,0,0,0,1,0,0,0,0,6
37,1610,2122,134,134,1,1,0,63,1.5,0,0,1,0,2,100,71,171,4,1,89,105,105,72,-1,0,0,0,0,0,0,0,1,0,0,8
37,1497,2122,134,134,3,1,1,62,1.5,0,0,2,0,2,113,71,184,4,0,89,113,110,148,-1,0,0,0,0,0,0,0,1,0,0,8
37,1410,2122,134,134,3,1,1,60,1.6,0,0,3,0,2,113,71,184,7,0,89,118,113,195,-1,0,0,0,0,0,0,0,1,0,0,8
37,1410,2322,134,134,4,1,1,61,1.8,0,0,3,0,3,118,66,184,6,0,88,112,111,182,-1,0,0,0,0,0,0,0,1,0,0,8
37,1527,2322,134,134,3,1,1,62,1.8,0,0,2,0,3,118,66,184,5,0,88,106,107,128,-1,0,0,0,0,0,0,0,1,0,0,8
37,1659,2322,134,134,2,0,0,64,1.7,0,0,0,0,3,114,66,180,6,1,88,101,102,88,-1,0,0,0,0,0,0,0,1,0,0,8
37,1713,2371,134,134,2,0,0,65,1.8,0,0,0,0,3,114,66,180,8,1,88,100,101,83,-1,0,0,0,0,0,0,0,1,0,0,8
37,1713,2488,134,134,3,0,0,64,1.9,0,0,1,0,3,120,66,186,9,0,88,104,106,109,-1,0,0,0,0,0,0,0,1,0,0,8
42,0,608,160,160,6,0,5,58,0.8,0,8.2,0,0,0,74,131,205,7,0,179,170,174,14,0,0,1,0,0,0,0,0,0,0,0,2
15,132,1001,120,120,2,0,1,57,1.3,0,7.5,8,0,0,78,79,157,4,0,113,115,119,25,0,0,0,0,0,0,1,0,0,0,0,6
15,132,905,120,120,2,0,1,58,1.2,0,7.3,8,0,0,78,79,157,3,0,128,114,118,39,0,0,0,0,0,0,1,0,0,0,0,6
15,276,1024,120,120,2,0,1,57,1.5,0,8,7,0,0,78,79,157,5,1,113,115,119,28,0,0,0,0,0,0,1,0,0,0,0,6
15,494,1390,120,120,0,0,3,59,1.6,0,9.8,11,0,0,85,69,154,4,1,91,107,107,62,0,0,0,0,0,0,0,0,1,0,0,8
15,505,1347,120,120,0,0,3,59,1.6,0,11.1,11,0,0,83,69,152,4,1,91,106,106,56,0,0,0,0,0,0,0,0,1,0,0,8
15,669,1347,120,120,0,0,3,59,1.6,0,10.8,8,0,0,83,69,152,4,1,105,106,107,31,0,0,0,0,0,0,0,0,1,0,0,8
15,669,1520,120,120,0,0,4,60,1.6,0,9,9,0,0,85,69,154,4,1,86,105,105,75,0,0,0,0,0,0,0,0,1,0,0,8
15,669,1709,120,120,0,0,5,62,1.5,0,8.8,9,0,1,85,69,154,5,1,86,102,101,64,-1,0,0,0,0,0,0,0,1,0,0,8
15,783,1709,120,120,0,0,5,62,1.5,0,9.3,6,0,1,85,69,154,4,1,86,101,98,64,-1,0,0,0,0,0,0,0,1,0,0,8
15,1035,1709,120,120,0,0,3,64,1.3,0,8.4,5,0,1,85,69,154,3,1,86,97,93,48,-1,0,0,0,0,0,0,0,1,0,0,8
15,1035,1913,120,120,0,0,4,64,1.1,0,8.1,5,0,2,85,69,154,2,1,86,98,95,44,-1,0,0,0,0,0,0,0,1,0,0,8
15,857,2070,120,120,0,0,4,62,1.3,0,9.4,7,0,2,83,69,152,6,1,86,101,101,56,0,0,0,0,0,0,0,0,1,0,0,8
15,1199,2070,120,120,0,0,1,64,1.1,0,0,6,0,2,80,74,154,3,0,86,99,99,40,-1,0,0,0,0,0,0,0,1,0,0,8
15,1199,2342,120,120,0,0,2,63,1.3,0,0,11,0,2,83,69,152,6,0,107,100,101,26,0,0,0,0,0,0,0,0,1,0,0,8
15,1383,2342,120,120,0,0,2,64,1.3,0,0,8,0,2,77,69,146,8,0,86,98,100,38,0,0,0,0,0,0,0,0,1,0,0,8
15,1383,2465,120,120,0,0,5,64,1.7,0,0,11,0,2,111,63,174,10,1,86,92,102,43,-1,0,0,0,0,0,0,0,1,0,0,8
15,1383,2730,120,120,0,0,6,63,2,0,0,12,0,2,128,63,191,12,2,107,93,106,36,-1,0,0,0,0,0,0,0,1,0,0,8
15,1021,2730,120,120,0,0,7,62,1.9,0,3.9,16,0,2,128,63,191,10,1,107,95,105,37,-1,0,0,0,0,0,0,0,1,0,0,8
15,1396,2452,120,120,0,0,5,64,1.7,0,0,10,0,2,111,63,174,10,1,86,93,101,42,-1,0,0,0,0,0,0,0,1,0,0,8
15,0,1010,121,121,3,2,3,58,1.5,0,8.9,5,0,0,96,67,163,7,1,122,116,120,25,0,0,0,0,0,0,1,0,0,0,0,6
15,103,911,121,121,3,2,3,58,1.7,0,8.4,5,0,0,96,67,163,6,1,122,115,120,31,0,0,0,0,0,0,1,0,0,0,0,6
15,60,1387,121,121,4,2,3,57,1.6,0,13.6,5,0,0,99,67,166,7,1,122,119,123,24,0,0,0,0,0,0,1,0,0,0,0,6
15,680,1767,121,121,6,2,4,57,1.3,0,14.1,2,0,0,76,90,166,3,0,124,126,126,17,0,0,1,0,0,0,0,0,0,0,0,2
15,905,1895,121,121,5,2,1,55,1.4,0,13.7,0,0,0,73,96,169,6,0,124,127,127,19,0,0,1,0,0,0,0,0,0,0,0,2
15,1158,1895,121,121,5,2,1,54,1.7,0,9.9,0,0,0,73,96,169,7,0,124,129,130,24,0,0,1,0,0,0,0,0,0,0,0,2
15,615,1895,121,121,8,2,5,56,1.4,0,12.3,2,0,0,79,90,169,3,0,124,126,127,19,0,0,1,0,0,0,0,0,0,0,0,2
15,815,2036,121,121,5,2,3,56,1.4,0,14,4,0,0,88,81,169,4,0,124,123,125,23,0,0,0,0,0,0,1,0,0,0,0,6
15,815,2142,121,121,5,3,3,56,1.6,0,13.6,6,0,0,99,70,169,5,1,124,121,124,28,0,0,0,0,0,0,1,0,0,0,0,6
15,1091,2142,121,121,5,3,5,55,1.8,0,10.6,4,0,0,99,70,169,9,1,124,122,126,33,0,0,0,0,0,0,1,0,0,0,0,6
15,1419,2142,121,121,4,3,3,56,1.9,0,3,4,0,0,99,70,169,5,1,124,121,127,38,0,0,0,0,0,0,1,0,0,0,0,6
15,1419,2250,121,121,4,3,4,56,1.8,0,2.6,5,0,0,99,70,169,6,0,124,120,125,37,0,0,0,0,0,0,1,0,0,0,0,6
15,1419,2452,121,121,4,3,6,58,1.8,0,2.4,9,0,0,107,62,169,8,0,114,113,120,55,0,0,0,0,0,0,1,0,0,0,0,6
15,1839,2452,121,121,0,1,1,61,2,0,4.9,9,0,0,98,62,160,8,0,114,100,106,59,0,0,0,0,0,0,0,0,1,0,0,8
15,1839,2894,121,121,0,1,4,66,2.1,0,6.4,11,1,0,105,55,160,7,0,67,85,92,109,-1,0,0,0,0,0,0,0,1,0,0,8
15,1922,2894,121,121,0,1,3,67,2.1,0,0,11,1,0,102,55,157,4,1,67,81,87,89,-1,0,0,0,0,0,0,0,1,0,0,8
15,1922,2771,121,121,0,1,4,66,2.1,0,0,10,1,0,102,55,157,5,1,67,83,90,98,-1,0,0,0,0,0,0,0,1,0,0,8
15,2018,2892,121,121,0,1,3,68,2.1,0,0,9,1,0,102,55,157,3,1,67,79,82,83,-1,0,0,0,0,0,0,0,1,0,0,8
15,2153,2892,121,121,0,0,3,70,1.9,0,0,7,1,0,102,55,157,6,2,67,76,79,68,-1,0,0,0,0,0,0,0,1,0,0,8
39,0,682,143,143,7,0,1,59,0.8,0,7.2,0,0,0,72,96,168,3,0,152,146,150,8,1,0,1,0,0,0,0,0,0,0,0,2
39,732,1340,143,143,5,0,2,60,2,0,3.6,1,0,0,79,101,180,9,0,146,144,151,18,0,0,1,0,0,0,0,0,0,0,0,2
39,806,1419,143,143,5,0,1,60,2.2,0,3.9,0,0,0,79,101,180,8,0,150,132,153,14,0,0,1,0,0,0,0,0,0,0,0,2
39,1462,2499,143,143,0,0,4,66,0.4,4,10.2,0,0,0,22,132,154,1,0,144,143,145,1,0,1,0,0,0,0,0,0,0,0,0,1
39,1515,2591,143,143,0,0,4,66,0.4,5,10,0,0,0,24,134,158,1,0,144,144,145,1,0,1,0,0,0,0,0,0,0,0,0,1
39,1572,2517,143,143,0,0,4,66,0.4,4,9.9,0,0,0,22,132,154,0,0,144,143,145,1,0,1,0,0,0,0,0,0,0,0,0,1
39,1670,2674,143,143,0,0,3,67,0.4,6,9.6,0,0,0,26,133,159,1,0,144,144,145,1,0,1,0,0,0,0,0,0,0,0,0,1
39,1670,2825,143,143,0,0,3,67,0.3,6,9.6,0,0,0,24,134,158,1,0,144,144,146,1,0,1,0,0,0,0,0,0,0,0,0,1
39,1765,2825,143,143,0,0,2,68,0.3,5,9.4,0,0,0,23,135,158,1,0,144,144,145,1,0,1,0,0,0,0,0,0,0,0,0,1
39,1875,2867,143,143,0,0,1,68,0.3,5,9.4,0,0,0,26,133,159,1,0,144,144,145,1,0,1,0,0,0,0,0,0,0,0,0,1
39,2018,2989,143,143,0,0,1,68,0.3,6,9.6,0,0,0,27,132,159,1,0,144,144,146,1,0,1,0,0,0,0,0,0,0,0,0,1
39,2018,3173,143,143,0,0,1,69,0.3,6,9.7,0,0,0,25,133,158,1,0,145,144,146,1,0,1,0,0,0,0,0,0,0,0,0,1
39,2018,3045,143,143,0,0,1,69,0.3,6,9.4,0,0,0,27,132,159,1,0,145,144,146,1,0,1,0,0,0,0,0,0,0,0,0,1
39,2178,3186,143,143,0,0,1,69,0.3,8,9.9,0,0,0,27,132,159,1,0,146,145,146,1,0,1,0,0,0,0,0,0,0,0,0,1
39,2297,3402,143,143,0,0,3,67,0.3,4,10.5,0,0,0,25,133,158,1,0,146,145,147,1,0,1,0,0,0,0,0,0,0,0,0,1
39,2371,3494,143,143,0,0,7,67,0.4,4,13.3,0,0,0,56,106,162,3,1,146,145,147,2,1,1,0,0,0,0,0,0,0,0,0,1
39,2371,3328,143,143,0,0,3,68,0.3,5,10.3,0,0,0,27,132,159,1,0,146,145,147,1,0,1,0,0,0,0,0,0,0,0,0,1
39,2371,3539,143,143,0,0,8,66,0.4,4,13.6,0,0,0,56,106,162,4,1,146,145,147,2,1,1,0,0,0,0,0,0,0,0,0,1
39,1475,3539,143,143,0,0,6,66,0.4,4,12.4,0,0,0,56,106,162,4,1,145,144,146,1,1,1,0,0,0,0,0,0,0,0,0,1
39,0,1170,139,139,14,1,7,53,1.4,0,18.1,0,0,0,108,96,204,5,0,144,153,152,47,0,0,1,0,0,0,0,0,0,0,0,2
39,0,812,139,139,7,0,6,54,1,0,18.1,0,0,0,85,96,181,5,0,148,147,148,12,0,0,1,0,0,0,0,0,0,0,0,2
39,0,1006,139,139,9,0,6,54,1,0,18.9,0,0,0,93,96,189,6,0,144,150,150,25,0,0,1,0,0,0,0,0,0,0,0,2
39,150,1143,139,139,11,1,7,53,1.5,0,21,0,0,0,107,97,204,7,0,152,155,153,39,0,0,1,0,0,0,0,0,0,0,0,2
39,265,1194,139,139,10,1,5,52,1.6,0,20,0,0,0,107,97,204,8,0,138,155,153,77,0,0,1,0,0,0,0,0,0,0,0,2
39,0,480,141,141,3,0,3,58,1.3,0,5.7,0,0,0,78,94,172,6,1,142,142,147,8,0,0,1,0,0,0,0,0,0,0,0,2
39,682,1396,141,141,1,0,5,65,0.5,1,11.7,0,0,0,24,133,157,1,0,150,147,149,2,1,0,1,0,0,0,0,0,0,0,0,2
39,682,1688,141,141,1,0,8,67,0.4,0,11.2,0,0,0,24,133,157,0,0,150,147,149,1,1,0,1,0,0,0,0,0,0,0,0,2
39,2405,3283,133,133,2,1,8,56,2.2,0,7.2,3,0,0,90,71,161,2,1,139,120,139,19,1,0,0,0,0,0,1,0,0,0,0,6
39,2405,3597,133,133,3,1,12,57,1.9,0,6.2,5,0,0,90,71,161,7,1,140,124,140,20,1,0,0,0,0,0,1,0,0,0,0,6
39,0,848,140,140,0,2,3,62,1.4,0,4.9,7,0,0,93,66,159,5,1,142,134,144,30,1,0,0,0,0,0,0,1,0,0,0,7
39,98,803,140,140,0,1,2,62,1.2,0,3.9,5,0,0,93,66,159,5,2,142,136,144,26,1,0,0,0,0,0,0,1,0,0,0,7
39,98,1010,140,140,0,1,2,61,1.3,0,3.9,7,0,0,93,66,159,7,1,142,135,144,24,1,0,0,0,0,0,0,1,0,0,0,7
39,168,1154,140,140,0,1,3,61,1.3,0,4,8,0,0,94,65,159,6,1,142,134,143,25,1,0,0,0,0,0,0,1,0,0,0,7
39,303,1318,140,140,0,2,2,61,1.4,0,4.8,8,0,0,96,63,159,6,0,142,133,143,29,1,0,0,0,0,0,0,1,0,0,0,7
39,303,1131,140,140,0,1,2,60,1.3,0,3.9,7,0,0,94,65,159,7,1,142,134,143,27,1,0,0,0,0,0,0,1,0,0,0,7
39,458,1313,140,140,0,2,2,60,1.4,0,4.7,7,0,0,96,63,159,8,1,142,133,143,29,1,0,0,0,0,0,0,1,0,0,0,7
39,458,1466,140,140,0,2,3,60,1.5,0,6.2,8,0,0,105,63,168,8,1,142,125,143,26,1,0,0,0,0,0,0,1,0,0,0,7
39,588,1466,140,140,0,1,3,60,1.5,0,6.5,7,0,0,105,63,168,8,0,142,124,142,25,1,0,0,0,0,0,0,1,0,0,0,7
39,588,1547,140,140,0,1,3,61,1.4,0,10,7,0,0,105,63,168,8,0,142,125,143,23,1,0,0,0,0,0,0,1,0,0,0,7
39,588,1783,140,140,0,4,3,60,1.8,0,8.4,9,0,0,107,52,159,7,0,142,124,141,34,1,0,0,0,0,0,0,1,0,0,0,7
39,700,1783,140,140,0,4,2,59,1.8,0,8.8,8,0,0,102,52,154,5,0,142,122,141,34,1,0,0,0,0,0,0,1,0,0,0,7
39,846,1783,137,137,0,4,2,59,2,0,9.8,6,0,0,116,52,168,6,1,142,121,141,34,1,0,0,0,0,0,0,1,0,0,0,7
39,846,1978,137,137,0,4,2,59,1.8,0,8.6,8,0,0,102,52,154,10,1,142,123,141,35,1,0,0,0,0,0,0,1,0,0,0,7
39,1383,2250,137,137,2,4,3,58,1.9,0,7.8,5,0,0,116,52,168,9,2,142,130,139,38,1,0,0,0,0,0,1,0,0,0,0,6
39,1412,2456,137,137,2,4,10,58,1.8,0,5.5,7,0,0,116,52,168,7,1,139,130,139,32,1,0,0,0,0,0,1,0,0,0,0,6
39,1625,2616,137,137,2,4,7,58,1.9,0,3.9,6,0,0,109,52,161,8,2,139,132,140,28,1,0,0,0,0,0,1,0,0,0,0,6
39,1747,2796,137,137,2,2,7,58,1.8,0,5.9,6,0,0,106,60,166,6,0,139,133,141,22,1,0,0,0,0,0,1,0,0,0,0,6
39,2102,2935,137,137,0,1,5,59,1.9,0,6.5,3,0,0,102,64,166,5,1,139,133,140,14,1,0,0,0,0,0,0,1,0,0,0,7
39,2102,3074,137,137,0,1,7,59,1.8,0,6.4,4,0,0,102,64,166,5,1,139,133,140,13,1,0,0,0,0,0,0,1,0,0,0,7
39,2248,3074,137,137,0,0,7,59,1.8,0,7.2,4,0,0,102,64,166,7,1,142,133,140,18,1,0,0,0,0,0,0,1,0,0,0,7
39,2248,3215,137,137,0,0,7,59,1.8,0,6.6,4,0,0,102,64,166,8,2,142,134,140,16,1,0,0,0,0,0,0,1,0,0,0,7
39,2373,3310,137,137,0,0,7,58,1.9,0,6.5,3,0,0,102,64,166,10,2,142,134,141,14,1,0,0,0,0,0,0,1,0,0,0,7
39,2068,3310,137,137,0,1,8,59,1.8,0,6.5,4,0,0,102,64,166,5,2,142,134,140,14,1,0,0,0,0,0,0,1,0,0,0,7
28,0,914,138,138,9,0,4,51,1.2,0,1.8,1,0,0,98,73,171,9,0,148,145,147,14,1,0,1,0,0,0,0,0,0,0,0,2
28,0,783,138,138,7,0,2,51,1.3,0,2,1,0,0,98,73,171,8,0,148,145,147,16,1,0,1,0,0,0,0,0,0,0,0,2
28,116,1071,138,138,9,0,8,51,1.2,0,3.1,1,0,0,98,73,171,9,0,148,145,148,14,1,0,1,0,0,0,0,0,0,0,0,2
28,116,1381,138,138,15,0,9,50,1.2,0,1.4,1,0,0,98,73,171,7,0,148,146,148,11,1,0,1,0,0,0,0,0,0,0,0,2
28,244,1381,138,138,13,0,8,50,1.2,0,1.6,1,0,0,98,73,171,7,0,148,146,148,12,1,0,1,0,0,0,0,0,0,0,0,2
28,244,1500,138,138,15,0,8,51,1.2,0,1.6,1,0,0,98,73,171,8,0,148,147,149,12,1,0,1,0,0,0,0,0,0,0,0,2
28,388,1500,138,138,14,0,8,51,1.2,0,1.7,1,0,0,98,73,171,7,0,148,147,149,12,1,0,1,0,0,0,0,0,0,0,0,2
28,552,1500,138,138,13,0,4,51,1.1,0,2.1,0,0,0,49,122,171,3,0,148,148,149,6,0,0,1,0,0,0,0,0,0,0,0,2
28,705,1558,138,138,12,0,5,51,0.9,0,0.6,0,0,0,49,122,171,2,0,147,149,149,5,0,0,1,0,0,0,0,0,0,0,0,2
28,705,1648,138,138,15,0,5,51,0.9,0,0.1,0,0,0,49,122,171,3,0,147,149,150,6,0,0,1,0,0,0,0,0,0,0,0,2
28,828,1648,138,138,14,0,3,51,0.9,0,0.2,0,0,0,49,122,171,4,0,147,149,150,5,0,0,1,0,0,0,0,0,0,0,0,2
28,734,1789,138,138,16,0,4,51,0.9,0,1.9,0,0,0,49,122,171,2,0,147,148,149,5,0,0,1,0,0,0,0,0,0,0,0,2
28,889,1789,138,138,13,0,4,51,0.9,0,2.2,0,0,0,49,122,171,3,0,147,148,149,5,0,0,1,0,0,0,0,0,0,0,0,2
28,1118,1868,138,138,12,0,0,51,1,0,2.4,0,0,0,64,107,171,2,3,147,148,149,7,0,0,1,0,0,0,0,0,0,0,0,2
28,640,1868,138,138,17,0,4,51,1,0,2.7,0,0,0,64,107,171,3,1,147,148,149,6,0,0,1,0,0,0,0,0,0,0,0,2
28,640,1971,138,138,17,0,4,50,1.1,0,2.9,1,0,0,87,84,171,4,1,147,147,148,10,1,0,1,0,0,0,0,0,0,0,0,2
28,862,2025,138,138,16,0,3,50,1.3,0,1.9,1,0,0,87,84,171,5,1,147,146,148,11,1,0,1,0,0,0,0,0,0,0,0,2
28,862,1940,138,138,16,0,3,50,1,0,2.2,0,0,0,72,99,171,5,1,147,147,148,7,1,0,1,0,0,0,0,0,0,0,0,2
28,1473,2230,138,138,6,0,0,49,1.6,0,4.7,2,0,0,92,80,172,4,1,142,142,145,21,1,0,0,0,0,0,1,0,0,0,0,6
28,1473,2313,138,138,6,0,2,49,1.6,0,6,3,0,0,92,80,172,5,1,142,141,145,23,1,0,0,0,0,0,1,0,0,0,0,6
28,1473,2452,138,138,6,0,3,49,1.6,0,5.7,4,0,0,92,80,172,5,0,142,140,144,22,1,0,0,0,0,0,1,0,0,0,0,6
28,1473,2571,138,138,7,2,2,50,1.7,0,5.6,5,0,0,102,70,172,6,0,142,139,144,26,1,0,0,0,0,0,1,0,0,0,0,6
28,1733,2571,138,138,3,2,3,50,1.9,0,5.6,5,0,0,102,70,172,8,0,142,137,142,32,1,0,0,0,0,0,1,0,0,0,0,6
28,1733,2784,138,138,3,2,6,50,2.3,0,4.6,7,0,0,102,70,172,7,0,138,135,140,26,1,0,0,0,0,0,1,0,0,0,0,6
28,1733,2912,138,138,3,2,8,51,2.3,0,4.5,9,0,0,112,60,172,6,0,138,131,139,41,1,0,0,0,0,0,1,0,0,0,0,6
28,1929,2912,138,138,2,2,4,51,2.5,0,5.2,9,0,0,112,60,172,4,0,138,129,138,46,1,0,0,0,0,0,1,0,0,0,0,6
28,2034,2861,138,138,2,2,3,51,2.4,0,5.8,7,0,0,102,70,172,9,1,135,132,138,32,1,0,0,0,0,0,1,0,0,0,0,6
28,2084,2879,138,138,2,2,4,50,2.4,0,6,7,0,0,102,70,172,6,0,138,132,138,30,1,0,0,0,0,0,1,0,0,0,0,6
28,2259,2928,138,138,1,2,4,52,2.6,0,2.4,7,0,0,104,60,164,4,0,135,124,135,48,1,0,0,0,0,0,1,0,0,0,0,6
28,2730,3171,138,138,0,1,4,60,2.6,0,0,6,0,1,106,55,161,8,2,117,99,117,80,0,0,0,0,0,0,0,0,1,0,0,8
28,2607,3171,138,138,0,1,5,57,2.6,0,0.7,6,0,1,106,55,161,6,1,135,107,122,121,1,0,0,0,0,0,0,0,1,0,0,8
28,2607,3144,138,138,0,0,5,57,2.5,0,0.7,7,0,0,106,55,161,6,1,135,109,123,113,1,0,0,0,0,0,0,0,1,0,0,8
28,2667,3175,138,138,0,1,5,58,2.5,0,1.2,6,0,1,106,55,161,8,1,117,103,119,76,0,0,0,0,0,0,0,0,1,0,0,8
31,154,1244,139,139,2,0,7,58,0.7,2,11.5,0,0,0,51,112,163,3,0,150,147,150,4,1,0,1,0,0,0,0,0,0,0,0,2
31,905,1652,139,139,3,0,5,58,0.5,0,8.1,0,0,0,61,107,168,3,0,153,152,154,3,1,0,1,0,0,0,0,0,0,0,0,2
31,905,2005,139,139,4,0,6,58,0.6,0,8.5,0,0,0,56,112,168,2,0,153,152,154,3,1,0,1,0,0,0,0,0,0,0,0,2
31,1021,2070,141,141,6,0,7,58,0.6,0,8.1,0,0,0,39,132,171,0,0,153,153,155,3,0,0,1,0,0,0,0,0,0,0,0,2
31,963,1967,141,141,5,0,6,58,0.5,0,7.8,0,0,0,37,131,168,0,0,153,153,154,2,0,0,1,0,0,0,0,0,0,0,0,2
31,1145,2090,141,141,4,0,8,58,0.6,0,7.9,0,0,0,63,108,171,3,1,153,153,155,4,1,0,1,0,0,0,0,0,0,0,0,2
31,1145,2254,141,141,4,0,9,58,0.6,1,8.5,0,0,0,60,111,171,3,1,153,154,156,4,1,0,1,0,0,0,0,0,0,0,0,2
31,1358,2369,141,141,5,0,7,58,0.6,3,9.6,0,0,0,63,108,171,3,1,156,154,157,5,1,0,1,0,0,0,0,0,0,0,0,2
31,1556,2438,141,141,4,0,7,58,0.6,1,9.1,0,0,0,63,108,171,3,1,160,154,157,9,1,0,1,0,0,0,0,0,0,0,0,2
31,1556,2501,141,141,4,0,8,57,0.7,1,8.5,1,0,0,75,96,171,3,0,160,152,156,14,1,0,1,0,0,0,0,0,0,0,0,2
31,1437,2501,141,141,5,0,9,57,0.7,1,8.1,1,0,0,69,102,171,4,0,160,152,156,13,1,0,1,0,0,0,0,0,0,0,0,2
31,2254,2712,139,139,3,1,5,55,1.4,0,3.6,3,0,0,71,95,166,5,0,161,140,147,72,1,0,0,0,0,0,1,0,0,0,0,6
31,2254,2879,139,139,4,1,6,54,1.6,0,2.2,4,0,0,96,76,172,4,1,161,139,145,78,1,0,0,0,0,0,1,0,0,0,0,6
31,2254,3254,139,139,9,1,9,52,1.5,4,10.2,5,0,0,96,76,172,5,0,158,140,145,57,1,0,0,0,0,0,1,0,0,0,0,6
31,2254,3069,139,139,7,1,7,53,1.6,6,7,5,0,0,96,76,172,4,0,158,140,146,61,1,0,0,0,0,0,1,0,0,0,0,6
31,2450,3069,139,139,7,1,6,51,1.9,0,0,5,0,0,96,76,172,5,0,147,136,141,42,1,0,0,0,0,0,1,0,0,0,0,6
31,2528,3283,139,139,8,1,6,50,1.5,0,10,5,0,0,99,76,175,6,0,147,138,143,37,1,0,0,0,0,0,1,0,0,0,0,6
31,2528,3411,139,139,8,1,7,50,1.4,0,14.5,5,0,0,102,76,178,8,0,162,142,147,71,1,0,0,0,0,0,1,0,0,0,0,6
31,2647,3411,139,139,8,1,6,50,1.4,0,15,3,0,0,102,76,178,10,0,162,144,149,57,1,0,0,0,0,0,1,0,0,0,0,6
31,2957,3593,139,139,8,0,6,50,0.9,0,13.4,0,0,0,71,107,178,4,0,162,153,158,25,1,0,1,0,0,0,0,0,0,0,0,2
31,0,505,130,130,3,0,7,57,2,0,0,6,0,0,125,54,179,4,2,121,115,122,94,0,0,0,0,0,0,1,0,0,0,0,6
31,110,597,130,130,1,0,7,59,2.1,0,0,7,0,0,127,50,177,8,2,121,101,115,79,0,0,0,0,0,0,0,0,1,0,0,8
31,110,707,130,130,1,0,7,61,2,0,0,8,0,0,127,50,177,5,0,121,98,115,94,0,0,0,0,0,0,0,0,1,0,0,8
31,110,795,130,130,1,0,8,62,2,0,0,9,0,0,127,50,177,7,0,60,95,112,269,0,0,0,0,0,0,0,0,1,0,0,8
31,110,875,130,130,1,1,9,62,2.2,0,0,8,0,1,161,50,211,9,0,60,89,113,250,0,0,0,0,0,0,0,0,1,0,0,8
31,229,875,130,130,1,1,6,63,2.3,0,0,6,0,1,161,50,211,5,0,60,88,113,254,-1,0,0,0,0,0,0,0,1,0,0,8
31,285,875,130,130,1,1,5,64,2.4,0,0,5,0,1,161,50,211,8,0,60,85,112,243,-1,0,0,0,0,0,0,0,1,0,0,8
31,357,875,130,130,1,1,4,64,2.5,0,0,4,0,1,161,50,211,7,0,60,83,114,241,-1,0,0,0,0,0,0,0,1,0,0,8
31,453,875,130,130,0,1,3,66,2.4,0,0,3,0,1,161,50,211,7,0,60,75,108,190,-1,0,0,0,0,0,0,0,1,0,0,8
6,0,1547,140,140,4,2,11,64,1.2,0,5.9,6,0,0,74,95,169,6,0,142,137,142,18,0,0,0,0,0,0,1,0,0,0,0,6
6,0,844,140,140,3,1,6,64,1.1,0,3.8,4,0,0,73,96,169,5,0,146,140,144,16,0,0,0,0,0,0,1,0,0,0,0,6
6,152,979,140,140,3,0,5,65,0.9,0,5.5,3,0,0,73,96,169,4,0,145,141,145,13,0,0,0,0,0,0,1,0,0,0,0,6
6,258,1201,140,140,4,1,7,64,1,0,5.7,4,0,0,69,96,165,4,0,145,139,144,17,1,0,0,0,0,0,1,0,0,0,0,6
6,258,1311,140,140,4,1,8,63,1.2,0,6.2,5,0,0,70,95,165,6,0,147,137,143,25,1,0,0,0,0,0,1,0,0,0,0,6
6,393,1363,140,140,3,1,7,63,1.2,0,5.3,4,0,0,68,93,161,4,0,143,136,143,19,1,0,0,0,0,0,1,0,0,0,0,6
6,480,1430,140,140,2,1,7,64,1.2,0,5.9,4,0,0,68,93,161,2,0,143,135,142,19,1,0,0,0,0,0,1,0,0,0,0,6
6,480,1583,140,140,2,1,8,64,1.2,0,6.5,5,0,0,66,95,161,5,0,143,134,141,21,1,0,0,0,0,0,1,0,0,0,0,6
6,682,1614,140,140,2,1,7,63,1.4,0,6.6,4,0,0,70,93,163,7,0,142,134,141,22,1,0,0,0,0,0,1,0,0,0,0,6
6,682,1830,140,140,3,1,8,63,1.5,0,7.2,6,0,0,153,75,228,9,0,142,120,142,22,0,0,0,0,0,0,1,0,0,0,0,6
6,940,1980,140,140,2,3,6,62,1.6,0,9.1,6,0,0,153,75,228,9,0,142,118,142,20,0,0,0,0,0,0,1,0,0,0,0,6
6,1075,2209,140,140,2,2,5,63,1.3,1,9.1,6,0,0,153,75,228,7,0,142,121,143,17,0,0,0,0,0,0,1,0,0,0,0,6
6,1298,2382,140,140,1,2,6,63,1.5,1,9.5,6,0,0,163,65,228,5,1,142,118,141,27,0,0,0,0,0,0,0,1,0,0,0,7
6,1435,2517,140,140,1,3,5,62,1.5,1,7.5,6,0,0,163,65,228,5,1,142,118,142,27,0,0,0,0,0,0,0,1,0,0,0,7
6,1760,2694,140,140,0,3,5,63,1.2,3,8.1,4,0,0,94,65,159,3,2,140,131,139,28,1,0,0,0,0,0,0,1,0,0,0,7
6,1760,2611,140,140,0,3,4,63,1.2,3,8.1,3,0,0,94,65,159,2,2,140,133,140,22,1,0,0,0,0,0,0,1,0,0,0,7
6,2537,3189,140,140,0,5,4,62,2.4,2,0.3,1,0,2,56,85,141,3,0,131,123,130,11,1,0,0,0,0,0,0,0,1,0,0,8
6,1969,2977,140,140,0,3,5,63,1.7,5,4,3,0,1,83,65,148,4,1,140,127,133,32,1,0,0,0,0,0,0,1,0,0,0,7
6,2872,3593,140,140,0,3,6,64,1.3,0,6.4,3,0,1,60,91,151,4,0,139,128,133,21,1,0,0,0,0,0,0,1,0,0,0,7
6,0,745,133,133,1,1,4,57,2.6,0,1.5,4,0,0,81,83,164,6,0,132,125,132,21,0,0,0,0,0,0,0,1,0,0,0,7
6,44,961,133,133,0,1,8,58,2.6,0,1.2,5,0,0,66,83,149,4,0,135,123,132,21,1,0,0,0,0,0,0,1,0,0,0,7
6,177,1154,133,133,0,2,7,60,2.2,0,1.1,4,0,0,65,83,148,1,0,135,124,132,19,1,0,0,0,0,0,0,1,0,0,0,7
6,336,1309,133,133,0,4,6,60,2.5,0,0,4,0,0,65,83,148,2,0,131,122,130,14,1,0,0,0,0,0,0,1,0,0,0,7
6,336,1648,133,133,0,4,12,61,2.5,0,0.1,5,0,0,62,86,148,2,0,133,123,130,14,1,0,0,0,0,0,0,1,0,0,0,7
6,478,1491,133,133,0,4,8,61,2.9,0,0.1,3,0,0,49,93,142,3,0,133,124,132,9,1,0,0,0,0,0,0,1,0,0,0,7
6,658,1599,133,133,0,3,8,63,2.4,0,0.1,3,0,0,39,103,142,2,0,133,125,131,8,1,0,0,0,0,0,0,1,0,0,0,7
6,759,1693,133,133,0,3,8,63,2.3,0,0.5,3,0,0,36,103,139,2,0,133,124,130,8,1,0,0,0,0,0,0,1,0,0,0,7
6,759,1697,133,133,0,3,8,63,2.2,0,0.5,3,0,0,36,103,139,1,0,133,124,130,8,1,0,0,0,0,0,0,1,0,0,0,7
6,759,1890,133,133,0,4,9,62,2.2,0,0.5,4,0,0,48,97,145,2,0,133,123,129,11,1,0,0,0,0,0,0,1,0,0,0,7
6,759,1960,133,133,0,4,9,62,2.1,0,2.3,4,0,0,74,88,162,4,0,133,124,130,12,0,0,0,0,0,0,0,1,0,0,0,7
6,918,2041,133,133,0,4,7,62,2.1,0,1.6,4,0,0,98,64,162,2,0,133,122,129,25,0,0,0,0,0,0,0,1,0,0,0,7
6,918,2142,133,133,0,4,6,62,2,0,1.6,5,0,0,100,62,162,3,0,133,119,128,44,0,0,0,0,0,0,0,1,0,0,0,7
6,1152,2142,133,133,0,4,5,62,2.2,0,2,4,0,0,103,62,165,3,0,129,117,128,44,0,0,0,0,0,0,0,1,0,0,0,7
6,1677,2349,133,133,0,1,4,60,2.2,0,5,2,0,2,105,60,165,5,0,100,104,108,52,0,0,0,0,0,0,0,0,1,0,0,8
6,1486,2349,133,133,0,1,5,62,1.9,0,4.2,3,0,2,105,60,165,4,0,128,108,116,71,0,0,0,0,0,0,0,0,1,0,0,8
6,1486,2477,133,133,0,1,5,61,2.3,0,5,3,0,2,105,60,165,4,0,128,103,116,70,0,0,0,0,0,0,0,0,1,0,0,8
6,1700,2477,133,133,0,1,4,60,2.8,0,8.1,2,0,2,105,60,165,5,0,100,98,107,45,0,0,0,0,0,0,0,0,1,0,0,8
6,1700,2571,133,133,0,1,5,60,2.7,0,8.2,2,0,2,105,60,165,5,0,119,100,112,53,0,0,0,0,0,0,0,0,1,0,0,8
6,1700,2674,133,133,0,1,6,60,2.8,0,7.7,2,0,2,105,60,165,5,0,119,100,111,53,0,0,0,0,0,0,0,0,1,0,0,8
6,1832,2674,133,133,0,1,5,60,3.1,0,9.5,1,0,2,105,60,165,7,0,93,98,107,57,0,0,0,0,0,0,0,0,1,0,0,8
6,1926,2674,133,133,0,0,5,60,3.2,0,0,1,0,2,105,60,165,6,0,93,94,102,42,0,0,0,0,0,0,0,0,1,0,0,8
6,1926,2818,133,133,0,0,9,60,3,0,0,2,0,2,105,60,165,5,0,125,97,105,80,0,0,0,0,0,0,0,0,1,0,0,8
6,2027,2946,133,133,0,0,11,60,3,0,0,1,0,2,97,58,155,4,0,125,96,105,79,0,0,0,0,0,0,0,0,1,0,0,8
6,2207,3103,133,133,0,0,9,60,3.3,0,0,3,0,1,81,58,139,2,0,125,96,111,75,1,0,0,0,0,0,0,0,1,0,0,8
6,1933,3103,133,133,0,0,12,60,3,0,0,4,0,2,104,58,162,5,0,125,95,103,90,0,0,0,0,0,0,0,0,1,0,0,8
6,1933,3251,133,133,0,0,13,61,2.8,0,0,4,0,3,105,57,162,6,0,125,96,103,95,0,0,0,0,0,0,0,0,1,0,0,8
6,1933,3326,133,133,1,0,13,60,2.8,0,0,5,0,3,127,57,184,8,0,125,98,104,95,0,0,0,0,0,0,0,0,1,0,0,8
6,1933,3471,133,133,1,0,14,61,2.6,0,0,5,0,4,132,52,184,7,0,125,96,102,108,0,0,0,0,0,0,0,0,1,0,0,8
6,1933,2203,133,133,0,0,1,63,1.9,0,0,1,0,1,104,62,166,5,0,77,93,92,74,-1,0,0,0,0,0,0,0,1,0,0,8
6,2784,3478,133,133,1,0,6,63,2.1,0,0,3,0,3,133,52,185,4,0,125,94,97,147,-1,0,0,0,0,0,0,0,1,0,0,8
6,2515,3478,133,133,1,0,8,62,2.2,0,0,4,0,3,133,52,185,5,0,125,100,108,114,0,0,0,0,0,0,0,0,1,0,0,8
6,2326,3478,133,133,1,0,12,61,2.7,0,0,5,0,2,132,52,184,5,0,125,96,110,103,0,0,0,0,0,0,0,0,1,0,0,8
6,1949,3256,133,133,0,0,13,61,2.8,0,0,4,0,3,98,57,155,4,0,125,95,103,95,0,0,0,0,0,0,0,0,1,0,0,8
10,0,1057,138,138,7,0,6,58,0.6,0,14.4,0,0,0,50,133,183,1,0,152,157,155,17,0,0,0,0,1,0,0,0,0,0,0,4
10,222,1037,138,138,4,0,4,58,0.6,0,19.3,0,0,0,46,137,183,3,0,149,160,161,27,1,0,0,0,1,0,0,0,0,0,0,4
10,350,1154,138,138,9,0,4,57,0.7,0,3.7,0,0,0,48,135,183,3,0,152,160,161,21,1,0,0,0,1,0,0,0,0,0,0,4
10,855,1720,138,138,9,0,5,57,0.8,0,3.8,0,0,0,51,127,178,3,0,149,150,150,10,0,0,1,0,0,0,0,0,0,0,0,2
10,1060,1906,138,138,8,0,4,57,0.8,0,7.3,0,0,0,41,127,168,2,0,148,145,148,6,0,0,1,0,0,0,0,0,0,0,0,2
10,1179,2072,138,138,6,0,4,59,0.7,0,8.5,0,0,0,43,125,168,1,0,148,145,147,6,0,0,1,0,0,0,0,0,0,0,0,2
10,1307,2164,138,138,4,0,4,59,0.8,0,8,0,0,0,43,125,168,2,0,148,143,145,7,0,0,1,0,0,0,0,0,0,0,0,2
10,1307,2308,138,138,6,0,5,59,0.8,0,7.7,0,0,0,43,125,168,3,0,148,144,146,6,0,0,1,0,0,0,0,0,0,0,0,2
10,1522,2308,138,138,5,0,3,60,0.7,0,7.7,0,0,0,43,125,168,1,0,148,145,146,6,0,0,1,0,0,0,0,0,0,0,0,2
10,1522,2411,138,138,5,2,3,60,0.8,0,7.4,0,0,0,43,125,168,1,0,148,144,147,6,0,0,1,0,0,0,0,0,0,0,0,2
10,1522,2465,135,135,11,2,4,60,0.9,0,0.5,0,0,0,44,124,168,3,0,148,144,147,6,0,0,1,0,0,0,0,0,0,0,0,2
10,1522,2578,135,135,12,2,4,60,0.9,0,0.4,0,0,0,44,124,168,3,0,148,144,146,6,0,0,1,0,0,0,0,0,0,0,0,2
10,1664,2578,135,135,11,2,2,59,1,0,0.5,0,0,0,39,124,163,1,0,148,143,146,6,0,0,1,0,0,0,0,0,0,0,0,2
10,1778,2690,135,135,10,2,4,60,0.9,0,0.5,0,0,0,39,124,163,1,0,148,143,146,6,0,0,1,0,0,0,0,0,0,0,0,2
10,1899,2787,135,135,8,2,5,60,0.9,0,3.8,0,0,0,39,124,163,2,0,148,143,146,6,0,0,1,0,0,0,0,0,0,0,0,2
10,1899,2977,135,135,8,2,7,60,1,0,5.2,0,0,0,40,123,163,0,0,148,142,145,7,0,0,1,0,0,0,0,0,0,0,0,2
10,2158,3096,135,135,7,2,6,62,0.9,1,8.2,0,0,0,41,119,160,1,0,148,142,146,8,0,0,1,0,0,0,0,0,0,0,0,2
10,2158,3287,135,135,7,2,9,63,0.8,0,9.5,0,0,0,40,120,160,1,0,147,141,145,6,0,0,1,0,0,0,0,0,0,0,0,2
10,2360,3287,135,135,5,0,2,63,0.8,0,9.9,0,0,0,41,119,160,1,0,147,141,143,7,0,0,1,0,0,0,0,0,0,0,0,2
10,2470,3400,135,135,3,0,2,64,0.7,0,9.5,0,0,0,41,119,160,2,0,147,141,143,7,0,0,1,0,0,0,0,0,0,0,0,2
10,2546,3483,135,135,2,0,3,64,0.6,0,10.2,0,0,0,41,119,160,3,0,147,141,143,7,0,0,1,0,0,0,0,0,0,0,0,2
10,2656,3593,135,135,1,0,3,65,0.6,0,10.3,0,0,0,38,119,157,4,0,147,141,143,6,0,0,1,0,0,0,0,0,0,0,0,2
10,1044,3593,135,135,21,2,10,61,0.8,0,6.7,0,0,0,48,120,168,2,0,148,143,145,6,0,0,1,0,0,0,0,0,0,0,0,2
10,0,689,135,135,5,0,3,58,0.8,0,7.5,0,0,0,50,121,171,3,0,147,146,147,8,0,0,1,0,0,0,0,0,0,0,0,2
10,0,810,135,135,6,0,4,58,0.8,0,6.9,0,0,0,50,121,171,2,0,148,146,147,8,0,0,1,0,0,0,0,0,0,0,0,2
10,154,932,135,135,5,0,3,58,1,0,5.6,0,0,0,43,121,164,3,0,147,144,146,6,0,0,1,0,0,0,0,0,0,0,0,2
10,217,1033,135,135,5,0,1,58,1.1,0,4.3,0,0,0,53,111,164,3,0,141,143,145,8,0,0,1,0,0,0,0,0,0,0,0,2
10,361,1149,135,135,5,0,0,58,1.2,0,5.2,0,0,0,51,111,162,2,0,141,141,143,6,0,0,1,0,0,0,0,0,0,0,0,2
10,4,1149,135,135,9,0,6,58,1,0,4.7,0,0,0,58,113,171,3,0,141,144,146,10,0,0,1,0,0,0,0,0,0,0,0,2
10,0,689,125,125,0,0,5,62,1.6,0,1.5,6,0,0,73,68,141,7,0,129,117,125,32,1,0,0,0,0,0,0,1,0,0,0,7
10,0,833,125,125,0,0,6,62,1.7,0,1.2,7,0,0,73,68,141,9,0,128,117,126,29,1,0,0,0,0,0,0,1,0,0,0,7
10,101,833,125,125,0,0,5,62,1.4,0,1.4,6,0,0,73,68,141,8,0,128,117,125,30,1,0,0,0,0,0,0,1,0,0,0,7
10,240,1017,125,125,0,0,6,62,1.3,0,1.3,7,0,0,70,68,138,6,0,128,117,124,25,1,0,0,0,0,0,0,1,0,0,0,7
10,363,1179,125,125,0,1,6,62,1.9,0,1.6,6,0,0,70,68,138,6,0,130,118,127,25,1,0,0,0,0,0,0,1,0,0,0,7
10,406,1325,125,125,0,1,8,63,1.6,0,1.7,8,0,0,70,68,138,4,0,130,116,124,32,1,0,0,0,0,0,0,1,0,0,0,7
10,498,1372,125,125,0,1,8,62,1.7,0,1.1,7,0,0,72,68,140,5,0,130,116,125,29,1,0,0,0,0,0,0,1,0,0,0,7
10,2,1372,125,125,0,1,11,62,1.7,0,1.3,11,0,0,69,71,140,8,0,130,117,125,30,1,0,0,0,0,0,0,1,0,0,0,7
10,415,1495,125,125,1,1,9,62,1.6,0,4.8,8,0,0,82,71,153,5,0,130,118,125,30,0,0,0,0,0,0,0,1,0,0,0,7
10,622,1428,125,125,0,1,6,61,1.8,0,5.1,6,0,0,73,74,147,4,0,130,117,125,26,1,0,0,0,0,0,0,1,0,0,0,7
10,1109,1643,125,125,3,1,5,59,2.1,0,7.8,2,0,0,90,74,164,8,1,131,122,126,27,0,0,0,0,0,0,1,0,0,0,0,6
10,1109,1744,125,125,3,1,4,60,1.9,0,6.7,4,0,0,90,74,164,6,1,130,121,124,26,0,0,0,0,0,0,1,0,0,0,0,6
10,1179,1825,125,125,3,1,4,60,1.3,0,7.5,6,0,0,96,68,164,6,1,110,120,120,34,0,0,0,0,0,0,1,0,0,0,0,6
10,1179,1953,125,125,3,1,5,61,1.2,0,6.9,7,0,0,96,68,164,5,1,110,118,119,30,0,0,0,0,0,0,1,0,0,0,0,6
10,1504,2140,125,125,1,1,6,63,1.2,0,0.8,6,0,0,100,64,164,8,1,114,114,117,15,0,0,0,0,0,0,0,1,0,0,0,7
10,1504,2340,125,125,1,1,7,63,1.1,0,4.1,8,0,0,100,64,164,5,2,116,114,117,13,0,0,0,0,0,0,0,1,0,0,0,7
10,1637,2434,125,125,0,1,6,65,1.1,0,5.5,9,0,0,76,64,140,5,1,116,111,115,9,1,0,0,0,0,0,0,1,0,0,0,7
10,1637,2533,125,125,0,1,7,65,1,0,5.2,8,0,1,76,64,140,4,1,116,111,115,10,0,0,0,0,0,0,0,1,0,0,0,7
10,1733,2620,125,125,0,1,8,64,1.1,0,5,7,0,1,82,64,146,5,2,116,110,115,10,0,0,0,0,0,0,0,1,0,0,0,7
10,1839,2654,125,125,0,0,7,65,1,0,5.6,5,0,1,82,64,146,6,2,116,110,115,9,0,0,0,0,0,0,0,1,0,0,0,7
10,1971,2721,125,125,0,0,6,65,1,0,5.8,5,0,1,82,64,146,7,2,117,111,116,9,0,0,0,0,0,0,0,1,0,0,0,7
10,1971,2764,125,125,0,0,7,65,1.1,0,7.3,5,0,1,82,64,146,5,1,116,111,116,9,0,0,0,0,0,0,0,1,0,0,0,7
10,1971,2847,125,125,0,0,8,65,1.3,0,6.5,6,0,1,82,64,146,5,1,116,111,116,8,0,0,0,0,0,0,0,1,0,0,0,7
10,2093,3016,125,125,0,0,9,65,1.2,0,6.3,5,0,1,70,76,146,3,0,116,111,114,8,0,0,0,0,0,0,0,1,0,0,0,7
10,2261,3069,125,125,0,0,5,65,1.3,0,3,5,0,1,77,78,155,4,0,110,111,113,8,0,0,0,0,0,0,0,1,0,0,0,7
10,2261,3209,125,125,0,0,8,64,1.3,0,2.6,7,0,1,77,78,155,4,0,114,111,114,7,0,0,0,0,0,0,0,1,0,0,0,7
10,2351,3209,125,125,0,0,7,64,1.4,0,2.7,6,0,1,77,78,155,4,0,107,111,113,11,0,0,0,0,0,0,0,1,0,0,0,7
10,2526,3361,125,125,0,0,6,64,1.4,0,2.4,7,0,0,90,65,155,6,0,111,111,114,8,0,0,0,0,0,0,0,1,0,0,0,7
10,2681,3507,125,125,0,0,6,64,1.3,0,1.9,9,0,0,90,65,155,5,0,111,111,113,7,0,0,0,0,0,0,0,1,0,0,0,7
10,2681,3597,125,125,0,0,7,65,1.3,0,1.7,10,0,0,90,65,155,5,0,111,111,113,7,0,0,0,0,0,0,0,1,0,0,0,7
10,0,552,129,129,0,1,3,58,4.3,0,0,7,0,0,158,72,230,10,1,111,88,126,33,-1,0,0,0,0,0,0,1,0,0,0,7
10,0,599,129,129,0,1,3,58,3.9,0,0,8,0,0,158,72,230,10,1,113,90,124,28,-1,0,0,0,0,0,0,1,0,0,0,7
10,343,1136,129,129,0,0,5,65,2.6,0,0,8,0,1,101,50,151,9,2,105,91,113,13,0,0,0,0,0,0,0,0,1,0,0,8
10,343,1333,129,129,0,1,6,65,2.8,0,0,9,0,1,101,50,151,7,2,105,88,112,13,0,0,0,0,0,0,0,0,1,0,0,8
10,343,1428,129,129,0,1,6,65,2.8,0,0,9,0,2,101,50,151,7,2,105,86,112,13,0,0,0,0,0,0,0,0,1,0,0,8
10,343,1524,129,129,0,1,6,65,2.9,0,0,9,0,2,101,50,151,6,2,105,84,111,12,0,0,0,0,0,0,0,0,1,0,0,8
10,309,1643,129,129,0,1,9,65,3.1,0,0,9,0,3,180,50,230,10,1,105,83,112,14,-1,0,0,0,0,0,0,0,1,0,0,8
10,512,1643,129,129,0,1,7,66,2.9,0,0,7,0,3,94,50,144,8,0,105,85,109,11,0,0,0,0,0,0,0,0,1,0,0,8
10,552,1643,129,129,0,1,7,66,2.8,0,0,6,0,3,94,50,144,6,0,105,85,110,11,0,0,0,0,0,0,0,0,1,0,0,8
10,680,1643,129,129,0,1,6,66,3.2,0,0,6,0,2,96,50,146,8,0,105,82,108,10,0,0,0,0,0,0,0,0,1,0,0,8
10,752,1643,129,129,0,1,6,67,3.2,0,0,5,0,2,80,66,146,7,0,105,80,107,9,0,0,0,0,0,0,0,0,1,0,0,8
10,752,1684,129,129,0,1,6,67,3.3,0,0,5,0,2,129,63,192,7,0,105,80,107,14,-1,0,0,0,0,0,0,0,1,0,0,8
10,1118,2032,128,128,0,1,7,66,2.9,0,0,5,0,2,129,63,192,6,1,103,84,110,20,-1,0,0,0,0,0,0,0,1,0,0,8
10,1212,2205,128,128,0,2,7,65,2.6,0,0,5,0,2,129,63,192,6,0,103,92,114,28,0,0,0,0,0,0,0,0,1,0,0,8
10,911,2205,128,128,0,2,9,66,2.7,0,0,6,0,3,129,63,192,4,0,105,89,112,21,0,0,0,0,0,0,0,0,1,0,0,8
10,1214,2295,128,128,0,2,8,65,2.5,0,0,6,0,2,129,63,192,6,0,104,94,115,28,0,0,0,0,0,0,0,0,1,0,0,8
10,1214,2414,128,128,0,3,8,65,2.5,0,0,7,0,2,129,63,192,5,0,114,97,116,25,0,0,0,0,0,0,0,0,1,0,0,8
10,1697,2544,128,128,0,3,7,64,2,0,0,7,0,0,100,71,171,4,2,122,112,123,20,0,0,0,0,0,0,0,1,0,0,0,7
10,1807,2650,128,128,0,6,6,64,2.2,0,0,6,0,0,84,87,171,5,1,129,118,125,13,0,0,0,0,0,0,0,1,0,0,0,7
10,1807,2721,128,128,0,6,6,65,2,0,1.1,6,0,0,84,87,171,3,1,129,119,127,13,0,0,0,0,0,0,0,1,0,0,0,7
10,1807,3117,128,128,0,7,10,63,2.4,0,1.1,12,0,0,107,64,171,6,0,129,114,127,18,0,0,0,0,0,0,0,1,0,0,0,7
10,1935,3067,128,128,0,7,10,63,2.5,0,1.2,10,0,0,107,64,171,4,1,129,115,128,17,0,0,0,0,0,0,0,1,0,0,0,7
10,2061,3186,128,128,0,7,10,63,2.7,0,1.3,11,0,0,96,64,160,6,1,129,111,128,21,0,0,0,0,0,0,0,1,0,0,0,7
10,2180,3240,128,128,0,7,9,63,3,0,1.5,10,0,0,96,64,160,5,2,127,109,128,24,0,0,0,0,0,0,0,1,0,0,0,7
10,2180,3092,128,128,0,7,6,63,2.8,0,1.4,9,0,0,96,64,160,3,0,127,114,129,16,0,0,0,0,0,0,0,1,0,0,0,7
10,2899,3397,128,128,0,0,4,63,4.2,0,0,5,0,0,90,66,156,5,0,69,73,118,128,0,0,0,0,0,0,0,0,1,0,0,8
3,503,1342,125,125,4,13,6,66,4.1,5,0.3,0,0,0,23,123,146,0,0,133,126,134,1,0,0,1,0,0,0,0,0,0,0,0,2
3,2,525,128,128,0,1,1,70,1.9,16,4.1,0,0,0,20,119,139,2,0,130,127,131,1,0,0,0,1,0,0,0,0,0,0,0,3
3,507,1280,127,127,2,13,4,66,4.2,5,0.3,0,0,0,23,123,146,0,0,133,126,134,0,0,0,1,0,0,0,0,0,0,0,0,2
3,1170,1859,127,127,2,2,5,65,1.2,44,3,0,0,0,26,120,146,2,0,126,126,128,1,-1,1,0,0,0,0,0,0,0,0,0,1
3,1170,1886,127,127,2,2,5,65,1.2,46,3,0,0,0,26,120,146,2,0,126,126,128,1,-1,1,0,0,0,0,0,0,0,0,0,1
3,1318,1886,127,127,0,0,3,65,0.7,55,3.5,0,0,0,13,120,133,1,0,126,126,127,0,0,1,0,0,0,0,0,0,0,0,0,1
3,1318,2584,127,127,0,1,6,62,0.7,58,4.1,0,0,0,20,120,140,1,0,126,125,126,0,-1,1,0,0,0,0,0,0,0,0,0,1
3,1318,2295,127,127,0,1,5,63,0.7,59,4,0,0,0,20,120,140,2,0,126,125,127,0,-1,1,0,0,0,0,0,0,0,0,0,1
3,1518,2416,127,127,0,1,5,62,0.7,64,4.1,0,0,0,20,120,140,1,0,124,125,126,1,-1,1,0,0,0,0,0,0,0,0,0,1
3,1762,2542,127,127,0,1,5,60,0.7,60,4.1,0,0,0,20,120,140,2,0,122,124,125,1,-1,1,0,0,0,0,0,0,0,0,0,1
3,1762,2654,127,127,0,1,5,60,0.6,61,4.2,0,0,0,20,120,140,2,0,123,124,125,0,-1,1,0,0,0,0,0,0,0,0,0,1
3,1933,2816,127,127,0,0,5,62,0.5,73,4,0,0,0,12,119,131,1,0,123,124,125,0,0,1,0,0,0,0,0,0,0,0,0,1
3,2086,2937,127,127,0,0,4,63,0.5,71,4,0,0,0,12,119,131,1,0,123,123,124,0,0,1,0,0,0,0,0,0,0,0,0,1
3,2086,3146,127,127,0,0,6,65,0.4,67,4.3,0,0,0,12,119,131,1,0,123,124,125,0,0,1,0,0,0,0,0,0,0,0,0,1
3,2402,3424,127,127,0,0,6,70,0.4,63,4.1,0,0,0,18,119,137,2,0,123,125,126,1,0,1,0,0,0,0,0,0,0,0,0,1
3,2569,3595,127,127,0,1,6,71,0.9,52,3.8,0,0,0,18,119,137,2,0,129,125,128,1,0,1,0,0,0,0,0,0,0,0,0,1
3,1333,3595,127,127,0,2,12,66,0.8,58,4.1,0,0,0,19,120,139,1,0,123,125,127,1,-1,1,0,0,0,0,0,0,0,0,0,1
3,0,770,130,130,7,2,6,65,1.7,0,1.3,0,0,0,45,112,157,4,0,136,135,138,3,0,0,1,0,0,0,0,0,0,0,0,2
3,177,1028,130,130,8,0,3,67,1.1,0,1,0,0,0,45,112,157,5,0,137,136,138,2,0,0,1,0,0,0,0,0,0,0,0,2
3,377,1289,130,130,8,1,2,66,1.2,0,1,0,0,0,45,112,157,6,0,137,136,138,2,0,0,1,0,0,0,0,0,0,0,0,2
3,527,1417,130,130,7,1,0,67,0.9,0,1.2,0,0,0,45,112,157,4,0,137,137,139,3,0,0,1,0,0,0,0,0,0,0,0,2
3,527,1513,130,130,7,1,0,67,0.9,0,2.8,0,0,0,46,112,158,4,0,137,138,139,4,0,0,1,0,0,0,0,0,0,0,0,2
3,527,1861,130,130,9,1,7,69,0.7,5,4.2,0,0,0,46,112,158,4,0,139,139,140,3,0,0,1,0,0,0,0,0,0,0,0,2
3,738,1940,130,130,9,1,1,70,0.7,6,4.4,0,0,0,31,127,158,1,0,139,140,141,3,0,0,1,0,0,0,0,0,0,0,0,2
3,738,2104,130,130,10,1,1,71,0.7,5,3.8,0,0,0,31,127,158,1,0,139,139,140,3,0,0,1,0,0,0,0,0,0,0,0,2
3,848,2036,130,130,9,1,6,70,0.7,6,4.3,0,0,0,31,127,158,1,0,139,140,141,3,0,0,1,0,0,0,0,0,0,0,0,2
3,1008,2149,130,130,8,1,1,71,0.7,10,4,0,0,0,31,127,158,1,0,139,140,141,3,0,0,1,0,0,0,0,0,0,0,0,2
3,1134,2230,130,130,6,1,1,72,0.9,9,4.8,0,0,0,31,127,158,1,0,139,139,141,3,0,0,1,0,0,0,0,0,0,0,0,2
3,1134,2308,130,130,6,1,1,72,0.9,8,4.4,0,0,0,31,127,158,2,0,139,139,140,3,0,0,1,0,0,0,0,0,0,0,0,2
3,1264,2308,130,130,5,0,1,73,0.6,9,5,0,0,0,32,126,158,2,0,139,140,141,3,0,0,1,0,0,0,0,0,0,0,0,2
3,1457,2308,130,130,3,0,1,75,0.6,10,5.4,0,0,0,32,126,158,3,0,139,139,140,3,0,0,1,0,0,0,0,0,0,0,0,2
3,1457,2456,130,130,3,2,1,74,1.3,8,5,0,0,0,32,126,158,3,0,139,137,140,3,0,0,1,0,0,0,0,0,0,0,0,2
3,2102,2834,130,130,0,6,4,73,2.9,0,2.2,0,0,0,27,124,151,2,0,132,127,133,1,-1,1,0,0,0,0,0,0,0,0,0,1
3,2248,3096,130,130,0,8,5,72,2.6,5,1.5,0,0,0,27,124,151,1,0,130,127,131,1,-1,1,0,0,0,0,0,0,0,0,0,1
3,2394,3184,130,130,0,7,6,73,2.1,12,1.4,0,0,0,27,124,151,2,0,128,127,130,1,-1,1,0,0,0,0,0,0,0,0,0,1
3,2394,3510,128,128,1,7,7,76,1.7,25,1.9,0,0,0,22,124,146,2,0,128,127,130,1,-1,1,0,0,0,0,0,0,0,0,0,1
3,2564,3586,128,128,1,3,6,78,1.2,35,2.4,0,0,0,27,124,151,2,0,128,127,130,1,-1,1,0,0,0,0,0,0,0,0,0,1
3,0,3599,133,133,0,10,23,74,1.3,28,3.9,0,0,0,31,119,150,7,0,136,134,137,1,0,1,0,0,0,0,0,0,0,0,0,1
3,0,866,133,133,0,1,5,78,0.3,73,3.5,0,0,0,22,132,154,2,0,136,136,138,0,-1,1,0,0,0,0,0,0,0,0,0,1
3,242,1051,133,133,0,1,5,79,0.5,70,3.1,0,0,0,10,131,141,1,0,136,135,137,0,0,1,0,0,0,0,0,0,0,0,0,1
3,401,1228,133,133,0,1,4,78,0.8,59,2.6,0,0,0,13,131,144,1,0,136,134,136,0,-1,1,0,0,0,0,0,0,0,0,0,1
3,538,1403,133,133,0,1,4,78,0.8,44,3.6,0,0,0,14,130,144,1,0,136,134,137,0,0,1,0,0,0,0,0,0,0,0,0,1
3,718,1547,133,133,0,1,4,77,0.9,34,4.4,0,0,0,17,130,147,1,0,136,135,137,0,0,1,0,0,0,0,0,0,0,0,0,1
3,718,1691,133,133,0,1,4,76,0.8,29,5.3,0,0,0,17,130,147,1,0,136,135,137,0,0,1,0,0,0,0,0,0,0,0,0,1
3,873,1749,133,133,0,1,3,77,0.8,16,5.8,0,0,0,17,130,147,1,0,135,135,137,1,0,1,0,0,0,0,0,0,0,0,0,1
3,1062,1877,133,133,0,1,3,76,0.6,12,6.8,0,0,0,17,130,147,0,0,136,136,138,1,0,1,0,0,0,0,0,0,0,0,0,1
3,1259,2003,133,133,0,0,3,75,0.4,13,7.2,0,0,0,26,129,155,1,0,136,137,139,1,0,1,0,0,0,0,0,0,0,0,0,1
3,1453,2198,133,133,0,0,5,75,0.4,15,6.7,0,0,0,26,129,155,2,0,136,137,139,1,0,1,0,0,0,0,0,0,0,0,0,1
3,1643,2396,133,133,0,0,4,75,0.6,20,4.7,0,0,0,26,129,155,2,0,136,136,138,0,-1,1,0,0,0,0,0,0,0,0,0,1
3,1850,2564,133,133,0,3,4,73,1.6,14,3.2,0,0,0,32,123,155,3,0,136,133,137,1,0,1,0,0,0,0,0,0,0,0,0,1
3,1942,2751,133,133,0,7,4,72,2.1,11,2.5,0,0,0,60,91,151,10,0,136,132,136,1,1,1,0,0,0,0,0,0,0,0,0,1
3,2171,2984,133,133,0,8,4,70,2.7,4,1.5,0,0,0,60,91,151,8,1,134,130,135,1,1,1,0,0,0,0,0,0,0,0,0,1
3,2378,3233,133,133,0,8,7,69,3,1,1.2,0,0,0,57,91,148,8,0,134,128,134,2,1,1,0,0,0,0,0,0,0,0,0,1
3,2618,3447,133,133,0,5,6,68,3,1,1.3,0,0,0,57,91,148,8,0,133,129,134,2,1,1,0,0,0,0,0,0,0,0,0,1
3,2804,3597,133,133,0,1,6,70,2,6,2.5,0,0,0,68,91,159,7,1,133,132,135,3,0,1,0,0,0,0,0,0,0,0,0,1
3,0,747,136,136,0,0,7,78,0.4,27,4.6,0,0,0,43,112,155,4,0,138,137,139,0,0,1,0,0,0,0,0,0,0,0,0,1
3,141,999,136,136,0,0,8,79,0.2,40,5.1,0,0,0,20,129,149,2,0,138,138,139,0,0,1,0,0,0,0,0,0,0,0,0,1
3,372,1284,136,136,0,1,7,78,0.4,36,7.1,0,0,0,36,113,149,3,0,139,137,139,1,1,1,0,0,0,0,0,0,0,0,0,1
3,662,1435,136,136,0,1,5,74,1,21,7,0,0,0,42,107,149,2,0,137,135,138,1,1,1,0,0,0,0,0,0,0,0,0,1
3,965,1744,136,136,0,2,6,67,2.2,0,4.4,1,0,0,45,100,145,3,0,133,131,136,2,1,1,0,0,0,0,0,0,0,0,0,1
3,1060,1841,136,136,0,1,6,67,1.9,0,5.3,1,0,0,45,100,145,2,0,135,132,136,2,1,1,0,0,0,0,0,0,0,0,0,1
3,1567,2297,136,136,0,3,6,64,2.2,0,3,5,0,1,85,67,152,5,0,134,119,131,45,1,0,0,0,0,0,0,1,0,0,0,7
3,1837,2297,136,136,0,2,4,63,2.2,0,1.9,4,0,1,86,67,153,6,0,134,112,123,71,1,0,0,0,0,0,0,1,0,0,0,7
3,1837,2459,136,136,0,3,4,63,2.2,0,5,5,0,1,85,67,152,6,0,134,116,128,53,1,0,0,0,0,0,0,1,0,0,0,7
3,2252,2735,136,136,0,1,4,67,1.5,11,4.7,0,0,0,38,115,153,4,0,140,133,138,4,0,1,0,0,0,0,0,0,0,0,0,1
3,2728,3584,137,137,0,0,6,81,0.4,33,6.3,0,0,0,31,121,152,2,0,146,143,145,1,1,1,0,0,0,0,0,0,0,0,0,1
3,0,467,140,140,0,0,3,83,0.2,48,5.4,0,0,0,20,132,152,2,0,145,145,146,0,0,1,0,0,0,0,0,0,0,0,0,1
3,455,707,140,140,1,0,1,80,0.2,36,2.2,0,0,0,18,140,158,1,0,147,148,149,1,0,0,1,0,0,0,0,0,0,0,0,2
3,595,1363,140,140,0,0,6,79,0.3,20,8.5,0,0,0,26,124,150,1,0,144,143,145,1,1,1,0,0,0,0,0,0,0,0,0,1
3,595,1677,140,140,0,0,7,79,0.5,26,7,1,0,0,21,129,150,1,0,145,142,145,2,1,1,0,0,0,0,0,0,0,0,0,1
3,790,1677,140,140,0,0,6,79,0.6,27,6.4,1,0,0,26,124,150,1,0,144,141,145,1,1,1,0,0,0,0,0,0,0,0,0,1
3,1143,1947,140,140,0,0,4,77,0.7,17,6,1,0,0,31,124,155,2,0,145,143,145,2,0,1,0,0,0,0,0,0,0,0,0,1
3,2059,2867,140,140,0,0,6,79,0.2,25,7.2,0,0,0,40,137,177,4,0,153,150,152,2,0,0,0,0,0,1,0,0,0,0,0,5
3,1576,2867,140,140,1,0,9,78,0.4,22,7.1,0,0,0,66,103,169,6,0,152,148,151,3,1,0,0,0,0,1,0,0,0,0,0,5
3,1576,2596,140,140,1,0,7,79,0.4,20,6.1,0,0,0,67,103,170,5,0,153,148,152,4,1,0,0,0,0,1,0,0,0,0,0,5
3,1576,3049,140,140,1,0,9,78,0.4,27,7,0,0,0,66,103,169,6,0,152,147,151,4,1,0,0,0,0,1,0,0,0,0,0,5
3,2796,3415,142,142,1,1,5,74,0.4,36,5,0,0,0,42,117,159,2,1,145,143,145,1,0,1,0,0,0,0,0,0,0,0,0,1
