# Supplementary material for: A new clustering method based on multipartite networks
Source: PeerJ Comput Sci. 2023 Oct 13;9:e1621. doi: 10.7717/peerj-cs.1621 (PMC10588715; doi:10.7717/peerj-cs.1621)
Supplement: Supplemental Information 5 [file peerj-cs-09-1621-s005.zip › uci_mn_c/blogger.arff]

%%  Source:
%%  
%%  http://www.ijcaonline.org/archives/volume47/number18/7291-0509
%%  
%%  
%%  Data Set Information:
%%  
%%  In this paper, we look for to recognize the causes of users tend 
%%  to cyber space in Kohkiloye and Boyer Ahmad Province in 
%%  Iran. Collecting information to form database is done by 
%%  questionnaire. This questionnaire is provided as oral, written 
%%  and also programming of a website which includes an internet 
%%  questionnaire and the users can answer the questions as they 
%%  wish. They entered their used websites, blogs and social 
%%  networks during the day. 
%%  After collecting questionnaires, the wed addresses are 
%%  gathered to get expected results. And finally, their trustfulness 
%%  is checked by analyzing their used web pages. As the results 
%%  were same, for getting better and noiseless response, they will 
%%  put in database
%%  
%%  
%%  Attribute Information:
%%  
%%  We considered the following parameters as questions: age, 
%%  education, political attitudes, blog topic, and the type of the 
%%  identity in internet, the influence of managersâ€™ inefficiency on 
%%  tendency, the effect of inefficient media on tendency, the 
%%  effects of social and political conditions on tendency and 
%%  finally the effect of poverty in the province on tendency. The 
%%  noisy or too detailed data in database makes us far from to get 
%%  proper and suitable answers of algorithms [8]. We preprocessed 
%%  the data and eliminated some non-relevant data. 
%%  Finally the followings are considered as the main fields which 
%%  include: education, political caprice, topics, local media 
%%  turnover (LMT) and local, political and social space (LPSS). 
%%  The collected data are shown in Table 1. 
%%  In order to get correct answer, we classify bloggers to two 
%%  groups: professional bloggers and seasonal (temporary) 
%%  bloggers. Professional bloggers are those who adopt blog as 
%%  an effective digital media and interested in digital writing in 
%%  continuous time intervals. Seasonal (temporary) bloggers 
%%  arenâ€™t professional and follow blogging in discrete time 
%%  periods. In this study, we review the tendency factors 
%%  considering whether these people are among professional 
%%  bloggers (Pro Bloggers, PB) and then, consider the other 
%%  factors according to it.

@relation blogger

@attribute V1 {high,low,medium}
@attribute V2 {left,middle,right}
@attribute V3 {impression,news,political,scientific,tourism}
@attribute V4 {no,yes}
@attribute V5 {no,yes}
@attribute Class {1,2}

@data
high,left,impression,yes,yes,2
high,left,political,yes,yes,2
medium,middle,tourism,yes,yes,2
high,left,political,yes,yes,2
medium,middle,news,yes,yes,2
medium,middle,news,yes,yes,2
high,left,political,yes,yes,2
high,right,political,yes,no,2
high,right,political,yes,no,1
medium,right,tourism,yes,no,2
high,right,tourism,yes,yes,2
medium,left,news,yes,no,2
high,left,political,yes,yes,1
low,right,news,no,yes,1
high,left,political,yes,yes,2
medium,left,impression,yes,yes,2
medium,left,political,yes,yes,2
high,right,political,yes,yes,2
medium,left,impression,yes,yes,2
high,right,tourism,yes,yes,1
high,left,political,yes,yes,2
medium,left,news,yes,yes,2
high,right,political,no,yes,1
low,left,tourism,yes,no,1
high,left,news,yes,yes,2
high,left,political,yes,yes,2
low,right,impression,no,no,2
high,right,political,yes,yes,2
high,left,impression,no,no,2
medium,left,scientific,yes,yes,1
high,right,political,yes,yes,2
low,left,scientific,yes,yes,1
medium,right,tourism,yes,yes,1
low,right,political,yes,yes,2
high,left,impression,yes,no,2
medium,left,tourism,yes,no,2
medium,middle,scientific,yes,no,2
medium,middle,impression,no,yes,1
medium,right,scientific,yes,yes,1
medium,left,impression,no,no,2
high,left,political,yes,yes,1
medium,left,news,no,yes,2
high,left,political,yes,yes,2
medium,right,news,yes,yes,1
medium,left,tourism,yes,no,2
medium,middle,news,yes,yes,2
low,middle,impression,yes,no,1
low,right,impression,yes,no,1
medium,right,news,yes,yes,1
medium,left,impression,yes,yes,2
high,left,political,yes,yes,2
high,left,political,yes,yes,2
medium,middle,tourism,yes,yes,2
high,left,political,yes,yes,2
medium,middle,news,yes,yes,2
medium,middle,news,yes,yes,2
high,left,political,yes,yes,2
high,right,political,yes,no,2
high,right,political,yes,no,1
medium,right,tourism,yes,no,2
medium,right,tourism,yes,yes,2
medium,left,news,yes,no,2
high,left,impression,yes,yes,1
low,right,news,no,yes,1
high,left,political,yes,yes,2
medium,left,impression,yes,yes,2
medium,left,political,yes,yes,2
high,right,political,yes,yes,2
medium,left,political,yes,yes,2
high,right,impression,yes,yes,1
medium,left,political,yes,yes,2
medium,left,news,yes,yes,2
medium,right,political,no,yes,1
low,left,tourism,yes,no,1
high,left,news,yes,yes,2
high,left,political,yes,yes,2
low,right,impression,no,no,2
high,right,political,yes,yes,2
high,left,impression,no,no,2
medium,left,scientific,yes,yes,1
high,right,political,yes,yes,2
low,left,scientific,yes,yes,1
medium,right,tourism,yes,yes,1
low,right,political,yes,yes,2
high,left,impression,yes,no,2
medium,left,tourism,yes,no,2
medium,middle,impression,yes,no,2
medium,middle,impression,no,yes,1
medium,right,scientific,yes,yes,1
medium,left,impression,no,no,2
high,left,political,yes,yes,1
medium,left,news,no,yes,2
high,left,political,yes,yes,2
medium,right,news,yes,yes,1
medium,left,tourism,yes,no,2
medium,middle,impression,yes,yes,2
low,middle,impression,yes,no,1
low,right,impression,yes,no,1
medium,right,news,yes,yes,1
medium,left,impression,yes,yes,2
