# Supplementary material for: A new clustering method based on multipartite networks
Source: PeerJ Comput Sci. 2023 Oct 13;9:e1621. doi: 10.7717/peerj-cs.1621 (PMC10588715; doi:10.7717/peerj-cs.1621)
Supplement: Supplemental Information 5 [file peerj-cs-09-1621-s005.zip › uci_mn_c/dermatology.arff]

%%  1. Title: Dermatology Database
%%  
%%  2. Source Information:
%%     (a) Original owners:
%%         -- 1. Nilsel Ilter, M.D., Ph.D., 
%%               Gazi University, 
%%               School of Medicine
%%               06510 Ankara, Turkey
%%               Phone: +90 (312) 214 1080
%%  
%%         -- 2. H. Altay Guvenir, PhD., 
%%               Bilkent University,
%%               Department of Computer Engineering and Information Science,
%%               06533 Ankara, Turkey
%%               Phone: +90 (312) 266 4133
%%               Email: guvenir@cs.bilkent.edu.tr
%%  
%%     (b) Donor: H. Altay Guvenir,
%%                Bilkent University,
%%                Department of Computer Engineering and Information Science,
%%                06533 Ankara, Turkey
%%                Phone: +90 (312) 266 4133
%%                Email: guvenir@cs.bilkent.edu.tr
%%  
%%     (c) Date:  January, 1998
%%  
%%  3. Past Usage:
%%     1. G. Demiroz, H. A. Govenir, and N. Ilter, 
%%        "Learning Differential Diagnosis of Eryhemato-Squamous Diseases using
%%         Voting Feature Intervals", Aritificial Intelligence in Medicine,
%%  
%%       The aim is to determine the type of Eryhemato-Squamous Disease.
%%  
%%  4. Relevant Information:
%%       This database contains 34 attributes, 33 of which are linear
%%       valued and one of them is nominal. 
%%  
%%       The differential diagnosis of erythemato-squamous diseases is a real
%%       problem in dermatology. They all share the clinical features of
%%       erythema and scaling, with very little differences. The diseases in
%%       this group are psoriasis, seboreic dermatitis, lichen planus, 
%%       pityriasis rosea, cronic dermatitis, and pityriasis rubra pilaris.
%%       Usually a biopsy is necessary for the diagnosis but unfortunately
%%       these diseases share many histopathological features as
%%       well. Another difficulty for the differential diagnosis is that a
%%       disease may show the features of another disease at the beginning
%%       stage and may have the characteristic features at the following stages. 
%%       Patients were first evaluated clinically with 12 features.
%%       Afterwards, skin samples were taken for the evaluation of 22
%%       histopathological features. The values of the histopathological features
%%       are determined by an analysis of the samples under a microscope. 
%%  
%%       In the dataset constructed for this domain, the family history feature
%%       has the value 1 if any of these diseases has been observed in the
%%       family, and 0 otherwise. The age feature simply represents the age of
%%       the patient. Every other feature (clinical and histopathological) was
%%       given a degree in the range of 0 to 3. Here, 0 indicates that the
%%       feature was not present, 3 indicates the largest amount possible,
%%       and 1, 2 indicate the relative intermediate values.
%%  
%%       The names and id numbers of the patients were recently 
%%       removed from the database.
%%  
%%  5. Number of Instances: 366
%%  
%%  6. Number of Attributes: 34
%%  
%%  7. Attribute Information:
%%     -- Complete attribute documentation:
%%        Clinical Attributes: (take values 0, 1, 2, 3, unless otherwise indicated)
%%        1: erythema
%%        2: scaling
%%        3: definite borders
%%        4: itching
%%        5: koebner phenomenon
%%        6: polygonal papules
%%        7: follicular papules
%%        8: oral mucosal involvement
%%        9: knee and elbow involvement
%%       10: scalp involvement
%%       11: family history, (0 or 1)
%%       34: Age (linear)
%%  
%%       Histopathological Attributes: (take values 0, 1, 2, 3)
%%       12: melanin incontinence
%%       13: eosinophils in the infiltrate
%%       14: PNL infiltrate
%%       15: fibrosis of the papillary dermis
%%       16: exocytosis
%%       17: acanthosis
%%       18: hyperkeratosis
%%       19: parakeratosis
%%       20: clubbing of the rete ridges
%%       21: elongation of the rete ridges
%%       22: thinning of the suprapapillary epidermis
%%       23: spongiform pustule
%%       24: munro microabcess
%%       25: focal hypergranulosis
%%       26: disappearance of the granular layer
%%       27: vacuolisation and damage of basal layer
%%       28: spongiosis
%%       29: saw-tooth appearance of retes
%%       30: follicular horn plug
%%       31: perifollicular parakeratosis
%%       32: inflammatory monoluclear inflitrate
%%       33: band-like infiltrate
%%        
%%  8. Missing Attribute Values: 8 (in Age attribute). Distinguished with '?'.
%%  
%%  9. Class Distribution:
%%         Database:  Dermatology
%%         
%%         Class code:   Class:                  Number of instances:
%%         1             psoriasis              112
%%         2             seboreic dermatitis             61
%%         3             lichen planus                   72
%%         4             pityriasis rosea                49
%%         5             cronic dermatitis               52    
%%         6             pityriasis rubra pilaris        20

@relation dermatology

@attribute V1 {1,2,3,4}
@attribute V2 {1,2,3,4}
@attribute V3 {1,2,3,4}
@attribute V4 {1,2,3,4}
@attribute V5 {1,2,3,4}
@attribute V6 {1,2,3,4}
@attribute V7 {1,2,3,4}
@attribute V8 {1,2,3,4}
@attribute V9 {1,2,3,4}
@attribute V10 {1,2,3,4}
@attribute V11 {1,2}
@attribute V12 {1,2,3,4}
@attribute V13 {1,2,3}
@attribute V14 {1,2,3,4}
@attribute V15 {1,2,3,4}
@attribute V16 {1,2,3,4}
@attribute V17 {1,2,3,4}
@attribute V18 {1,2,3,4}
@attribute V19 {1,2,3,4}
@attribute V20 {1,2,3,4}
@attribute V21 {1,2,3,4}
@attribute V22 {1,2,3,4}
@attribute V23 {1,2,3,4}
@attribute V24 {1,2,3,4}
@attribute V25 {1,2,3,4}
@attribute V26 {1,2,3,4}
@attribute V27 {1,2,3,4}
@attribute V28 {1,2,3,4}
@attribute V29 {1,2,3,4}
@attribute V30 {1,2,3,4}
@attribute V31 {1,2,3,4}
@attribute V32 {1,2,3,4}
@attribute V33 {1,2,3,4}
@attribute V34 numeric
@attribute Class {1,2,3,4,5,6}

@data
3,3,1,4,1,1,1,1,2,1,1,1,1,1,1,4,3,1,1,1,1,1,1,1,1,1,1,4,1,1,1,2,1,55,2
4,4,4,3,2,1,1,1,2,2,2,1,1,2,1,2,3,1,3,3,3,3,3,2,1,1,1,1,1,1,1,2,1,8,1
3,2,3,4,2,4,1,4,1,1,1,2,1,1,1,2,3,1,3,1,1,1,1,1,3,1,3,4,3,1,1,3,4,26,3
3,3,3,1,1,1,1,1,4,3,1,1,1,4,1,1,3,1,4,3,3,3,3,1,1,4,1,1,1,1,1,4,1,40,1
3,4,3,3,3,3,1,3,1,1,1,2,1,1,1,2,3,1,1,1,1,1,1,1,3,3,4,3,4,1,1,3,4,45,3
3,4,3,1,1,1,1,1,1,1,1,1,3,2,1,3,3,1,3,1,1,1,2,1,1,1,1,3,1,1,1,2,1,41,2
3,2,1,3,1,1,1,1,1,1,1,1,1,1,4,2,4,1,1,1,3,1,1,1,1,1,1,1,1,1,1,3,1,18,5
3,3,4,4,4,4,1,3,1,1,1,3,1,1,1,3,4,1,1,1,1,1,1,1,1,3,3,4,3,1,1,4,4,57,3
3,3,2,1,3,1,1,1,1,1,1,1,1,1,1,3,2,1,2,1,1,1,1,1,1,1,1,3,1,1,1,3,1,22,4
3,3,2,1,2,1,1,1,1,1,1,1,1,1,1,4,3,1,3,1,1,1,1,1,1,1,1,3,1,1,1,3,1,30,4
4,4,3,2,2,1,1,1,3,3,2,1,1,1,1,1,4,3,4,3,3,3,2,2,1,1,1,1,1,1,1,2,1,20,1
3,3,1,4,1,1,1,1,1,1,1,1,1,3,1,3,3,1,1,1,1,1,2,1,1,1,1,4,1,1,1,2,1,21,2
4,4,2,3,1,1,1,1,1,2,1,1,1,3,1,4,2,1,2,1,1,1,1,1,1,1,1,3,1,1,1,2,1,22,2
3,4,4,1,1,1,1,1,2,2,2,1,1,2,1,1,3,2,3,2,3,4,1,3,1,1,1,1,1,1,1,3,1,10,1
3,3,4,4,1,4,1,3,1,1,1,3,1,1,1,2,2,2,2,1,1,1,1,1,3,1,4,1,4,1,1,2,4,65,3
2,2,1,2,4,1,1,1,1,1,1,1,1,1,1,2,2,1,2,1,1,1,1,1,1,1,1,3,1,1,1,3,1,40,4
3,3,2,4,1,1,1,1,1,1,1,1,1,3,1,3,2,1,2,1,1,1,1,1,1,1,1,1,1,1,1,2,1,30,2
4,4,4,1,1,1,1,1,4,4,2,1,1,3,1,1,3,1,3,4,4,4,3,4,1,4,1,1,1,1,1,3,1,38,1
3,2,4,4,4,4,1,1,3,1,1,4,1,1,1,4,3,1,2,1,1,1,1,1,4,1,3,1,4,1,1,3,4,23,3
2,2,1,4,1,1,1,1,1,1,1,1,1,1,4,1,4,3,3,1,4,1,1,1,1,1,1,2,1,1,1,3,1,17,5
3,2,2,3,1,1,4,1,2,3,1,1,1,2,1,1,2,3,3,1,2,1,2,1,1,1,1,1,1,2,3,2,1,8,6
4,3,3,1,1,1,1,1,1,1,1,1,1,3,1,3,3,2,3,1,3,2,3,1,1,1,1,4,1,1,1,3,1,51,2
3,3,1,3,1,1,1,1,1,1,1,1,1,1,2,2,4,2,3,1,3,2,1,1,1,1,1,2,1,2,1,3,1,42,5
3,3,3,4,3,3,1,3,1,1,1,4,3,1,1,1,3,2,2,1,1,1,1,1,4,1,4,1,3,1,1,3,4,44,3
3,1,1,4,1,1,1,1,1,1,1,1,1,1,3,3,3,1,1,1,4,1,1,1,1,1,1,1,1,1,1,3,1,22,5
3,2,2,1,2,1,1,1,3,1,1,1,1,1,1,1,3,3,3,3,3,3,2,3,1,3,1,1,1,1,1,3,1,33,1
2,2,1,2,1,1,4,1,2,1,1,1,1,2,1,1,2,2,2,1,1,1,1,1,2,1,1,2,1,3,3,2,1,10,6
2,3,3,4,1,1,1,1,1,1,1,1,1,1,2,2,3,2,2,1,4,1,1,1,1,1,1,2,1,1,1,4,1,17,5
4,3,3,3,1,1,1,1,1,1,1,1,1,3,1,4,4,4,3,1,1,1,1,1,1,1,1,3,1,2,2,3,1,43,2
2,2,3,4,3,3,1,4,1,1,1,3,1,1,1,3,3,2,3,1,1,1,1,1,4,1,4,1,4,2,1,3,4,50,3
4,3,2,3,1,1,1,1,2,3,1,1,1,2,1,1,3,1,4,3,3,3,2,3,1,3,1,1,1,1,1,2,1,50,1
4,3,1,3,1,1,1,1,1,1,1,1,2,3,1,3,2,2,2,1,1,1,2,1,1,1,1,1,1,1,1,2,1,10,2
3,4,4,4,4,1,1,1,4,4,1,1,1,1,1,1,4,3,3,4,4,4,2,4,1,1,1,1,1,1,1,2,1,34,1
3,3,2,1,1,1,1,1,2,1,2,1,1,3,1,1,3,2,3,3,2,3,1,2,1,1,1,1,1,1,1,1,1,36.296089,1
3,2,1,1,3,1,1,1,1,1,1,1,1,1,1,3,2,2,2,1,1,1,1,1,1,1,1,1,1,1,1,1,1,36.296089,4
3,3,2,3,1,1,1,1,1,1,1,1,1,3,1,2,1,2,1,1,1,1,1,1,1,1,1,1,1,1,1,1,1,36.296089,2
3,2,3,4,3,4,1,3,1,1,2,2,1,1,1,3,2,2,3,1,1,1,1,1,2,1,3,1,3,1,1,1,4,36.296089,3
3,2,2,2,1,1,1,1,1,1,1,1,1,2,1,4,3,2,1,1,1,1,3,1,1,1,1,3,1,1,1,2,1,15,2
3,2,3,4,3,2,1,3,1,1,1,1,1,1,1,3,3,3,2,1,1,1,1,1,3,1,2,1,4,1,1,3,4,26,3
4,4,3,1,1,1,1,1,3,3,2,1,1,2,1,1,3,3,4,3,3,2,1,3,1,1,1,1,1,1,1,2,1,46,1
2,2,2,1,1,1,2,1,1,1,1,1,2,2,1,3,2,2,2,1,1,1,1,1,1,1,1,4,1,1,1,2,1,51,2
2,2,2,1,1,1,1,1,1,1,1,1,1,2,1,2,2,1,2,1,1,1,1,1,1,1,1,3,1,1,1,3,1,62,4
4,3,2,2,1,1,1,1,3,2,1,1,1,1,1,1,3,2,2,2,2,2,1,2,1,1,1,1,1,1,1,2,1,15,1
3,2,2,1,1,1,1,1,2,1,1,1,1,2,1,2,2,1,2,1,1,1,1,1,1,1,1,3,1,1,1,3,1,35,2
1,2,1,4,1,1,1,1,1,1,1,1,1,1,3,1,3,3,1,1,1,1,1,1,1,1,1,1,1,1,1,2,1,30,5
3,2,2,2,2,3,1,2,1,1,1,3,1,1,1,4,3,2,2,1,1,1,1,1,3,1,3,1,3,1,1,4,4,48,3
3,2,2,4,4,1,1,1,1,1,1,1,1,1,1,3,3,2,2,1,1,1,1,1,1,1,1,2,1,1,1,3,1,46,4
3,2,2,2,1,1,3,1,4,3,1,1,1,2,1,2,2,2,2,1,1,1,1,1,1,1,1,1,1,1,2,2,2,12,6
2,3,2,2,1,1,1,1,1,2,1,1,1,1,1,3,2,1,2,1,1,1,1,1,1,1,1,3,1,1,1,1,3,52,2
3,1,2,1,1,3,1,2,1,1,1,4,1,1,1,3,3,3,3,1,1,1,1,1,2,1,4,1,3,1,1,3,3,60,3
4,2,2,3,3,3,1,1,1,1,1,3,1,1,1,3,2,1,2,1,1,1,1,1,2,1,3,1,4,1,1,3,4,32,3
2,2,2,1,3,1,1,1,1,1,1,1,1,2,1,2,2,2,2,1,1,1,1,2,1,1,1,1,2,1,1,2,1,35,4
3,3,2,1,1,1,1,1,3,3,1,1,1,2,1,1,3,2,2,2,3,3,2,3,1,1,1,1,1,1,1,2,1,41,1
4,2,2,2,2,1,1,1,1,2,2,1,1,1,1,1,2,1,3,3,3,4,1,4,1,1,1,1,1,1,1,3,1,48,1
1,2,1,3,1,1,1,1,1,1,1,1,1,1,4,2,3,2,1,1,2,1,1,1,1,1,1,1,1,1,1,4,1,51,5
3,3,3,1,1,1,1,1,1,2,1,1,1,1,1,2,3,1,3,2,4,3,1,2,1,1,1,1,1,1,1,2,1,19,1
2,2,2,3,1,1,1,1,1,1,1,1,2,2,1,4,2,1,1,1,1,1,1,1,1,1,1,3,1,1,1,3,1,22,2
3,2,2,4,1,4,1,2,1,1,1,2,1,1,1,3,3,1,2,1,1,1,1,1,2,1,4,1,2,1,1,3,3,29,3
2,2,2,1,1,1,1,1,1,1,1,1,1,1,1,2,2,1,2,1,1,1,1,1,1,2,1,2,1,1,1,2,1,25,4
4,4,1,4,1,1,1,1,1,1,1,1,2,2,1,4,2,1,1,1,1,1,1,1,1,1,1,4,1,1,1,3,1,33,2
3,3,2,2,1,1,2,1,2,2,2,1,1,1,1,2,3,2,2,2,2,1,1,1,1,1,1,2,1,2,2,2,1,8,6
3,2,2,1,1,1,1,1,2,2,2,1,1,2,1,1,3,3,3,3,3,3,1,2,1,2,1,1,1,1,1,2,1,40,1
2,2,1,2,1,1,1,1,1,1,1,1,1,1,3,2,4,1,3,1,3,1,1,1,1,1,1,1,1,1,1,2,1,33,5
4,4,3,2,2,1,1,1,3,3,2,1,1,1,1,1,4,3,4,3,3,3,2,2,1,1,1,1,1,1,1,2,1,42,1
3,3,1,4,1,1,1,1,1,1,1,1,1,3,1,4,2,1,2,1,1,1,1,1,1,1,1,3,1,1,1,3,1,36,2
4,3,3,3,1,3,1,2,1,1,1,3,1,1,1,2,2,2,2,1,1,1,1,1,3,1,3,1,3,1,1,2,4,60,3
3,3,3,1,1,1,1,1,3,3,1,1,1,2,1,1,3,1,3,4,4,4,2,4,1,4,1,1,1,1,1,4,1,36,1
2,2,1,2,4,1,1,1,1,1,1,1,1,1,1,2,2,1,2,1,1,1,1,1,1,1,1,3,1,1,1,3,1,21,4
4,4,4,3,1,1,1,1,1,1,1,1,1,1,4,3,3,3,3,1,3,1,1,1,1,1,1,1,1,1,1,4,1,40,5
4,4,4,1,2,1,1,1,3,1,1,1,1,1,1,2,2,3,3,3,3,3,1,1,1,1,1,1,1,1,1,3,1,21,1
3,3,3,2,1,1,1,1,1,1,1,1,1,2,1,2,3,1,1,1,1,1,1,1,1,1,1,3,1,1,1,2,1,34,2
3,2,3,1,1,1,4,1,4,1,1,1,1,1,1,3,3,2,3,1,1,1,1,1,1,1,1,1,1,4,4,1,1,13,6
2,2,2,2,2,1,1,2,1,1,1,3,1,1,1,4,2,1,2,1,1,1,1,1,3,1,3,1,3,1,1,3,4,52,3
2,2,2,2,1,1,1,1,1,1,1,1,1,1,2,2,2,2,3,1,2,1,1,1,1,1,1,1,1,1,1,3,1,48,5
3,2,3,3,2,1,1,1,1,1,1,1,1,1,1,3,1,1,2,1,1,1,1,1,1,1,1,3,1,1,1,2,1,17,4
4,3,2,3,1,1,1,1,1,1,1,1,1,3,1,3,2,1,3,1,1,1,1,1,1,1,1,3,1,1,1,3,1,25,2
3,3,3,2,1,1,1,1,1,1,1,1,1,3,1,2,3,1,4,1,1,1,1,1,1,1,1,4,1,1,1,1,1,33,2
3,2,3,3,3,1,1,1,1,1,1,1,2,3,1,3,3,3,3,3,3,2,2,2,1,1,1,1,1,1,1,4,1,62,1
1,1,1,1,1,1,1,4,1,1,1,2,1,1,1,4,2,2,2,1,1,1,1,1,3,1,4,4,4,1,1,4,4,52,3
3,3,2,3,1,1,1,1,1,1,1,1,1,1,3,2,2,2,2,1,1,1,1,1,1,1,1,1,1,1,1,2,1,27,5
4,3,3,3,3,1,1,1,1,1,1,1,1,2,1,1,3,2,2,2,3,2,2,2,1,1,1,1,1,1,1,3,1,40,1
4,3,3,3,1,1,1,1,1,1,1,1,1,4,1,3,3,1,4,1,1,1,1,1,1,1,1,3,1,1,1,2,1,31,2
3,2,2,3,1,1,1,1,1,1,1,1,1,3,1,4,3,1,3,1,1,1,1,1,1,1,1,4,1,1,1,4,1,27,2
4,3,3,2,1,1,1,1,1,1,1,1,1,2,1,3,2,1,3,1,1,1,1,1,1,1,1,3,1,1,1,3,1,10,2
2,2,3,4,1,1,1,1,1,1,1,1,1,1,4,2,2,2,2,1,1,1,1,1,1,1,1,1,1,1,1,2,1,55,5
3,3,3,4,4,1,1,1,1,3,1,1,2,3,1,2,2,2,2,2,2,2,2,3,1,1,1,1,1,1,1,3,1,30,1
4,4,3,3,2,1,1,1,1,2,1,1,3,3,1,2,3,2,2,2,3,2,3,2,1,1,1,1,1,1,1,3,1,42,1
3,2,3,2,2,1,1,3,1,1,1,3,1,1,1,3,3,1,3,1,1,1,1,1,4,1,4,1,4,1,1,4,4,48,3
1,2,3,2,2,1,2,1,3,4,1,1,1,2,1,1,4,2,3,4,4,4,2,2,1,1,1,1,1,1,1,3,1,22,1
2,2,2,1,3,1,1,1,1,1,1,1,1,2,1,2,2,1,2,1,1,1,1,1,1,1,1,3,1,1,1,2,1,31,4
4,3,2,4,1,1,1,1,1,1,2,1,2,3,1,4,3,1,2,1,2,1,1,1,1,1,1,4,1,1,1,2,1,50,2
3,2,1,3,1,1,1,1,1,1,1,1,2,2,1,3,1,1,1,1,1,1,1,1,1,1,1,1,1,1,1,3,1,43,2
2,2,2,4,1,1,2,1,1,1,1,1,1,1,3,2,4,2,2,1,3,1,1,1,1,1,1,2,1,1,1,3,1,30,5
4,4,4,4,4,1,1,1,4,4,2,1,1,2,1,1,3,2,3,3,3,3,3,3,1,2,1,1,1,1,1,3,1,42,1
3,2,2,4,3,3,1,3,1,1,1,3,1,1,1,3,3,1,2,1,1,1,1,1,3,1,4,1,3,1,1,4,4,22,3
3,2,1,3,3,1,1,1,1,1,1,1,1,1,1,4,2,2,2,1,1,1,1,1,1,2,1,3,1,1,1,2,1,18,4
3,3,2,3,1,1,1,1,1,1,1,1,1,2,1,4,3,1,2,1,1,1,1,1,1,1,1,4,1,1,1,3,1,35,2
2,2,2,1,1,1,1,1,1,1,1,1,1,1,4,1,3,1,1,1,4,1,1,1,1,1,1,1,1,1,1,2,1,60,5
3,3,3,3,3,1,1,1,3,2,1,1,1,1,1,3,1,3,3,3,3,3,2,2,1,1,1,1,1,1,1,2,1,28,1
3,3,2,1,1,1,3,1,3,1,2,1,1,1,1,2,2,2,2,1,1,1,1,1,1,1,1,1,1,2,2,2,1,13,6
3,3,2,2,1,1,1,1,2,1,1,1,2,2,1,3,3,2,2,1,2,1,2,1,1,1,1,3,1,1,1,2,1,20,2
2,2,3,1,1,1,1,1,1,1,1,1,1,1,4,1,3,1,1,1,3,1,1,1,1,1,1,1,1,1,1,2,1,64,5
4,4,4,3,3,1,1,1,3,3,1,1,1,2,1,1,2,1,2,2,2,2,2,2,1,3,1,1,1,1,1,4,1,43,1
3,4,2,3,1,1,1,1,1,1,1,1,2,1,1,4,3,1,3,1,3,1,1,1,1,1,1,3,1,1,1,2,1,20,2
2,3,3,2,1,1,1,1,1,1,1,1,3,1,1,3,4,1,2,1,2,1,1,1,1,1,1,2,1,1,1,3,1,34,2
3,3,3,3,3,1,1,1,3,3,2,1,1,2,1,1,3,2,3,3,3,2,1,3,1,1,2,1,1,1,1,2,1,39,1
2,2,1,2,2,1,1,1,1,1,1,1,1,1,1,3,1,1,2,1,1,1,1,1,1,1,1,3,1,1,1,3,1,60,4
2,2,2,2,2,1,1,1,2,2,1,1,1,3,1,1,2,3,2,2,2,3,1,4,1,1,1,1,1,1,1,3,1,38,1
3,3,4,3,2,4,1,3,1,1,1,3,1,1,1,3,4,1,1,1,1,1,1,1,3,1,4,1,3,1,1,3,4,44,3
4,3,2,3,3,1,1,1,3,3,1,1,1,2,1,1,3,4,3,3,3,4,1,4,1,1,1,1,1,1,1,4,2,36,1
3,3,3,4,3,1,1,1,4,4,1,1,1,2,1,1,3,1,3,3,3,3,3,3,1,2,1,1,1,1,1,3,1,41,1
3,3,3,4,3,3,1,3,1,1,1,4,1,1,1,4,3,1,2,1,1,1,1,1,3,1,4,3,4,1,1,4,4,18,3
2,2,3,1,1,1,1,1,1,1,1,1,1,1,4,1,3,1,1,1,3,1,1,1,1,1,1,1,1,1,1,3,1,39,5
3,3,4,3,4,4,1,4,1,1,1,3,1,1,1,3,4,1,3,1,1,1,1,1,4,1,3,3,3,1,1,3,3,40,3
2,2,2,3,3,3,1,3,1,1,1,3,1,1,1,3,3,1,2,1,1,1,1,1,3,1,3,1,3,1,1,4,4,47,3
3,3,3,4,1,1,2,1,1,1,1,1,1,1,4,2,3,3,3,1,3,1,1,1,1,1,1,1,1,1,1,2,1,16,5
3,3,2,3,1,1,1,1,1,1,1,1,1,2,1,3,3,1,3,1,1,1,1,1,1,1,1,3,1,1,1,3,1,27,2
3,3,4,3,3,3,1,4,1,1,1,3,1,1,3,3,3,1,2,1,1,1,1,1,3,1,4,4,3,1,1,3,3,52,3
3,3,1,3,3,1,1,1,1,1,1,1,1,1,1,4,1,1,3,1,1,1,1,1,1,1,1,4,1,1,1,3,1,25,4
2,2,2,2,2,1,1,1,3,3,1,1,1,3,1,1,3,2,2,3,3,2,1,3,1,1,1,1,1,1,1,1,3,0,1
4,4,3,3,1,1,1,1,1,1,1,1,1,1,1,1,3,1,3,1,2,1,1,1,1,1,1,4,1,1,1,3,1,33,2
3,3,3,2,1,1,3,1,1,1,1,1,1,1,4,2,4,3,3,1,3,1,1,1,1,1,1,1,1,1,1,3,1,46,5
2,2,3,1,1,1,4,1,4,1,2,1,1,1,1,3,2,2,2,2,1,1,1,1,1,1,1,1,1,3,3,3,1,7,6
3,4,4,4,4,1,1,1,3,2,1,1,1,1,1,3,3,2,4,4,4,4,1,1,1,1,1,1,1,1,1,3,1,30,1
4,3,3,3,3,1,1,1,1,4,1,1,1,3,1,1,4,2,4,4,4,3,1,2,1,1,1,1,1,1,1,3,1,29,1
3,3,2,2,1,1,1,1,1,1,1,1,1,2,1,3,4,1,3,1,1,1,1,1,1,1,1,3,1,1,1,2,1,23,2
3,3,3,1,1,1,3,1,3,1,1,1,1,1,1,3,3,3,3,1,1,1,1,1,1,1,1,1,1,3,3,3,1,8,6
3,3,3,3,4,3,1,4,1,1,1,4,1,1,1,4,3,1,2,1,1,1,1,1,3,1,4,1,4,1,1,4,4,44,3
2,2,1,1,1,1,1,1,1,1,1,1,1,1,3,1,4,1,1,1,3,1,1,1,1,1,1,1,1,1,1,2,1,17,5
3,2,1,3,3,1,1,1,1,1,1,1,1,1,1,3,2,2,2,1,1,1,1,1,1,1,1,3,1,1,1,2,1,16,4
2,2,3,3,3,1,3,1,2,3,1,1,1,2,1,1,3,2,3,4,4,4,3,3,1,1,1,1,1,1,1,3,1,55,1
3,3,3,4,3,1,1,1,2,2,1,1,1,2,1,1,2,2,2,2,2,2,2,2,1,3,1,1,1,1,1,4,1,40,1
4,3,3,2,4,4,1,4,1,1,1,4,1,1,1,4,3,1,4,1,1,1,1,1,3,1,4,4,4,1,1,3,3,34,3
3,3,2,1,1,1,1,1,1,1,1,1,1,1,3,1,4,1,1,1,3,1,1,1,1,1,1,1,1,1,1,4,1,29,5
4,3,3,1,1,1,1,1,1,1,1,1,1,1,2,1,3,1,1,1,2,1,1,1,1,1,1,1,1,1,1,3,1,34,5
2,2,2,2,2,1,2,1,3,4,1,1,1,2,1,1,3,3,2,3,3,3,3,3,1,1,1,1,1,1,1,4,1,25,1
3,3,1,3,2,1,1,1,1,1,1,1,1,1,1,3,1,1,3,1,1,1,1,1,1,1,1,4,1,1,1,4,1,70,4
4,4,3,2,1,1,1,1,1,1,1,1,3,1,1,3,4,1,3,1,3,1,1,1,1,1,1,3,1,1,1,2,1,37,2
3,4,3,4,4,4,1,3,1,1,1,4,1,1,1,4,3,1,4,1,1,1,1,1,4,1,3,3,3,1,1,3,3,41,3
4,4,4,4,3,1,1,1,1,1,1,1,1,2,1,1,3,2,2,2,3,2,2,3,1,1,1,1,1,1,1,3,1,32,1
3,3,2,3,3,1,1,1,1,1,1,1,1,2,1,2,3,1,2,1,1,1,1,1,1,1,1,3,1,1,1,3,1,20,2
3,4,2,3,2,1,1,1,1,1,1,1,1,3,1,1,2,1,1,3,2,3,3,1,1,1,1,1,1,1,1,3,1,19,1
4,3,3,4,3,1,1,1,1,3,1,1,1,3,1,3,3,2,3,4,4,4,4,2,1,1,1,1,1,1,1,4,1,61,1
3,2,2,4,3,3,1,3,1,1,1,1,1,1,3,4,1,3,1,1,1,1,1,4,1,3,1,3,3,1,1,4,3,27,3
2,2,3,4,3,4,1,4,1,1,1,3,1,1,1,3,3,1,3,1,1,1,1,1,3,1,4,3,4,1,1,3,4,36,3
3,3,4,4,2,3,1,3,1,1,1,2,1,1,1,4,4,1,3,1,1,1,1,1,4,1,3,2,3,1,1,3,4,40,3
4,3,1,4,1,1,1,1,1,1,1,1,2,2,1,4,3,1,2,1,1,1,1,1,1,1,1,4,1,1,1,3,1,52,2
2,2,1,4,1,1,1,1,1,1,1,1,2,1,3,1,4,1,2,1,3,1,1,1,1,1,1,1,1,1,1,2,1,27,5
3,3,3,1,3,1,1,1,1,1,1,1,1,1,1,3,3,1,3,1,1,1,1,1,1,1,1,3,1,1,1,2,1,30,4
3,4,1,3,1,1,1,1,1,1,1,1,1,1,1,4,3,1,1,1,1,1,1,1,1,1,1,3,1,1,1,2,1,45,2
2,3,1,4,1,1,1,1,1,1,1,1,1,1,1,3,3,1,1,1,1,1,1,1,1,1,1,3,1,1,1,3,1,34,2
3,4,3,2,1,1,1,1,2,3,2,1,1,2,1,3,2,1,2,3,3,2,2,1,1,1,1,1,1,1,1,3,1,27,1
4,4,3,3,1,1,1,1,3,1,1,1,1,2,1,3,2,1,3,2,2,2,2,1,1,1,1,1,1,1,1,3,1,46,1
3,3,3,1,1,1,1,1,2,1,1,1,1,3,1,2,4,1,2,3,3,2,1,1,1,1,1,1,1,1,1,2,1,52,1
2,1,2,3,1,1,1,1,1,1,1,1,1,1,4,1,4,2,1,1,3,1,1,1,1,1,1,1,1,1,1,2,1,28,5
3,2,2,2,1,3,1,3,1,1,1,3,1,1,1,3,3,1,3,1,1,1,1,1,2,1,3,3,3,1,1,4,4,40,3
3,4,1,3,1,1,1,1,1,1,1,1,1,1,1,4,4,1,1,1,1,1,1,1,1,1,1,3,1,1,1,2,1,55,2
4,4,3,3,1,4,1,3,1,1,1,3,1,1,1,3,3,1,3,1,1,1,1,1,3,1,3,4,4,1,1,3,4,32,3
3,3,2,3,1,1,1,1,1,1,1,1,1,1,1,3,2,1,1,1,1,1,1,1,1,1,1,3,1,1,1,2,1,33,2
4,3,3,2,1,1,1,1,1,1,1,1,1,1,1,2,3,1,1,1,1,1,1,1,1,1,1,4,1,1,1,3,1,47,2
3,2,3,1,3,1,1,1,1,1,1,1,1,1,1,3,3,1,2,1,1,1,1,1,1,1,1,3,1,1,1,2,1,35,4
3,2,2,3,1,1,1,1,1,1,1,1,1,1,1,3,2,1,1,1,1,1,1,1,1,1,1,3,1,1,1,4,1,61,2
4,3,3,3,1,3,1,3,1,1,1,3,1,1,1,3,3,1,3,1,1,1,1,1,3,1,2,2,2,1,1,3,3,22,3
3,3,1,1,1,1,3,1,2,2,2,1,1,1,1,3,3,1,2,1,1,1,1,1,1,1,1,2,1,2,3,2,1,10,6
4,3,1,3,1,1,1,1,1,1,1,1,1,2,1,3,3,1,2,1,1,1,1,1,1,1,1,3,1,1,1,1,1,20,2
4,3,3,4,2,1,1,1,2,2,2,1,1,3,1,1,3,1,3,3,4,3,2,2,1,1,1,1,1,1,1,2,1,55,1
3,4,3,3,2,1,1,1,3,3,1,1,1,3,1,1,3,1,4,4,4,3,3,3,1,1,1,1,1,1,1,3,1,67,1
3,3,4,4,2,3,1,3,1,1,1,3,1,1,1,4,3,1,3,1,1,1,1,1,3,1,3,1,1,1,1,3,4,51,3
3,3,3,1,3,1,1,1,1,1,1,1,1,1,1,3,2,1,2,1,1,1,1,1,1,2,1,3,1,1,1,2,1,20,4
3,3,4,4,2,4,1,3,1,1,1,4,1,1,1,3,4,1,3,1,1,1,1,1,3,1,4,3,3,1,1,4,4,22,3
2,2,3,4,2,3,1,3,1,1,1,2,1,1,1,2,4,1,2,1,1,1,1,1,2,1,3,3,4,1,1,3,4,45,3
3,4,3,1,1,1,1,1,3,3,1,1,1,3,1,1,3,1,3,4,3,2,4,1,1,3,1,1,1,1,1,3,1,55,1
4,3,4,1,1,1,1,1,4,1,1,1,1,4,1,1,2,1,2,3,3,1,3,1,1,4,1,1,1,1,1,2,1,56,1
4,4,4,1,1,1,1,1,3,1,1,1,1,3,1,1,3,1,3,3,4,1,4,1,1,3,1,1,1,1,1,3,1,18,1
4,3,3,3,1,3,1,3,1,1,1,3,1,1,1,3,4,1,4,1,1,1,1,1,3,1,3,4,3,1,1,3,4,40,3
3,3,3,1,1,1,1,1,4,3,1,1,1,3,1,1,3,1,3,3,4,3,4,1,1,3,1,1,1,1,1,4,1,30,1
4,3,4,1,1,1,1,1,3,3,1,1,1,3,1,1,4,1,3,3,3,4,4,1,1,3,1,1,1,1,1,3,1,33,1
3,3,1,4,1,1,1,1,1,1,1,1,1,3,1,4,4,1,1,1,1,1,1,1,1,1,1,3,1,1,1,3,1,40,2
2,3,3,3,1,4,1,3,1,1,1,3,1,1,1,4,3,1,3,1,1,1,1,1,4,1,3,3,3,1,1,3,3,42,3
3,3,3,3,1,3,1,4,1,1,1,4,1,1,1,4,4,1,4,1,1,1,1,1,4,1,4,4,4,1,1,3,3,36,3
3,4,3,1,1,1,1,1,3,1,1,1,1,4,1,1,4,1,3,3,3,1,3,1,1,1,1,1,1,1,1,3,1,27,1
4,3,3,1,1,1,1,1,1,1,1,1,1,3,1,1,3,1,2,1,3,3,1,1,1,1,1,1,1,1,1,3,1,56,1
2,4,2,1,1,1,1,1,1,1,1,1,1,3,1,1,3,1,3,1,4,4,1,1,1,1,1,1,1,1,1,4,1,60,1
3,3,3,1,1,1,1,1,1,1,1,1,1,4,1,1,4,1,4,1,4,4,1,1,1,1,1,1,1,1,1,3,1,20,1
3,3,2,1,1,1,4,1,3,1,2,1,1,1,1,3,3,2,3,1,1,1,1,1,1,1,1,3,1,4,4,3,1,7,6
3,3,1,3,1,1,1,1,1,1,1,1,1,2,1,4,3,1,1,1,1,1,1,1,1,1,1,4,1,1,1,2,1,30,2
4,3,1,4,1,1,1,1,1,1,1,1,1,3,1,3,3,1,1,1,1,1,1,1,1,1,1,3,1,1,1,3,1,19,2
3,4,1,3,1,1,1,1,1,1,1,1,1,3,1,4,4,1,1,1,1,1,1,1,1,1,1,3,1,1,1,3,1,52,2
4,3,1,3,1,1,1,1,1,1,2,1,1,3,1,3,3,1,1,1,1,1,1,1,1,1,1,4,1,1,1,4,1,55,2
3,3,3,1,1,1,1,1,4,1,1,1,1,3,1,1,3,1,3,3,3,1,3,1,1,3,1,1,1,1,1,3,1,23,1
3,2,3,4,2,3,1,3,1,1,1,3,1,1,1,2,4,1,3,1,1,1,1,1,3,1,3,1,4,1,1,4,3,50,3
3,4,4,4,1,4,1,4,1,1,1,3,1,1,1,3,2,1,3,1,1,1,1,1,3,1,3,1,4,1,1,3,3,38,3
4,3,3,3,1,3,1,1,1,1,1,3,1,1,1,4,3,1,4,1,1,1,1,1,3,1,4,1,3,1,1,4,4,25,3
3,3,3,1,1,1,1,1,3,3,2,1,1,3,1,1,3,1,4,4,3,3,3,2,1,3,1,1,1,1,1,3,1,18,1
4,3,3,1,1,1,1,1,4,4,2,1,1,4,1,1,4,1,3,4,3,4,3,1,1,4,1,1,1,1,1,3,1,35,1
3,3,2,3,1,1,1,1,1,1,1,1,2,2,1,3,3,1,2,1,1,1,2,1,1,1,1,4,1,1,1,3,1,22,2
4,3,4,4,2,3,1,3,1,1,1,4,1,1,1,3,3,1,3,1,1,1,1,1,2,1,3,1,3,1,1,3,4,52,3
4,3,3,1,1,1,1,1,1,1,1,1,2,2,1,2,2,1,3,1,1,1,2,1,1,1,1,3,1,1,1,3,1,50,2
3,3,3,1,1,1,1,1,1,1,1,1,2,3,1,3,1,1,2,1,1,1,1,1,1,1,1,3,1,1,1,2,1,33,2
4,3,2,1,1,1,1,1,1,1,1,1,2,2,1,3,1,1,3,1,1,1,1,1,1,1,1,3,1,1,1,2,1,44,2
2,2,1,3,1,1,2,1,1,1,1,1,1,1,3,2,3,2,1,1,2,1,1,1,1,1,1,1,1,1,1,3,1,18,5
2,2,1,2,1,1,3,1,1,1,1,1,1,1,2,3,2,3,1,1,3,1,1,1,1,1,1,1,1,1,1,3,1,25,5
3,3,1,3,1,1,2,1,1,1,1,1,1,1,3,2,3,2,1,1,3,1,1,1,1,1,1,1,1,1,1,4,1,52,5
2,2,1,2,1,1,3,1,1,1,1,1,1,1,3,3,2,3,1,1,2,1,1,1,1,1,1,1,1,1,1,2,1,35,5
3,3,1,3,1,1,2,1,1,1,1,1,1,1,2,2,3,3,1,1,1,1,1,1,1,1,1,1,1,1,1,3,2,40,5
4,3,3,1,1,1,1,1,3,3,2,1,1,3,1,1,4,3,2,3,3,3,2,2,1,1,1,1,1,1,1,3,1,55,1
3,4,3,1,2,1,1,1,3,4,1,1,1,3,1,1,3,4,2,3,3,3,2,2,1,1,1,1,1,1,1,2,1,20,1
4,3,3,1,3,1,1,1,4,3,1,1,1,4,1,1,4,3,3,3,3,3,2,1,1,1,1,1,1,1,1,3,1,60,1
3,4,3,1,1,1,1,1,3,4,1,1,1,3,1,1,3,3,3,3,3,4,3,2,1,1,1,1,1,1,1,3,1,33,1
3,4,3,1,1,1,1,1,4,3,1,1,1,3,1,1,4,3,4,3,3,4,3,2,1,1,1,1,1,1,1,3,1,27,1
4,3,3,1,1,1,1,1,3,3,1,1,1,3,1,1,4,2,3,4,4,3,4,1,1,1,1,1,1,1,1,3,1,50,1
3,4,3,1,1,1,1,1,4,3,1,1,1,3,1,1,3,2,3,4,4,3,3,1,1,1,1,1,1,1,1,2,1,70,1
3,3,3,4,2,3,1,3,1,1,1,3,1,1,1,3,3,1,2,1,1,1,1,1,3,3,3,2,4,1,1,3,4,28,3
3,3,3,3,2,4,1,3,1,1,1,3,1,1,1,4,3,1,1,1,1,1,1,1,4,3,3,3,3,1,1,4,4,30,3
4,3,4,3,3,3,1,3,1,1,1,4,1,1,1,3,4,1,2,1,1,1,1,1,3,2,3,3,2,1,1,3,4,53,3
3,4,3,4,4,3,1,3,1,1,1,3,1,1,1,4,3,1,1,1,1,1,1,1,4,3,3,2,3,1,1,3,3,27,3
3,3,4,3,3,3,1,4,1,1,1,4,1,1,1,3,4,1,1,1,1,1,1,1,3,3,4,3,3,1,1,3,4,50,3
4,3,3,4,4,4,1,3,1,1,1,3,1,1,1,3,4,1,1,1,1,1,1,1,3,3,3,3,3,1,1,3,3,42,3
4,3,2,1,3,1,1,1,1,1,1,1,1,1,1,3,3,1,1,1,1,1,1,1,1,1,1,4,1,1,1,3,1,45,4
3,3,2,1,2,1,1,1,1,1,1,1,1,1,1,4,3,1,1,1,1,1,1,1,1,1,1,4,1,1,1,3,1,35,4
4,2,2,1,2,1,1,1,1,1,1,1,1,1,1,3,3,1,1,1,1,1,1,1,1,1,1,3,1,1,1,4,1,30,4
3,3,3,2,3,1,1,1,1,1,1,1,1,1,1,4,3,1,1,1,1,1,1,1,1,1,1,4,1,1,1,3,1,42,4
2,2,2,4,1,1,1,1,1,1,1,1,1,1,3,2,4,1,2,1,3,1,1,1,1,1,1,1,1,1,1,3,1,18,5
3,2,3,3,1,1,1,1,1,1,1,1,1,1,4,1,4,1,3,1,3,1,1,1,1,1,1,3,1,1,1,2,1,25,5
3,2,4,4,1,1,1,1,1,1,1,1,1,1,3,1,3,1,3,1,3,1,1,1,1,1,1,2,1,1,1,2,1,36,5
3,2,3,3,1,1,1,1,1,1,1,1,1,1,2,1,2,1,2,1,2,1,1,1,1,1,1,1,1,1,1,2,1,40,5
2,3,2,2,1,1,1,1,1,1,1,1,1,1,3,1,3,1,3,1,3,1,1,1,1,1,1,1,1,1,1,3,1,35,5
2,2,2,3,1,1,1,1,1,1,1,1,1,1,4,1,3,1,3,1,3,1,1,1,1,1,1,1,1,1,1,3,1,19,5
3,2,3,1,1,1,1,1,1,1,1,1,1,1,3,1,3,1,3,1,3,1,1,1,1,1,1,1,1,1,1,2,1,50,5
3,3,1,3,1,1,1,1,1,1,1,1,2,2,1,3,3,1,3,1,1,1,1,1,1,1,1,4,1,1,1,3,1,47,2
4,3,1,2,1,1,1,1,1,2,1,1,3,3,1,4,3,1,3,1,1,1,1,1,1,1,1,3,1,1,1,4,1,30,2
3,4,1,4,1,1,1,1,1,3,1,1,3,3,1,3,4,1,4,1,1,1,1,1,1,1,1,3,1,1,1,3,1,42,2
4,3,1,3,1,1,1,1,1,3,1,1,3,3,1,3,3,1,3,1,1,1,1,1,1,1,1,2,1,1,1,3,1,55,2
3,3,3,2,2,1,1,1,3,1,2,1,1,3,1,2,3,2,3,3,3,3,2,2,1,2,1,1,1,1,1,3,1,60,1
4,3,4,1,2,1,1,1,2,3,1,1,1,3,1,3,2,3,2,2,2,2,2,2,1,3,1,1,1,1,1,3,1,65,1
3,3,3,2,1,1,1,1,1,2,2,1,1,2,1,3,2,3,3,3,2,3,1,1,1,2,1,1,1,1,1,3,1,47,1
4,3,4,3,1,1,1,1,1,3,2,1,1,1,1,3,2,4,3,3,3,3,1,1,1,4,1,1,1,1,1,4,1,35,1
3,3,2,2,1,1,1,1,1,3,2,1,1,1,1,3,3,3,3,2,3,3,1,1,1,3,1,1,1,1,1,3,1,52,1
3,3,3,3,1,1,1,1,1,2,1,1,1,1,1,3,3,4,3,3,2,2,1,1,1,3,1,1,1,1,1,2,1,60,1
3,3,3,2,1,1,3,1,3,3,2,1,1,1,1,2,3,1,3,1,1,1,1,1,1,1,1,3,1,3,3,3,1,7,6
4,3,1,1,1,1,3,1,3,3,1,1,1,1,1,3,2,1,3,1,1,1,1,1,1,1,1,2,1,3,4,4,1,8,6
3,3,3,4,1,1,1,1,3,3,2,1,1,2,1,1,3,2,3,4,4,4,1,2,1,3,1,1,1,1,1,2,1,25,1
4,3,3,4,1,1,1,1,3,1,1,1,1,3,1,1,3,3,3,3,3,3,1,3,1,3,1,1,1,1,1,2,1,60,1
3,3,3,3,1,1,1,1,3,3,2,1,1,2,1,1,4,1,4,3,3,3,1,3,1,3,1,1,1,1,1,3,1,50,1
3,2,3,1,1,1,1,1,4,3,2,1,1,3,1,1,3,1,3,4,3,3,1,3,1,4,1,1,1,1,1,3,1,33,1
4,4,4,1,1,1,1,1,3,4,1,1,1,2,1,1,4,1,4,4,4,4,1,2,1,4,1,1,1,1,1,4,1,27,1
3,3,3,1,1,1,1,1,3,4,1,1,1,3,1,1,3,1,3,4,3,3,1,3,1,3,1,1,1,1,1,3,1,55,1
3,3,3,1,1,1,1,1,3,3,1,1,1,3,1,1,3,1,3,3,3,3,1,3,1,3,1,1,1,1,1,3,1,62,1
4,3,3,1,1,1,1,1,1,2,2,1,1,3,1,1,3,1,2,2,3,3,2,1,1,3,1,1,1,1,1,3,1,19,1
3,2,2,3,3,3,1,3,1,1,1,3,2,1,1,4,3,2,2,1,1,1,1,1,3,1,3,3,4,1,1,3,4,50,3
3,3,3,3,4,4,1,3,1,1,1,3,1,1,1,3,4,2,2,1,1,1,1,1,3,1,3,4,3,1,1,4,3,40,3
3,3,3,3,2,3,1,3,1,1,1,3,2,1,1,4,3,2,2,1,1,1,1,1,3,1,3,3,4,1,1,3,4,62,3
3,3,3,3,2,3,1,3,1,1,1,4,2,1,1,3,3,2,2,1,1,1,1,1,3,1,3,4,3,1,1,3,4,36,3
3,2,3,3,1,4,1,3,1,1,1,3,2,1,1,4,3,2,2,1,1,1,1,1,3,1,3,4,3,1,1,4,3,27,3
4,2,3,4,1,4,1,1,1,2,1,3,2,1,1,3,4,2,3,1,1,1,1,1,2,1,4,3,4,1,1,3,3,47,3
3,2,3,3,1,3,1,1,1,2,1,2,2,1,1,3,4,2,3,1,1,1,1,1,3,1,3,3,3,1,1,3,3,50,3
3,2,2,1,2,1,1,1,1,1,1,1,1,1,1,3,3,1,2,1,1,1,1,1,1,2,1,3,1,1,1,2,1,35,4
4,3,2,2,1,1,1,1,1,1,1,1,2,1,1,4,3,2,2,1,1,1,1,1,1,2,1,2,1,1,1,3,1,25,4
2,3,3,1,2,1,1,1,1,1,1,1,1,2,1,3,3,3,2,1,1,1,1,1,1,2,1,3,1,1,1,2,1,60,4
3,3,3,1,2,1,1,1,1,1,1,1,1,1,1,3,3,2,2,1,1,1,1,1,1,1,1,3,1,1,1,3,1,22,4
2,3,3,1,2,1,1,1,1,1,1,1,1,1,1,4,3,3,2,1,1,1,1,1,1,2,1,3,1,1,1,3,1,35,4
3,3,3,2,1,1,1,1,1,1,1,1,1,1,1,3,3,3,3,1,1,1,1,1,1,1,1,2,1,1,1,3,1,36,4
3,2,1,3,1,1,1,1,1,1,1,1,1,1,3,2,4,3,3,2,4,1,1,1,1,1,1,3,1,1,1,4,1,36.296089,5
2,2,2,4,1,1,1,1,1,1,1,1,1,1,4,3,4,2,3,3,3,1,1,1,1,1,1,4,1,1,1,3,1,36.296089,5
2,2,1,3,1,1,1,1,2,1,1,1,1,1,4,3,4,3,2,2,4,1,1,1,1,1,1,3,1,1,1,4,1,36.296089,5
2,2,1,4,1,1,1,1,1,1,1,1,1,1,3,2,4,2,2,1,3,1,2,1,1,1,1,3,1,1,1,4,1,36.296089,5
3,3,2,2,1,1,3,1,3,1,2,1,1,1,1,2,2,2,2,1,1,1,1,1,1,1,1,3,1,2,3,3,1,10,6
4,3,1,2,1,1,3,1,2,1,2,1,1,1,1,2,3,2,3,1,1,1,1,1,1,1,1,4,1,2,3,3,1,12,6
3,3,2,2,1,1,3,1,1,1,1,1,1,1,1,2,2,2,2,1,1,1,1,1,1,1,1,3,1,2,3,3,1,8,6
4,3,3,1,1,1,1,1,1,1,1,1,1,1,1,4,3,2,1,1,1,1,1,1,1,2,1,3,1,1,1,3,1,35,4
3,3,2,1,2,1,1,1,1,1,1,1,1,1,1,3,3,1,1,1,1,1,1,1,1,2,1,4,1,1,1,3,1,62,4
3,3,3,1,1,1,1,1,1,1,1,1,1,1,1,4,2,1,1,1,1,1,1,1,1,2,1,3,1,1,1,4,1,48,4
4,4,3,1,2,1,1,1,3,3,2,1,1,1,1,1,3,2,4,4,4,3,2,1,1,2,1,1,1,1,1,3,1,30,1
3,3,4,2,1,1,1,1,4,3,2,1,1,1,1,2,3,1,4,4,4,3,2,2,1,3,1,1,1,1,1,4,1,57,1
2,3,3,2,2,1,1,1,3,3,2,1,1,2,1,1,3,1,3,4,4,4,3,2,1,3,1,1,1,1,1,3,1,62,1
3,3,4,2,1,1,1,1,2,3,1,1,1,2,1,1,3,1,3,4,4,3,2,2,1,3,1,1,1,1,1,3,1,36,1
4,3,3,3,1,1,1,1,3,2,1,1,1,2,1,1,3,1,4,3,4,3,3,2,1,3,1,1,1,1,1,4,1,18,1
3,3,3,2,1,1,1,1,1,1,1,1,1,1,1,3,3,2,3,1,1,1,1,1,1,1,1,4,1,1,1,3,1,25,2
4,3,3,2,1,1,1,1,2,1,2,1,1,2,1,4,3,1,2,1,1,1,1,1,1,1,1,4,1,1,1,4,1,16,2
3,3,2,1,2,1,1,1,1,1,1,1,1,1,1,3,2,1,2,1,1,1,1,1,1,1,1,3,1,1,1,3,1,50,4
2,3,3,1,2,1,1,1,1,1,1,1,1,1,1,3,2,1,1,1,1,1,1,1,1,2,1,3,1,1,1,2,1,55,4
3,3,2,1,1,1,1,1,1,1,1,1,1,1,1,3,3,2,2,1,1,1,1,1,1,1,1,3,1,1,1,3,1,27,4
4,4,3,1,1,1,1,1,3,3,1,1,1,1,1,1,3,2,3,3,4,3,2,1,1,2,1,1,1,1,1,3,1,55,1
3,4,4,2,1,1,1,1,3,2,1,1,1,1,1,1,4,1,3,3,3,4,1,2,1,3,1,1,1,1,1,3,1,22,1
3,3,3,2,1,1,1,1,1,1,1,1,1,1,1,3,3,2,1,1,1,1,1,1,1,1,1,3,1,1,1,3,1,70,2
4,3,3,1,1,1,1,1,1,1,1,1,1,1,1,3,3,2,1,1,1,1,1,1,1,1,1,3,1,1,1,4,1,22,2
3,4,3,2,1,1,1,1,1,1,1,1,1,1,1,4,3,1,1,1,1,1,1,1,1,1,1,4,1,1,1,4,1,45,2
3,2,3,2,1,3,1,3,1,1,1,3,1,1,1,3,3,1,2,1,1,1,1,1,3,1,3,1,3,1,1,4,4,40,3
3,3,4,2,1,4,1,3,1,1,1,4,1,1,1,4,4,1,1,1,1,1,1,1,2,1,4,3,4,1,1,4,4,28,3
4,3,3,2,1,3,1,4,1,1,1,3,1,1,1,3,3,2,2,1,1,1,1,1,3,1,4,2,3,1,1,4,4,36,3
3,3,4,3,2,3,1,3,1,1,1,3,1,1,1,3,4,1,1,1,1,1,1,1,3,1,3,3,3,1,1,4,4,27,3
3,3,3,1,2,1,1,1,2,2,1,1,1,1,1,1,3,2,3,4,4,3,1,3,1,2,1,1,1,1,1,3,1,42,1
3,4,3,1,2,1,1,1,4,3,2,1,1,2,1,1,4,1,3,3,4,4,1,1,1,3,1,1,1,1,1,3,1,27,1
3,3,4,2,1,1,1,1,3,3,1,1,1,1,1,1,4,2,4,4,3,3,3,2,1,4,1,1,1,1,1,3,1,50,1
3,2,4,1,2,1,1,1,1,3,1,1,1,1,1,1,4,1,3,3,4,4,1,1,1,3,1,1,1,1,1,3,1,34,1
3,2,1,3,1,1,1,1,1,1,1,1,1,1,4,2,3,2,1,1,3,1,1,1,1,1,1,1,1,1,1,2,1,8,5
3,2,2,4,1,1,2,1,1,1,1,1,1,1,3,1,3,1,1,1,4,1,1,1,1,1,1,1,1,1,1,3,1,19,5
2,2,3,3,1,1,1,1,2,1,1,1,2,1,4,1,4,3,1,1,3,1,1,1,1,1,1,1,1,1,1,1,1,36,5
3,2,1,4,1,1,1,1,1,1,1,1,1,1,4,1,3,1,1,1,1,1,1,1,1,1,1,1,1,1,1,2,1,70,5
3,3,2,4,1,1,1,1,1,1,1,1,1,1,4,1,3,2,1,1,4,1,1,1,1,1,1,1,1,1,1,3,1,52,5
3,3,4,4,2,3,1,2,1,1,1,3,1,1,1,3,3,1,2,1,1,1,1,1,2,1,3,1,3,1,1,3,4,25,3
4,3,3,3,1,3,1,3,1,1,1,4,1,1,1,4,3,1,2,1,1,1,1,1,2,1,3,1,4,1,1,4,4,36,3
3,3,3,4,2,3,1,2,1,1,1,3,1,1,1,3,3,1,2,1,1,1,1,1,2,1,3,1,4,1,1,2,3,50,3
3,2,3,1,2,1,1,1,1,1,1,1,1,1,1,3,3,1,2,1,1,1,1,1,1,1,1,3,1,1,1,3,1,34,4
4,2,3,2,1,1,1,1,3,4,1,1,1,1,1,1,3,1,3,4,3,3,1,4,1,3,1,1,1,1,1,3,1,17,1
3,3,3,1,2,1,1,1,3,2,1,1,1,1,1,1,4,2,2,4,3,3,1,3,1,1,1,1,1,1,1,3,1,24,1
3,2,2,1,2,1,1,1,1,1,1,1,1,1,1,4,2,1,1,1,1,1,1,1,1,2,1,4,1,1,1,3,1,22,4
3,2,3,2,2,1,1,1,1,1,1,1,1,1,1,3,3,1,2,1,1,1,1,1,1,2,1,4,1,1,1,3,1,55,4
3,2,2,1,2,1,1,1,1,1,1,1,1,1,1,4,3,1,1,1,1,1,1,1,1,1,1,3,1,1,1,3,1,12,4
3,4,3,1,2,1,1,1,1,2,1,1,1,1,1,1,3,1,3,4,4,3,1,3,1,3,1,1,1,1,1,3,1,43,1
4,3,3,1,1,1,1,1,1,2,2,1,1,1,1,1,4,1,3,3,4,3,1,2,1,3,1,1,1,1,1,3,1,50,1
3,3,3,2,1,1,1,1,3,3,1,1,1,1,1,1,3,1,3,3,4,3,1,1,1,3,1,1,1,1,1,3,1,36,1
3,3,4,4,3,4,1,2,1,1,1,3,1,1,1,4,3,1,2,1,1,1,1,1,3,1,4,1,4,1,1,3,4,26,3
4,2,3,4,3,3,1,3,1,1,1,3,1,1,1,3,3,1,2,1,1,1,1,1,3,1,3,1,3,1,1,4,4,16,3
3,3,3,4,3,4,1,3,1,1,1,3,1,1,1,3,3,1,1,1,1,1,1,1,4,1,3,1,3,1,1,3,4,32,3
3,2,3,4,4,3,1,3,1,1,1,4,1,1,1,4,2,1,1,1,1,1,1,1,3,1,4,1,3,1,1,3,4,51,3
3,3,4,3,3,4,1,2,1,1,1,3,1,1,1,4,4,1,2,1,1,1,1,1,3,1,4,1,4,1,1,4,3,56,3
3,3,3,1,2,1,1,1,3,3,1,1,1,1,1,1,3,2,3,4,3,4,2,3,1,3,1,1,1,1,1,3,1,47,1
3,3,4,2,1,1,1,1,3,2,1,1,1,1,1,1,3,3,4,4,4,3,1,2,1,3,1,1,1,1,1,3,1,51,1
4,3,3,1,1,1,1,1,3,3,1,1,1,1,1,1,4,1,4,3,4,4,1,3,1,4,1,1,1,1,1,4,1,58,1
3,3,4,1,1,1,1,1,4,1,1,1,1,1,1,1,4,3,3,3,4,3,1,1,1,2,1,1,1,1,1,3,1,27,1
3,3,3,1,2,1,1,1,1,1,1,1,1,1,1,3,2,1,1,1,1,1,1,1,1,2,1,3,1,1,1,3,1,32,4
3,2,2,1,2,1,1,1,1,1,1,1,2,1,1,4,3,1,2,1,1,1,1,1,1,1,1,2,1,1,1,2,1,27,4
3,4,4,1,1,1,1,1,2,1,2,1,1,2,1,1,3,3,3,3,3,3,3,3,1,2,1,1,1,1,1,3,1,62,1
3,3,4,1,2,1,1,1,4,1,1,1,1,3,1,1,2,2,3,3,3,4,1,3,1,2,1,1,1,1,1,3,1,53,1
4,2,2,1,2,1,1,1,1,1,1,1,1,1,1,3,3,1,1,1,1,1,1,1,1,1,1,3,1,1,1,3,1,46,4
3,2,3,4,3,3,1,4,1,1,1,3,2,1,1,3,3,1,2,1,1,1,1,1,3,1,3,2,3,1,1,3,4,37,3
2,2,3,4,3,4,1,3,1,1,1,3,1,1,1,3,2,1,3,1,1,1,1,1,3,1,3,1,3,1,1,3,4,49,3
3,2,1,2,1,1,1,1,1,1,1,1,1,2,1,3,2,1,2,1,1,1,1,1,1,2,1,4,1,1,1,3,1,18,4
3,3,3,3,3,1,1,1,1,3,1,1,1,1,1,1,3,1,3,3,4,4,3,3,1,3,1,1,1,1,1,3,1,46,1
3,2,3,1,1,1,1,1,3,1,1,1,1,2,1,1,3,2,3,4,3,4,1,1,1,4,1,1,1,1,1,1,1,33,1
2,2,2,1,2,1,1,1,1,1,1,1,1,1,1,2,3,1,1,1,1,1,1,1,1,1,1,3,1,1,1,4,1,22,4
3,3,3,1,2,1,1,1,1,1,1,1,1,1,1,3,3,1,2,1,1,1,1,1,1,3,1,3,1,1,1,3,1,44,4
2,1,1,4,1,1,1,1,1,1,1,1,2,1,4,3,4,1,1,1,3,1,1,1,1,1,1,1,1,1,1,4,1,36,5
3,1,2,4,1,1,1,1,1,1,1,1,1,1,3,3,4,1,2,1,4,1,1,1,1,1,1,1,1,1,1,4,1,63,5
4,3,3,1,1,1,1,1,3,3,1,1,1,1,1,1,4,1,4,3,4,3,1,2,1,3,1,1,1,1,1,2,1,56,1
3,4,3,2,1,1,1,1,3,3,1,1,1,1,1,1,3,1,3,3,4,3,2,1,1,3,1,1,1,1,1,3,1,60,1
3,2,1,1,1,1,1,1,1,1,1,1,2,1,3,3,4,1,1,1,3,1,1,1,1,1,1,2,1,1,1,3,1,42,5
4,2,1,2,1,1,1,1,1,1,1,1,1,1,2,3,3,1,1,1,3,1,1,1,1,1,1,1,1,1,1,3,1,32,5
3,2,3,3,3,4,1,3,1,1,1,3,2,1,1,4,3,1,1,1,1,1,1,1,4,1,3,1,3,1,1,3,4,51,3
3,3,4,1,1,1,1,1,3,3,1,1,1,2,1,1,3,1,3,4,3,4,1,3,1,3,1,1,1,1,1,3,1,33,1
2,2,1,3,1,1,1,1,1,1,1,1,1,1,4,2,3,1,2,1,4,1,1,1,1,1,1,1,1,1,1,3,1,68,5
3,1,2,3,1,1,1,1,1,1,1,1,1,1,3,3,2,1,1,1,3,1,1,1,1,1,1,1,1,1,1,3,1,50,5
3,3,3,1,1,1,2,1,2,1,2,1,1,1,1,3,3,2,1,1,1,1,1,1,1,1,1,2,1,4,3,3,1,9,6
3,3,2,1,1,1,3,1,3,1,1,1,1,1,1,4,3,1,2,1,1,1,1,1,1,1,1,3,1,3,4,2,1,16,6
3,3,3,2,2,1,1,1,1,1,1,1,1,1,1,3,2,1,1,1,1,1,1,1,1,1,1,3,1,1,1,3,1,35,4
3,3,3,2,1,1,1,1,1,1,1,1,2,1,1,1,3,1,1,1,1,1,1,1,1,2,1,3,1,1,1,3,1,40,4
3,3,1,2,1,1,3,1,3,1,1,1,1,1,1,3,3,1,1,1,1,1,1,1,1,1,1,2,1,3,3,3,1,22,6
4,3,3,1,1,1,4,1,2,1,2,1,1,1,1,2,4,2,2,1,1,1,1,1,1,1,1,3,1,4,3,3,1,10,6
3,3,2,1,1,1,3,1,3,1,1,1,1,1,1,4,3,1,2,1,1,1,1,1,1,1,1,4,1,3,3,3,1,7,6
2,3,3,3,1,1,1,1,3,3,1,1,1,2,1,1,3,2,4,4,4,3,1,3,1,3,1,1,1,1,1,3,1,25,1
3,3,3,4,3,1,1,1,3,4,2,1,1,2,1,1,3,3,3,3,3,3,1,3,1,4,1,1,1,1,1,3,1,9,1
4,3,3,4,3,1,1,1,3,4,1,1,1,1,1,1,4,1,3,3,4,3,1,4,1,3,1,1,1,1,1,2,1,55,1
2,2,2,3,1,1,1,1,1,1,1,1,1,1,4,3,3,1,1,1,3,1,1,1,1,1,1,2,1,1,1,3,1,45,5
3,1,2,3,1,1,1,1,1,1,1,1,1,1,4,2,3,1,1,1,3,1,1,1,1,1,1,1,1,1,1,3,1,56,5
3,4,3,4,3,1,1,1,4,3,1,1,1,2,1,1,4,3,4,3,3,3,1,4,1,4,1,1,1,1,1,1,1,36,1
3,3,3,3,3,1,1,1,4,1,2,1,1,1,1,1,3,3,3,3,4,4,1,3,1,4,1,1,1,1,1,1,1,75,1
3,3,3,1,2,1,1,1,1,2,1,1,1,2,1,1,3,1,3,4,3,4,3,2,1,2,1,1,1,1,1,3,1,45,1
3,4,3,2,1,1,1,1,3,3,1,1,1,2,1,1,3,1,3,3,3,3,1,3,1,3,1,1,1,1,1,4,1,24,1
3,3,1,1,1,1,1,1,1,1,1,1,2,1,1,4,3,1,1,1,1,1,1,1,1,1,1,3,1,1,1,2,1,40,2
3,3,2,2,1,1,1,1,1,1,1,1,2,2,1,3,3,2,1,1,1,1,1,1,1,1,1,4,1,1,1,2,1,25,2
3,2,2,1,2,1,1,1,1,1,1,1,1,2,1,2,2,1,1,1,1,1,1,1,1,1,1,2,1,1,1,3,1,25,4
4,3,2,1,2,1,1,1,1,1,1,1,1,1,1,3,3,1,1,1,1,1,1,1,1,2,1,2,1,1,1,3,1,36,4
4,3,3,3,4,3,1,3,1,1,1,3,3,1,1,4,4,1,1,1,1,1,1,1,4,1,4,1,4,1,1,3,4,28,3
3,2,4,2,3,4,1,3,1,1,1,3,1,1,1,4,3,1,1,1,1,1,1,1,4,1,3,1,2,1,1,3,4,50,3
4,3,3,1,1,1,1,1,4,4,1,1,1,2,1,1,3,1,3,4,3,4,1,3,1,3,1,1,1,1,1,4,1,35,1
