# Supplementary material for: A new clustering method based on multipartite networks
Source: PeerJ Comput Sci. 2023 Oct 13;9:e1621. doi: 10.7717/peerj-cs.1621 (PMC10588715; doi:10.7717/peerj-cs.1621)
Supplement: Supplemental Information 5 [file peerj-cs-09-1621-s005.zip › uci_mn_c/leaf.arff]

@relation R_data_frame

@attribute V1 numeric
@attribute V2 numeric
@attribute V3 numeric
@attribute V4 numeric
@attribute V5 numeric
@attribute V6 numeric
@attribute V7 numeric
@attribute V8 numeric
@attribute V9 numeric
@attribute V10 numeric
@attribute V11 numeric
@attribute V12 numeric
@attribute V13 numeric
@attribute V14 numeric
@attribute V15 numeric
@attribute Class {1,2,3,4,5,6,7,8,9,10,11,12,13,14,15,16,17,18,19,20,21,22,23,24,25,26,27,28,29,30}

@data
1,0.72694,1.4742,0.32396,0.98535,1,0.83592,0.004657,0.003947,0.04779,0.12795,0.016108,0.005232,0.000275,1.1756,1
2,0.74173,1.5257,0.36116,0.98152,0.99825,0.79867,0.005242,0.005002,0.02416,0.090476,0.00812,0.002708,0.000075,0.69659,1
3,0.76722,1.5725,0.38998,0.97755,1,0.80812,0.007457,0.010121,0.011897,0.057445,0.003289,0.000921,0.000038,0.44348,1
4,0.73797,1.4597,0.35376,0.97566,1,0.81697,0.006877,0.008607,0.01595,0.065491,0.004271,0.001154,0.000066,0.58785,1
5,0.82301,1.7707,0.44462,0.97698,1,0.75493,0.007428,0.010042,0.007938,0.045339,0.002051,0.00056,0.000024,0.34214,1
6,0.72997,1.4892,0.34284,0.98755,1,0.84482,0.004945,0.004451,0.010487,0.058528,0.003414,0.001125,0.000025,0.34068,1
7,0.82063,1.7529,0.44458,0.97964,0.99649,0.7677,0.005928,0.006395,0.018375,0.080587,0.006452,0.002271,0.000041,0.53904,1
8,0.77982,1.6215,0.39222,0.98512,0.99825,0.80816,0.005099,0.004731,0.024875,0.089686,0.007979,0.002466,0.000147,0.66975,1
9,0.83089,1.8199,0.45693,0.9824,1,0.77106,0.006006,0.006564,0.007245,0.040616,0.001647,0.000388,0.000033,0.33696,1
10,0.90631,2.3906,0.58336,0.97683,0.99825,0.66419,0.008402,0.012848,0.00701,0.042347,0.00179,0.000459,0.000028,0.28082,1
11,0.7459,1.4927,0.34116,0.98296,1,0.83088,0.005567,0.00564,0.005768,0.036511,0.001331,0.000309,0.000032,0.25026,1
12,0.79606,1.6934,0.43387,0.98181,1,0.76985,0.007799,0.011071,0.013677,0.057832,0.003333,0.000816,0.000139,0.49751,1
1,0.93361,2.7582,0.64257,0.98346,1,0.59851,0.005534,0.005573,0.029712,0.089889,0.008015,0.002065,0.000239,0.91499,8
2,0.91186,2.4994,0.60323,0.983,1,0.64916,0.006149,0.006882,0.018887,0.072486,0.005227,0.001489,0.000083,0.67811,8
3,0.89063,2.2927,0.56667,0.98732,1,0.66427,0.002837,0.001464,0.029272,0.091328,0.008272,0.002238,0.000202,0.87177,8
4,0.86755,2.009,0.51464,0.98691,1,0.70277,0.005444,0.005394,0.030348,0.092063,0.008404,0.002254,0.000199,0.94545,8
5,0.91852,2.5247,0.61648,0.9787,1,0.63037,0.005049,0.00464,0.02309,0.082029,0.006684,0.001893,0.000125,0.71713,8
6,0.88795,2.2038,0.56218,0.97835,0.99825,0.64158,0.005924,0.006387,0.032722,0.092969,0.008569,0.00212,0.000277,1.008,8
7,0.85121,1.9548,0.4892,0.98622,1,0.70267,0.003973,0.002873,0.020258,0.070841,0.004993,0.001227,0.000149,0.74174,8
8,0.89084,2.2979,0.57815,0.97389,1,0.64598,0.015271,0.042443,0.028461,0.086477,0.007423,0.001883,0.000243,0.91307,8
9,0.93062,2.8973,0.65828,0.98182,1,0.5795,0.006489,0.007665,0.023606,0.072237,0.005191,0.001122,0.000256,0.90513,8
10,0.84113,1.86,0.46549,0.99039,1,0.75976,0.004676,0.003979,0.062798,0.13234,0.017213,0.004453,0.000655,1.653,8
1,0.70273,1.2099,0.36317,0.9211,0.98772,0.60555,0.023597,0.10134,0.089301,0.20088,0.038786,0.015895,0.000405,1.5371,17
2,0.66307,1.2065,0.32559,0.94952,0.99649,0.75954,0.013388,0.032621,0.021815,0.097143,0.009349,0.004028,0.000036,0.5341,17
3,0.61289,1.0991,0.33117,0.92405,0.98421,0.61661,0.025545,0.11877,0.054687,0.1606,0.025145,0.011672,0.000121,1.1076,17
4,0.70668,1.251,0.38111,0.94226,0.99825,0.6925,0.019432,0.068724,0.031587,0.11502,0.013056,0.005311,0.000086,0.72247,17
5,0.66889,1.1435,0.3846,0.90355,0.99649,0.60571,0.028329,0.14606,0.057506,0.15931,0.024752,0.010304,0.000185,1.1365,17
6,0.50139,1.0066,0.29593,0.91585,0.99825,0.64029,0.021782,0.086347,0.054635,0.1598,0.024899,0.011106,0.000162,1.0511,17
7,0.60803,1.0646,0.3446,0.90487,0.99649,0.67517,0.031915,0.18538,0.06245,0.16411,0.026225,0.010602,0.00023,1.2307,17
8,0.56599,1.0427,0.35318,0.89086,0.99825,0.62068,0.032971,0.19785,0.026348,0.10589,0.011088,0.004651,0.000052,0.62671,17
9,0.68605,1.1632,0.37528,0.91639,0.99825,0.61136,0.030339,0.16753,0.058401,0.16858,0.027633,0.012886,0.000155,1.0815,17
10,0.59571,1.084,0.32592,0.92056,0.99825,0.65698,0.024753,0.11151,0.042051,0.14722,0.021213,0.010881,0.000065,0.83221,17
1,0.39432,1.1191,0.17272,0.96806,0.99298,0.73417,0.012499,0.028432,0.073063,0.13718,0.01847,0.00406,0.00091,1.8893,25
2,0.62011,1.3298,0.2836,0.96952,0.99825,0.77871,0.008656,0.013637,0.04722,0.1186,0.013872,0.003755,0.000442,1.2024,25
3,0.73429,1.5069,0.40827,0.94518,1,0.62558,0.014987,0.040879,0.038113,0.092188,0.008427,0.001777,0.000474,1.335,25
4,0.64161,1.3004,0.31556,0.93324,0.97895,0.65487,0.017963,0.058729,0.030897,0.08221,0.006713,0.001468,0.000299,1.2359,25
5,0.64056,1.3166,0.28616,0.97053,0.99649,0.77183,0.009163,0.015281,0.020413,0.065575,0.004282,0.000897,0.000204,0.86218,25
6,0.74242,1.5529,0.38804,0.95593,0.99474,0.68188,0.012904,0.030306,0.020679,0.064242,0.00411,0.000795,0.000268,0.87687,25
7,0.39289,1.1286,0.17039,0.96405,1,0.79407,0.011761,0.025176,0.025409,0.078211,0.00608,0.00153,0.000158,1.0326,25
8,0.53017,1.2503,0.23254,0.97337,1,0.82703,0.006626,0.007991,0.048541,0.10941,0.011828,0.002781,0.000488,1.5452,25
1,0.87844,1.8096,0.63151,0.83923,0.83684,0.37688,0.043563,0.34539,0.045468,0.12554,0.015515,0.005159,0.000228,1.1374,26
2,0.88075,1.736,0.58345,0.83383,0.91754,0.41551,0.040582,0.29973,0.035786,0.10047,0.009993,0.002759,0.000258,1.0952,26
3,0.86545,1.8803,0.62039,0.82443,0.85439,0.33077,0.047,0.40204,0.039518,0.1157,0.01321,0.004241,0.000201,1.0136,26
4,0.93671,2.4151,0.7298,0.81793,0.86491,0.33439,0.080539,1.1805,0.048722,0.12051,0.014314,0.003998,0.000372,1.3083,26
5,0.92676,2.222,0.6558,0.82432,0.89474,0.35618,0.038012,0.26298,0.059981,0.14901,0.021723,0.007525,0.000284,1.353,26
6,0.90944,2.1139,0.69555,0.80873,0.85263,0.31039,0.047267,0.40663,0.039446,0.10517,0.010939,0.002891,0.000294,1.1602,26
7,0.89493,2.0494,0.64925,0.81682,0.83509,0.35318,0.049955,0.45418,0.041808,0.12036,0.01428,0.004801,0.000171,1.0962,26
8,0.93613,2.3898,0.67175,0.84434,0.90526,0.37007,0.039277,0.28077,0.048447,0.11955,0.014091,0.003789,0.000425,1.2593,26
9,0.88172,1.774,0.63974,0.8499,0.87368,0.34354,0.051776,0.4879,0.06103,0.1519,0.022554,0.008081,0.00025,1.3805,26
10,0.86224,1.7434,0.62464,0.85754,0.89298,0.32238,0.050792,0.46952,0.064428,0.16335,0.025989,0.010189,0.000239,1.3343,26
11,0.82268,1.6657,0.59909,0.84493,0.85614,0.32056,0.048803,0.43348,0.079282,0.18571,0.033338,0.013523,0.000275,1.5377,26
12,0.82135,1.6035,0.6025,0.84981,0.87544,0.31304,0.056079,0.57236,0.069239,0.16319,0.02594,0.009292,0.000321,1.4686,26
1,0.46348,1.0544,0.72231,0.63754,0.47544,0.20039,0.14864,4.0212,0.010917,0.053494,0.002853,0.000875,0.00003,0.53199,27
2,0.50784,1.0544,0.623,0.73625,0.59649,0.27687,0.13296,3.2176,0.014816,0.067044,0.004475,0.001374,0.000038,0.52114,27
3,0.47728,1.2115,0.68343,0.76364,0.56667,0.23896,0.10747,2.1022,0.024036,0.080623,0.006458,0.001831,0.000106,0.90702,27
4,0.52744,1.0419,0.51662,0.77201,0.84211,0.33784,0.11438,2.3811,0.0254,0.082047,0.006687,0.001798,0.000122,0.944,27
5,0.50964,1.2067,0.70618,0.72175,0.56491,0.21009,0.11264,2.3093,0.021181,0.080306,0.006408,0.002032,0.000066,0.73274,27
6,0.63965,1.2323,0.60663,0.77037,0.62105,0.24135,0.12438,2.8155,0.025438,0.096215,0.009172,0.003421,0.000052,0.75194,27
7,0.71847,1.2291,0.693,0.75574,0.66667,0.26004,0.098823,1.7774,0.021217,0.073201,0.00533,0.001361,0.000125,0.79862,27
8,0.47815,1.1032,0.52998,0.81654,0.8193,0.33753,0.11547,2.4268,0.006859,0.042071,0.001767,0.000476,0.000014,0.30832,27
1,0.84886,1.7011,0.5348,0.81465,0.97018,0.37276,0.035424,0.22838,0.038846,0.1192,0.014009,0.005742,0.000109,1.2269,28
2,0.83755,1.5634,0.53329,0.76697,0.95088,0.27825,0.039592,0.28528,0.023152,0.087838,0.007656,0.002819,0.000056,0.8079,28
3,0.84315,1.8134,0.54611,0.84406,0.96667,0.49437,0.038509,0.2699,0.054653,0.14411,0.020345,0.008265,0.000163,1.495,28
4,0.82602,1.6637,0.49244,0.8862,0.99298,0.57136,0.022152,0.089306,0.034444,0.1012,0.010138,0.003071,0.000165,1.1047,28
5,0.86486,1.7986,0.55606,0.87745,0.97018,0.52669,0.029555,0.15898,0.027883,0.092866,0.00855,0.003158,0.000121,0.9961,28
6,0.84563,1.7418,0.49818,0.92748,1,0.62301,0.014708,0.039374,0.025028,0.077667,0.005996,0.002105,0.000296,1.1899,28
7,0.87163,2.0659,0.55339,0.94868,1,0.60231,0.031671,0.18255,0.049706,0.1344,0.017742,0.006692,0.000161,1.4016,28
8,0.86587,1.9999,0.52725,0.97215,0.99474,0.67283,0.009296,0.015726,0.021192,0.073946,0.005438,0.001467,0.000155,0.78201,28
9,0.82373,1.6421,0.47458,0.85777,0.98421,0.50374,0.020049,0.073157,0.018698,0.075567,0.005678,0.002352,0.000088,0.7658,28
10,0.84285,1.8572,0.51931,0.91339,0.97544,0.60526,0.028734,0.15027,0.038283,0.1156,0.013186,0.004887,0.000126,1.1185,28
1,0.98502,6.0596,0.83612,0.97628,0.98772,0.31546,0.02322,0.098133,0.03683,0.10661,0.011238,0.003291,0.000222,1.0185,29
2,0.98487,6.0229,0.83628,0.96522,1,0.29509,0.024667,0.11074,0.0303,0.097095,0.009339,0.002783,0.000183,0.85025,29
3,0.98853,6.628,0.84928,0.96861,0.97719,0.27717,0.029032,0.1534,0.032722,0.10283,0.010462,0.003339,0.000131,0.94985,29
4,0.98326,5.8308,0.82878,0.96489,1,0.30777,0.014672,0.039178,0.019278,0.073118,0.005318,0.001466,0.000098,0.66403,29
5,0.98592,6.0269,0.83884,0.96027,0.96842,0.28345,0.025004,0.11379,0.021226,0.080869,0.006497,0.001957,0.000092,0.64839,29
6,0.98695,6.2904,0.84124,0.97085,1,0.29288,0.023221,0.09814,0.025859,0.089821,0.008003,0.002492,0.000098,0.8112,29
7,0.98717,6.5173,0.84726,0.96846,1,0.28899,0.022056,0.08854,0.042124,0.11842,0.013829,0.004382,0.000202,1.098,29
8,0.98361,5.8719,0.82847,0.95488,0.98421,0.32134,0.040164,0.29359,0.039243,0.11622,0.013327,0.004387,0.000195,1.0006,29
9,0.98643,6.1273,0.84737,0.95274,0.89649,0.29982,0.019421,0.068643,0.028986,0.095642,0.009065,0.002753,0.000144,0.82529,29
10,0.986,6.1763,0.83942,0.97837,0.99298,0.31607,0.011769,0.025208,0.051048,0.13524,0.017961,0.006018,0.000313,1.166,29
11,0.98824,7.142,0.86069,0.96683,0.99474,0.26951,0.021697,0.08568,0.024361,0.087108,0.007531,0.002306,0.000098,0.7396,29
1,0.47821,1.2059,0.34976,0.90378,0.99649,0.51298,0.030166,0.16561,0.082509,0.17347,0.029213,0.009305,0.000679,1.5956,30
2,0.53941,1.278,0.32286,0.91793,0.97368,0.63545,0.034884,0.22147,0.060967,0.15124,0.022362,0.007639,0.00044,1.2541,30
3,0.54833,1.2733,0.31093,0.93409,0.99825,0.59707,0.017966,0.058744,0.043685,0.12505,0.015397,0.005104,0.000424,0.94617,30
4,0.58938,1.3232,0.40145,0.89009,0.98421,0.43977,0.047907,0.4177,0.11488,0.19211,0.035592,0.009184,0.001542,2.1004,30
5,0.64803,1.392,0.41362,0.89752,0.96316,0.50892,0.026737,0.1301,0.058284,0.15033,0.022099,0.007827,0.000364,1.184,30
6,0.54029,1.2759,0.36992,0.88831,0.97719,0.54283,0.028138,0.1441,0.051554,0.14256,0.019917,0.00745,0.000204,1.1427,30
7,0.4309,1.2825,0.38769,0.85341,0.96667,0.46204,0.052403,0.49979,0.067688,0.16198,0.025566,0.009104,0.000431,1.3596,30
8,0.4659,1.2195,0.27095,0.94433,1,0.66599,0.013322,0.032299,0.024332,0.10405,0.01071,0.004714,0.000046,0.56447,30
9,0.4867,1.2165,0.37691,0.90161,0.99474,0.54006,0.032181,0.18848,0.098716,0.18377,0.03267,0.009529,0.000957,1.9018,30
10,0.46098,1.2199,0.32967,0.90459,1,0.56329,0.027061,0.13328,0.092156,0.18249,0.03223,0.010076,0.00091,1.7156,30
11,0.73086,1.5285,0.46455,0.87291,0.97193,0.4865,0.034289,0.21399,0.02898,0.10191,0.01028,0.003586,0.000101,0.76676,30
12,0.51577,1.2902,0.32454,0.9208,0.99474,0.62017,0.023879,0.10378,0.047501,0.12228,0.014732,0.004213,0.000569,1.1232,30
13,0.59837,1.3539,0.35704,0.93647,0.99825,0.64448,0.019818,0.071484,0.045326,0.13137,0.016966,0.005982,0.000353,0.93682,30
14,0.55112,1.2821,0.39683,0.88375,0.99649,0.49492,0.030576,0.17015,0.062015,0.14621,0.02093,0.006369,0.000677,1.2659,30
1,0.44941,1.1374,0.38458,0.90736,0.97368,0.54595,0.047809,0.41601,0.11385,0.18608,0.033467,0.00824,0.001268,2.2422,2
2,0.46727,1.1876,0.36748,0.91542,0.97719,0.57995,0.051335,0.47962,0.13764,0.18732,0.033899,0.006164,0.002936,2.5551,2
3,0.55362,1.2438,0.39517,0.91092,0.97193,0.51113,0.046323,0.39055,0.083154,0.17465,0.0296,0.009457,0.000746,1.5807,2
4,0.32175,1.1782,0.32151,0.91803,0.97544,0.58719,0.045933,0.384,0.076818,0.14622,0.020931,0.004817,0.001409,1.6749,2
5,0.64414,1.37,0.42697,0.91457,0.96491,0.44764,0.055411,0.55882,0.1203,0.19149,0.035373,0.008432,0.001814,2.2137,2
6,0.55977,1.3442,0.34301,0.9298,0.97544,0.57879,0.053564,0.52218,0.14905,0.25543,0.061249,0.02381,0.000597,2.413,2
7,0.50114,1.2499,0.30101,0.94477,0.9807,0.6743,0.0494,0.44415,0.096252,0.23034,0.050382,0.025877,0.000269,1.4463,2
8,0.23041,1.1294,0.25496,0.94201,0.97368,0.6084,0.040722,0.3018,0.10957,0.23571,0.052636,0.02418,0.000424,1.6648,2
9,0.46094,1.1366,0.22905,0.95565,0.97544,0.71234,0.038286,0.26678,0.11753,0.22041,0.046329,0.016554,0.000648,1.9866,2
10,0.54913,1.2769,0.31283,0.93889,0.99123,0.5933,0.041539,0.31404,0.15188,0.2605,0.06355,0.02379,0.000843,2.203,2
11,0.32168,1.1127,0.27055,0.95426,0.99298,0.70006,0.05426,0.53584,0.10967,0.21507,0.044212,0.016252,0.000612,1.8452,2
12,0.38564,1.0471,0.23328,0.95176,0.97368,0.67107,0.050832,0.47028,0.13563,0.24744,0.057693,0.022,0.000868,1.9757,2
13,0.36127,1.0573,0.26213,0.93923,0.96667,0.59302,0.04962,0.44811,0.19067,0.28081,0.073089,0.023825,0.00125,2.6604,2
1,0.51247,1.1116,0.65626,0.57724,0.59298,0.16867,0.11187,2.2776,0.016001,0.061238,0.003736,0.000879,0.000103,0.6508,3
2,0.54893,1.1111,0.63983,0.56623,0.6,0.15743,0.13081,3.1143,0.021231,0.079722,0.006316,0.001912,0.000074,0.71949,3
3,0.43425,1.095,0.68828,0.52398,0.54211,0.15396,0.13761,3.4462,0.021147,0.073202,0.00533,0.00134,0.000164,0.75496,3
4,0.38501,1.0656,0.63042,0.51223,0.59123,0.13705,0.12292,2.7498,0.033373,0.098907,0.009688,0.002787,0.000214,1.0015,3
5,0.26758,1.1316,0.60128,0.54301,0.77368,0.20311,0.15354,4.2904,0.017945,0.07145,0.005079,0.001465,0.000072,0.63273,3
6,0.24465,1.047,0.60511,0.56524,0.79474,0.21788,0.12522,2.854,0.037595,0.127,0.015874,0.006587,0.000108,0.8331,3
7,0.39092,1.087,0.68174,0.50961,0.6614,0.15361,0.14082,3.6093,0.028638,0.089135,0.007882,0.002118,0.00021,0.90082,3
8,0.4042,1.0965,0.65899,0.52833,0.68421,0.1771,0.13017,3.0837,0.029057,0.096836,0.00929,0.002893,0.000127,0.82383,3
9,0.50692,1.127,0.67203,0.53024,0.75263,0.16792,0.13006,3.0788,0.015279,0.057592,0.003306,0.000728,0.00011,0.67289,3
10,0.47565,1.0656,0.69172,0.5233,0.49649,0.14133,0.12987,3.0697,0.023977,0.0842,0.00704,0.002085,0.000113,0.77399,3
11,0.52382,1.1117,0.67175,0.54701,0.62982,0.15157,0.13674,3.4028,0.026434,0.085792,0.007306,0.002137,0.000166,0.90513,3
12,0.36462,1.0811,0.67755,0.49042,0.68772,0.14118,0.1243,2.8118,0.037866,0.11692,0.013485,0.004648,0.000177,0.9229,3
13,0.52212,1.1191,0.70988,0.50678,0.64912,0.1412,0.13192,3.1674,0.025478,0.085964,0.007336,0.002179,0.000149,0.82809,3
14,0.38203,1.0405,0.6901,0.48549,0.63684,0.13165,0.11852,2.5565,0.027997,0.093312,0.008632,0.002659,0.000125,0.84994,3
15,0.27123,1.096,0.68075,0.49446,0.53684,0.13088,0.12815,2.9887,0.021943,0.072882,0.005284,0.001339,0.000221,0.80402,3
16,0.44882,1.0118,0.6301,0.57134,0.81053,0.16187,0.11115,2.2486,0.027309,0.088889,0.007839,0.002273,0.000175,0.86,3
1,0.88374,2.4765,0.61389,0.8581,0.98246,0.40448,0.054511,0.54081,0.06489,0.14657,0.021032,0.006738,0.000372,1.6461,4
2,0.91579,2.5959,0.63023,0.94977,1,0.4976,0.024404,0.10839,0.067044,0.1528,0.022814,0.007571,0.000314,1.6221,4
3,0.82866,1.9848,0.50917,0.9418,0.99825,0.55942,0.025524,0.11857,0.080103,0.16692,0.027107,0.008655,0.000427,1.8038,4
4,0.87863,2.4734,0.60898,0.87869,0.99123,0.45758,0.056994,0.59119,0.076471,0.16369,0.026095,0.008748,0.000343,1.8363,4
5,0.92876,2.8218,0.66081,0.93335,0.97544,0.43699,0.046152,0.38767,0.050806,0.13408,0.017661,0.006442,0.000179,1.4027,4
6,0.91093,2.6184,0.63236,0.92868,0.99123,0.51584,0.021091,0.080956,0.05094,0.12676,0.015815,0.004714,0.000318,1.3323,4
7,0.92479,2.5638,0.62255,0.96226,0.97895,0.57504,0.009793,0.017453,0.026156,0.10029,0.009958,0.004051,0.000045,0.77718,4
8,0.90037,2.3499,0.60125,0.93713,0.98421,0.46172,0.03166,0.18242,0.096235,0.18081,0.031658,0.0105,0.000508,2.3052,4
9,0.8728,2.3151,0.58751,0.90716,0.98772,0.45257,0.058029,0.61287,0.07597,0.17378,0.029313,0.011448,0.000256,1.6895,4
10,0.93377,2.8883,0.66665,0.93026,0.96316,0.43032,0.03571,0.23209,0.047675,0.12917,0.016412,0.005787,0.000161,1.321,4
11,0.88185,2.1732,0.57028,0.93013,0.99825,0.45014,0.049062,0.43809,0.072246,0.16601,0.02682,0.010288,0.00025,1.7405,4
12,0.87259,2.1845,0.56922,0.93969,0.99474,0.52611,0.044598,0.36199,0.060388,0.14227,0.019839,0.006271,0.000315,1.4969,4
1,0.71763,1.5041,0.33723,0.98803,1,0.82342,0.004042,0.002974,0.050064,0.12542,0.015486,0.004663,0.000271,1.3598,5
2,0.73281,1.5437,0.36231,0.98616,1,0.79359,0.005259,0.005034,0.046731,0.1203,0.014265,0.004156,0.000264,1.2681,5
3,0.75285,1.5603,0.38474,0.98701,0.99649,0.78037,0.004611,0.00387,0.046705,0.11723,0.013556,0.003816,0.000284,1.3539,5
4,0.73935,1.5319,0.34987,0.98479,1,0.81067,0.007808,0.011095,0.027888,0.11472,0.01299,0.006017,0.00005,0.59895,5
5,0.63969,1.3612,0.28845,0.98738,1,0.82125,0.004232,0.003259,0.080446,0.15813,0.024394,0.006651,0.000676,1.8274,5
6,0.62033,1.3105,0.26312,0.98535,1,0.82478,0.00499,0.004531,0.070042,0.14655,0.021025,0.005802,0.00053,1.705,5
7,0.64536,1.3743,0.28162,0.98646,1,0.84494,0.005427,0.00536,0.026853,0.085949,0.007333,0.002033,0.000128,0.94296,5
8,0.70115,1.4925,0.34048,0.98262,1,0.78473,0.006151,0.006886,0.08405,0.17102,0.028418,0.008773,0.000529,1.7782,5
9,0.70275,1.5016,0.34772,0.98776,0.99825,0.80848,0.003753,0.002564,0.055512,0.12613,0.015659,0.004022,0.000501,1.4395,5
10,0.69686,1.4507,0.33575,0.9851,1,0.80461,0.003658,0.002436,0.038211,0.10889,0.011717,0.003581,0.000167,1.1363,5
11,0.66351,1.4024,0.31179,0.98529,1,0.81091,0.00687,0.008591,0.068206,0.13895,0.01894,0.00491,0.000624,1.7727,5
12,0.67362,1.3988,0.30608,0.98301,1,0.79998,0.008762,0.013973,0.1196,0.17804,0.030726,0.00632,0.001679,2.5094,5
13,0.64314,1.3574,0.28063,0.98631,0.99825,0.81381,0.005273,0.005061,0.058531,0.13108,0.016892,0.004463,0.000483,1.5136,5
1,0.91298,2.455,0.61097,0.96979,0.99825,0.5621,0.009596,0.016758,0.090447,0.1871,0.033823,0.0115,0.000564,1.6879,6
2,0.9136,2.5213,0.61341,0.97227,1,0.56248,0.007847,0.011208,0.068427,0.14325,0.020108,0.005576,0.000572,1.7187,6
3,0.91355,2.457,0.61108,0.97034,0.97544,0.5645,0.007703,0.010799,0.092547,0.18786,0.034088,0.011708,0.000461,1.8501,6
4,0.91378,2.4132,0.60362,0.96618,0.99649,0.56153,0.009138,0.015197,0.10604,0.20316,0.039637,0.013227,0.00073,1.8526,6
5,0.85897,1.9723,0.51434,0.97407,0.99825,0.6792,0.006839,0.008513,0.046518,0.13848,0.018816,0.00739,0.000155,1.014,6
6,0.91296,2.4862,0.62315,0.96188,1,0.51041,0.010684,0.020775,0.064539,0.13678,0.018365,0.004864,0.000528,1.6875,6
7,0.93802,2.8087,0.65774,0.97091,1,0.58194,0.006732,0.008249,0.052218,0.13491,0.017874,0.005737,0.000302,1.2161,6
8,0.94058,3.0366,0.69248,0.93952,0.99474,0.42979,0.031219,0.17738,0.038691,0.1076,0.011445,0.003216,0.000248,1.0843,6
9,0.89672,2.2534,0.57689,0.96488,1,0.57906,0.008142,0.012066,0.062778,0.1512,0.022351,0.007855,0.000312,1.4575,6
10,0.89507,2.2045,0.55605,0.97701,0.99649,0.64214,0.005343,0.005196,0.102,0.19598,0.036988,0.012562,0.000484,2.0484,6
11,0.88246,2.1,0.5486,0.96929,0.99825,0.61897,0.007302,0.009704,0.10152,0.19717,0.03742,0.012995,0.000491,2.0094,6
12,0.90831,2.4038,0.59263,0.97688,0.99825,0.59259,0.006468,0.007614,0.063688,0.1472,0.021208,0.006702,0.000327,1.5332,6
1,0.4132,1.0384,0.48465,0.78118,0.87018,0.30478,0.080722,1.1859,0.047303,0.12619,0.015674,0.005899,0.00019,1.489,7
2,0.56324,1.1928,0.474,0.77564,0.93333,0.34791,0.069404,0.87668,0.10401,0.17923,0.031125,0.009449,0.000747,2.4883,7
3,0.48967,1.1232,0.46175,0.80214,0.9,0.31034,0.073462,0.9822,0.10125,0.17926,0.031133,0.010102,0.000681,2.4808,7
4,0.60319,1.088,0.51739,0.7638,0.90175,0.23802,0.077022,1.0797,0.10994,0.17976,0.031303,0.008885,0.000879,2.6613,7
5,0.53622,1.2341,0.44979,0.7882,0.94386,0.38426,0.072253,0.95013,0.042992,0.12337,0.014993,0.00565,0.000131,1.2646,7
6,0.37902,1.0738,0.5242,0.71586,0.85439,0.26309,0.065312,0.77635,0.067161,0.14275,0.019969,0.005958,0.000406,1.8527,7
7,0.53693,1.0751,0.55667,0.74395,0.77544,0.27241,0.080278,1.1729,0.091322,0.16265,0.025773,0.007318,0.000807,2.2704,7
8,0.51153,1.0767,0.47053,0.77952,0.90702,0.28838,0.076992,1.0789,0.084711,0.17213,0.028776,0.009966,0.000396,2.0412,7
9,0.44271,1.0836,0.49548,0.74434,0.87018,0.26478,0.079481,1.1497,0.10151,0.1726,0.028929,0.007641,0.000845,2.389,7
10,0.30574,1.1176,0.58847,0.66502,0.84737,0.24074,0.10064,1.8435,0.074621,0.14273,0.019966,0.005403,0.000624,2.1403,7
1,0.92522,2.695,0.63571,0.92994,0.99298,0.505,0.040707,0.30158,0.055742,0.15592,0.023734,0.009662,0.000302,1.0351,9
2,0.90557,2.3423,0.58487,0.95943,0.97368,0.55537,0.023542,0.10087,0.045897,0.13433,0.017724,0.006676,0.000245,0.9943,9
3,0.91885,2.638,0.62859,0.96692,0.99123,0.52269,0.020081,0.07339,0.054145,0.1674,0.027257,0.013322,0.000166,0.8989,9
4,0.88965,2.3863,0.59051,0.90564,0.98421,0.5136,0.048934,0.43581,0.062886,0.17454,0.029562,0.013364,0.000264,1.0734,9
5,0.9456,3.1174,0.70912,0.79489,0.89298,0.33915,0.13457,3.2956,0.052685,0.14875,0.021648,0.008569,0.000256,1.0503,9
6,0.91747,2.7054,0.64091,0.87687,0.98947,0.42531,0.089364,1.4534,0.042216,0.12098,0.014424,0.004769,0.000306,1.0097,9
7,0.86049,2.0997,0.532,0.9358,0.98772,0.5343,0.033994,0.21032,0.040254,0.13592,0.01814,0.008023,0.000101,0.82059,9
8,0.89808,2.4056,0.59137,0.93186,0.98596,0.51229,0.029398,0.15729,0.044185,0.15479,0.0234,0.012336,0.000076,0.78887,9
9,0.86988,2.1277,0.53926,0.96257,1,0.64927,0.027899,0.14166,0.026849,0.096968,0.009315,0.003238,0.000104,0.7271,9
10,0.86675,2.0417,0.52999,0.94477,0.98947,0.55141,0.028749,0.15043,0.031023,0.12007,0.014211,0.006454,0.000069,0.64966,9
11,0.96652,3.8162,0.74273,0.82566,0.94737,0.32925,0.1446,3.8052,0.022715,0.10148,0.010193,0.004629,0.000045,0.52175,9
12,0.93396,2.9367,0.66689,0.92543,0.99474,0.45676,0.030052,0.16437,0.015159,0.071198,0.005044,0.00171,0.000049,0.46762,9
1,0.61823,1.2435,0.33084,0.94147,0.9614,0.64089,0.024255,0.10708,0.017543,0.09745,0.009407,0.005129,0.000013,0.37324,10
2,0.61717,1.2296,0.34897,0.93189,0.97368,0.60176,0.025375,0.11719,0.012906,0.070197,0.004904,0.001932,0.000024,0.37728,10
3,0.62404,1.1599,0.47899,0.91562,0.85088,0.45154,0.097205,1.7197,0.013983,0.076408,0.005804,0.002411,0.000026,0.36029,10
4,0.48229,1.1574,0.42617,0.91741,0.92456,0.46699,0.063396,0.73147,0.026522,0.105,0.010904,0.004468,0.000068,0.63468,10
5,0.5684,1.1876,0.48001,0.91247,0.79474,0.3885,0.089162,1.4469,0.027113,0.10182,0.010261,0.003789,0.000107,0.65567,10
6,0.62733,1.2441,0.50214,0.90049,0.86667,0.47758,0.092591,1.5603,0.02034,0.091645,0.008329,0.00337,0.000049,0.49195,10
7,0.58637,1.1419,0.30339,0.93305,0.92105,0.57323,0.041282,0.31016,0.022886,0.093704,0.008704,0.003229,0.000104,0.54481,10
8,0.50771,1.1084,0.25071,0.93529,0.98596,0.64927,0.02595,0.12256,0.013493,0.073509,0.005375,0.002125,0.000032,0.3475,10
9,0.6018,1.2254,0.41835,0.94269,0.95263,0.54871,0.058835,0.62999,0.016202,0.074883,0.005576,0.00188,0.000071,0.43769,10
10,0.63548,1.202,0.47365,0.89373,0.86842,0.44347,0.077616,1.0964,0.022403,0.10386,0.010672,0.005084,0.000031,0.48911,10
11,0.65048,1.2354,0.44987,0.90929,0.89123,0.57594,0.070699,0.9097,0.009335,0.0592,0.003492,0.001305,0.000022,0.26169,10
1,0.64604,1.4683,0.35457,0.9588,0.99123,0.70641,0.02021,0.074334,0.059026,0.12721,0.015925,0.003736,0.00125,1.3596,11
2,0.55457,1.2955,0.25519,0.97441,0.99825,0.7824,0.012063,0.026483,0.020129,0.076722,0.005852,0.001639,0.000128,0.60629,11
3,0.4443,1.2035,0.19432,0.98319,1,0.833,0.010317,0.019373,0.029059,0.10265,0.010427,0.003627,0.000117,0.73255,11
4,0.6368,1.4266,0.29976,0.9747,0.99825,0.78457,0.013385,0.032608,0.028272,0.084495,0.007089,0.001716,0.000314,0.913,11
5,0.64168,1.4853,0.3362,0.95562,0.99825,0.72952,0.017439,0.05535,0.02413,0.074641,0.00554,0.001194,0.000319,0.82279,11
6,0.58232,1.343,0.29271,0.95055,0.99825,0.71499,0.026876,0.13146,0.068134,0.13204,0.017136,0.00368,0.00147,1.6315,11
7,0.44567,1.2107,0.20257,0.97104,0.99123,0.80094,0.016177,0.047628,0.020632,0.074115,0.005463,0.001387,0.000162,0.66423,11
8,0.67925,1.487,0.33465,0.97307,0.98246,0.7713,0.012399,0.02798,0.0076,0.044132,0.001944,0.000491,0.000037,0.28857,11
9,0.11708,1.0944,0.1745,0.97545,1,0.81957,0.016114,0.047259,0.033007,0.087092,0.007528,0.001568,0.000607,1.0292,11
10,0.53283,1.3078,0.25925,0.96727,1,0.77065,0.017745,0.057312,0.05341,0.12259,0.014806,0.003592,0.001236,1.1886,11
11,0.52828,1.2496,0.2238,0.98317,1,0.82495,0.010372,0.01958,0.047482,0.10274,0.010444,0.001979,0.001198,1.341,11
12,0.35236,1.146,0.20076,0.96876,0.99649,0.71333,0.017729,0.057204,0.033249,0.099068,0.009719,0.002653,0.000357,0.87046,11
13,0.64897,1.4597,0.3304,0.97406,1,0.75323,0.016021,0.046715,0.012025,0.050266,0.00252,0.000511,0.000133,0.49261,11
1,0.72162,1.4686,0.43475,0.91337,0.98596,0.60738,0.046324,0.39055,0.097628,0.18471,0.032992,0.009726,0.001043,1.8296,12
2,0.71573,1.3808,0.37798,0.95035,0.99123,0.68138,0.025077,0.11445,0.10429,0.23183,0.051004,0.023571,0.000444,1.5025,12
3,0.81957,1.56,0.49513,0.91036,0.98421,0.60691,0.045977,0.38473,0.097894,0.20665,0.040954,0.015521,0.000719,1.5452,12
4,0.83029,1.633,0.49437,0.92597,0.96842,0.62529,0.045331,0.37399,0.13423,0.2648,0.065523,0.029786,0.000744,1.7493,12
5,0.75259,1.5852,0.41155,0.91036,0.99298,0.65821,0.044162,0.35495,0.12959,0.25343,0.060352,0.026003,0.000639,1.813,12
6,0.7831,1.5389,0.42639,0.94648,0.97544,0.65478,0.038706,0.27266,0.12607,0.24469,0.056492,0.023259,0.000668,1.8504,12
7,0.78823,1.6027,0.44995,0.91357,0.95614,0.62781,0.060707,0.67072,0.12958,0.2522,0.059803,0.025228,0.000926,1.7489,12
8,0.83094,1.6643,0.49439,0.96016,0.99649,0.65605,0.023841,0.10345,0.12266,0.24766,0.057789,0.025308,0.000783,1.7001,12
9,0.7885,1.638,0.43032,0.95417,1,0.71101,0.026783,0.13055,0.12808,0.21441,0.04395,0.013032,0.001012,2.2764,12
1,0.73365,1.5028,0.34887,0.9828,1,0.80144,0.005365,0.005238,0.029255,0.10327,0.010553,0.004301,0.000092,0.88407,13
2,0.82775,1.842,0.48769,0.97383,0.99825,0.68405,0.01619,0.047706,0.022041,0.087963,0.007678,0.002965,0.000069,0.68174,13
3,0.55626,1.2516,0.23975,0.9802,1,0.81411,0.007309,0.009722,0.056955,0.17933,0.031157,0.017403,0.000085,0.98858,13
4,0.29901,1.0375,0.10761,0.98386,1,0.84936,0.011462,0.023912,0.032883,0.096034,0.009138,0.00257,0.000187,1.0837,13
5,0.48223,1.1577,0.16908,0.97886,1,0.71192,0.008864,0.0143,0.037174,0.11384,0.012794,0.004441,0.000149,1.0089,13
6,0.5895,1.2708,0.24364,0.98173,0.99649,0.82082,0.007439,0.010071,0.041688,0.11576,0.013223,0.0041,0.000257,1.1105,13
7,0.322,1.0698,0.13626,0.98017,0.99825,0.81953,0.012913,0.030347,0.076267,0.18383,0.03269,0.014159,0.000263,1.4955,13
8,0.482,1.1415,0.15235,0.98536,1,0.85572,0.00722,0.009487,0.021863,0.079283,0.006247,0.001748,0.000131,0.69178,13
9,0.87402,2.0754,0.55373,0.96281,0.98421,0.56448,0.019656,0.070316,0.037553,0.10946,0.011839,0.00385,0.000214,1.0693,13
10,0.58138,1.2486,0.21485,0.98704,1,0.83511,0.004658,0.003949,0.04072,0.11304,0.012618,0.003674,0.000333,1.0368,13
11,0.40974,1.0732,0.14538,0.98155,1,0.8407,0.004208,0.003223,0.04953,0.1489,0.021691,0.010419,0.000103,1.1781,13
12,0.82556,1.6903,0.47477,0.97153,1,0.70462,0.019154,0.066774,0.025981,0.10427,0.010756,0.004597,0.000045,0.67306,13
1,0.60267,1.254,0.20587,0.98883,1,0.80193,0.008433,0.012944,0.017777,0.061786,0.003803,0.00092,0.000152,0.85839,14
2,0.66906,1.2751,0.30877,0.9877,1,0.85816,0.00486,0.004299,0.031488,0.094241,0.008803,0.002534,0.000191,1.0378,14
3,0.8138,1.737,0.42956,0.98956,1,0.79117,0.008613,0.013502,0.033871,0.10399,0.010699,0.003553,0.000154,1.0284,14
4,0.72719,1.4779,0.3298,0.99388,1,0.8423,0.002967,0.001602,0.02634,0.081903,0.006663,0.001785,0.000194,0.9805,14
5,0.79923,1.6549,0.40919,0.98964,1,0.815,0.004897,0.004364,0.028693,0.091008,0.008215,0.002501,0.000136,0.98834,14
6,0.81354,1.6924,0.41016,0.99256,1,0.78909,0.004635,0.00391,0.031342,0.096493,0.009225,0.00287,0.00017,1.0171,14
7,0.8561,1.873,0.49654,0.98047,1,0.6913,0.009229,0.015501,0.047961,0.1039,0.010681,0.002462,0.000807,1.6203,14
8,0.75968,1.5763,0.38954,0.98731,1,0.82323,0.005582,0.005671,0.034734,0.098208,0.009553,0.002707,0.000234,1.1433,14
9,0.8031,1.652,0.40268,0.97695,1,0.79833,0.010883,0.021558,0.046764,0.10227,0.010352,0.002152,0.000741,1.5053,14
10,0.79389,1.5303,0.42937,0.96802,0.99649,0.79209,0.016566,0.049949,0.04703,0.11769,0.013661,0.004181,0.000348,1.42,14
11,0.66551,1.3617,0.26804,0.98949,1,0.76603,0.005179,0.004882,0.017792,0.074392,0.005504,0.001817,0.000052,0.62317,14
1,0.946,3.3475,0.7081,0.96212,1,0.45671,0.035434,0.22851,0.054986,0.13106,0.016886,0.004765,0.000512,1.3088,15
2,0.93038,2.8852,0.67525,0.95738,1,0.50964,0.027111,0.13377,0.050703,0.12329,0.014972,0.004193,0.000322,1.3848,15
3,0.91549,2.6796,0.62862,0.96381,1,0.55874,0.019083,0.066276,0.10351,0.19882,0.038028,0.012751,0.000575,1.9702,15
4,0.87202,2.1536,0.53817,0.9788,1,0.65619,0.020327,0.075203,0.081306,0.18726,0.033878,0.013211,0.000361,1.4606,15
5,0.91328,2.5654,0.61185,0.98179,1,0.60313,0.006726,0.008234,0.093484,0.19225,0.035644,0.012245,0.000616,1.6701,15
6,0.91996,2.6668,0.63083,0.97894,1,0.58002,0.010311,0.019349,0.1125,0.19785,0.037671,0.011205,0.000789,2.2241,15
7,0.91677,2.6955,0.62998,0.98275,1,0.59459,0.004922,0.004409,0.10467,0.1876,0.033997,0.009676,0.000853,2.0585,15
8,0.91397,2.7289,0.64656,0.96685,0.99298,0.55519,0.022351,0.090925,0.068514,0.1525,0.022728,0.007031,0.000411,1.5681,15
9,0.8762,2.2436,0.56314,0.98425,1,0.65133,0.010195,0.018915,0.14482,0.22485,0.048122,0.013423,0.001264,2.4685,15
10,0.92081,2.9198,0.65845,0.96861,0.99825,0.52299,0.011587,0.024437,0.064788,0.16842,0.027581,0.01122,0.000244,1.2406,15
11,0.86832,2.141,0.54004,0.98483,1,0.69313,0.009048,0.0149,0.11927,0.2052,0.040405,0.011659,0.001093,2.1073,15
12,0.93323,3.222,0.69174,0.95791,1,0.48142,0.022654,0.093403,0.075307,0.17561,0.029915,0.011062,0.0004,1.4215,15
1,0.8375,1.9512,0.4905,0.968,0.98246,0.65138,0.016224,0.047908,0.00512,0.035621,0.001267,0.000322,0.000011,0.23514,16
2,0.83275,2.0014,0.50157,0.9557,0.99649,0.67019,0.028422,0.14702,0.009253,0.051082,0.002603,0.000733,0.00004,0.32567,16
3,0.84579,2.0052,0.49931,0.96585,0.99825,0.65149,0.019981,0.07266,0.005034,0.036189,0.001308,0.000351,0.000009,0.22547,16
4,0.74053,1.6378,0.3892,0.9666,1,0.74844,0.025032,0.11404,0.00835,0.045391,0.002056,0.000549,0.000029,0.38449,16
5,0.82924,1.8903,0.47248,0.96435,0.99825,0.661,0.023836,0.10341,0.005736,0.037634,0.001414,0.000369,0.000013,0.27099,16
6,0.82256,1.9016,0.47622,0.96505,1,0.69746,0.025026,0.11398,0.005663,0.033415,0.001115,0.000229,0.000037,0.29502,16
7,0.84501,2.0918,0.51732,0.9451,1,0.6071,0.039781,0.28802,0.0081,0.044849,0.002007,0.000508,0.000029,0.34316,16
8,0.8187,1.9126,0.47835,0.94904,0.99298,0.58585,0.03806,0.26364,0.005022,0.034026,0.001156,0.000292,0.000015,0.26037,16
9,0.78965,1.8186,0.45353,0.94929,1,0.63343,0.030371,0.16787,0.008049,0.04345,0.001884,0.000454,0.000029,0.36533,16
10,0.80728,1.857,0.46197,0.95012,0.99298,0.60913,0.028443,0.14724,0.009639,0.060095,0.003598,0.001345,0.000017,0.27688,16
11,0.80393,1.8829,0.4698,0.93066,0.99298,0.58011,0.043787,0.34894,0.010183,0.061975,0.003826,0.001433,0.000019,0.28509,16
12,0.85451,2.06,0.51569,0.968,0.98421,0.60909,0.025453,0.11791,0.007922,0.044948,0.002016,0.00052,0.000026,0.32598,16
1,0.50924,1.2166,0.27943,0.93462,0.99123,0.4092,0.016089,0.047113,0.096518,0.17131,0.028511,0.006963,0.001545,1.851,18
2,0.52914,1.2066,0.25595,0.93945,0.97895,0.51693,0.019009,0.065765,0.14675,0.19841,0.037876,0.007347,0.002348,2.7085,18
3,0.2458,1.1011,0.20617,0.94995,0.99298,0.53189,0.012818,0.029901,0.14279,0.20537,0.04047,0.009027,0.001809,2.579,18
4,0.55518,1.2318,0.25226,0.94783,0.99123,0.54965,0.015115,0.041582,0.059148,0.13996,0.019211,0.005734,0.000421,1.3579,18
5,0.35141,1.1428,0.24265,0.93638,0.99123,0.47846,0.019721,0.070781,0.1074,0.18794,0.034115,0.008989,0.001503,1.9019,18
6,0.4803,1.2022,0.26797,0.94544,0.99825,0.52139,0.022778,0.09443,0.066259,0.14818,0.021485,0.006194,0.000735,1.3669,18
7,0.19287,1.0551,0.25044,0.93641,0.99474,0.47284,0.019693,0.070581,0.055935,0.1303,0.016694,0.004583,0.00044,1.4111,18
8,0.49634,1.1832,0.22855,0.94687,0.98947,0.58613,0.017327,0.054638,0.047106,0.12748,0.015992,0.005173,0.000239,1.1489,18
9,0.33254,1.1208,0.27473,0.93625,0.99474,0.49836,0.024394,0.1083,0.10809,0.16882,0.027709,0.005981,0.001234,2.4866,18
10,0.39606,1.1647,0.29415,0.94064,0.99298,0.5486,0.025244,0.11598,0.051625,0.12014,0.014228,0.003721,0.000382,1.4943,18
11,0.41933,1.1928,0.30567,0.93428,0.98947,0.50688,0.020948,0.079866,0.057408,0.12508,0.015404,0.003903,0.00046,1.6497,18
12,0.45767,1.1629,0.24078,0.94275,0.99298,0.63919,0.020279,0.074844,0.028432,0.095746,0.009084,0.002812,0.000148,0.78535,18
1,0.99541,9.4912,0.91397,0.84991,0.97368,0.17429,0.082108,1.227,0.012512,0.060688,0.00367,0.001074,0.000052,0.41928,19
2,0.99611,11.006,0.92239,0.86962,0.99123,0.14581,0.064792,0.76404,0.011176,0.057808,0.003331,0.000984,0.000039,0.3731,19
3,0.99767,12.009,0.94529,0.67005,0.94386,0.11114,0.19898,7.2062,0.010215,0.051104,0.002605,0.000668,0.000045,0.39905,19
4,0.99456,9.7351,0.90444,0.93346,0.98421,0.19638,0.020897,0.079479,0.016599,0.075247,0.00563,0.001901,0.000044,0.48992,19
5,0.997,12.548,0.92397,0.93876,0.96842,0.16105,0.026941,0.1321,0.010116,0.057812,0.003331,0.001089,0.000029,0.3101,19
6,0.99698,10.913,0.93836,0.70085,0.93684,0.11552,0.15334,4.2796,0.010649,0.055629,0.003085,0.000896,0.000036,0.37415,19
7,0.99551,9.6915,0.91233,0.88256,0.93509,0.17567,0.049695,0.44946,0.013721,0.067649,0.004556,0.001506,0.000044,0.41054,19
8,0.99502,8.991,0.92789,0.68687,0.86842,0.14478,0.18853,6.4689,0.013268,0.068973,0.004735,0.001673,0.000035,0.37492,19
9,0.99583,9.1366,0.92503,0.69234,0.90702,0.15101,0.17918,5.8432,0.005407,0.044172,0.001947,0.000703,0.000007,0.1694,19
10,0.99593,10.12,0.92461,0.80662,0.90702,0.15053,0.12257,2.7342,0.00829,0.052333,0.002731,0.000905,0.000015,0.27303,19
11,0.99422,9.1985,0.91119,0.8375,0.98421,0.17712,0.055414,0.55887,0.016168,0.079996,0.006359,0.002453,0.000055,0.38686,19
1,0.86224,2.0735,0.52269,0.98686,0.99474,0.70529,0.010097,0.018554,0.041404,0.12163,0.014579,0.004869,0.000276,0.9458,20
2,0.87024,2.1094,0.52863,0.9836,0.99298,0.60784,0.003174,0.001833,0.026902,0.091391,0.008283,0.002439,0.000161,0.73904,20
3,0.86248,2.0398,0.51338,0.98831,1,0.71419,0.005749,0.006015,0.052681,0.13941,0.019064,0.006376,0.000459,1.0667,20
4,0.90305,2.3455,0.57721,0.98504,1,0.58743,0.004404,0.003531,0.022443,0.077826,0.00602,0.001539,0.00021,0.68561,20
5,0.88566,2.2029,0.54993,0.98635,1,0.59039,0.00376,0.002573,0.039469,0.12459,0.015285,0.00566,0.000204,0.84271,20
6,0.88078,2.147,0.54028,0.98989,1,0.71926,0.003165,0.001823,0.044894,0.12906,0.016385,0.005638,0.000323,0.96576,20
7,0.88485,2.2398,0.55754,0.97997,0.99825,0.67974,0.009129,0.015166,0.025658,0.087206,0.007548,0.002152,0.000179,0.75154,20
8,0.88661,2.2553,0.56472,0.98284,1,0.67537,0.012123,0.026749,0.022251,0.083617,0.006943,0.002089,0.000163,0.60779,20
9,0.83188,1.8445,0.46807,0.98691,1,0.75011,0.004935,0.004433,0.034814,0.10867,0.011672,0.003679,0.000301,0.80348,20
10,0.85278,1.9935,0.50107,0.98449,0.99825,0.72127,0.006828,0.008484,0.015559,0.070923,0.005005,0.001573,0.000069,0.44798,20
11,0.78676,1.6815,0.41383,0.97686,0.99825,0.7686,0.013524,0.033289,0.016538,0.076334,0.005793,0.001979,0.000071,0.43227,20
1,0.69887,1.4947,0.34694,0.97906,1,0.74423,0.007045,0.009032,0.067277,0.15809,0.024383,0.007984,0.000669,1.2554,21
2,0.60555,1.3891,0.29569,0.97439,1,0.73603,0.010821,0.02131,0.1363,0.20829,0.04158,0.010017,0.002008,2.2733,21
3,0.79495,1.7056,0.42041,0.98477,1,0.76317,0.007449,0.010098,0.064127,0.14621,0.020929,0.006155,0.000653,1.3662,21
4,0.75535,1.6662,0.4065,0.97627,1,0.75126,0.009845,0.017638,0.020477,0.09052,0.008127,0.003134,0.000121,0.4391,21
5,0.69398,1.4542,0.32457,0.98263,0.99474,0.79449,0.006386,0.007423,0.079016,0.16552,0.026666,0.007965,0.000772,1.5438,21
6,0.81992,1.8698,0.47287,0.97829,0.99825,0.65353,0.007414,0.010004,0.06789,0.142,0.019765,0.004991,0.000967,1.4857,21
7,0.68878,1.4399,0.32986,0.98318,1,0.7847,0.00708,0.009124,0.083675,0.17243,0.028872,0.008786,0.001014,1.5313,21
8,0.72174,1.5301,0.35707,0.97994,0.99649,0.78622,0.013545,0.03339,0.040677,0.11435,0.012908,0.00382,0.000361,0.98926,21
9,0.73067,1.5145,0.34921,0.98686,1,0.81119,0.017693,0.056975,0.081485,0.16841,0.02758,0.008193,0.000848,1.552,21
10,0.65119,1.4026,0.30387,0.9799,1,0.80081,0.008257,0.012409,0.10567,0.185,0.033093,0.008725,0.001391,1.9632,21
11,0.71999,1.569,0.37089,0.97599,0.99825,0.77145,0.013975,0.035546,0.11997,0.19286,0.035863,0.00861,0.001837,2.1311,21
1,0.99571,10.352,0.90609,0.90652,0.97895,0.16732,0.025787,0.12103,0.023523,0.089455,0.007939,0.002888,0.000069,0.73774,22
2,0.99569,9.9653,0.90578,0.91515,0.9807,0.17113,0.023896,0.10392,0.020381,0.082596,0.006776,0.002407,0.00005,0.67264,22
3,0.9967,11.361,0.914,0.91815,0.93684,0.14435,0.019976,0.072629,0.020667,0.085514,0.00726,0.002847,0.000046,0.67925,22
4,0.99841,16.832,0.94116,0.85531,0.9,0.094537,0.035845,0.23384,0.012341,0.066682,0.004427,0.001705,0.000018,0.41828,22
5,0.99799,15.068,0.93667,0.8807,0.95789,0.12132,0.032164,0.18828,0.011686,0.054827,0.002997,0.000864,0.000044,0.50576,22
6,0.99512,10.377,0.90564,0.92135,0.99825,0.17941,0.016647,0.050433,0.0204,0.071662,0.005109,0.001266,0.00017,0.71514,22
7,0.99505,10.736,0.90851,0.92586,0.99649,0.18236,0.028571,0.14856,0.017761,0.06961,0.004822,0.001313,0.000131,0.59218,22
8,0.99518,10.421,0.90385,0.96551,0.98947,0.20051,0.007723,0.010855,0.021258,0.080385,0.00642,0.001917,0.000096,0.66405,22
9,0.9953,10.63,0.90598,0.88866,0.95789,0.15967,0.025636,0.11961,0.014782,0.065416,0.004261,0.001283,0.000064,0.52178,22
10,0.99515,10.007,0.90328,0.91594,0.97719,0.16244,0.033129,0.19975,0.017258,0.070646,0.004966,0.001464,0.000072,0.59946,22
11,0.99871,19.038,0.94834,0.851,0.90702,0.086183,0.073048,0.97117,0.007817,0.048089,0.002307,0.000753,0.000013,0.34029,22
1,0.9109,2.5488,0.6106,0.97388,0.99825,0.55818,0.01972,0.070775,0.10132,0.17022,0.028158,0.007461,0.001097,2.3847,23
2,0.90391,2.458,0.5977,0.9861,1,0.61429,0.006701,0.008173,0.08902,0.16706,0.027151,0.007219,0.000966,1.8937,23
3,0.90755,2.582,0.62394,0.96837,0.99825,0.55674,0.031714,0.18305,0.079387,0.16213,0.025613,0.007412,0.000699,1.6951,23
4,0.91708,2.6498,0.62919,0.98493,1,0.57926,0.006805,0.008429,0.082187,0.16877,0.027693,0.008503,0.00064,1.7157,23
5,0.9166,2.6711,0.6333,0.98228,1,0.51619,0.017465,0.055514,0.10368,0.181,0.031721,0.008199,0.001421,1.973,23
6,0.8942,2.4203,0.59323,0.98407,1,0.60794,0.01743,0.055294,0.10102,0.18748,0.033957,0.009816,0.001179,1.8275,23
7,0.93847,3.0198,0.67312,0.98733,1,0.53234,0.007639,0.010621,0.07629,0.18017,0.03144,0.011932,0.000723,1.2434,23
8,0.89518,2.3875,0.581,0.98796,1,0.63833,0.007793,0.011052,0.07304,0.1591,0.024688,0.007381,0.000841,1.408,23
9,0.91707,2.6504,0.63359,0.96002,0.99298,0.53972,0.012062,0.026481,0.10121,0.18433,0.032861,0.008966,0.001415,1.7979,23
10,0.92535,2.803,0.65133,0.976,1,0.48413,0.015435,0.04336,0.098946,0.18338,0.032533,0.00918,0.00133,1.8033,23
11,0.91861,2.8114,0.64707,0.94843,0.95614,0.51186,0.045037,0.36915,0.041345,0.13297,0.017374,0.007023,0.000189,0.83183,23
1,0.39093,1.1025,0.73351,0.72022,0.69474,0.17954,0.076072,1.0532,0.059213,0.15747,0.024197,0.009541,0.000247,1.2042,24
2,0.47124,1.1349,0.81159,0.65915,0.47368,0.093982,0.096492,1.6945,0.098618,0.21062,0.042478,0.016848,0.000581,1.5913,24
3,0.3687,1.0456,0.77124,0.74413,0.77368,0.22278,0.075187,1.0289,0.074488,0.17993,0.031359,0.012414,0.000347,1.3541,24
4,0.14986,1.0558,0.77733,0.73454,0.66316,0.1688,0.08041,1.1768,0.10395,0.1806,0.031585,0.008016,0.001432,1.9975,24
5,0.68069,1.1866,0.78745,0.73496,0.6,0.14029,0.072447,0.95524,0.09277,0.18451,0.032923,0.010852,0.000594,1.8568,24
6,0.37522,1.1417,0.81725,0.68511,0.58772,0.12523,0.09186,1.5358,0.11488,0.20861,0.041703,0.013344,0.00082,2.0281,24
7,0.28064,1.0849,0.75319,0.72152,0.71404,0.13686,0.078996,1.1358,0.14122,0.2183,0.045488,0.012002,0.001515,2.4059,24
8,0.35344,1.0329,0.78147,0.70737,0.61579,0.13503,0.089763,1.4664,0.097663,0.20703,0.041101,0.016123,0.000453,1.6935,24
9,0.59988,1.1427,0.71532,0.66101,0.47544,0.15747,0.11337,2.3394,0.050389,0.13585,0.018121,0.00619,0.000265,1.1526,24
10,0.47195,1.0901,0.85409,0.53598,0.39649,0.078376,0.13227,3.184,0.082007,0.18782,0.034074,0.013487,0.000329,1.5623,24
