# Supplementary material for: A new clustering method based on multipartite networks
Source: PeerJ Comput Sci. 2023 Oct 13;9:e1621. doi: 10.7717/peerj-cs.1621 (PMC10588715; doi:10.7717/peerj-cs.1621)
Supplement: Supplemental Information 6 — The data is publicly available on the WorldBank site. [file peerj-cs-09-1621-s006.csv]

	Unnamed: 0	NY.GNP.PCAP.CD	SH.DTH.0509	SH.DTH.0509.FE	SH.DTH.0509.MA	SH.DTH.1014	SH.DTH.1014.FE	SH.DTH.1014.MA	SH.DTH.1019	SH.DTH.1019.FE	SH.DTH.1019.MA	SH.DTH.1519	SH.DTH.1519.FE	SH.DTH.1519.MA	SH.DTH.2024	SH.DTH.2024.FE	SH.DTH.2024.MA	SH.DTH.IMRT	SH.DTH.IMRT.FE	SH.DTH.IMRT.MA	SH.DTH.MORT	SH.DTH.MORT.FE	SH.DTH.MORT.MA	SH.DTH.NMRT	SH.DTH.STLB	SH.DYN.0509	SH.DYN.0509.FE	SH.DYN.0509.MA	SH.DYN.1014	SH.DYN.1014.FE	SH.DYN.1014.MA	SH.DYN.1019	SH.DYN.1019.FE	SH.DYN.1019.MA	SH.DYN.1519	SH.DYN.1519.FE	SH.DYN.1519.MA	SH.DYN.2024	SH.DYN.2024.FE	SH.DYN.2024.MA	SH.DYN.AIDS	SH.DYN.AIDS.DH	SH.DYN.AIDS.FE.ZS	SH.DYN.AIDS.ZS	SH.DYN.MORT	SH.DYN.MORT.FE	SH.DYN.MORT.MA	SH.DYN.NMRT	SH.DYN.STLB
0	0	390.0	2619.0	1024.0	1595.0	1777.0	619.0	1158.0	13833.0	7976.0	5857.0	12056.0	7357.0	4699.0	14525.0	8835.0	5690.0	61247.0	27635.0	33612.0	77811.0	35491.0	42320.0	49061.0	37980.0	2.3	1.8	2.7	1.7	1.2	2.2	14.4	17.1	11.9	12.7	15.9	9.7	17.8	22.0	13.7	10000.0	530.0	29.1	0.1	55.7	52.2	59.1	34.1	25.7
1	1	1650.0	9911.0	4696.0	5215.0	5540.0	2759.0	2781.0	14283.0	5793.0	8490.0	8743.0	3034.0	5709.0	10517.0	3972.0	6545.0	62041.0	27194.0	34847.0	89896.0	40491.0	49405.0	35644.0	26351.0	9.5	9.0	9.9	6.3	6.3	6.3	18.3	14.6	22.0	12.1	8.4	15.8	17.8	13.4	22.2	280000.0	15000.0	67.5	1.6	69.4	63.3	75.2	26.6	19.3
2	2	6100.0	27.0	13.0	14.0	32.0	14.0	18.0	91.0	37.0	54.0	59.0	23.0	36.0	83.0	29.0	54.0	247.0	107.0	140.0	279.0	124.0	155.0	209.0	128.0	0.8	0.8	0.9	1.0	0.9	1.1	2.6	2.1	3.0	1.6	1.2	1.9	1.9	1.3	2.5	1400.0	100.0	26.6	0.1	9.5	8.7	10.2	7.1	4.3
3	3		0.0	0.0	0.0	0.0	0.0	0.0	1.0	0.0	1.0	1.0	0.0	1.0	2.0	0.0	2.0	2.0	1.0	1.0	2.0	1.0	1.0	1.0	1.0	0.3	0.3	0.4	0.4	0.4	0.5	1.7	1.0	2.3	1.3	0.6	1.9	1.9	1.0	2.7					2.8	2.4	3.1	1.4	2.3
4	4	43460.0	83.0	34.0	49.0	65.0	26.0	39.0	200.0	67.0	133.0	135.0	41.0	94.0	333.0	35.0	298.0	531.0	233.0	298.0	618.0	271.0	347.0	337.0	454.0	0.8	0.7	0.9	0.7	0.6	0.9	2.9	1.9	3.9	2.2	1.3	3.1	2.7	1.2	3.2			21.7		6.4	5.7	7.0	3.5	4.7
5	5	9960.0	462.0	208.0	254.0	602.0	262.0	340.0	2421.0	814.0	1607.0	1819.0	552.0	1267.0	2838.0	718.0	2120.0	3885.0	1637.0	2248.0	4410.0	1876.0	2534.0	3232.0	2719.0	0.6	0.6	0.7	0.8	0.8	0.9	3.5	2.4	4.5	2.6	1.6	3.5	4.1	2.1	5.9	140000.0	1300.0	35.9	0.4	6.9	6.0	7.8	5.1	4.3
6	6	4850.0	39.0	16.0	23.0	35.0	13.0	22.0	103.0	30.0	73.0	68.0	17.0	51.0	101.0	24.0	77.0	327.0	140.0	187.0	372.0	159.0	213.0	190.0	369.0	0.9	0.8	1.1	1.0	0.8	1.1	3.1	1.8	4.2	2.1	1.1	3.1	3.1	1.4	4.7			32.1		10.7	9.6	11.8	5.6	10.8
7	7	16060.0	1.0	1.0	0.0	1.0	0.0	2.0	4.0	0.0	4.0	3.0	1.0	2.0	4.0	1.0	3.0	6.0	3.0	3.0	7.0	3.0	4.0	4.0	6.0	0.6	0.5	0.7	0.9	0.7	1.1	3.5	2.2	4.7	2.6	1.4	3.6	3.2	1.6	4.6					6.1	5.6	6.6	3.3	5.2
8	8	57170.0	107.0	46.0	61.0	132.0	57.0	75.0	622.0	210.0	412.0	490.0	153.0	337.0	750.0	193.0	557.0	939.0	415.0	524.0	1111.0	491.0	620.0	706.0	714.0	0.3	0.3	0.4	0.4	0.4	0.5	2.0	1.4	2.6	1.6	1.1	2.2	2.2	1.2	3.2	30000.0	100.0	12.7	0.1	3.7	3.4	4.0	2.4	2.4
9	9	52760.0	28.0	13.0	15.0	36.0	15.0	21.0	147.0	51.0	96.0	111.0	36.0	75.0	164.0	39.0	125.0	251.0	111.0	140.0	308.0	136.0	172.0	198.0	207.0	0.3	0.3	0.3	0.4	0.4	0.5	1.7	1.2	2.2	1.3	0.9	1.7	1.7	0.8	2.5			27.3		3.7	3.3	4.0	2.3	2.4
10	10	4910.0	276.0	111.0	165.0	277.0	103.0	174.0	798.0	262.0	536.0	521.0	159.0	362.0	585.0	165.0	420.0	2143.0	903.0	1240.0	2435.0	1029.0	1406.0	1210.0	1117.0	1.5	1.3	1.7	1.6	1.3	1.9	5.4	3.8	6.9	3.8	2.5	5.0	4.3	2.5	5.9	9900.0	200.0	41.1	0.1	18.6	16.8	20.3	9.5	8.7
11	11	220.0	4438.0	2131.0	2307.0	2825.0	1356.0	1469.0	4980.0	2207.0	2773.0	2155.0	851.0	1304.0	1762.0	568.0	1194.0	16318.0	7159.0	9159.0	22715.0	10219.0	12496.0	8943.0	8130.0	11.0	10.6	11.4	8.0	7.7	8.3	16.1	14.1	18.1	8.1	6.4	9.8	8.9	5.7	12.0	72000.0	1400.0	60.7	0.9	52.6	47.9	57.2	20.4	18.2
12	12	50530.0	45.0	19.0	26.0	57.0	24.0	33.0	184.0	70.0	114.0	127.0	46.0	81.0	221.0	58.0	163.0	391.0	168.0	223.0	476.0	205.0	271.0	283.0	342.0	0.3	0.3	0.4	0.4	0.4	0.5	1.4	1.1	1.7	1.0	0.7	1.2	1.6	0.9	2.4			33.9		4.1	3.6	4.6	2.4	2.9
13	13	1330.0	4396.0	2115.0	2281.0	2118.0	1000.0	1118.0	5110.0	2408.0	2702.0	2992.0	1408.0	1584.0	2571.0	1027.0	1544.0	25832.0	11355.0	14477.0	38680.0	17561.0	21119.0	13907.0	9713.0	11.9	11.6	12.2	6.7	6.4	7.0	17.6	16.9	18.4	11.0	10.5	11.4	11.0	9.0	13.0	62000.0	1600.0	65.3	0.8	83.5	77.4	89.4	29.2	20.0
14	14	830.0	7478.0	3503.0	3975.0	3210.0	1504.0	1706.0	6611.0	2798.0	3813.0	3401.0	1294.0	2107.0	4323.0	1780.0	2543.0	40102.0	17805.0	22297.0	63466.0	29231.0	34235.0	19832.0	16351.0	11.3	10.8	11.9	5.5	5.3	5.8	12.5	10.7	14.4	7.0	5.4	8.6	10.8	9.0	12.6	82000.0	2000.0	61.8	0.6	82.6	77.7	87.4	25.3	20.4
15	15	2570.0	7136.0	2828.0	4308.0	6501.0	2634.0	3867.0	14869.0	6369.0	8500.0	8368.0	3735.0	4633.0	18282.0	7480.0	10802.0	68928.0	31120.0	37808.0	82081.0	37012.0	45069.0	48319.0	63199.0	2.4	2.0	2.9	2.1	1.7	2.4	4.6	4.0	5.2	2.5	2.3	2.7	5.6	4.6	6.6	14000.0	500.0	32.7	0.1	27.3	25.2	29.2	16.0	20.5
16	16	11200.0	48.0	21.0	27.0	58.0	23.0	35.0	209.0	69.0	140.0	151.0	46.0	105.0	206.0	56.0	150.0	311.0	138.0	173.0	377.0	168.0	209.0	175.0	317.0	0.7	0.7	0.8	0.9	0.7	1.0	3.2	2.2	4.2	2.4	1.5	3.2	3.4	1.9	4.8	3200.0	100.0	21.0	0.1	6.3	5.8	6.8	3.0	5.4
17	17	24730.0	18.0	8.0	10.0	18.0	7.0	11.0	45.0	16.0	29.0	27.0	9.0	18.0	39.0	13.0	26.0	108.0	50.0	58.0	128.0	60.0	68.0	52.0	102.0	0.9	0.7	1.0	0.9	0.8	1.1	2.6	2.0	3.3	1.7	1.2	2.2	2.4	1.8	2.9	500.0	100.0	15.5	0.1	6.9	6.6	7.2	3.0	5.8
18	18	27300.0	5.0	2.0	3.0	8.0	3.0	5.0	29.0	9.0	20.0	21.0	6.0	15.0	48.0	10.0	38.0	53.0	24.0	29.0	61.0	28.0	33.0	33.0	53.0	1.0	0.8	1.1	1.2	1.0	1.5	4.4	2.8	5.9	3.1	1.9	4.4	7.0	2.8	11.3	4400.0	100.0	48.3	1.3	13.2	12.1	14.2	7.2	11.2
19	19	6900.0	17.0	7.0	10.0	23.0	10.0	13.0	78.0	26.0	52.0	55.0	16.0	39.0	99.0	20.0	79.0	136.0	60.0	76.0	159.0	69.0	90.0	113.0	74.0	0.5	0.4	0.6	0.7	0.6	0.7	2.3	1.5	3.0	1.6	0.9	2.3	2.5	1.1	3.9			14.3		5.6	5.0	6.1	4.1	2.7
20	20	7040.0	61.0	25.0	36.0	61.0	28.0	33.0	209.0	75.0	134.0	148.0	47.0	101.0	210.0	46.0	164.0	184.0	79.0	105.0	251.0	107.0	144.0	78.0	195.0	0.5	0.4	0.6	0.6	0.5	0.6	2.1	1.5	2.7	1.6	1.0	2.1	2.3	1.0	3.5	28000.0	200.0	42.3	0.5	2.7	2.4	3.0	0.9	2.2
21	21	6070.0	9.0	4.0	5.0	12.0	4.0	8.0	43.0	14.0	29.0	31.0	10.0	21.0	60.0	14.0	46.0	68.0	30.0	38.0	80.0	36.0	44.0	53.0	50.0	1.2	1.0	1.4	1.6	1.2	1.9	5.5	3.7	7.2	3.9	2.5	5.3	7.6	3.6	11.5	3400.0	200.0	47.0	1.1	11.2	10.2	12.2	7.4	6.9
22	22	3290.0	508.0	206.0	302.0	480.0	184.0	296.0	1508.0	556.0	952.0	1028.0	372.0	656.0	1180.0	349.0	831.0	5301.0	2325.0	2976.0	6484.0	2867.0	3617.0	3477.0	2333.0	2.0	1.7	2.4	1.9	1.5	2.4	6.3	4.7	7.8	4.4	3.2	5.5	5.2	3.1	7.3	25000.0	500.0	34.8	0.3	24.7	22.3	27.0	13.2	8.8
23	23	7900.0	2695.0	1156.0	1539.0	3871.0	1513.0	2358.0	19031.0	4398.0	14633.0	15160.0	2885.0	12275.0	25060.0	4429.0	20631.0	35635.0	15398.0	20237.0	40107.0	17371.0	22736.0	23391.0	19411.0	0.9	0.8	1.0	1.3	1.0	1.5	6.0	2.9	9.1	4.8	1.8	7.6	7.3	2.6	11.9		13000.0	34.8	0.6	14.4	12.7	16.0	8.5	7.0
24	24	16900.0	1.0	0.0	1.0	4.0	2.0	2.0	12.0	4.0	8.0	8.0	2.0	6.0	14.0	5.0	9.0	34.0	15.0	19.0	36.0	16.0	20.0	24.0	23.0	0.5	0.4	0.5	1.1	0.9	1.4	3.3	2.2	4.3	2.1	1.3	2.9	3.6	2.6	4.6	2400.0	100.0	39.7	0.9	11.9	10.9	12.9	7.9	7.6
25	25	30320.0	7.0	3.0	4.0	6.0	2.0	4.0	13.0	4.0	9.0	7.0	2.0	5.0	14.0	5.0	9.0	60.0	26.0	34.0	72.0	31.0	41.0	38.0	30.0	1.1	0.9	1.2	0.9	0.7	1.1	2.0	1.5	2.4	1.0	0.8	1.3	2.1	1.5	2.5			42.4		11.5	10.4	12.5	6.2	4.9
26	26	3040.0	32.0	12.0	20.0	63.0	28.0	35.0	137.0	55.0	82.0	74.0	27.0	47.0	99.0	32.0	67.0	218.0	96.0	122.0	263.0	116.0	147.0	144.0	88.0	2.6	2.1	3.0	4.8	4.4	5.1	9.9	8.2	11.5	5.2	3.8	6.5	6.8	4.6	8.8	1300.0	100.0	44.5	0.2	26.7	24.2	29.0	14.8	9.0
27	27	6610.0	229.0	93.0	136.0	154.0	61.0	93.0	374.0	133.0	241.0	220.0	72.0	148.0	271.0	86.0	185.0	1727.0	762.0	965.0	2131.0	946.0	1185.0	1098.0	912.0	4.0	3.3	4.7	2.9	2.3	3.4	7.4	5.3	9.4	4.5	3.0	6.0	6.1	3.9	8.2	360000.0	4600.0	61.4	18.6	34.9	31.4	38.2	18.0	14.7
28	28	480.0	2260.0	1160.0	1100.0	1664.0	875.0	789.0	3284.0	1510.0	1774.0	1620.0	635.0	985.0	2933.0	1441.0	1492.0	17162.0	7617.0	9545.0	22387.0	10226.0	12161.0	7483.0	6337.0	13.0	13.5	12.6	10.5	11.2	9.9	22.4	20.5	24.2	12.0	9.5	14.4	26.8	26.6	27.0	77000.0	2600.0	61.8	2.7	99.9	92.7	106.7	31.9	26.3
29	29	48720.0	148.0	67.0	81.0	220.0	98.0	122.0	930.0	348.0	582.0	710.0	250.0	460.0	1479.0	443.0	1036.0	1646.0	743.0	903.0	1873.0	843.0	1030.0	1274.0	1041.0	0.4	0.3	0.4	0.5	0.5	0.6	2.3	1.7	2.8	1.7	1.2	2.2	3.0	1.9	4.1			26.0		5.0	4.7	5.4	3.4	2.8
30	30	88910.0	27.0	12.0	15.0	33.0	15.0	18.0	129.0	45.0	84.0	96.0	30.0	66.0	147.0	37.0	110.0	293.0	131.0	162.0	332.0	149.0	183.0	235.0	211.0	0.3	0.3	0.3	0.4	0.4	0.4	1.5	1.1	1.9	1.1	0.7	1.5	1.6	0.8	2.3	17000.0	200.0	27.5	0.2	3.8	3.5	4.1	2.7	2.4
31	31	14800.0	134.0	60.0	74.0	174.0	76.0	98.0	725.0	242.0	483.0	551.0	166.0	385.0	964.0	251.0	713.0	1282.0	574.0	708.0	1492.0	669.0	823.0	981.0	609.0	0.5	0.5	0.6	0.7	0.6	0.8	3.0	2.0	3.9	2.3	1.4	3.1	3.4	1.8	5.0	83000.0		16.0	0.6	6.6	6.0	7.1	4.3	2.6
32	32	11930.0	15671.0	5702.0	9969.0	16110.0	5550.0	10560.0	36785.0	11269.0	25516.0	20675.0	5719.0	14956.0	40109.0	9887.0	30222.0	58269.0	25868.0	32401.0	88271.0	39069.0	49202.0	34850.0	53551.0	0.9	0.7	1.0	0.9	0.7	1.1	2.2	1.5	2.9	1.3	0.8	1.7	2.5	1.3	3.5			30.4		6.9	6.5	7.3	3.2	4.9
33	33	2470.0	10308.0	5225.0	5083.0	7216.0	3690.0	3526.0	13547.0	6334.0	7213.0	6331.0	2644.0	3687.0	8388.0	3747.0	4641.0	51185.0	22054.0	29131.0	68056.0	29941.0	38115.0	30095.0	21042.0	13.5	13.7	13.2	10.3	10.6	10.0	20.5	19.2	21.6	10.3	8.7	11.8	15.9	14.4	17.4	360000.0	8800.0	66.9	1.9	74.8	66.7	82.5	32.3	22.1
34	34	1590.0	10164.0	4689.0	5475.0	5365.0	2489.0	2876.0	12254.0	5606.0	6648.0	6889.0	3117.0	3772.0	8587.0	3797.0	4790.0	44050.0	19401.0	24649.0	64977.0	29322.0	35655.0	24360.0	18288.0	13.2	12.3	14.2	7.9	7.4	8.4	19.6	18.0	21.3	11.8	10.7	12.9	17.4	15.4	19.4	460000.0	13000.0	67.7	2.9	69.8	63.8	75.4	25.6	18.9
35	35	560.0	32136.0	15790.0	16346.0	22562.0	11097.0	11465.0	56702.0	27850.0	28852.0	34140.0	16753.0	17387.0	32484.0	16425.0	16059.0	245827.0	109823.0	136004.0	307593.0	139128.0	168465.0	106733.0	114852.0	10.8	10.7	11.0	9.2	9.1	9.4	26.1	25.6	26.6	17.0	16.7	17.4	19.4	19.5	19.2	480000.0	14000.0	62.5	0.7	79.0	72.1	85.5	26.5	27.7
36	36	1970.0	571.0	237.0	334.0	479.0	195.0	284.0	1023.0	394.0	629.0	544.0	199.0	345.0	1039.0	387.0	652.0	5676.0	2504.0	3172.0	7604.0	3402.0	4202.0	3297.0	2868.0	3.4	2.9	4.0	3.2	2.6	3.8	7.8	6.0	9.5	4.6	3.4	5.8	10.7	8.0	13.3	120000.0	7400.0	70.6	3.8	43.0	38.9	46.8	18.4	15.8
37	37	6220.0	758.0	318.0	440.0	990.0	395.0	595.0	4304.0	1148.0	3156.0	3314.0	753.0	2561.0	5820.0	1099.0	4721.0	8077.0	3510.0	4567.0	9382.0	4093.0	5289.0	5106.0	5255.0	1.0	0.9	1.2	1.3	1.1	1.5	5.4	2.9	7.7	4.0	1.9	6.1	6.6	2.5	10.5	170000.0	1700.0	19.1	0.5	12.8	11.5	14.2	7.0	7.1
38	38	1580.0	77.0	33.0	44.0	32.0	12.0	20.0	90.0	32.0	58.0	58.0	20.0	38.0	62.0	22.0	40.0	943.0	434.0	509.0	1192.0	553.0	639.0	622.0	600.0	3.6	3.2	4.0	1.7	1.3	2.1	5.3	3.8	6.7	3.6	2.5	4.6	4.2	3.0	5.3	200.0	100.0	56.1	0.1	49.7	46.8	52.4	25.8	24.2
39	39	3490.0	9.0	4.0	5.0	11.0	4.0	7.0	30.0	12.0	18.0	19.0	8.0	11.0	43.0	11.0	32.0	116.0	52.0	64.0	136.0	61.0	75.0	84.0	92.0	0.9	0.8	0.9	1.0	0.8	1.2	2.8	2.4	3.2	1.8	1.6	2.0	3.8	1.9	5.7	2600.0	100.0	48.0	0.6	13.5	12.3	14.8	8.4	9.1
40	40	12340.0	50.0	22.0	28.0	71.0	31.0	40.0	249.0	78.0	171.0	178.0	47.0	131.0	336.0	78.0	258.0	385.0	177.0	208.0	479.0	218.0	261.0	328.0	260.0	0.7	0.6	0.8	1.0	0.8	1.1	3.4	2.1	4.5	2.4	1.3	3.5	4.2	2.0	6.3	17000.0	200.0	15.0	0.5	7.6	7.1	8.1	5.4	4.2
41	41		103.0	44.0	59.0	119.0	47.0	72.0	374.0	140.0	234.0	255.0	93.0	162.0	383.0	118.0	265.0	411.0	177.0	234.0	526.0	227.0	299.0	239.0	703.0	0.8	0.7	0.9	1.0	0.8	1.1	3.0	2.3	3.6	2.0	1.5	2.5	2.7	1.7	3.6	36000.0	500.0	19.5	0.5	5.0	4.5	5.5	2.4	6.9
42	42	28470.0	7.0	3.0	4.0	8.0	3.0	5.0	21.0	7.0	14.0	13.0	4.0	9.0	27.0	7.0	20.0	30.0	13.0	17.0	36.0	16.0	20.0	21.0	33.0	0.5	0.5	0.6	0.6	0.5	0.7	1.7	1.2	2.2	1.1	0.7	1.4	1.9	1.0	2.8	1400.0	100.0	21.5	0.1	2.8	2.6	3.0	1.6	2.6
43	43	24530.0	45.0	21.0	24.0	52.0	22.0	30.0	182.0	61.0	121.0	130.0	39.0	91.0	204.0	53.0	151.0	232.0	99.0	133.0	293.0	125.0	168.0	150.0	285.0	0.4	0.4	0.4	0.4	0.4	0.5	1.8	1.2	2.3	1.3	0.8	1.8	2.2	1.1	3.1			12.7		2.8	2.4	3.1	1.4	2.7
44	44	51660.0	274.0	116.0	158.0	295.0	132.0	163.0	1141.0	393.0	748.0	846.0	261.0	585.0	1356.0	371.0	985.0	2308.0	1033.0	1275.0	2723.0	1221.0	1502.0	1673.0	2115.0	0.4	0.3	0.4	0.4	0.4	0.4	1.5	1.1	1.9	1.1	0.7	1.5	1.5	0.9	2.1			19.4		3.6	3.3	3.8	2.2	2.8
45	45	3050.0	164.0	77.0	87.0	115.0	54.0	61.0	349.0	147.0	202.0	234.0	93.0	141.0	318.0	123.0	195.0	1115.0	497.0	618.0	1316.0	587.0	729.0	725.0	674.0	7.3	6.9	7.7	5.1	4.8	5.4	15.3	13.0	17.6	10.2	8.2	12.2	15.3	11.9	18.6	5800.0	500.0	57.1	0.7	54.1	49.0	58.8	29.6	26.7
46	46	7790.0	1.0	0.0	1.0	2.0	1.0	1.0	4.0	1.0	3.0	2.0	0.0	2.0	6.0	2.0	4.0	31.0	14.0	17.0	34.0	15.0	19.0	27.0	15.0	1.4	1.2	1.7	1.6	1.2	1.9	3.3	2.1	4.5	1.7	0.9	2.6	4.6	2.6	6.6					35.9	33.1	38.5	28.3	15.5
47	47	68300.0	18.0	8.0	10.0	23.0	10.0	13.0	87.0	32.0	55.0	64.0	22.0	42.0	110.0	31.0	79.0	194.0	86.0	108.0	222.0	98.0	124.0	156.0	121.0	0.3	0.3	0.3	0.3	0.3	0.4	1.3	1.0	1.6	0.9	0.7	1.2	1.5	0.9	2.1	6700.0	100.0	25.9	0.1	3.6	3.3	3.9	2.5	1.9
48	48	8100.0	321.0	129.0	192.0	320.0	121.0	199.0	1101.0	343.0	758.0	781.0	222.0	559.0	1575.0	427.0	1148.0	5592.0	2488.0	3104.0	6799.0	3027.0	3772.0	4705.0	2640.0	1.6	1.3	1.8	1.6	1.2	2.0	5.6	3.6	7.5	4.0	2.3	5.6	8.2	4.5	11.7	77000.0	2300.0	45.9	0.9	33.0	30.0	35.8	22.9	12.7
49	49	3680.0	1335.0	600.0	735.0	1140.0	485.0	655.0	2651.0	1023.0	1628.0	1511.0	538.0	973.0	1741.0	589.0	1152.0	18382.0	8233.0	10149.0	21567.0	9733.0	11834.0	14888.0	9429.0	1.4	1.3	1.5	1.4	1.2	1.6	3.8	3.0	4.6	2.4	1.8	3.0	3.0	2.1	3.9	20000.0	500.0	46.9	0.1	22.3	20.6	24.0	15.6	9.8
50	50	5960.0	328.0	144.0	184.0	427.0	185.0	242.0	1392.0	503.0	889.0	965.0	318.0	647.0	1747.0	429.0	1318.0	3202.0	1379.0	1823.0	3722.0	1614.0	2108.0	1989.0	2670.0	1.1	0.9	1.2	1.3	1.2	1.5	4.4	3.2	5.5	3.1	2.1	4.0	5.5	2.7	8.2	46000.0	500.0	34.5	0.4	12.5	11.1	13.8	6.7	8.9
51	51	3520.0	5415.0	2088.0	3327.0	4325.0	1525.0	2800.0	11468.0	3642.0	7826.0	7143.0	2117.0	5026.0	7216.0	2017.0	5199.0	40001.0	18046.0	21955.0	46892.0	21292.0	25600.0	24704.0	22876.0	2.1	1.7	2.5	2.0	1.4	2.5	5.7	3.7	7.6	3.7	2.2	5.1	4.0	2.3	5.6	29000.0	560.0	26.9	0.1	19.0	17.7	20.2	10.0	9.2
52	52		332.0	134.0	198.0	342.0	145.0	197.0	1040.0	388.0	652.0	698.0	243.0	455.0	892.0	289.0	603.0	2970.0	1257.0	1713.0	3892.0	1674.0	2218.0	1799.0	1704.0	3.5	2.8	4.1	3.6	3.1	4.1	11.6	8.7	14.4	8.0	5.6	10.3	12.4	8.1	16.6	12000.0	500.0	59.8	0.5	38.1	33.2	42.7	17.3	16.1
53	53	29690.0	136.0	61.0	75.0	186.0	79.0	107.0	560.0	209.0	351.0	374.0	130.0	244.0	591.0	154.0	437.0	908.0	399.0	509.0	1089.0	478.0	611.0	637.0	776.0	0.3	0.3	0.3	0.4	0.3	0.4	1.1	0.9	1.4	0.8	0.5	1.0	1.2	0.7	1.8	160000.0	840.0	17.8	0.3	3.0	2.8	3.3	1.8	2.2
54	54	26460.0	7.0	3.0	4.0	8.0	4.0	4.0	30.0	12.0	18.0	22.0	8.0	14.0	23.0	7.0	16.0	21.0	9.0	12.0	28.0	12.0	16.0	12.0	26.0	0.5	0.4	0.5	0.5	0.5	0.6	2.2	1.8	2.5	1.6	1.3	2.0	1.8	1.2	2.5			39.9		2.0	1.8	2.2	0.9	1.9
55	55	940.0	12918.0	5322.0	7596.0	8698.0	3448.0	5250.0	29171.0	10407.0	18764.0	20473.0	6959.0	13514.0	20268.0	6827.0	13441.0	131839.0	54640.0	77199.0	177737.0	75838.0	101899.0	101951.0	81798.0	4.1	3.5	4.8	3.0	2.4	3.5	10.5	7.6	13.3	7.6	5.2	9.9	8.5	5.8	11.2	570000.0	12000.0	63.2	0.8	46.8	41.0	52.2	26.2	20.6
56	56	53280.0	19.0	9.0	10.0	25.0	11.0	14.0	134.0	44.0	90.0	109.0	33.0	76.0	179.0	50.0	129.0	83.0	37.0	46.0	102.0	45.0	57.0	60.0	91.0	0.3	0.3	0.3	0.4	0.4	0.4	2.2	1.5	2.9	1.8	1.1	2.5	2.9	1.7	4.1			26.7		2.2	2.0	2.4	1.3	1.9
57	57	4500.0	39.0	16.0	23.0	49.0	20.0	29.0	113.0	47.0	66.0	64.0	27.0	37.0	89.0	34.0	55.0	418.0	185.0	233.0	501.0	222.0	279.0	247.0	165.0	2.2	1.8	2.5	2.8	2.3	3.3	6.8	5.7	7.9	4.0	3.4	4.6	6.0	4.6	7.4	1400.0	100.0	46.4	0.2	27.7	25.4	29.9	13.7	9.1
58	58	44160.0	272.0	114.0	158.0	292.0	124.0	168.0	1081.0	366.0	715.0	789.0	242.0	547.0	1341.0	353.0	988.0	2342.0	1025.0	1317.0	2985.0	1308.0	1677.0	1713.0	2083.0	0.4	0.3	0.4	0.4	0.3	0.4	1.4	0.9	1.8	1.0	0.6	1.4	1.8	1.0	2.6	190000.0	720.0	33.8	0.3	4.4	3.9	4.8	2.5	3.1
59	59	3980.0	6.0	3.0	3.0	6.0	2.0	4.0	17.0	6.0	11.0	11.0	4.0	7.0	14.0	3.0	11.0	49.0	20.0	29.0	58.0	24.0	34.0	31.0	27.0	2.8	2.3	3.3	2.4	1.8	2.9	7.2	4.9	9.5	4.8	3.0	6.6	6.2	3.4	8.9					24.9	21.5	28.0	12.9	11.2
60	60	6440.0	299.0	132.0	167.0	330.0	161.0	169.0	617.0	272.0	345.0	287.0	111.0	176.0	321.0	114.0	207.0	1855.0	807.0	1048.0	2512.0	1115.0	1397.0	1203.0	908.0	5.1	4.5	5.6	6.5	6.4	6.6	13.1	11.5	14.7	6.7	5.2	8.2	8.2	5.9	10.5	44000.0	2000.0	69.9	3.0	39.7	35.6	43.7	18.9	14.1
61	61	44790.0	255.0	111.0	144.0	330.0	135.0	195.0	1236.0	448.0	788.0	906.0	313.0	593.0	1533.0	434.0	1099.0	2473.0	1089.0	1384.0	2864.0	1264.0	1600.0	1893.0	1836.0	0.3	0.3	0.3	0.4	0.3	0.5	1.6	1.2	2.0	1.2	0.9	1.5	1.9	1.1	2.7			30.6		4.2	3.8	4.6	2.8	2.7
62	62	4700.0	45.0	18.0	27.0	51.0	20.0	31.0	177.0	57.0	120.0	126.0	37.0	89.0	179.0	42.0	137.0	418.0	178.0	240.0	474.0	203.0	271.0	272.0	288.0	0.8	0.7	0.9	1.0	0.8	1.2	4.0	2.6	5.3	3.0	1.8	4.1	4.1	2.0	6.1	8000.0	100.0	29.5	0.3	9.5	8.4	10.5	5.4	5.7
63	63	2300.0	4735.0	2162.0	2573.0	3314.0	1519.0	1795.0	8053.0	3339.0	4714.0	4739.0	1820.0	2919.0	4246.0	1677.0	2569.0	29275.0	12726.0	16549.0	39423.0	17295.0	22128.0	20641.0	19787.0	5.6	5.2	6.0	4.4	4.1	4.7	11.5	9.6	13.3	7.1	5.5	8.6	7.4	5.9	8.9	320000.0	9900.0	69.1	1.7	44.0	39.3	48.4	22.8	21.4
64	64	990.0	4534.0	2215.0	2319.0	1995.0	964.0	1031.0	5808.0	2771.0	3037.0	3813.0	1807.0	2006.0	4861.0	2304.0	2557.0	29259.0	12683.0	16576.0	44995.0	20294.0	24701.0	14486.0	11089.0	12.0	11.9	12.0	5.9	5.8	6.0	18.8	18.2	19.3	12.9	12.4	13.4	18.3	17.6	19.0	110000.0	3900.0	67.5	1.5	98.7	91.0	106.1	31.1	23.2
65	65	740.0	413.0	183.0	230.0	317.0	139.0	178.0	777.0	294.0	483.0	460.0	155.0	305.0	503.0	182.0	321.0	2953.0	1270.0	1683.0	4138.0	1830.0	2308.0	2221.0	1887.0	5.3	4.7	5.8	4.5	4.0	5.0	12.4	9.4	15.3	7.9	5.4	10.3	10.4	7.6	13.1	25000.0	1300.0	61.4	1.7	47.9	43.0	52.6	25.3	21.0
66	66	760.0	431.0	197.0	234.0	291.0	140.0	151.0	769.0	358.0	411.0	478.0	218.0	260.0	516.0	219.0	297.0	3166.0	1377.0	1789.0	4693.0	2104.0	2589.0	2197.0	2064.0	7.6	7.0	8.1	5.6	5.5	5.8	16.1	15.1	17.1	10.5	9.7	11.4	13.3	11.4	15.3	36000.0	1700.0	65.7	3.1	74.3	67.8	80.2	34.3	31.2
67	67	5150.0	379.0	181.0	198.0	255.0	124.0	131.0	552.0	243.0	309.0	297.0	119.0	178.0	343.0	114.0	229.0	2818.0	1250.0	1568.0	3768.0	1706.0	2062.0	1416.0	758.0	9.0	8.7	9.3	6.6	6.4	6.7	17.3	15.3	19.1	10.8	8.9	12.6	13.7	9.6	17.3	63000.0	2300.0	56.0	6.9	76.8	70.4	82.6	28.5	15.0
68	68	20000.0	33.0	14.0	19.0	45.0	18.0	27.0	157.0	52.0	105.0	112.0	34.0	78.0	195.0	41.0	154.0	261.0	116.0	145.0	299.0	133.0	166.0	178.0	245.0	0.3	0.3	0.4	0.4	0.3	0.5	1.4	1.0	1.8	1.0	0.7	1.4	1.7	0.8	2.6	17000.0	100.0	16.1	0.2	3.7	3.4	4.0	2.2	3.1
69	69	8500.0	4.0	1.0	3.0	4.0	1.0	3.0	8.0	2.0	6.0	4.0	1.0	3.0	6.0	2.0	4.0	29.0	13.0	16.0	32.0	15.0	17.0	20.0	18.0	1.8	1.4	2.1	2.1	1.5	2.6	4.4	2.6	6.1	2.3	1.1	3.6	3.3	2.1	4.5					16.2	14.9	17.4	10.3	9.1
70	70	4930.0	570.0	263.0	307.0	741.0	324.0	417.0	3048.0	1009.0	2039.0	2307.0	685.0	1622.0	3056.0	745.0	2311.0	7319.0	3186.0	4133.0	8704.0	3824.0	4880.0	4021.0	5030.0	1.4	1.4	1.5	1.9	1.7	2.2	8.0	5.4	10.6	6.1	3.7	8.5	8.5	4.2	12.7	28000.0	730.0	40.7	0.2	23.0	20.6	25.3	10.8	13.3
71	71	9410.0	30.0	13.0	17.0	41.0	17.0	24.0	122.0	47.0	75.0	81.0	30.0	51.0	171.0	48.0	123.0	378.0	161.0	217.0	450.0	193.0	257.0	276.0	217.0	1.9	1.6	2.2	2.7	2.2	3.2	8.2	6.4	10.0	5.5	4.1	6.8	11.2	6.3	16.0	9300.0	200.0	50.8	1.4	27.7	24.1	31.0	16.9	13.1
72	72	2460.0	382.0	155.0	227.0	630.0	269.0	361.0	1500.0	524.0	976.0	870.0	255.0	615.0	1252.0	322.0	930.0	3073.0	1325.0	1748.0	3570.0	1549.0	2021.0	2059.0	1797.0	1.8	1.5	2.1	3.0	2.6	3.3	7.0	5.0	8.9	4.1	2.4	5.6	6.0	3.2	8.7	21000.0	770.0	40.7	0.2	16.6	14.7	18.3	9.5	8.2
73	73	17630.0	27.0	11.0	16.0	23.0	10.0	13.0	102.0	29.0	73.0	79.0	19.0	60.0	92.0	21.0	71.0	138.0	61.0	77.0	165.0	73.0	92.0	97.0	105.0	0.7	0.6	0.8	0.6	0.5	0.6	2.6	1.5	3.6	2.0	1.0	2.9	2.0	1.0	2.9	1700.0	100.0	9.9	0.1	4.6	4.3	5.0	2.8	3.0
74	74	1440.0	1680.0	831.0	849.0	1224.0	572.0	652.0	2689.0	1181.0	1508.0	1465.0	609.0	856.0	2397.0	958.0	1439.0	12174.0	5366.0	6808.0	15748.0	7040.0	8708.0	6540.0	4859.0	6.8	6.8	6.8	5.1	4.8	5.4	11.5	10.1	12.8	6.4	5.3	7.4	11.0	8.8	13.2	140000.0	1500.0	59.6	1.8	58.6	53.1	63.9	24.3	17.7
75	75	17780.0	38.0	16.0	22.0	50.0	20.0	30.0	178.0	57.0	121.0	128.0	37.0	91.0	209.0	62.0	147.0	305.0	134.0	171.0	369.0	163.0	206.0	191.0	330.0	0.4	0.4	0.5	0.5	0.4	0.6	1.8	1.2	2.4	1.3	0.8	1.8	2.0	1.2	2.8			11.8		4.0	3.6	4.3	2.1	3.6
76	76	4170.0	12902.0	5227.0	7675.0	9567.0	3519.0	6048.0	29806.0	9844.0	19962.0	20239.0	6325.0	13914.0	22382.0	5905.0	16477.0	84901.0	36614.0	48287.0	100012.0	43373.0	56639.0	50931.0	41163.0	2.7	2.3	3.2	2.0	1.5	2.5	6.6	4.4	8.6	4.5	2.9	6.1	5.1	2.8	7.3	520000.0	26000.0	37.9	0.3	22.2	19.8	24.4	11.3	9.1
77	77	2150.0	40922.0	17462.0	23460.0	59385.0	23961.0	35424.0	149611.0	61807.0	87804.0	90226.0	37846.0	52380.0	125805.0	46585.0	79220.0	586787.0	280243.0	306544.0	709366.0	345299.0	364067.0	441801.0	286482.0	1.7	1.5	1.9	2.4	2.0	2.7	5.9	5.1	6.6	3.5	3.1	3.9	5.0	3.9	6.0	2300000.0	42000.0	45.0	0.2	30.6	31.0	30.3	19.1	12.2
78	78	76110.0	17.0	7.0	10.0	24.0	9.0	15.0	78.0	28.0	50.0	54.0	19.0	35.0	81.0	18.0	63.0	162.0	72.0	90.0	187.0	83.0	104.0	121.0	148.0	0.3	0.2	0.3	0.3	0.3	0.4	1.2	0.9	1.5	0.8	0.6	1.1	1.3	0.6	2.0	8800.0	100.0	32.4	0.3	3.1	2.9	3.4	2.1	2.5
79	79	3530.0	2313.0	982.0	1331.0	2143.0	873.0	1270.0	7300.0	2393.0	4907.0	5157.0	1520.0	3637.0	5776.0	1494.0	4282.0	13272.0	6094.0	7178.0	15806.0	7315.0	8491.0	9719.0	8746.0	1.5	1.3	1.7	1.6	1.4	1.9	6.2	4.1	8.1	4.5	2.7	6.2	5.2	2.7	7.6	51000.0	3500.0	32.4	0.1	12.6	12.0	13.2	8.1	7.2
80	80	4670.0	2922.0	1198.0	1724.0	2751.0	1064.0	1687.0	6234.0	2127.0	4107.0	3483.0	1063.0	2420.0	3571.0	1012.0	2559.0	24520.0	10732.0	13788.0	28890.0	12669.0	16221.0	16772.0	14091.0	2.5	2.1	2.9	2.7	2.1	3.2	6.5	4.5	8.4	3.9	2.4	5.2	4.4	2.5	6.1			39.5		24.5	22.1	26.8	14.1	11.7
81	81	63140.0	1.0	1.0	0.0	2.0	1.0	1.0	8.0	2.0	6.0	6.0	1.0	5.0	7.0	2.0	5.0	10.0	4.0	6.0	12.0	5.0	7.0	6.0	8.0	0.2	0.2	0.2	0.3	0.3	0.4	1.6	0.9	2.3	1.3	0.6	1.9	1.4	0.8	1.9	500.0	100.0	29.4	0.1	2.6	2.4	2.8	1.4	1.8
82	82	49280.0	63.0	26.0	37.0	63.0	26.0	37.0	217.0	69.0	148.0	154.0	43.0	111.0	210.0	50.0	160.0	470.0	209.0	261.0	589.0	262.0	327.0	302.0	480.0	0.4	0.3	0.4	0.4	0.4	0.5	1.5	1.0	2.0	1.1	0.6	1.6	1.6	0.8	2.4			26.7		3.4	3.1	3.6	1.7	2.7
83	83	36130.0	135.0	60.0	75.0	198.0	82.0	116.0	661.0	223.0	438.0	463.0	141.0	322.0	697.0	172.0	525.0	915.0	408.0	507.0	1081.0	482.0	599.0	604.0	915.0	0.3	0.2	0.3	0.4	0.3	0.4	1.2	0.8	1.5	0.8	0.5	1.1	1.2	0.6	1.7	140000.0	500.0	27.8	0.2	2.6	2.4	2.8	1.5	2.2
84	84	5190.0	43.0	18.0	25.0	60.0	23.0	37.0	220.0	68.0	152.0	160.0	45.0	115.0	260.0	60.0	200.0	354.0	151.0	203.0	414.0	177.0	237.0	342.0	483.0	1.1	0.9	1.3	1.4	1.1	1.7	4.9	3.1	6.6	3.5	2.0	4.9	5.2	2.5	7.9	29000.0	770.0	50.4	1.3	12.4	10.8	14.0	10.3	14.4
85	85	4120.0	332.0	134.0	198.0	248.0	96.0	152.0	910.0	303.0	607.0	662.0	207.0	455.0	727.0	196.0	531.0	3057.0	1332.0	1725.0	3545.0	1551.0	1994.0	2087.0	2221.0	1.4	1.1	1.6	1.0	0.8	1.2	4.1	2.8	5.5	3.1	2.0	4.2	3.6	2.0	5.2			25.6		14.6	13.1	16.0	8.5	9.0
86	86	43450.0	342.0	152.0	190.0	416.0	180.0	236.0	1661.0	637.0	1024.0	1245.0	457.0	788.0	2198.0	737.0	1461.0	1428.0	661.0	767.0	1930.0	891.0	1039.0	667.0	1292.0	0.3	0.3	0.4	0.4	0.3	0.4	1.5	1.2	1.8	1.1	0.8	1.4	1.8	1.3	2.4			9.9		2.3	2.2	2.4	0.8	1.6
87	87	8880.0	467.0	184.0	283.0	471.0	177.0	294.0	1240.0	441.0	799.0	769.0	264.0	505.0	990.0	301.0	689.0	3839.0	1609.0	2230.0	4295.0	1807.0	2488.0	2081.0	3384.0	1.2	1.0	1.4	1.4	1.0	1.7	4.3	3.1	5.4	3.0	2.1	3.8	4.4	2.7	6.0	35000.0	200.0	38.5	0.3	10.3	8.9	11.5	5.0	8.1
88	88	2080.0	6603.0	3053.0	3550.0	5656.0	2490.0	3166.0	12823.0	5226.0	7597.0	7167.0	2736.0	4431.0	9858.0	3959.0	5899.0	40729.0	18102.0	22627.0	54038.0	24291.0	29747.0	27040.0	27720.0	4.9	4.6	5.3	4.2	3.7	4.7	10.1	8.2	12.0	6.0	4.5	7.4	9.7	7.7	11.8	1400000.0	22000.0	65.4	4.0	37.2	33.7	40.4	18.4	18.5
89	89	1220.0	189.0	69.0	120.0	201.0	78.0	123.0	554.0	228.0	326.0	353.0	150.0	203.0	421.0	146.0	275.0	2467.0	1061.0	1406.0	2774.0	1195.0	1579.0	1881.0	1018.0	1.2	0.9	1.5	1.5	1.2	1.9	4.9	4.1	5.7	3.3	2.9	3.8	4.1	2.8	5.3	9600.0	500.0	38.5	0.2	17.4	15.4	19.3	11.9	6.4
90	90	1580.0	892.0	346.0	546.0	539.0	210.0	329.0	1533.0	534.0	999.0	994.0	324.0	670.0	1190.0	397.0	793.0	6845.0	2921.0	3924.0	8013.0	3441.0	4572.0	4119.0	3705.0	2.7	2.2	3.2	1.7	1.3	2.0	5.1	3.6	6.5	3.4	2.2	4.5	4.6	3.0	6.2	72000.0	1100.0	52.4	0.6	24.8	21.8	27.6	12.8	11.4
91	91	2790.0	17.0	7.0	10.0	11.0	5.0	6.0	27.0	10.0	17.0	16.0	5.0	11.0	20.0	6.0	14.0	133.0	57.0	76.0	168.0	73.0	95.0	73.0	50.0	5.2	4.6	5.8	3.8	3.4	4.3	10.7	8.1	13.4	6.9	4.7	9.2	8.6	5.0	12.3					48.2	43.6	52.5	20.8	14.1
92	92	19020.0	1.0	1.0	0.0	1.0	0.0	2.0	5.0	0.0	5.0	4.0	1.0	3.0	7.0	2.0	5.0	7.0	3.0	4.0	9.0	4.0	5.0	6.0	5.0	1.3	1.0	1.6	1.5	1.2	1.9	7.3	4.4	10.3	5.7	3.2	8.4	9.9	5.3	14.7					14.6	13.1	16.0	9.8	7.8
93	93	35110.0	158.0	67.0	91.0	183.0	76.0	107.0	718.0	267.0	451.0	535.0	191.0	344.0	1149.0	434.0	715.0	719.0	316.0	403.0	860.0	379.0	481.0	400.0	505.0	0.4	0.3	0.4	0.4	0.3	0.5	1.5	1.2	1.9	1.1	0.8	1.4	1.8	1.4	2.1			9.4		2.9	2.6	3.2	1.4	1.7
94	94	33780.0	57.0	21.0	36.0	57.0	22.0	35.0	148.0	41.0	107.0	91.0	19.0	72.0	112.0	30.0	82.0	363.0	160.0	203.0	434.0	191.0	243.0	217.0	242.0	0.9	0.7	1.0	0.9	0.8	1.0	2.9	1.7	3.9	2.0	0.9	2.9	3.0	1.7	4.1			29.1		8.7	7.9	9.5	4.9	5.4
95	95	2510.0	391.0	157.0	234.0	640.0	272.0	368.0	1289.0	525.0	764.0	649.0	253.0	396.0	1042.0	438.0	604.0	5573.0	2386.0	3187.0	6939.0	3011.0	3928.0	3434.0	2666.0	2.6	2.1	3.0	4.3	3.7	4.8	8.7	7.2	10.2	4.5	3.6	5.4	7.2	6.2	8.2	15000.0	500.0	41.1	0.3	42.5	37.8	46.9	21.0	16.1
96	96	4970.0	112.0	46.0	66.0	104.0	40.0	64.0	349.0	108.0	241.0	245.0	68.0	177.0	269.0	70.0	199.0	606.0	279.0	327.0	724.0	331.0	393.0	404.0	505.0	1.0	0.8	1.2	0.9	0.8	1.1	3.4	2.2	4.5	2.4	1.4	3.4	3.0	1.6	4.3	3000.0	100.0	10.7	0.1	8.2	7.7	8.7	4.8	5.9
97	97	630.0	1338.0	591.0	747.0	1039.0	490.0	549.0	2508.0	1131.0	1377.0	1469.0	641.0	828.0	1471.0	686.0	785.0	9106.0	4032.0	5074.0	12187.0	5503.0	6684.0	4866.0	3806.0	9.3	8.3	10.3	7.7	7.4	8.1	20.2	18.4	22.0	12.6	11.1	14.0	15.4	14.5	16.4	32000.0	1100.0	64.1	1.1	76.0	69.9	81.9	29.9	22.9
98	98	7880.0	155.0	62.0	93.0	202.0	74.0	128.0	548.0	174.0	374.0	346.0	100.0	246.0	363.0	95.0	268.0	1113.0	483.0	630.0	1306.0	573.0	733.0	692.0	827.0	1.2	1.0	1.4	1.5	1.1	1.8	4.2	2.8	5.6	2.7	1.6	3.8	3.2	1.7	4.7	8000.0	200.0	37.0	0.2	10.8	9.7	11.8	5.8	6.8
99	99	9750.0	4.0	1.0	3.0	3.0	1.0	2.0	13.0	4.0	9.0	10.0	3.0	7.0	15.0	5.0	10.0	46.0	21.0	25.0	52.0	23.0	29.0	27.0	23.0	1.7	1.3	2.0	1.2	0.9	1.5	5.1	3.2	7.0	3.9	2.2	5.5	5.0	3.2	6.9					24.8	22.4	27.1	13.0	11.2
100	100	4000.0	227.0	100.0	127.0	300.0	132.0	168.0	858.0	312.0	546.0	558.0	180.0	378.0	780.0	225.0	555.0	1774.0	778.0	996.0	2088.0	920.0	1168.0	1179.0	1849.0	0.7	0.6	0.7	0.8	0.7	0.9	2.4	1.8	3.1	1.6	1.0	2.1	2.5	1.4	3.4	3600.0	100.0	29.2	0.1	6.7	6.1	7.4	3.9	6.0
101	101	1240.0	238.0	106.0	132.0	185.0	82.0	103.0	636.0	291.0	345.0	451.0	209.0	242.0	744.0	282.0	462.0	3358.0	1486.0	1872.0	4312.0	1934.0	2378.0	2100.0	1632.0	4.5	4.0	5.0	3.8	3.4	4.3	13.6	12.4	14.8	9.8	9.0	10.6	16.9	12.8	21.1	280000.0	4500.0	61.5	20.9	72.9	66.1	79.3	35.3	26.7
102	102	21750.0	18.0	8.0	10.0	19.0	8.0	11.0	72.0	23.0	49.0	53.0	15.0	38.0	95.0	22.0	73.0	74.0	33.0	41.0	91.0	40.0	51.0	51.0	69.0	0.6	0.5	0.7	0.7	0.6	0.8	2.8	1.8	3.7	2.1	1.2	2.9	3.2	1.6	4.7	3600.0	100.0	22.3	0.2	3.3	3.0	3.6	1.9	2.6
103	103	88190.0	1.0	0.0	1.0	1.0	1.0	0.0	9.0	3.0	6.0	8.0	2.0	6.0	8.0	2.0	6.0	15.0	6.0	9.0	18.0	8.0	10.0	11.0	24.0	0.2	0.2	0.2	0.2	0.1	0.2	1.4	0.9	1.9	1.3	0.8	1.7	1.0	0.6	1.4	1400.0	100.0	28.9	0.2	2.7	2.5	3.0	1.7	3.6
104	104	19830.0	10.0	5.0	5.0	9.0	4.0	5.0	49.0	16.0	33.0	40.0	12.0	28.0	59.0	16.0	43.0	55.0	24.0	31.0	65.0	29.0	36.0	35.0	58.0	0.5	0.5	0.5	0.5	0.4	0.5	2.6	1.8	3.5	2.2	1.3	3.0	3.5	1.9	4.9	7700.0	100.0	33.3	0.7	3.7	3.4	4.0	2.1	3.4
105	105	3620.0	1014.0	404.0	610.0	612.0	245.0	367.0	1866.0	651.0	1215.0	1254.0	406.0	848.0	1752.0	495.0	1257.0	10054.0	4389.0	5665.0	11788.0	5190.0	6598.0	7239.0	8722.0	1.5	1.2	1.7	0.9	0.8	1.1	3.0	2.1	3.9	2.1	1.4	2.8	3.0	1.7	4.3	22000.0	500.0	48.9	0.1	18.0	16.2	19.7	11.1	13.2
106	106	5230.0	47.0	19.0	28.0	51.0	21.0	30.0	149.0	51.0	98.0	98.0	30.0	68.0	137.0	35.0	102.0	468.0	201.0	267.0	552.0	238.0	314.0	402.0	268.0	1.1	0.9	1.3	1.3	1.1	1.6	4.3	2.9	5.6	2.9	1.8	4.0	4.0	2.1	5.9	15000.0	500.0	36.2	0.8	14.2	12.6	15.7	10.5	7.0
107	107	490.0	9933.0	4860.0	5073.0	5690.0	2694.0	2996.0	12027.0	5447.0	6580.0	6337.0	2753.0	3584.0	6589.0	2803.0	3786.0	39979.0	17556.0	22423.0	57839.0	26002.0	31837.0	21571.0	16743.0	13.2	13.1	13.3	8.1	7.7	8.5	18.2	16.6	19.8	10.2	8.9	11.5	11.8	10.1	13.5	57000.0	2900.0	55.7	0.4	66.0	60.6	71.4	24.1	18.4
108	108	9590.0	5.0	2.0	3.0	6.0	2.0	4.0	19.0	6.0	13.0	13.0	4.0	9.0	11.0	3.0	8.0	38.0	17.0	21.0	44.0	20.0	24.0	30.0	36.0	0.6	0.5	0.7	0.8	0.7	1.0	2.9	2.0	3.7	2.1	1.3	2.7	1.4	1.0	1.8			20.0		6.0	5.4	6.5	4.1	4.8
109	109	9590.0	2254.0	987.0	1267.0	3118.0	1296.0	1822.0	12749.0	3972.0	8777.0	9631.0	2676.0	6955.0	16427.0	3817.0	12610.0	21852.0	9641.0	12211.0	25592.0	11360.0	14232.0	15274.0	12531.0	1.0	0.9	1.2	1.4	1.2	1.6	5.8	3.7	7.9	4.4	2.5	6.3	7.7	3.6	11.8	360000.0	4600.0	18.9	0.4	13.2	12.0	14.5	8.1	6.6
110	110	6780.0	3.0	1.0	2.0	3.0	1.0	2.0	7.0	2.0	5.0	4.0	1.0	3.0	4.0	1.0	3.0	21.0	9.0	12.0	26.0	11.0	15.0	11.0	9.0	3.3	2.8	3.8	2.7	2.1	3.2	8.0	5.5	10.3	5.3	3.4	7.1	6.7	3.7	9.6					29.7	26.2	33.0	13.8	11.3
111	111	6250.0	16.0	7.0	9.0	19.0	8.0	11.0	54.0	21.0	33.0	35.0	13.0	22.0	47.0	13.0	34.0	94.0	43.0	51.0	108.0	49.0	59.0	69.0	77.0	0.7	0.6	0.8	0.8	0.7	1.0	2.3	1.8	2.7	1.4	1.1	1.8	1.7	1.0	2.3			8.4		5.3	5.0	5.6	3.4	3.8
112	112	820.0	8915.0	4211.0	4704.0	4976.0	2546.0	2430.0	9639.0	4571.0	5068.0	4663.0	2025.0	2638.0	4479.0	1980.0	2499.0	55050.0	24791.0	30259.0	85222.0	39694.0	45528.0	30484.0	21858.0	12.9	12.3	13.5	8.4	8.7	8.1	17.9	17.1	18.7	9.6	8.4	10.7	11.8	10.6	12.9	97000.0	4100.0	55.1	0.8	97.1	91.9	102.0	33.4	23.4
113	113	31160.0	2.0	1.0	1.0	2.0	1.0	1.0	6.0	2.0	4.0	4.0	1.0	3.0	7.0	2.0	5.0	23.0	10.0	13.0	27.0	12.0	15.0	18.0	14.0	0.3	0.3	0.4	0.6	0.5	0.7	1.5	1.1	1.9	0.9	0.6	1.3	1.2	0.6	1.8			22.8		5.8	5.4	6.2	3.9	2.9
114	114	1170.0	1974.0	775.0	1199.0	1789.0	676.0	1113.0	5232.0	1673.0	3559.0	3443.0	997.0	2446.0	6547.0	2091.0	4456.0	30985.0	13336.0	17649.0	38581.0	16800.0	21781.0	19939.0	13579.0	2.2	1.8	2.6	2.0	1.5	2.4	5.7	3.8	7.6	3.7	2.2	5.2	7.3	4.8	9.8	260000.0	6600.0	39.3	0.8	41.8	37.6	45.8	21.7	14.5
115	115	9370.0	3.0	1.0	2.0	4.0	1.0	3.0	16.0	5.0	11.0	12.0	4.0	8.0	18.0	5.0	13.0	13.0	6.0	7.0	16.0	7.0	9.0	7.0	24.0	0.4	0.3	0.4	0.5	0.4	0.5	2.1	1.5	2.6	1.6	1.1	2.1	2.3	1.2	3.3	500.0	100.0	11.9	0.1	2.3	2.1	2.4	1.0	3.4
116	116	3730.0	111.0	42.0	69.0	111.0	39.0	72.0	254.0	85.0	169.0	143.0	46.0	97.0	184.0	54.0	130.0	920.0	397.0	523.0	1074.0	465.0	609.0	541.0	316.0	1.4	1.1	1.7	1.8	1.3	2.3	5.0	3.4	6.5	3.2	2.1	4.2	4.0	2.4	5.5	620.0	100.0	20.0	0.1	14.7	13.1	16.3	7.5	4.4
117	117	480.0	7016.0	3228.0	3788.0	4812.0	2354.0	2458.0	11103.0	4728.0	6375.0	6291.0	2374.0	3917.0	12845.0	6490.0	6355.0	58834.0	26891.0	31943.0	79353.0	36728.0	42625.0	32279.0	20723.0	7.5	6.9	8.1	5.9	5.8	6.0	14.8	12.5	17.1	9.0	6.8	11.2	21.2	21.3	21.1			63.4		69.6	64.9	73.9	27.5	17.3
118	118	1950.0	594.0	251.0	343.0	420.0	177.0	243.0	1094.0	461.0	633.0	674.0	284.0	390.0	642.0	296.0	346.0	4864.0	2131.0	2733.0	6070.0	2674.0	3396.0	3463.0	2604.0	4.6	4.0	5.3	3.5	3.0	4.0	10.1	8.5	11.7	6.7	5.6	7.8	7.7	6.9	8.5	8700.0	500.0	47.2	0.3	40.5	36.2	44.6	22.6	16.7
119	119	9890.0	11.0	5.0	6.0	15.0	6.0	9.0	74.0	26.0	48.0	59.0	20.0	39.0	93.0	25.0	68.0	205.0	90.0	115.0	223.0	98.0	125.0	142.0	140.0	0.8	0.7	0.9	0.9	0.8	1.1	4.0	2.9	5.2	3.1	2.1	4.1	4.9	2.6	7.1	12000.0		42.1	1.4	16.6	14.9	18.3	10.6	10.3
120	120	610.0	4101.0	1847.0	2254.0	2670.0	1224.0	1446.0	5970.0	2509.0	3461.0	3300.0	1285.0	2015.0	4194.0	1606.0	2588.0	20167.0	8794.0	11373.0	26800.0	11817.0	14983.0	12608.0	10668.0	7.2	6.5	7.9	4.9	4.5	5.4	11.9	9.9	14.0	7.0	5.4	8.7	11.1	8.3	14.0	930000.0	13000.0	61.6	7.7	41.9	37.1	46.4	19.3	16.1
121	121	10710.0	403.0	169.0	234.0	505.0	200.0	305.0	1684.0	515.0	1169.0	1179.0	315.0	864.0	1904.0	549.0	1355.0	3301.0	1452.0	1849.0	3866.0	1704.0	2162.0	2153.0	2590.0	0.8	0.7	0.9	1.0	0.8	1.2	3.2	2.0	4.3	2.2	1.2	3.1	3.4	2.0	4.7	82000.0	1600.0	19.1	0.3	7.6	6.9	8.2	4.2	5.0
122	122	4680.0	407.0	192.0	215.0	349.0	175.0	174.0	688.0	318.0	370.0	339.0	143.0	196.0	669.0	251.0	418.0	2031.0	906.0	1125.0	2703.0	1217.0	1486.0	1352.0	1222.0	6.5	6.1	6.9	6.4	6.4	6.4	13.5	12.2	14.7	7.1	5.9	8.3	14.2	10.5	17.9	210000.0	2900.0	64.3	11.8	39.0	35.3	42.7	19.5	17.3
123	123	590.0	16964.0	8375.0	8589.0	8136.0	4049.0	4087.0	13663.0	6438.0	7225.0	5527.0	2389.0	3138.0	7275.0	3725.0	3550.0	66430.0	30031.0	36399.0	124291.0	58790.0	65501.0	38501.0	25078.0	20.8	20.9	20.8	12.1	12.2	11.9	22.0	21.0	23.1	10.1	8.9	11.3	16.6	17.3	15.9	27000.0	910.0	58.9	0.2	115.2	111.2	118.8	33.7	21.4
124	124	2120.0	79352.0	37749.0	41603.0	36959.0	17217.0	19742.0	73790.0	33133.0	40657.0	36831.0	15916.0	20915.0	38668.0	18113.0	20555.0	548614.0	244823.0	303791.0	852298.0	393965.0	458333.0	276463.0	182307.0	12.9	12.4	13.3	6.8	6.5	7.2	14.8	13.5	16.0	8.0	7.0	8.9	10.2	9.7	10.7	1800000.0	51000.0	64.3	1.3	110.8	104.3	116.9	34.9	22.5
125	125	1970.0	177.0	73.0	104.0	270.0	103.0	167.0	740.0	244.0	496.0	470.0	141.0	329.0	694.0	189.0	505.0	1605.0	698.0	907.0	1868.0	815.0	1053.0	1036.0	1396.0	1.3	1.1	1.5	2.0	1.6	2.5	5.6	3.7	7.4	3.6	2.2	4.9	5.4	2.9	7.7	11000.0	500.0	33.9	0.3	13.3	11.8	14.7	7.4	9.8
126	126	55180.0	54.0	26.0	28.0	79.0	33.0	46.0	273.0	100.0	173.0	194.0	67.0	127.0	314.0	102.0	212.0	619.0	274.0	345.0	713.0	314.0	399.0	482.0	402.0	0.3	0.3	0.3	0.4	0.4	0.5	1.4	1.0	1.7	1.0	0.7	1.2	1.4	0.9	1.9	24000.0	100.0	18.6	0.1	4.1	3.7	4.4	2.7	2.2
127	127	83190.0	16.0	8.0	8.0	25.0	12.0	13.0	105.0	38.0	67.0	80.0	26.0	54.0	124.0	34.0	90.0	95.0	42.0	53.0	117.0	51.0	66.0	69.0	113.0	0.3	0.3	0.3	0.4	0.4	0.4	1.6	1.2	2.1	1.3	0.8	1.7	1.8	1.1	2.6	4600.0	100.0	31.7	0.1	2.2	2.0	2.4	1.3	2.1
128	128	1230.0	1586.0	636.0	950.0	1189.0	481.0	708.0	3964.0	1598.0	2366.0	2775.0	1117.0	1658.0	3514.0	1511.0	2003.0	13781.0	6080.0	7701.0	16392.0	7353.0	9039.0	9853.0	9739.0	2.7	2.2	3.2	2.0	1.7	2.4	6.3	5.2	7.5	4.3	3.5	5.1	5.6	4.6	6.5	29000.0	510.0	45.3	0.1	27.2	25.0	29.2	16.2	15.7
129	129	18010.0	1.0	0.0	1.0	1.0	0.0	1.0	2.0	0.0	2.0	1.0	0.0	1.0	1.0	0.0	1.0	8.0	3.0	5.0	10.0	4.0	6.0	6.0	4.0	3.1	2.6	3.6	2.5	2.0	3.1	7.6	5.2	9.9	5.1	3.2	6.9	6.5	3.6	9.4					27.6	24.6	30.4	17.7	11.6
130	130	45770.0	27.0	11.0	16.0	40.0	17.0	23.0	165.0	63.0	102.0	125.0	46.0	79.0	185.0	58.0	127.0	250.0	111.0	139.0	297.0	132.0	165.0	162.0	167.0	0.4	0.3	0.5	0.6	0.5	0.7	2.6	2.0	3.1	2.0	1.5	2.4	2.7	1.8	3.6	3600.0	100.0	16.5	0.1	4.7	4.3	5.1	2.5	2.6
131	131	17950.0	103.0	42.0	61.0	77.0	29.0	48.0	215.0	69.0	146.0	138.0	40.0	98.0	183.0	41.0	142.0	740.0	326.0	414.0	870.0	385.0	485.0	380.0	474.0	1.2	1.0	1.4	1.2	0.9	1.4	3.8	2.5	5.1	2.7	1.6	3.7	3.2	1.6	4.3	2400.0	100.0	30.7	0.1	10.1	9.2	11.1	4.6	5.6
132	132	1470.0	23883.0	10793.0	13090.0	19041.0	8696.0	10345.0	45440.0	16657.0	28783.0	26399.0	7961.0	18438.0	26267.0	6140.0	20127.0	333110.0	147072.0	186038.0	399429.0	180759.0	218670.0	251307.0	203374.0	4.1	3.8	4.4	3.5	3.3	3.7	8.8	6.6	10.9	5.3	3.3	7.2	5.9	2.8	8.9	210000.0	9600.0	19.7	0.2	63.3	58.8	67.5	39.4	30.9
133	133	14660.0	109.0	48.0	61.0	123.0	50.0	73.0	380.0	124.0	256.0	257.0	74.0	183.0	413.0	99.0	314.0	916.0	400.0	516.0	1067.0	466.0	601.0	596.0	582.0	1.4	1.3	1.5	1.7	1.4	1.9	5.2	3.5	6.9	3.6	2.1	5.0	6.0	2.9	8.9			24.4		13.9	12.5	15.2	7.8	7.5
134	134	6420.0	728.0	297.0	431.0	747.0	323.0	424.0	2033.0	773.0	1260.0	1286.0	450.0	836.0	2330.0	528.0	1802.0	6492.0	2871.0	3621.0	8333.0	3691.0	4642.0	4235.0	3962.0	1.2	1.0	1.4	1.2	1.1	1.4	3.5	2.7	4.2	2.2	1.6	2.9	4.2	1.9	6.5	96000.0	940.0	24.9	0.4	14.1	12.8	15.4	7.1	6.6
135	135	3550.0	5396.0	2216.0	3180.0	5179.0	1994.0	3185.0	13297.0	4552.0	8745.0	8118.0	2558.0	5560.0	11583.0	3292.0	8291.0	50580.0	21618.0	28962.0	63392.0	27251.0	36141.0	30500.0	25531.0	2.3	2.0	2.6	2.3	1.8	2.7	6.0	4.3	7.7	3.8	2.5	5.0	5.6	3.3	7.8	140000.0	1200.0	6.6	0.2	25.7	23.0	28.3	12.3	10.2
136	136	12790.0	0.0	0.0	0.0	0.0	0.0	0.0	2.0	1.0	1.0	2.0	1.0	1.0	5.0	2.0	3.0	4.0	2.0	2.0	4.0	2.0	2.0	2.0	2.0	1.9	1.5	2.2	1.7	1.3	2.2	9.0	7.6	10.3	7.3	6.3	8.2	21.2	22.5	19.9					16.2	14.4	18.0	8.5	7.5
137	137	2450.0	1079.0	463.0	616.0	760.0	320.0	440.0	2079.0	914.0	1165.0	1319.0	594.0	725.0	1511.0	582.0	929.0	8679.0	3805.0	4874.0	10765.0	4747.0	6018.0	5382.0	3811.0	4.7	4.2	5.1	3.5	3.1	3.9	10.0	9.2	10.7	6.5	6.1	6.8	8.1	6.5	9.6	56000.0	530.0	59.9	0.9	42.8	39.3	46.2	21.2	14.8
138	138	16850.0	149.0	66.0	83.0	227.0	104.0	123.0	905.0	313.0	592.0	678.0	209.0	469.0	1177.0	262.0	915.0	1371.0	607.0	764.0	1614.0	712.0	902.0	1005.0	941.0	0.4	0.4	0.4	0.5	0.5	0.6	2.4	1.7	3.1	1.9	1.2	2.5	3.0	1.4	4.6			19.5		4.3	3.9	4.7	2.8	2.6
139	139		590.0	235.0	355.0	532.0	200.0	332.0	1817.0	617.0	1200.0	1285.0	417.0	868.0	1822.0	536.0	1286.0	3472.0	1506.0	1966.0	5297.0	2314.0	2983.0	2835.0	2878.0	1.8	1.5	2.1	1.7	1.3	2.0	5.4	3.7	6.9	3.7	2.5	4.9	4.8	2.9	6.7			43.4		15.4	13.9	16.9	8.2	8.3
140	140	23880.0	32.0	15.0	17.0	46.0	21.0	25.0	166.0	58.0	108.0	120.0	37.0	83.0	190.0	54.0	136.0	208.0	92.0	116.0	255.0	112.0	143.0	137.0	180.0	0.4	0.3	0.4	0.5	0.4	0.5	1.6	1.1	2.0	1.1	0.7	1.5	1.7	1.0	2.4	43000.0	500.0	30.4	0.5	3.1	2.8	3.4	1.7	2.2
141	141	5740.0	106.0	42.0	64.0	226.0	85.0	141.0	737.0	242.0	495.0	511.0	157.0	354.0	768.0	206.0	562.0	2152.0	942.0	1210.0	2512.0	1101.0	1411.0	1335.0	1400.0	0.8	0.7	1.0	1.8	1.4	2.2	6.1	4.1	8.0	4.2	2.7	5.8	6.3	3.4	9.0	16000.0	500.0	39.0	0.3	18.2	16.3	19.9	9.7	10.0
142	142	4270.0	232.0	96.0	136.0	217.0	83.0	134.0	579.0	188.0	391.0	362.0	105.0	257.0	398.0	98.0	300.0	1846.0	823.0	1023.0	2147.0	952.0	1195.0	1350.0	1377.0	1.7	1.4	1.9	1.8	1.4	2.2	5.1	3.3	6.9	3.4	2.0	4.7	4.2	2.1	6.2					14.8	13.5	16.1	9.3	9.4
143	143	62370.0	21.0	9.0	12.0	16.0	6.0	10.0	45.0	14.0	31.0	29.0	8.0	21.0	36.0	4.0	32.0	130.0	60.0	70.0	152.0	70.0	82.0	88.0	73.0	0.7	0.6	0.8	0.6	0.5	0.7	2.4	1.5	3.5	1.8	0.9	2.8	1.3	0.7	1.5	500.0	100.0	19.8	0.2	5.3	5.0	5.6	3.3	2.7
144	144	14200.0	147.0	62.0	85.0	194.0	78.0	116.0	612.0	199.0	413.0	418.0	121.0	297.0	597.0	151.0	446.0	1036.0	466.0	570.0	1281.0	576.0	705.0	632.0	665.0	0.7	0.6	0.8	0.9	0.8	1.1	2.9	2.0	3.9	2.0	1.2	2.8	2.9	1.5	4.2	20000.0	500.0	37.5	0.2	6.4	5.9	6.9	3.2	3.4
145	145	11820.0	1399.0	575.0	824.0	1704.0	664.0	1040.0	5942.0	1982.0	3960.0	4238.0	1318.0	2920.0	6641.0	1674.0	4967.0	5764.0	2503.0	3261.0	7347.0	3192.0	4155.0	2857.0	4616.0	0.7	0.6	0.8	1.0	0.8	1.2	3.9	2.7	5.1	2.9	1.8	3.9	4.8	2.5	7.0			31.7		5.1	4.5	5.6	2.0	3.3
146	146	840.0	2962.0	1351.0	1611.0	2222.0	1076.0	1146.0	3289.0	1453.0	1836.0	1067.0	377.0	690.0	1408.0	545.0	863.0	11834.0	5263.0	6571.0	15638.0	7038.0	8600.0	7070.0	6876.0	8.6	7.9	9.2	6.8	6.6	7.0	10.4	9.1	11.6	3.6	2.5	4.6	5.7	4.3	7.0	220000.0	2400.0	62.3	2.3	39.4	35.9	42.8	17.5	16.7
147	147	23920.0	548.0	225.0	323.0	470.0	188.0	282.0	2786.0	742.0	2044.0	2316.0	554.0	1762.0	2615.0	614.0	2001.0	3716.0	1765.0	1951.0	4350.0	2069.0	2281.0	2060.0	2680.0	0.9	0.7	1.0	0.8	0.6	0.9	5.1	2.7	7.3	4.3	2.1	6.4	5.2	2.5	7.7			24.8		6.7	6.6	6.9	3.3	4.2
148	148	650.0	5952.0	2622.0	3330.0	3075.0	1226.0	1849.0	12616.0	4967.0	7649.0	9541.0	3741.0	5800.0	12882.0	4969.0	7913.0	59114.0	25539.0	33575.0	82570.0	36724.0	45846.0	40883.0	34499.0	4.8	4.3	5.3	2.8	2.3	3.3	13.1	10.4	15.7	10.3	8.2	12.4	15.4	12.0	18.8	38000.0	1900.0	47.2	0.1	54.9	49.8	59.7	26.7	22.0
149	149	1560.0	2100.0	821.0	1279.0	1508.0	616.0	892.0	3792.0	1506.0	2286.0	2284.0	890.0	1394.0	1660.0	650.0	1010.0	15848.0	6843.0	9005.0	20831.0	9189.0	11642.0	11590.0	10713.0	4.4	3.5	5.3	3.6	3.0	4.2	9.8	7.9	11.8	6.3	5.0	7.6	5.4	4.3	6.6	36000.0	1000.0	59.8	0.3	38.6	34.5	42.4	21.1	19.1
150	150	63000.0	12.0	6.0	6.0	17.0	7.0	10.0	63.0	23.0	40.0	46.0	16.0	30.0	86.0	23.0	63.0	72.0	32.0	40.0	87.0	39.0	48.0	32.0	79.0	0.3	0.3	0.3	0.4	0.3	0.4	1.2	0.9	1.5	0.9	0.6	1.1	1.1	0.7	1.5	8000.0	100.0	8.4	0.2	2.1	1.9	2.3	0.7	1.9
151	151	2290.0	41.0	16.0	25.0	32.0	12.0	20.0	92.0	32.0	60.0	60.0	20.0	40.0	68.0	20.0	48.0	337.0	148.0	189.0	393.0	172.0	221.0	160.0	196.0	2.2	1.8	2.5	1.9	1.5	2.3	6.1	4.4	7.6	4.1	2.9	5.3	5.4	3.2	7.4					18.8	17.0	20.4	7.6	9.2
152	152	510.0	3396.0	1729.0	1667.0	2048.0	1061.0	987.0	5072.0	2501.0	2571.0	3024.0	1440.0	1584.0	2867.0	1225.0	1642.0	20340.0	9185.0	11155.0	27155.0	12472.0	14683.0	8166.0	6254.0	15.3	15.7	14.9	9.9	10.4	9.5	26.0	25.9	26.1	16.3	15.7	16.8	17.6	15.2	20.0	66000.0	3000.0	62.6	1.4	104.7	97.6	111.4	30.9	23.1
153	153	4360.0	140.0	60.0	80.0	282.0	109.0	173.0	779.0	190.0	589.0	497.0	81.0	416.0	825.0	132.0	693.0	1086.0	477.0	609.0	1268.0	558.0	710.0	618.0	906.0	1.3	1.1	1.4	2.5	2.0	3.0	6.7	3.4	9.8	4.2	1.4	6.9	6.2	2.0	10.2	24000.0	600.0	44.0	0.5	12.4	11.2	13.6	6.1	8.9
154	154	47120.0	0.0	0.0	0.0	0.0	0.0	0.0	0.0	0.0	0.0	0.0	0.0	0.0	0.0	0.0	0.0	0.0	0.0	0.0	0.0	0.0	0.0	0.0	0.0	0.2	0.2	0.3	0.3	0.2	0.3	1.2	0.8	1.5	0.9	0.6	1.2	1.4	0.8	1.9					1.7	1.6	1.9	0.8	1.7
155	155	430.0	8414.0	4110.0	4304.0	4076.0	2024.0	2052.0	10376.0	5234.0	5142.0	6300.0	3210.0	3090.0	7450.0	3864.0	3586.0	51736.0	23270.0	28466.0	79723.0	36911.0	42812.0	26719.0	21450.0	15.7	15.5	15.8	9.2	9.3	9.2	25.9	26.5	25.4	16.9	17.4	16.4	23.9	25.0	22.8	6900.0	500.0	51.9	0.1	111.8	105.4	117.0	36.0	28.0
156	156	8460.0	35.0	14.0	21.0	45.0	17.0	28.0	168.0	55.0	113.0	123.0	38.0	85.0	178.0	41.0	137.0	323.0	140.0	183.0	374.0	163.0	211.0	240.0	327.0	0.5	0.4	0.6	0.7	0.5	0.8	2.3	1.6	3.0	1.6	1.1	2.2	2.4	1.1	3.6	3600.0	100.0	14.5	0.1	5.5	4.9	6.0	3.6	4.8
157	157		4899.0	2368.0	2531.0	2603.0	1283.0	1320.0	6688.0	3296.0	3392.0	4085.0	2013.0	2072.0	3907.0	1954.0	1953.0	19678.0	8871.0	10807.0	31312.0	14645.0	16667.0	12408.0	8312.0	13.7	13.5	14.0	8.4	8.3	8.4	23.7	23.7	23.7	15.5	15.5	15.5	22.2	22.7	21.6	160000.0	8000.0	62.5	2.1	98.7	93.9	103.6	39.6	25.8
158	158	2260.0	9.0	4.0	5.0	10.0	4.0	6.0	39.0	13.0	26.0	29.0	9.0	20.0	47.0	17.0	30.0	76.0	33.0	43.0	97.0	42.0	55.0	48.0	56.0	1.5	1.3	1.7	1.8	1.4	2.2	7.5	5.0	10.1	5.7	3.6	7.9	12.3	8.8	15.8	830.0	100.0	53.5	0.5	15.4	13.7	17.1	7.6	8.7
159	159	4410.0	20.0	10.0	10.0	22.0	12.0	10.0	76.0	36.0	40.0	54.0	24.0	30.0	69.0	29.0	40.0	170.0	73.0	97.0	190.0	82.0	108.0	119.0	123.0	1.9	1.9	1.9	2.1	2.4	1.7	7.0	6.8	7.2	4.9	4.4	5.5	6.5	5.5	7.5	6000.0		45.4	1.3	17.2	15.1	19.1	10.7	10.9
160	160	20640.0	33.0	14.0	19.0	36.0	15.0	21.0	128.0	45.0	83.0	92.0	30.0	62.0	135.0	34.0	101.0	255.0	112.0	143.0	312.0	137.0	175.0	152.0	168.0	0.6	0.5	0.6	0.6	0.6	0.7	2.4	1.7	3.0	1.7	1.2	2.3	2.4	1.2	3.5	1200.0	100.0	11.4	0.1	5.6	5.1	6.2	2.8	3.1
161	161	28280.0	7.0	3.0	4.0	8.0	3.0	5.0	30.0	10.0	20.0	22.0	7.0	15.0	32.0	8.0	24.0	33.0	15.0	18.0	42.0	19.0	23.0	24.0	49.0	0.3	0.3	0.3	0.4	0.3	0.4	1.5	1.0	2.0	1.1	0.7	1.5	1.5	0.8	2.1	820.0		10.1	0.1	2.2	2.0	2.3	1.3	2.5
162	162	60210.0	35.0	16.0	19.0	50.0	22.0	28.0	188.0	63.0	125.0	138.0	41.0	97.0	250.0	70.0	180.0	227.0	100.0	127.0	279.0	123.0	156.0	153.0	278.0	0.3	0.3	0.3	0.4	0.4	0.4	1.6	1.1	2.0	1.2	0.7	1.6	2.2	1.3	2.9			30.1		2.5	2.2	2.7	1.4	2.4
163	163	3640.0	269.0	127.0	142.0	45.0	17.0	28.0	280.0	131.0	149.0	235.0	114.0	121.0	314.0	171.0	143.0	1193.0	524.0	669.0	1526.0	682.0	844.0	670.0	416.0	9.5	9.0	10.0	1.7	1.3	2.0	11.1	10.5	11.7	9.5	9.2	9.7	14.3	15.7	12.8	210000.0	2600.0	63.4	27.9	52.6	47.6	57.4	23.2	14.2
164	164	13190.0	2.0	1.0	1.0	2.0	1.0	1.0	8.0	2.0	6.0	6.0	1.0	5.0	5.0	1.0	4.0	20.0	9.0	11.0	23.0	10.0	13.0	14.0	15.0	1.0	0.8	1.2	1.3	1.0	1.6	5.6	2.9	8.1	4.3	1.9	6.5	3.7	1.6	5.5					13.9	12.8	15.0	8.6	9.3
165	165		1152.0	510.0	642.0	1280.0	487.0	793.0	3242.0	991.0	2251.0	1962.0	504.0	1458.0	2347.0	489.0	1858.0	7660.0	3334.0	4326.0	9057.0	3984.0	5073.0	4621.0	4615.0	2.6	2.3	2.8	2.2	1.7	2.7	5.9	3.6	8.0	3.7	1.9	5.3	5.4	2.3	8.3	770.0	100.0	35.8	0.1	22.3	20.1	24.3	10.8	10.7
166	166	23000.0	0.0	0.0	0.0	0.0	0.0	0.0	1.0	0.0	1.0	1.0	0.0	1.0	2.0	1.0	1.0	2.0	1.0	1.0	2.0	1.0	1.0	1.0		0.5	0.4	0.5	0.8	0.6	0.9	2.8	2.0	3.8	2.1	1.3	2.9	3.1	1.7	4.6					4.5	4.2	4.8	2.4
167	167	660.0	6741.0	3279.0	3462.0	4750.0	2341.0	2409.0	10289.0	4821.0	5468.0	5539.0	2480.0	3059.0	5796.0	2428.0	3368.0	48167.0	21264.0	26903.0	76471.0	35014.0	41457.0	24070.0	19317.0	12.4	12.2	12.5	10.5	10.5	10.5	25.2	23.9	26.6	14.9	13.5	16.3	18.9	16.0	21.8	100000.0	2700.0	61.7	1.1	107.1	100.1	113.7	32.3	25.3
168	168	940.0	1577.0	765.0	812.0	1023.0	480.0	543.0	2318.0	978.0	1340.0	1295.0	498.0	797.0	1556.0	699.0	857.0	11797.0	5232.0	6565.0	16919.0	7667.0	9252.0	6618.0	5872.0	6.8	6.6	6.9	4.9	4.6	5.1	12.0	10.1	13.8	7.2	5.6	8.7	10.0	9.1	10.9	98000.0	2600.0	65.3	1.9	62.6	57.4	67.5	24.0	20.9
169	169	7090.0	1304.0	506.0	798.0	2053.0	715.0	1338.0	6849.0	1785.0	5064.0	4796.0	1070.0	3726.0	6150.0	1356.0	4794.0	4607.0	1999.0	2608.0	5429.0	2363.0	3066.0	3035.0	3531.0	1.7	1.4	2.0	2.5	1.8	3.2	8.3	4.5	11.9	5.8	2.7	8.7	6.5	2.9	9.8	520000.0	9300.0	42.1	1.0	8.3	7.4	9.1	4.7	5.5
170	170	1160.0	249.0	103.0	146.0	220.0	90.0	130.0	530.0	203.0	327.0	310.0	113.0	197.0	436.0	178.0	258.0	7201.0	3036.0	4165.0	8189.0	3471.0	4718.0	3540.0	2403.0	1.0	0.9	1.2	1.0	0.9	1.2	2.8	2.2	3.3	1.7	1.3	2.1	2.6	2.1	3.0	12000.0	200.0	47.9	0.2	31.4	27.4	35.1	13.6	9.1
171	171		252.0	102.0	150.0	221.0	88.0	133.0	657.0	283.0	374.0	436.0	195.0	241.0	576.0	225.0	351.0	4921.0	2027.0	2894.0	5728.0	2376.0	3352.0	3217.0	1309.0	1.8	1.5	2.1	1.9	1.5	2.2	6.3	5.5	6.9	4.4	4.0	4.7	5.7	4.6	6.8			32.1		41.4	35.5	47.0	23.5	9.5
172	172	1140.0	168.0	73.0	95.0	122.0	53.0	69.0	604.0	334.0	270.0	482.0	281.0	201.0	442.0	263.0	179.0	1408.0	618.0	790.0	1653.0	730.0	923.0	733.0	481.0	5.5	4.9	6.0	3.9	3.5	4.3	19.1	21.8	16.6	15.2	18.3	12.3	15.9	19.4	12.6	1400.0	100.0	30.9	0.2	50.5	46.2	54.6	22.2	14.4
173	173	4930.0	3.0	1.0	2.0	2.0	1.0	1.0	9.0	3.0	6.0	7.0	2.0	5.0	10.0	3.0	7.0	23.0	10.0	13.0	27.0	12.0	15.0	12.0	16.0	1.4	1.1	1.6	0.8	0.6	0.9	3.7	2.3	5.1	3.0	1.7	4.2	5.5	2.8	8.2					11.1	9.8	12.4	4.9	6.5
174	174	15000.0	18.0	8.0	10.0	26.0	11.0	15.0	123.0	36.0	87.0	97.0	25.0	72.0	177.0	38.0	139.0	262.0	115.0	147.0	294.0	130.0	164.0	184.0	157.0	0.9	0.8	1.0	1.3	1.1	1.5	6.2	3.7	8.6	4.9	2.6	7.2	9.1	3.9	13.9	11000.0	500.0	51.8	1.0	16.3	14.7	17.8	10.3	8.7
175	175	3560.0	334.0	137.0	197.0	302.0	115.0	187.0	820.0	266.0	554.0	518.0	151.0	367.0	724.0	177.0	547.0	2797.0	1236.0	1561.0	3281.0	1458.0	1823.0	2278.0	2097.0	1.5	1.3	1.8	1.6	1.3	1.9	4.7	3.1	6.2	3.1	1.8	4.2	4.5	2.2	6.8	5200.0	500.0	46.4	0.1	16.3	14.9	17.7	11.5	10.5
176	176	9920.0	1051.0	457.0	594.0	1290.0	504.0	786.0	3499.0	1167.0	2332.0	2209.0	663.0	1546.0	2861.0	742.0	2119.0	9638.0	4368.0	5270.0	11390.0	5174.0	6216.0	5883.0	5280.0	0.8	0.7	0.8	1.0	0.8	1.2	2.7	1.9	3.6	1.7	1.1	2.4	2.1	1.1	3.0			20.9		9.0	8.4	9.6	4.7	4.2
177	177	6830.0	1.0	1.0	0.0	0.0	0.0	0.0	1.0	0.0	1.0	1.0	0.0	1.0	1.0	0.0	1.0	5.0	2.0	3.0	6.0	2.0	4.0	3.0	2.0	2.4	2.0	2.9	2.1	1.6	2.6	6.5	4.3	8.5	4.4	2.7	5.9	5.7	2.8	8.6					21.3	19.0	23.3	9.6	9.3
178	178	1120.0	16463.0	8026.0	8437.0	5878.0	2436.0	3442.0	16773.0	7293.0	9480.0	10895.0	4857.0	6038.0	10990.0	4438.0	6552.0	77433.0	34733.0	42700.0	105694.0	47992.0	57702.0	46050.0	42873.0	9.0	8.8	9.1	3.6	3.0	4.2	11.4	10.0	12.8	7.8	7.0	8.6	9.6	7.8	11.5	1600000.0	29000.0	62.6	4.5	47.1	43.4	50.7	20.0	18.3
179	179	860.0	10807.0	5150.0	5657.0	6282.0	2940.0	3342.0	20789.0	9215.0	11574.0	14507.0	6275.0	8232.0	13199.0	5367.0	7832.0	51794.0	22789.0	29005.0	69025.0	30336.0	38689.0	32037.0	25855.0	7.9	7.5	8.2	5.1	4.8	5.4	18.2	16.1	20.3	13.2	11.4	15.0	14.1	11.4	16.8	1300000.0	17000.0	62.8	5.2	42.1	37.5	46.5	19.0	15.1
180	180	4130.0	359.0	153.0	206.0	443.0	169.0	274.0	1490.0	476.0	1014.0	1047.0	307.0	740.0	1583.0	376.0	1207.0	2372.0	1031.0	1341.0	2834.0	1239.0	1595.0	1622.0	1669.0	0.8	0.7	0.8	0.9	0.7	1.1	3.5	2.3	4.6	2.6	1.5	3.5	3.9	1.9	5.7	240000.0	2800.0	47.9	0.9	8.2	7.4	9.0	4.8	4.9
181	181	16150.0	29.0	13.0	16.0	41.0	17.0	24.0	207.0	59.0	148.0	166.0	42.0	124.0	291.0	59.0	232.0	178.0	77.0	101.0	211.0	92.0	119.0	143.0	173.0	0.6	0.6	0.7	0.9	0.7	1.0	4.3	2.5	5.9	3.4	1.8	5.0	5.7	2.4	9.0	14000.0	500.0	40.1	0.6	5.8	5.2	6.4	4.0	4.8
182	182	70900.0	2319.0	1031.0	1288.0	3384.0	1368.0	2016.0	16379.0	5054.0	11325.0	12995.0	3686.0	9309.0	24539.0	6438.0	18101.0	19795.0	8782.0	11013.0	23162.0	10243.0	12919.0	12169.0	10196.0	0.6	0.5	0.6	0.8	0.6	0.9	3.7	2.4	5.0	2.9	1.7	4.1	5.6	3.0	8.1			22.1		6.2	5.7	6.8	3.3	2.7
183	183	1980.0	1023.0	421.0	602.0	1020.0	419.0	601.0	2808.0	1232.0	1576.0	1788.0	813.0	975.0	2032.0	876.0	1156.0	10245.0	4226.0	6019.0	11404.0	4731.0	6673.0	6172.0	4740.0	1.5	1.3	1.7	1.7	1.4	1.9	5.1	4.6	5.6	3.5	3.2	3.7	3.8	3.3	4.3	52000.0	680.0	33.6	0.2	14.1	12.2	15.9	7.7	5.9
184	184	8490.0	2.0	1.0	1.0	5.0	2.0	3.0	14.0	5.0	9.0	9.0	3.0	6.0	12.0	4.0	8.0	17.0	8.0	9.0	19.0	8.0	11.0	11.0	16.0	1.5	1.2	1.8	3.1	2.6	3.7	9.3	6.4	12.0	6.1	3.8	8.3	7.8	4.6	10.7					13.7	12.4	14.9	8.5	11.9
185	185		827.0	349.0	478.0	1179.0	451.0	728.0	7150.0	1521.0	5629.0	5971.0	1070.0	4901.0	6950.0	954.0	5996.0	9630.0	4269.0	5361.0	11322.0	5048.0	6274.0	6779.0	4882.0	1.5	1.3	1.7	2.1	1.6	2.5	13.4	5.8	20.4	11.3	4.2	17.9	16.2	4.6	26.7	94000.0	2300.0	28.2	0.5	24.2	22.1	26.1	15.0	10.7
186	186	3590.0	1678.0	585.0	1093.0	2304.0	771.0	1533.0	6184.0	1748.0	4436.0	3880.0	977.0	2903.0	4651.0	1323.0	3328.0	24172.0	9815.0	14357.0	30455.0	11779.0	18676.0	15404.0	11822.0	1.1	0.8	1.4	1.6	1.1	2.1	4.4	2.6	6.1	2.8	1.4	4.0	3.4	2.0	4.8	240000.0	3500.0	33.3	0.3	20.6	17.0	24.1	10.5	8.0
187	187	3420.0	23.0	9.0	14.0	17.0	6.0	11.0	45.0	16.0	29.0	28.0	10.0	18.0	32.0	9.0	23.0	184.0	82.0	102.0	216.0	96.0	120.0	93.0	101.0	2.7	2.2	3.1	2.3	1.7	2.8	6.9	5.0	8.7	4.6	3.3	5.9	6.0	3.3	8.7					23.2	21.3	25.1	9.9	10.6
188	188	3820.0	7.0	3.0	4.0	6.0	2.0	4.0	20.0	7.0	13.0	14.0	5.0	9.0	15.0	5.0	10.0	86.0	37.0	49.0	99.0	43.0	56.0	39.0	46.0	1.2	1.0	1.4	1.2	1.0	1.5	4.5	3.5	5.5	3.3	2.5	4.0	4.0	3.0	5.0					16.7	15.0	18.3	6.6	7.6
189	189		3893.0	1688.0	2205.0	2009.0	768.0	1241.0	8001.0	2187.0	5814.0	5992.0	1419.0	4573.0	8514.0	1262.0	7252.0	46745.0	20658.0	26087.0	61914.0	28025.0	33889.0	28554.0	24195.0	4.4	3.9	4.9	2.5	2.0	3.0	10.8	6.0	15.5	8.4	4.1	12.5	13.3	4.0	22.3	9900.0	500.0	34.4	0.1	61.9	58.0	66.3	28.3	23.4
190	190	6530.0	2883.0	1179.0	1704.0	3357.0	1375.0	1982.0	10356.0	4202.0	6154.0	6999.0	2827.0	4172.0	11829.0	4267.0	7562.0	31191.0	14098.0	17093.0	38868.0	17556.0	21312.0	12979.0	19337.0	2.5	2.1	2.9	3.0	2.5	3.5	10.4	8.6	12.2	7.4	6.1	8.7	12.7	9.3	16.0	7300000.0	51000.0	66.7	18.3	32.8	30.3	35.3	11.0	16.2
191	191	1030.0	3647.0	1674.0	1973.0	1911.0	809.0	1102.0	5620.0	2128.0	3492.0	3709.0	1319.0	2390.0	4372.0	1806.0	2566.0	26620.0	12007.0	14613.0	37822.0	17186.0	20636.0	16492.0	9703.0	6.5	5.9	7.0	3.8	3.2	4.3	12.3	9.2	15.4	8.6	6.1	11.1	11.9	9.8	14.1	1300000.0	19000.0	61.9	10.8	57.7	52.6	62.5	24.6	14.2
192	192	1530.0	2020.0	916.0	1104.0	2664.0	1341.0	1323.0	5996.0	2751.0	3245.0	3332.0	1410.0	1922.0	4591.0	2192.0	2399.0	17309.0	7596.0	9713.0	23960.0	10734.0	13226.0	12211.0	9711.0	4.5	4.1	4.9	6.6	6.6	6.7	15.8	14.2	17.6	9.3	7.6	11.0	14.6	13.3	16.0	1200000.0	20000.0	60.7	11.6	49.5	44.8	54.0	25.0	19.5
[truncated: 203 more columns]
